# Supplementary material for: In‐depth interrogation of protein thermal unfolding data with MoltenProt
Source: Protein Sci. 2020 Nov 21;30(1):201–17. doi: 10.1002/pro.3986 (PMC7737771; doi:10.1002/pro.3986)
Supplement: Supplementary file 2 — Supplementary code. [file PRO-30-201-s002.zip]

Archive with 61 entries (56 files):
- INSTALL
- moltenprot/
- moltenprot/ui/
- moltenprot/ui/layout.ui
- moltenprot/ui/analysis.ui
- moltenprot/ui/settings.ui
- moltenprot/ui/splashscreen.svg
- moltenprot/ui/resources.py
- moltenprot/ui/splashscreen.png
- moltenprot/ui/icons/
- moltenprot/ui/icons/dialog-error.svgz
- moltenprot/ui/icons/view-form-table.svgz
- moltenprot/ui/icons/dialog-information.svgz
- moltenprot/ui/icons/document-export-table.svgz
- moltenprot/ui/icons/Charm.svgz
- moltenprot/ui/icons/system-help.svgz
- moltenprot/ui/icons/app_icon.ico
- moltenprot/ui/icons/preferences-desktop-font.svgz
- moltenprot/ui/icons/folder-open.svgz
- moltenprot/ui/icons/edit-clear.svgz
- moltenprot/ui/icons/text-rtf.svgz
- moltenprot/ui/icons/preferences-system.svgz
- moltenprot/ui/icons/app_icon.png
- moltenprot/ui/icons/view-preview.svgz
- moltenprot/ui/icons/go-previous.svgz
- moltenprot/ui/icons/go-home.svgz
- moltenprot/ui/icons/document-new.svgz
- moltenprot/ui/icons/document-save-as.svgz
- moltenprot/ui/icons/office-chart-line.svgz
- moltenprot/ui/main.ui
- moltenprot/__init__.py
- moltenprot/gui.py
- moltenprot/__main__.py
- moltenprot/resources.qrc
- moltenprot/VERSION
- moltenprot/doc/
- moltenprot/doc/index.html
- moltenprot/doc/index_html_53b9db394b61367c.gif
- moltenprot/doc/index_html_8a1ff70f467fcc1c.gif
- moltenprot/doc/index_html_165f619840c03589.gif
- moltenprot/doc/MainWindow.png
- moltenprot/doc/index.pdf
- moltenprot/doc/colormaps.png
- moltenprot/doc/index_html_1a64340c1caaafdc.gif
- moltenprot/doc/index_html_b7d5b4664cef503e.gif
- moltenprot/doc/index_html_693cf9b4f65b9717.gif
- moltenprot/doc/index_html_b873ef725266e963.gif
- moltenprot/doc/index.odt
- moltenprot/make_resources.sh
- moltenprot/resources/
- moltenprot/resources/report.template
- moltenprot/resources/demo1.csv
- moltenprot/resources/demo2.xlsx
- moltenprot/resources/demo3.json
- moltenprot/models.py
- moltenprot/core.py
- moltenprot_mac.spec
- COPYING
- setup.py
- MANIFEST.in
- moltenprot_win.spec
