# Supplementary material for: In‐depth interrogation of protein thermal unfolding data with MoltenProt
Source: Protein Sci. 2020 Nov 21;30(1):201–17. doi: 10.1002/pro.3986 (PMC7737771; doi:10.1002/pro.3986)
Supplement: Supplementary file 2 — Supplementary code. [file PRO-30-201-s002.zip › moltenprot/ui/layout.ui]

<?xml version="1.0" encoding="UTF-8"?>
<ui version="4.0">
 <class>layoutDialog</class>
 <widget class="QDialog" name="layoutDialog">
  <property name="windowModality">
   <enum>Qt::ApplicationModal</enum>
  </property>
  <property name="geometry">
   <rect>
    <x>0</x>
    <y>0</y>
    <width>900</width>
    <height>400</height>
   </rect>
  </property>
  <property name="minimumSize">
   <size>
    <width>900</width>
    <height>400</height>
   </size>
  </property>
  <property name="maximumSize">
   <size>
    <width>1800</width>
    <height>800</height>
   </size>
  </property>
  <property name="windowTitle">
   <string>Layout Editor</string>
  </property>
  <layout class="QVBoxLayout" name="verticalLayout">
   <item>
    <widget class="QTableWidget" name="tableWidget">
     <property name="minimumSize">
      <size>
       <width>830</width>
       <height>290</height>
      </size>
     </property>
     <property name="autoScroll">
      <bool>true</bool>
     </property>
     <property name="autoScrollMargin">
      <number>11</number>
     </property>
     <property name="alternatingRowColors">
      <bool>true</bool>
     </property>
     <property name="rowCount">
      <number>8</number>
     </property>
     <property name="columnCount">
      <number>12</number>
     </property>
     <attribute name="horizontalHeaderCascadingSectionResizes">
      <bool>false</bool>
     </attribute>
     <attribute name="horizontalHeaderDefaultSectionSize">
      <number>67</number>
     </attribute>
     <attribute name="horizontalHeaderStretchLastSection">
      <bool>true</bool>
     </attribute>
     <attribute name="verticalHeaderDefaultSectionSize">
      <number>33</number>
     </attribute>
     <attribute name="verticalHeaderMinimumSectionSize">
      <number>32</number>
     </attribute>
     <row>
      <property name="text">
       <string>A</string>
      </property>
     </row>
     <row>
      <property name="text">
       <string>B</string>
      </property>
     </row>
     <row>
      <property name="text">
       <string>C</string>
      </property>
     </row>
     <row>
      <property name="text">
       <string>D</string>
      </property>
     </row>
     <row>
      <property name="text">
       <string>E</string>
      </property>
     </row>
     <row>
      <property name="text">
       <string>F</string>
      </property>
     </row>
     <row>
      <property name="text">
       <string>G</string>
      </property>
     </row>
     <row>
      <property name="text">
       <string>H</string>
      </property>
     </row>
     <column/>
     <column/>
     <column/>
     <column/>
     <column/>
     <column/>
     <column/>
     <column/>
     <column/>
     <column/>
     <column/>
     <column/>
     <item row="0" column="0">
      <property name="text">
       <string/>
      </property>
     </item>
     <item row="0" column="1">
      <property name="text">
       <string/>
      </property>
     </item>
     <item row="0" column="2">
      <property name="text">
       <string/>
      </property>
     </item>
     <item row="0" column="3">
      <property name="text">
       <string/>
      </property>
     </item>
     <item row="0" column="4">
      <property name="text">
       <string/>
      </property>
     </item>
     <item row="0" column="5">
      <property name="text">
       <string/>
      </property>
     </item>
     <item row="0" column="6">
      <property name="text">
       <string/>
      </property>
     </item>
     <item row="0" column="7">
      <property name="text">
       <string/>
      </property>
     </item>
     <item row="0" column="8">
      <property name="text">
       <string/>
      </property>
     </item>
     <item row="0" column="9">
      <property name="text">
       <string/>
      </property>
     </item>
     <item row="0" column="10">
      <property name="text">
       <string/>
      </property>
     </item>
     <item row="0" column="11">
      <property name="text">
       <string/>
      </property>
     </item>
     <item row="1" column="0">
      <property name="text">
       <string/>
      </property>
     </item>
     <item row="1" column="1">
      <property name="text">
       <string/>
      </property>
     </item>
     <item row="1" column="2">
      <property name="text">
       <string/>
      </property>
     </item>
     <item row="1" column="3">
      <property name="text">
       <string/>
      </property>
     </item>
     <item row="1" column="4">
      <property name="text">
       <string/>
      </property>
     </item>
     <item row="1" column="5">
      <property name="text">
       <string/>
      </property>
     </item>
     <item row="1" column="6">
      <property name="text">
       <string/>
      </property>
     </item>
     <item row="1" column="7">
      <property name="text">
       <string/>
      </property>
     </item>
     <item row="1" column="8">
      <property name="text">
       <string/>
      </property>
     </item>
     <item row="1" column="9">
      <property name="text">
       <string/>
      </property>
     </item>
     <item row="1" column="10">
      <property name="text">
       <string/>
      </property>
     </item>
     <item row="1" column="11">
      <property name="text">
       <string/>
      </property>
     </item>
     <item row="2" column="0">
      <property name="text">
       <string/>
      </property>
     </item>
     <item row="2" column="1">
      <property name="text">
       <string/>
      </property>
     </item>
     <item row="2" column="2">
      <property name="text">
       <string/>
      </property>
     </item>
     <item row="2" column="3">
      <property name="text">
       <string/>
      </property>
     </item>
     <item row="2" column="4">
      <property name="text">
       <string/>
      </property>
     </item>
     <item row="2" column="5">
      <property name="text">
       <string/>
      </property>
     </item>
     <item row="2" column="6">
      <property name="text">
       <string/>
      </property>
     </item>
     <item row="2" column="7">
      <property name="text">
       <string/>
      </property>
     </item>
     <item row="2" column="8">
      <property name="text">
       <string/>
      </property>
     </item>
     <item row="2" column="9">
      <property name="text">
       <string/>
      </property>
     </item>
     <item row="2" column="10">
      <property name="text">
       <string/>
      </property>
     </item>
     <item row="2" column="11">
      <property name="text">
       <string/>
      </property>
     </item>
     <item row="3" column="0">
      <property name="text">
       <string/>
      </property>
     </item>
     <item row="3" column="1">
      <property name="text">
       <string/>
      </property>
     </item>
     <item row="3" column="2">
      <property name="text">
       <string/>
      </property>
     </item>
     <item row="3" column="3">
      <property name="text">
       <string/>
      </property>
     </item>
     <item row="3" column="4">
      <property name="text">
       <string/>
      </property>
     </item>
     <item row="3" column="5">
      <property name="text">
       <string/>
      </property>
     </item>
     <item row="3" column="6">
      <property name="text">
       <string/>
      </property>
     </item>
     <item row="3" column="7">
      <property name="text">
       <string/>
      </property>
     </item>
     <item row="3" column="8">
      <property name="text">
       <string/>
      </property>
     </item>
     <item row="3" column="9">
      <property name="text">
       <string/>
      </property>
     </item>
     <item row="3" column="10">
      <property name="text">
       <string/>
      </property>
     </item>
     <item row="3" column="11">
      <property name="text">
       <string/>
      </property>
     </item>
     <item row="4" column="0">
      <property name="text">
       <string/>
      </property>
     </item>
     <item row="4" column="1">
      <property name="text">
       <string/>
      </property>
     </item>
     <item row="4" column="2">
      <property name="text">
       <string/>
      </property>
     </item>
     <item row="4" column="3">
      <property name="text">
       <string/>
      </property>
     </item>
     <item row="4" column="4">
      <property name="text">
       <string/>
      </property>
     </item>
     <item row="4" column="5">
      <property name="text">
       <string/>
      </property>
     </item>
     <item row="4" column="6">
      <property name="text">
       <string/>
      </property>
     </item>
     <item row="4" column="7">
      <property name="text">
       <string/>
      </property>
     </item>
     <item row="4" column="8">
      <property name="text">
       <string/>
      </property>
     </item>
     <item row="4" column="9">
      <property name="text">
       <string/>
      </property>
     </item>
     <item row="4" column="10">
      <property name="text">
       <string/>
      </property>
     </item>
     <item row="4" column="11">
      <property name="text">
       <string/>
      </property>
     </item>
     <item row="5" column="0">
      <property name="text">
       <string/>
      </property>
     </item>
     <item row="5" column="1">
      <property name="text">
       <string/>
      </property>
     </item>
     <item row="5" column="2">
      <property name="text">
       <string/>
      </property>
     </item>
     <item row="5" column="3">
      <property name="text">
       <string/>
      </property>
     </item>
     <item row="5" column="4">
      <property name="text">
       <string/>
      </property>
     </item>
     <item row="5" column="5">
      <property name="text">
       <string/>
      </property>
     </item>
     <item row="5" column="6">
      <property name="text">
       <string/>
      </property>
     </item>
     <item row="5" column="7">
      <property name="text">
       <string/>
      </property>
     </item>
     <item row="5" column="8">
      <property name="text">
       <string/>
      </property>
     </item>
     <item row="5" column="9">
      <property name="text">
       <string/>
      </property>
     </item>
     <item row="5" column="10">
      <property name="text">
       <string/>
      </property>
     </item>
     <item row="5" column="11">
      <property name="text">
       <string/>
      </property>
     </item>
     <item row="6" column="0">
      <property name="text">
       <string/>
      </property>
     </item>
     <item row="6" column="1">
      <property name="text">
       <string/>
      </property>
     </item>
     <item row="6" column="2">
      <property name="text">
       <string/>
      </property>
     </item>
     <item row="6" column="3">
      <property name="text">
       <string/>
      </property>
     </item>
     <item row="6" column="4">
      <property name="text">
       <string/>
      </property>
     </item>
     <item row="6" column="5">
      <property name="text">
       <string/>
      </property>
     </item>
     <item row="6" column="6">
      <property name="text">
       <string/>
      </property>
     </item>
     <item row="6" column="7">
      <property name="text">
       <string/>
      </property>
     </item>
     <item row="6" column="8">
      <property name="text">
       <string/>
      </property>
     </item>
     <item row="6" column="9">
      <property name="text">
       <string/>
      </property>
     </item>
     <item row="6" column="10">
      <property name="text">
       <string/>
      </property>
     </item>
     <item row="6" column="11">
      <property name="text">
       <string/>
      </property>
     </item>
     <item row="7" column="0">
      <property name="text">
       <string/>
      </property>
     </item>
     <item row="7" column="1">
      <property name="text">
       <string/>
      </property>
     </item>
     <item row="7" column="2">
      <property name="text">
       <string/>
      </property>
     </item>
     <item row="7" column="3">
      <property name="text">
       <string/>
      </property>
     </item>
     <item row="7" column="4">
      <property name="text">
       <string/>
      </property>
     </item>
     <item row="7" column="5">
      <property name="text">
       <string/>
      </property>
     </item>
     <item row="7" column="6">
      <property name="text">
       <string/>
      </property>
     </item>
     <item row="7" column="7">
      <property name="text">
       <string/>
      </property>
     </item>
     <item row="7" column="8">
      <property name="text">
       <string/>
      </property>
     </item>
     <item row="7" column="9">
      <property name="text">
       <string/>
      </property>
     </item>
     <item row="7" column="10">
      <property name="text">
       <string/>
      </property>
     </item>
     <item row="7" column="11">
      <property name="text">
       <string/>
      </property>
     </item>
    </widget>
   </item>
   <item>
    <widget class="QDialogButtonBox" name="buttonBox">
     <property name="orientation">
      <enum>Qt::Horizontal</enum>
     </property>
     <property name="standardButtons">
      <set>QDialogButtonBox::Cancel|QDialogButtonBox::Ok|QDialogButtonBox::Open</set>
     </property>
    </widget>
   </item>
  </layout>
 </widget>
 <resources/>
 <connections>
  <connection>
   <sender>buttonBox</sender>
   <signal>accepted()</signal>
   <receiver>layoutDialog</receiver>
   <slot>accept()</slot>
   <hints>
    <hint type="sourcelabel">
     <x>248</x>
     <y>254</y>
    </hint>
    <hint type="destinationlabel">
     <x>157</x>
     <y>274</y>
    </hint>
   </hints>
  </connection>
  <connection>
   <sender>buttonBox</sender>
   <signal>rejected()</signal>
   <receiver>layoutDialog</receiver>
   <slot>reject()</slot>
   <hints>
    <hint type="sourcelabel">
     <x>316</x>
     <y>260</y>
    </hint>
    <hint type="destinationlabel">
     <x>286</x>
     <y>274</y>
    </hint>
   </hints>
  </connection>
 </connections>
</ui>
