# Supplementary material for: In‐depth interrogation of protein thermal unfolding data with MoltenProt
Source: Protein Sci. 2020 Nov 21;30(1):201–17. doi: 10.1002/pro.3986 (PMC7737771; doi:10.1002/pro.3986)
Supplement: Supplementary file 2 — Supplementary code. [file PRO-30-201-s002.zip › moltenprot/ui/analysis.ui]

<?xml version="1.0" encoding="UTF-8"?>
<ui version="4.0">
 <class>analysisDialog</class>
 <widget class="QWidget" name="analysisDialog">
  <property name="windowModality">
   <enum>Qt::ApplicationModal</enum>
  </property>
  <property name="geometry">
   <rect>
    <x>0</x>
    <y>0</y>
    <width>617</width>
    <height>417</height>
   </rect>
  </property>
  <property name="windowTitle">
   <string>Analysis</string>
  </property>
  <widget class="QTabWidget" name="tabWidget">
   <property name="geometry">
    <rect>
     <x>10</x>
     <y>10</y>
     <width>591</width>
     <height>331</height>
    </rect>
   </property>
   <property name="currentIndex">
    <number>0</number>
   </property>
   <widget class="QWidget" name="basicTab">
    <attribute name="title">
     <string>Basic</string>
    </attribute>
    <widget class="QTableView" name="analysisTableView">
     <property name="geometry">
      <rect>
       <x>10</x>
       <y>10</y>
       <width>561</width>
       <height>271</height>
      </rect>
     </property>
     <property name="sizeAdjustPolicy">
      <enum>QAbstractScrollArea::AdjustToContents</enum>
     </property>
     <property name="alternatingRowColors">
      <bool>true</bool>
     </property>
    </widget>
   </widget>
   <widget class="QWidget" name="preprocessTab">
    <attribute name="title">
     <string>Preprocess</string>
    </attribute>
    <widget class="QCheckBox" name="medianFilterCheckBox">
     <property name="geometry">
      <rect>
       <x>10</x>
       <y>10</y>
       <width>391</width>
       <height>27</height>
      </rect>
     </property>
     <property name="toolTip">
      <string>&lt;Link to CLI description&gt;</string>
     </property>
     <property name="text">
      <string>Smoothen curves by median filtering</string>
     </property>
    </widget>
    <widget class="QSpinBox" name="medianFilterSpinBox">
     <property name="enabled">
      <bool>true</bool>
     </property>
     <property name="geometry">
      <rect>
       <x>220</x>
       <y>40</y>
       <width>60</width>
       <height>21</height>
      </rect>
     </property>
     <property name="toolTip">
      <string>&lt;Link to CLI description&gt;</string>
     </property>
     <property name="prefix">
      <string/>
     </property>
     <property name="minimum">
      <number>1</number>
     </property>
     <property name="maximum">
      <number>100</number>
     </property>
     <property name="singleStep">
      <number>1</number>
     </property>
     <property name="value">
      <number>4</number>
     </property>
    </widget>
    <widget class="QCheckBox" name="shrinkCheckBox">
     <property name="geometry">
      <rect>
       <x>10</x>
       <y>60</y>
       <width>331</width>
       <height>22</height>
      </rect>
     </property>
     <property name="toolTip">
      <string>&lt;Link to CLI description&gt;</string>
     </property>
     <property name="text">
      <string>Shrink data</string>
     </property>
    </widget>
    <widget class="QDoubleSpinBox" name="shrinkDoubleSpinBox">
     <property name="enabled">
      <bool>true</bool>
     </property>
     <property name="geometry">
      <rect>
       <x>220</x>
       <y>90</y>
       <width>60</width>
       <height>21</height>
      </rect>
     </property>
     <property name="toolTip">
      <string>Set minimal signal-to-noise ratio</string>
     </property>
     <property name="prefix">
      <string/>
     </property>
     <property name="maximum">
      <double>100.000000000000000</double>
     </property>
     <property name="singleStep">
      <double>0.100000000000000</double>
     </property>
     <property name="value">
      <double>0.500000000000000</double>
     </property>
    </widget>
    <widget class="QLabel" name="filterWindowSizeLabel">
     <property name="enabled">
      <bool>false</bool>
     </property>
     <property name="geometry">
      <rect>
       <x>30</x>
       <y>40</y>
       <width>161</width>
       <height>18</height>
      </rect>
     </property>
     <property name="text">
      <string>Filter window size, deg</string>
     </property>
    </widget>
    <widget class="QLabel" name="shrinkNewdTValueLabel">
     <property name="enabled">
      <bool>false</bool>
     </property>
     <property name="geometry">
      <rect>
       <x>30</x>
       <y>90</y>
       <width>151</width>
       <height>18</height>
      </rect>
     </property>
     <property name="text">
      <string>New dT value</string>
     </property>
    </widget>
    <widget class="QLabel" name="labelTempRangeMin">
     <property name="geometry">
      <rect>
       <x>10</x>
       <y>120</y>
       <width>401</width>
       <height>18</height>
      </rect>
     </property>
     <property name="text">
      <string>Remove from curve start (in X-axis units)</string>
     </property>
    </widget>
    <widget class="QLabel" name="labelTempRangeMax">
     <property name="geometry">
      <rect>
       <x>10</x>
       <y>170</y>
       <width>401</width>
       <height>18</height>
      </rect>
     </property>
     <property name="text">
      <string>Remove from curve end (in X-axis units)</string>
     </property>
    </widget>
    <widget class="QSpinBox" name="tempRangeMaxSpinBox">
     <property name="geometry">
      <rect>
       <x>10</x>
       <y>190</y>
       <width>51</width>
       <height>30</height>
      </rect>
     </property>
     <property name="value">
      <number>0</number>
     </property>
    </widget>
    <widget class="QSpinBox" name="tempRangeMinSpinBox">
     <property name="geometry">
      <rect>
       <x>10</x>
       <y>140</y>
       <width>51</width>
       <height>30</height>
      </rect>
     </property>
     <property name="value">
      <number>0</number>
     </property>
    </widget>
   </widget>
   <widget class="QWidget" name="miscTab">
    <attribute name="title">
     <string>Misc</string>
    </attribute>
    <widget class="QSpinBox" name="savgolSpinBox">
     <property name="geometry">
      <rect>
       <x>10</x>
       <y>40</y>
       <width>61</width>
       <height>21</height>
      </rect>
     </property>
     <property name="toolTip">
      <string>&lt;Link to CLI description&gt;</string>
     </property>
     <property name="prefix">
      <string/>
     </property>
     <property name="minimum">
      <number>1</number>
     </property>
     <property name="maximum">
      <number>100</number>
     </property>
     <property name="singleStep">
      <number>1</number>
     </property>
     <property name="value">
      <number>10</number>
     </property>
    </widget>
    <widget class="QLabel" name="savgolLabel">
     <property name="geometry">
      <rect>
       <x>10</x>
       <y>10</y>
       <width>401</width>
       <height>18</height>
      </rect>
     </property>
     <property name="text">
      <string>Savitzky-Golay window size (for derivative), X-axis units</string>
     </property>
    </widget>
    <widget class="QLabel" name="baselineFitLabel">
     <property name="geometry">
      <rect>
       <x>10</x>
       <y>70</y>
       <width>381</width>
       <height>18</height>
      </rect>
     </property>
     <property name="text">
      <string>Data length for baseline fit estimation, X-axis units</string>
     </property>
    </widget>
    <widget class="QSpinBox" name="baselineFitSpinBox">
     <property name="geometry">
      <rect>
       <x>10</x>
       <y>100</y>
       <width>61</width>
       <height>21</height>
      </rect>
     </property>
     <property name="toolTip">
      <string>&lt;Link to CLI description&gt;</string>
     </property>
     <property name="prefix">
      <string/>
     </property>
     <property name="minimum">
      <number>1</number>
     </property>
     <property name="maximum">
      <number>100</number>
     </property>
     <property name="singleStep">
      <number>1</number>
     </property>
     <property name="value">
      <number>10</number>
     </property>
    </widget>
    <widget class="QLabel" name="baselineBoundsLabel">
     <property name="geometry">
      <rect>
       <x>10</x>
       <y>130</y>
       <width>381</width>
       <height>18</height>
      </rect>
     </property>
     <property name="text">
      <string>Baseline bounds (n*stdev)</string>
     </property>
    </widget>
    <widget class="QSpinBox" name="baselineBoundsSpinbox">
     <property name="geometry">
      <rect>
       <x>10</x>
       <y>160</y>
       <width>70</width>
       <height>21</height>
      </rect>
     </property>
     <property name="toolTip">
      <string>&lt;Link to CLI description&gt;</string>
     </property>
     <property name="prefix">
      <string/>
     </property>
     <property name="minimum">
      <number>0</number>
     </property>
     <property name="maximum">
      <number>100</number>
     </property>
     <property name="singleStep">
      <number>1</number>
     </property>
     <property name="value">
      <number>3</number>
     </property>
    </widget>
    <widget class="QLabel" name="dCpLabel">
     <property name="geometry">
      <rect>
       <x>10</x>
       <y>190</y>
       <width>401</width>
       <height>18</height>
      </rect>
     </property>
     <property name="text">
      <string>Heat capacity change (dCp), J/mol/K</string>
     </property>
    </widget>
    <widget class="QSpinBox" name="dCpSpinBox">
     <property name="enabled">
      <bool>true</bool>
     </property>
     <property name="geometry">
      <rect>
       <x>10</x>
       <y>220</y>
       <width>61</width>
       <height>21</height>
      </rect>
     </property>
     <property name="toolTip">
      <string>&lt;Link to CLI description&gt;</string>
     </property>
     <property name="prefix">
      <string/>
     </property>
     <property name="minimum">
      <number>0</number>
     </property>
     <property name="maximum">
      <number>10000</number>
     </property>
     <property name="singleStep">
      <number>1</number>
     </property>
     <property name="value">
      <number>0</number>
     </property>
    </widget>
   </widget>
  </widget>
  <widget class="QDialogButtonBox" name="buttonBox">
   <property name="geometry">
    <rect>
     <x>10</x>
     <y>360</y>
     <width>591</width>
     <height>25</height>
    </rect>
   </property>
   <property name="sizePolicy">
    <sizepolicy hsizetype="Maximum" vsizetype="Expanding">
     <horstretch>0</horstretch>
     <verstretch>0</verstretch>
    </sizepolicy>
   </property>
   <property name="standardButtons">
    <set>QDialogButtonBox::Cancel|QDialogButtonBox::Ok|QDialogButtonBox::RestoreDefaults</set>
   </property>
   <property name="centerButtons">
    <bool>false</bool>
   </property>
  </widget>
 </widget>
 <resources/>
 <connections/>
</ui>
