# Supplementary material for: In‐depth interrogation of protein thermal unfolding data with MoltenProt
Source: Protein Sci. 2020 Nov 21;30(1):201–17. doi: 10.1002/pro.3986 (PMC7737771; doi:10.1002/pro.3986)
Supplement: Supplementary file 2 — Supplementary code. [file PRO-30-201-s002.zip › moltenprot/ui/settings.ui]

<?xml version="1.0" encoding="UTF-8"?>
<ui version="4.0">
 <class>moltenProtToolBoxDialog</class>
 <widget class="QDialog" name="moltenProtToolBoxDialog">
  <property name="windowModality">
   <enum>Qt::ApplicationModal</enum>
  </property>
  <property name="geometry">
   <rect>
    <x>0</x>
    <y>0</y>
    <width>693</width>
    <height>422</height>
   </rect>
  </property>
  <property name="windowTitle">
   <string>MoltenProt settings</string>
  </property>
  <property name="toolTip">
   <string/>
  </property>
  <property name="modal">
   <bool>true</bool>
  </property>
  <widget class="QDialogButtonBox" name="buttonBox">
   <property name="geometry">
    <rect>
     <x>330</x>
     <y>360</y>
     <width>341</width>
     <height>32</height>
    </rect>
   </property>
   <property name="orientation">
    <enum>Qt::Horizontal</enum>
   </property>
   <property name="standardButtons">
    <set>QDialogButtonBox::Cancel|QDialogButtonBox::Ok|QDialogButtonBox::RestoreDefaults</set>
   </property>
  </widget>
  <widget class="QToolBox" name="moltenprotToolBox">
   <property name="geometry">
    <rect>
     <x>20</x>
     <y>20</y>
     <width>651</width>
     <height>331</height>
    </rect>
   </property>
   <property name="currentIndex">
    <number>0</number>
   </property>
   <widget class="QWidget" name="importPage">
    <property name="geometry">
     <rect>
      <x>0</x>
      <y>0</y>
      <width>651</width>
      <height>199</height>
     </rect>
    </property>
    <property name="toolTip">
     <string>Set up how files are imported</string>
    </property>
    <attribute name="label">
     <string>Import</string>
    </attribute>
    <widget class="QGroupBox" name="importGroupBox">
     <property name="geometry">
      <rect>
       <x>0</x>
       <y>0</y>
       <width>651</width>
       <height>231</height>
      </rect>
     </property>
     <property name="title">
      <string>Data import settings</string>
     </property>
     <widget class="QTabWidget" name="importTabs">
      <property name="geometry">
       <rect>
        <x>10</x>
        <y>30</y>
        <width>651</width>
        <height>191</height>
       </rect>
      </property>
      <property name="toolTip">
       <string/>
      </property>
      <property name="currentIndex">
       <number>1</number>
      </property>
      <widget class="QWidget" name="CSV">
       <attribute name="title">
        <string>CSV</string>
       </attribute>
       <widget class="QLabel" name="decimalLabel">
        <property name="geometry">
         <rect>
          <x>10</x>
          <y>60</y>
          <width>171</width>
          <height>18</height>
         </rect>
        </property>
        <property name="text">
         <string>Decimal Separator:</string>
        </property>
       </widget>
       <widget class="QLabel" name="separatorLabel">
        <property name="geometry">
         <rect>
          <x>10</x>
          <y>10</y>
          <width>91</width>
          <height>18</height>
         </rect>
        </property>
        <property name="text">
         <string>Separator:</string>
        </property>
       </widget>
       <widget class="QLineEdit" name="decimalSeparatorInput">
        <property name="geometry">
         <rect>
          <x>10</x>
          <y>80</y>
          <width>31</width>
          <height>31</height>
         </rect>
        </property>
        <property name="toolTip">
         <string>Set *.csv file decimal separator (default dot)</string>
        </property>
        <property name="inputMask">
         <string>x</string>
        </property>
        <property name="text">
         <string>.</string>
        </property>
        <property name="maxLength">
         <number>1</number>
        </property>
       </widget>
       <widget class="QLineEdit" name="separatorInput">
        <property name="geometry">
         <rect>
          <x>10</x>
          <y>30</y>
          <width>31</width>
          <height>31</height>
         </rect>
        </property>
        <property name="toolTip">
         <string>Set *.csv file separator (default comma)</string>
        </property>
        <property name="inputMask">
         <string>xx</string>
        </property>
        <property name="text">
         <string>,</string>
        </property>
       </widget>
       <widget class="QComboBox" name="denaturantComboBox">
        <property name="geometry">
         <rect>
          <x>190</x>
          <y>30</y>
          <width>161</width>
          <height>35</height>
         </rect>
        </property>
        <property name="toolTip">
         <string>Set how protein was denatured (temperature in C or K, chemical)</string>
        </property>
        <item>
         <property name="text">
          <string>Temperature (C)</string>
         </property>
        </item>
        <item>
         <property name="text">
          <string>Temperature (K)</string>
         </property>
        </item>
        <item>
         <property name="text">
          <string>Chemical</string>
         </property>
        </item>
       </widget>
       <widget class="QLabel" name="denaturantLabel">
        <property name="geometry">
         <rect>
          <x>190</x>
          <y>10</y>
          <width>151</width>
          <height>18</height>
         </rect>
        </property>
        <property name="text">
         <string>Denaturation:</string>
        </property>
       </widget>
       <widget class="QLabel" name="scanRateLabel">
        <property name="geometry">
         <rect>
          <x>370</x>
          <y>10</y>
          <width>151</width>
          <height>20</height>
         </rect>
        </property>
        <property name="text">
         <string>Scan rate:</string>
        </property>
       </widget>
       <widget class="QDoubleSpinBox" name="scanRateSpinBox">
        <property name="geometry">
         <rect>
          <x>370</x>
          <y>30</y>
          <width>78</width>
          <height>28</height>
         </rect>
        </property>
        <property name="toolTip">
         <string>Set scan rate in degrees per minute; this option is only relevant for kinetic models.</string>
        </property>
        <property name="minimum">
         <double>0.100000000000000</double>
        </property>
        <property name="maximum">
         <double>100.000000000000000</double>
        </property>
        <property name="singleStep">
         <double>0.100000000000000</double>
        </property>
        <property name="value">
         <double>1.000000000000000</double>
        </property>
       </widget>
      </widget>
      <widget class="QWidget" name="widget">
       <attribute name="title">
        <string>XLSX</string>
       </attribute>
       <widget class="QTextBrowser" name="textBrowser">
        <property name="geometry">
         <rect>
          <x>15</x>
          <y>40</y>
          <width>621</width>
          <height>111</height>
         </rect>
        </property>
        <property name="html">
         <string>&lt;!DOCTYPE HTML PUBLIC &quot;-//W3C//DTD HTML 4.0//EN&quot; &quot;http://www.w3.org/TR/REC-html40/strict.dtd&quot;&gt;
&lt;html&gt;&lt;head&gt;&lt;meta name=&quot;qrichtext&quot; content=&quot;1&quot; /&gt;&lt;style type=&quot;text/css&quot;&gt;
p, li { white-space: pre-wrap; }
&lt;/style&gt;&lt;/head&gt;&lt;body style=&quot; font-family:'Sans Serif'; font-size:12pt; font-weight:400; font-style:normal;&quot;&gt;
&lt;p style=&quot; margin-top:0px; margin-bottom:0px; margin-left:0px; margin-right:0px; -qt-block-indent:0; text-indent:0px;&quot;&gt;&lt;span style=&quot; font-family:'MS Shell Dlg 2'; font-size:8pt;&quot;&gt;How to obtain an input XLSX file:&lt;/span&gt;&lt;/p&gt;
&lt;p style=&quot;-qt-paragraph-type:empty; margin-top:0px; margin-bottom:0px; margin-left:0px; margin-right:0px; -qt-block-indent:0; text-indent:0px; font-family:'MS Shell Dlg 2'; font-size:8pt;&quot;&gt;&lt;br /&gt;&lt;/p&gt;
&lt;p style=&quot; margin-top:0px; margin-bottom:0px; margin-left:0px; margin-right:0px; -qt-block-indent:0; text-indent:0px;&quot;&gt;&lt;span style=&quot; font-family:'MS Shell Dlg 2'; font-size:8pt;&quot;&gt;&amp;gt; export &amp;quot;processed&amp;quot; data from the manufacturer's software&lt;/span&gt;&lt;/p&gt;
&lt;p style=&quot; margin-top:0px; margin-bottom:0px; margin-left:0px; margin-right:0px; -qt-block-indent:0; text-indent:0px;&quot;&gt;&lt;span style=&quot; font-family:'MS Shell Dlg 2'; font-size:8pt;&quot;&gt;&amp;gt; in the Overview sheet provide sample annotations (will be shown in the GUI)&lt;/span&gt;&lt;/p&gt;
&lt;p style=&quot; margin-top:0px; margin-bottom:0px; margin-left:0px; margin-right:0px; -qt-block-indent:0; text-indent:0px;&quot;&gt;&lt;span style=&quot; font-family:'MS Shell Dlg 2'; font-size:8pt;&quot;&gt;&amp;gt; optionally, provide per-sample dCp values by creating an extra column with name &amp;quot;dCp&amp;quot;&lt;/span&gt;&lt;/p&gt;
&lt;p style=&quot;-qt-paragraph-type:empty; margin-top:0px; margin-bottom:0px; margin-left:0px; margin-right:0px; -qt-block-indent:0; text-indent:0px; font-family:'MS Shell Dlg 2'; font-size:8pt;&quot;&gt;&lt;br /&gt;&lt;/p&gt;
&lt;p style=&quot; margin-top:0px; margin-bottom:0px; margin-left:0px; margin-right:0px; -qt-block-indent:0; text-indent:0px;&quot;&gt;&lt;span style=&quot; font-family:'MS Shell Dlg 2'; font-size:8pt;&quot;&gt;Parsing of an XLSX file may take a long time, consider saving a MoltenProt session to JSON right after import.&lt;/span&gt;&lt;/p&gt;&lt;/body&gt;&lt;/html&gt;</string>
        </property>
       </widget>
       <widget class="QCheckBox" name="refoldingCheckBox">
        <property name="geometry">
         <rect>
          <x>20</x>
          <y>10</y>
          <width>201</width>
          <height>25</height>
         </rect>
        </property>
        <property name="toolTip">
         <string>Indicate if refolding ramp was used</string>
        </property>
        <property name="text">
         <string>Refolding data</string>
        </property>
       </widget>
      </widget>
     </widget>
    </widget>
   </widget>
   <widget class="QWidget" name="exportPage">
    <property name="geometry">
     <rect>
      <x>0</x>
      <y>0</y>
      <width>98</width>
      <height>28</height>
     </rect>
    </property>
    <property name="toolTip">
     <string>Set output options</string>
    </property>
    <attribute name="label">
     <string>Export</string>
    </attribute>
    <widget class="QGroupBox" name="exportGroupBox">
     <property name="geometry">
      <rect>
       <x>0</x>
       <y>0</y>
       <width>651</width>
       <height>181</height>
      </rect>
     </property>
     <property name="title">
      <string>Data export settings</string>
     </property>
     <widget class="QComboBox" name="outputFormatComboBox">
      <property name="geometry">
       <rect>
        <x>150</x>
        <y>30</y>
        <width>110</width>
        <height>34</height>
       </rect>
      </property>
      <property name="toolTip">
       <string>Select output format: several *.csv files or one *.xlsx</string>
      </property>
      <item>
       <property name="text">
        <string>*.csv</string>
       </property>
      </item>
      <item>
       <property name="text">
        <string notr="true">*.xlsx</string>
       </property>
      </item>
     </widget>
     <widget class="QCheckBox" name="heatmapCheckBox">
      <property name="geometry">
       <rect>
        <x>150</x>
        <y>80</y>
        <width>151</width>
        <height>22</height>
       </rect>
      </property>
      <property name="toolTip">
       <string>Save heatmaps</string>
      </property>
      <property name="text">
       <string>Heatmaps</string>
      </property>
     </widget>
     <widget class="QComboBox" name="outputReportComboBox">
      <property name="enabled">
       <bool>true</bool>
      </property>
      <property name="geometry">
       <rect>
        <x>480</x>
        <y>30</y>
        <width>151</width>
        <height>41</height>
       </rect>
      </property>
      <property name="toolTip">
       <string>Summarize the results in a report</string>
      </property>
      <item>
       <property name="text">
        <string>None</string>
       </property>
      </item>
      <item>
       <property name="text">
        <string>Compact XLSX</string>
       </property>
      </item>
      <item>
       <property name="text">
        <string>Interactive HTML</string>
       </property>
      </item>
     </widget>
     <widget class="QLabel" name="outputFormatLabel">
      <property name="geometry">
       <rect>
        <x>10</x>
        <y>40</y>
        <width>131</width>
        <height>18</height>
       </rect>
      </property>
      <property name="text">
       <string>Data table format:</string>
      </property>
     </widget>
     <widget class="QCheckBox" name="genpicsCheckBox">
      <property name="geometry">
       <rect>
        <x>10</x>
        <y>80</y>
        <width>111</width>
        <height>22</height>
       </rect>
      </property>
      <property name="toolTip">
       <string>Save plots for individual samples</string>
      </property>
      <property name="text">
       <string>Figures</string>
      </property>
     </widget>
     <widget class="QLabel" name="outputReportTypeLabel">
      <property name="geometry">
       <rect>
        <x>384</x>
        <y>40</y>
        <width>101</width>
        <height>20</height>
       </rect>
      </property>
      <property name="text">
       <string>Report type:</string>
      </property>
     </widget>
    </widget>
   </widget>
   <widget class="QWidget" name="miscSettings">
    <property name="geometry">
     <rect>
      <x>0</x>
      <y>0</y>
      <width>98</width>
      <height>28</height>
     </rect>
    </property>
    <attribute name="label">
     <string>Misc.</string>
    </attribute>
    <widget class="QLabel" name="parallelSpinBoxLabel">
     <property name="geometry">
      <rect>
       <x>0</x>
       <y>40</y>
       <width>181</width>
       <height>18</height>
      </rect>
     </property>
     <property name="text">
      <string>Parallel processes:</string>
     </property>
    </widget>
    <widget class="QSpinBox" name="parallelSpinBox">
     <property name="enabled">
      <bool>true</bool>
     </property>
     <property name="geometry">
      <rect>
       <x>0</x>
       <y>60</y>
       <width>88</width>
       <height>35</height>
      </rect>
     </property>
     <property name="toolTip">
      <string>If your computer has several cores, select number of cores used to process your data. </string>
     </property>
     <property name="minimum">
      <number>1</number>
     </property>
    </widget>
    <widget class="QComboBox" name="colormapForPlotComboBox">
     <property name="geometry">
      <rect>
       <x>260</x>
       <y>60</y>
       <width>131</width>
       <height>32</height>
      </rect>
     </property>
     <property name="toolTip">
      <string>Matplotlib colormap to color buttons in the result heatmap</string>
     </property>
    </widget>
    <widget class="QLabel" name="colormapForPlotLabel">
     <property name="geometry">
      <rect>
       <x>260</x>
       <y>40</y>
       <width>221</width>
       <height>18</height>
      </rect>
     </property>
     <property name="text">
      <string>Colormap for heatmap:</string>
     </property>
    </widget>
   </widget>
   <widget class="QWidget" name="PlotSettings">
    <property name="geometry">
     <rect>
      <x>0</x>
      <y>0</y>
      <width>651</width>
      <height>199</height>
     </rect>
    </property>
    <attribute name="label">
     <string>Plots</string>
    </attribute>
    <widget class="QComboBox" name="curveTypeComboBox">
     <property name="geometry">
      <rect>
       <x>0</x>
       <y>40</y>
       <width>171</width>
       <height>35</height>
      </rect>
     </property>
     <property name="toolTip">
      <string>Which data to plot</string>
     </property>
     <item>
      <property name="text">
       <string>Experimental signal</string>
      </property>
     </item>
     <item>
      <property name="text">
       <string>Baseline-corrected</string>
      </property>
     </item>
    </widget>
    <widget class="QComboBox" name="curveViewComboBox">
     <property name="geometry">
      <rect>
       <x>0</x>
       <y>120</y>
       <width>170</width>
       <height>35</height>
      </rect>
     </property>
     <property name="toolTip">
      <string>How to plot data</string>
     </property>
     <item>
      <property name="text">
       <string>Datapoints + Fit</string>
      </property>
     </item>
     <item>
      <property name="text">
       <string>Datapoints</string>
      </property>
     </item>
     <item>
      <property name="text">
       <string>Fit</string>
      </property>
     </item>
    </widget>
    <widget class="QLabel" name="curveTypeLabel">
     <property name="geometry">
      <rect>
       <x>0</x>
       <y>10</y>
       <width>151</width>
       <height>21</height>
      </rect>
     </property>
     <property name="text">
      <string>Display curve:</string>
     </property>
    </widget>
    <widget class="QLabel" name="curveViewLabel">
     <property name="geometry">
      <rect>
       <x>0</x>
       <y>90</y>
       <width>151</width>
       <height>21</height>
      </rect>
     </property>
     <property name="text">
      <string>Display as:</string>
     </property>
    </widget>
    <widget class="QGroupBox" name="additionalElementsGroupBox">
     <property name="geometry">
      <rect>
       <x>200</x>
       <y>0</y>
       <width>201</width>
       <height>171</height>
      </rect>
     </property>
     <property name="title">
      <string>Additional elements:</string>
     </property>
     <widget class="QCheckBox" name="curveVlinesCheckBox">
      <property name="geometry">
       <rect>
        <x>20</x>
        <y>70</y>
        <width>181</width>
        <height>22</height>
       </rect>
      </property>
      <property name="toolTip">
       <string>Show fit parameters that are on X-axis (e.g. Tm)</string>
      </property>
      <property name="text">
       <string>Vertical lines</string>
      </property>
     </widget>
     <widget class="QLabel" name="curveMarkEverySpinBoxLabel">
      <property name="geometry">
       <rect>
        <x>20</x>
        <y>100</y>
        <width>131</width>
        <height>18</height>
       </rect>
      </property>
      <property name="text">
       <string>Show every:</string>
      </property>
     </widget>
     <widget class="QCheckBox" name="curveBaselineCheckBox">
      <property name="geometry">
       <rect>
        <x>20</x>
        <y>40</y>
        <width>181</width>
        <height>22</height>
       </rect>
      </property>
      <property name="toolTip">
       <string>Show pre- and post-transition baselines</string>
      </property>
      <property name="text">
       <string>Baselines</string>
      </property>
     </widget>
     <widget class="QSpinBox" name="curveMarkEverySpinBox">
      <property name="geometry">
       <rect>
        <x>20</x>
        <y>130</y>
        <width>60</width>
        <height>27</height>
       </rect>
      </property>
      <property name="toolTip">
       <string extracomment="blah">Plot every n'th experimental datapoint</string>
      </property>
      <property name="minimum">
       <number>1</number>
      </property>
     </widget>
    </widget>
    <widget class="QGroupBox" name="subplotsGroupBox">
     <property name="geometry">
      <rect>
       <x>440</x>
       <y>0</y>
       <width>191</width>
       <height>171</height>
      </rect>
     </property>
     <property name="title">
      <string>Subplots:</string>
     </property>
     <widget class="QCheckBox" name="curveDerivativeCheckBox">
      <property name="geometry">
       <rect>
        <x>10</x>
        <y>40</y>
        <width>171</width>
        <height>22</height>
       </rect>
      </property>
      <property name="toolTip">
       <string>Show smoothened experimental derivative in a separate plot</string>
      </property>
      <property name="text">
       <string>Derivative plot</string>
      </property>
     </widget>
     <widget class="QCheckBox" name="curveLegendCheckBox">
      <property name="geometry">
       <rect>
        <x>10</x>
        <y>70</y>
        <width>181</width>
        <height>22</height>
       </rect>
      </property>
      <property name="toolTip">
       <string>Show legend in the plot window</string>
      </property>
      <property name="text">
       <string>Legend</string>
      </property>
     </widget>
    </widget>
   </widget>
  </widget>
 </widget>
 <resources/>
 <connections>
  <connection>
   <sender>buttonBox</sender>
   <signal>accepted()</signal>
   <receiver>moltenProtToolBoxDialog</receiver>
   <slot>accept()</slot>
   <hints>
    <hint type="sourcelabel">
     <x>248</x>
     <y>254</y>
    </hint>
    <hint type="destinationlabel">
     <x>157</x>
     <y>274</y>
    </hint>
   </hints>
  </connection>
  <connection>
   <sender>buttonBox</sender>
   <signal>rejected()</signal>
   <receiver>moltenProtToolBoxDialog</receiver>
   <slot>reject()</slot>
   <hints>
    <hint type="sourcelabel">
     <x>316</x>
     <y>260</y>
    </hint>
    <hint type="destinationlabel">
     <x>286</x>
     <y>274</y>
    </hint>
   </hints>
  </connection>
  <connection>
   <sender>buttonBox</sender>
   <signal>clicked(QAbstractButton*)</signal>
   <receiver>moltenProtToolBoxDialog</receiver>
   <slot>reject()</slot>
   <hints>
    <hint type="sourcelabel">
     <x>500</x>
     <y>375</y>
    </hint>
    <hint type="destinationlabel">
     <x>346</x>
     <y>210</y>
    </hint>
   </hints>
  </connection>
 </connections>
 <designerdata>
  <property name="gridDeltaX">
   <number>10</number>
  </property>
  <property name="gridDeltaY">
   <number>10</number>
  </property>
  <property name="gridSnapX">
   <bool>true</bool>
  </property>
  <property name="gridSnapY">
   <bool>true</bool>
  </property>
  <property name="gridVisible">
   <bool>true</bool>
  </property>
 </designerdata>
</ui>
