# Supplementary material for: In‐depth interrogation of protein thermal unfolding data with MoltenProt
Source: Protein Sci. 2020 Nov 21;30(1):201–17. doi: 10.1002/pro.3986 (PMC7737771; doi:10.1002/pro.3986)
Supplement: Supplementary file 2 — Supplementary code. [file PRO-30-201-s002.zip › moltenprot/ui/main.ui]

<?xml version="1.0" encoding="UTF-8"?>
<ui version="4.0">
 <class>MainWindow</class>
 <widget class="QMainWindow" name="MainWindow">
  <property name="geometry">
   <rect>
    <x>0</x>
    <y>0</y>
    <width>1221</width>
    <height>773</height>
   </rect>
  </property>
  <property name="windowTitle">
   <string>MoltenProt</string>
  </property>
  <widget class="QWidget" name="centralwidget">
   <property name="minimumSize">
    <size>
     <width>1122</width>
     <height>535</height>
    </size>
   </property>
  </widget>
  <widget class="QMenuBar" name="menubar">
   <property name="geometry">
    <rect>
     <x>0</x>
     <y>0</y>
     <width>1221</width>
     <height>22</height>
    </rect>
   </property>
   <widget class="QMenu" name="menuFile">
    <property name="title">
     <string>File</string>
    </property>
    <addaction name="actionNew"/>
    <addaction name="actionLoad"/>
    <addaction name="actionExport"/>
    <addaction name="actionSave_as_JSON"/>
    <addaction name="separator"/>
    <addaction name="actionQuit"/>
   </widget>
   <widget class="QMenu" name="menuSettings">
    <property name="title">
     <string>Actions</string>
    </property>
    <addaction name="separator"/>
    <addaction name="actionAnalysis"/>
    <addaction name="actionEdit_layout"/>
    <addaction name="actionSelectAll"/>
    <addaction name="actionDeselectAll"/>
    <addaction name="actionActions"/>
   </widget>
   <widget class="QMenu" name="menuHelp">
    <property name="title">
     <string>Help</string>
    </property>
    <addaction name="actionHelp"/>
    <addaction name="separator"/>
    <addaction name="actionCite_MoltenProt"/>
    <addaction name="actionAbout"/>
   </widget>
   <addaction name="menuFile"/>
   <addaction name="menuSettings"/>
   <addaction name="menuHelp"/>
  </widget>
  <widget class="QStatusBar" name="statusbar"/>
  <widget class="QToolBar" name="fileToolBar">
   <property name="windowTitle">
    <string>File</string>
   </property>
   <attribute name="toolBarArea">
    <enum>TopToolBarArea</enum>
   </attribute>
   <attribute name="toolBarBreak">
    <bool>false</bool>
   </attribute>
   <addaction name="actionNew"/>
   <addaction name="actionLoad"/>
   <addaction name="actionSave_as_JSON"/>
   <addaction name="actionExport"/>
   <addaction name="actionQuit"/>
   <addaction name="separator"/>
  </widget>
  <widget class="QToolBar" name="actionToolBar">
   <property name="windowTitle">
    <string>Analysis</string>
   </property>
   <attribute name="toolBarArea">
    <enum>TopToolBarArea</enum>
   </attribute>
   <attribute name="toolBarBreak">
    <bool>false</bool>
   </attribute>
   <addaction name="actionAnalysis"/>
   <addaction name="actionSelectAll"/>
   <addaction name="actionDeselectAll"/>
  </widget>
  <widget class="QDockWidget" name="protocolDockWidget">
   <property name="enabled">
    <bool>true</bool>
   </property>
   <property name="minimumSize">
    <size>
     <width>920</width>
     <height>144</height>
    </size>
   </property>
   <property name="allowedAreas">
    <set>Qt::BottomDockWidgetArea</set>
   </property>
   <property name="windowTitle">
    <string>Protocol Window</string>
   </property>
   <attribute name="dockWidgetArea">
    <number>8</number>
   </attribute>
   <widget class="QWidget" name="protocolDockWidgetContents">
    <layout class="QVBoxLayout" name="verticalLayout">
     <item>
      <widget class="QLabel" name="runAnalysisCounterLabel">
       <property name="text">
        <string>runAnalysisCounterTextLabel</string>
       </property>
      </widget>
     </item>
     <item>
      <widget class="QPlainTextEdit" name="protocolPlainTextEdit">
       <property name="acceptDrops">
        <bool>false</bool>
       </property>
       <property name="toolTip">
        <string>Here various messages will be printed.</string>
       </property>
       <property name="readOnly">
        <bool>true</bool>
       </property>
      </widget>
     </item>
    </layout>
   </widget>
  </widget>
  <widget class="QToolBar" name="miscToolBar">
   <property name="windowTitle">
    <string>Miscelenious</string>
   </property>
   <attribute name="toolBarArea">
    <enum>TopToolBarArea</enum>
   </attribute>
   <attribute name="toolBarBreak">
    <bool>false</bool>
   </attribute>
   <addaction name="actionShowHideProtocol"/>
   <addaction name="actionEdit_layout"/>
   <addaction name="actionActions"/>
   <addaction name="actionPrtSc"/>
   <addaction name="actionFont"/>
  </widget>
  <widget class="QDockWidget" name="heatmapDockWidget">
   <property name="windowTitle">
    <string>Heatmap</string>
   </property>
   <attribute name="dockWidgetArea">
    <number>1</number>
   </attribute>
   <widget class="QWidget" name="heatmapDockWidgetContents"/>
  </widget>
  <widget class="QDockWidget" name="tableDockWidget">
   <property name="windowTitle">
    <string>Displayed samples</string>
   </property>
   <attribute name="dockWidgetArea">
    <number>1</number>
   </attribute>
   <widget class="QWidget" name="tableDockWidgetContents">
    <layout class="QVBoxLayout" name="verticalLayout_2">
     <item>
      <widget class="QTableWidget" name="tableWidget">
       <property name="alternatingRowColors">
        <bool>true</bool>
       </property>
      </widget>
     </item>
    </layout>
   </widget>
  </widget>
  <action name="actionLoad">
   <property name="icon">
    <iconset resource="../resources.qrc">
     <normaloff>:/fileopen.svgz</normaloff>:/fileopen.svgz</iconset>
   </property>
   <property name="text">
    <string>Load</string>
   </property>
   <property name="shortcut">
    <string>Ctrl+L</string>
   </property>
  </action>
  <action name="actionExport">
   <property name="icon">
    <iconset resource="../resources.qrc">
     <normaloff>:/export.svgz</normaloff>:/export.svgz</iconset>
   </property>
   <property name="text">
    <string>Export</string>
   </property>
   <property name="shortcut">
    <string>Ctrl+E</string>
   </property>
   <property name="visible">
    <bool>false</bool>
   </property>
  </action>
  <action name="actionQuit">
   <property name="icon">
    <iconset resource="../resources.qrc">
     <normaloff>:/filequit.svgz</normaloff>:/filequit.svgz</iconset>
   </property>
   <property name="text">
    <string>Quit</string>
   </property>
   <property name="shortcut">
    <string>Ctrl+Q</string>
   </property>
  </action>
  <action name="actionAnalysis">
   <property name="icon">
    <iconset resource="../resources.qrc">
     <normaloff>:/analysis.svgz</normaloff>:/analysis.svgz</iconset>
   </property>
   <property name="text">
    <string>Analysis</string>
   </property>
   <property name="shortcut">
    <string>Ctrl+A</string>
   </property>
  </action>
  <action name="actionAbout">
   <property name="text">
    <string>About MoltenProt</string>
   </property>
   <property name="shortcut">
    <string>F1</string>
   </property>
  </action>
  <action name="actionDeselectAll">
   <property name="icon">
    <iconset resource="../resources.qrc">
     <normaloff>:/clear.svgz</normaloff>:/clear.svgz</iconset>
   </property>
   <property name="text">
    <string>Deselect All</string>
   </property>
   <property name="toolTip">
    <string>Clear all samples selection.</string>
   </property>
  </action>
  <action name="actionEdit_layout">
   <property name="icon">
    <iconset resource="../resources.qrc">
     <normaloff>:/editlayout.svgz</normaloff>:/editlayout.svgz</iconset>
   </property>
   <property name="text">
    <string>Edit layout</string>
   </property>
   <property name="visible">
    <bool>false</bool>
   </property>
  </action>
  <action name="actionNew">
   <property name="icon">
    <iconset resource="../resources.qrc">
     <normaloff>:/filenew.svgz</normaloff>:/filenew.svgz</iconset>
   </property>
   <property name="text">
    <string>New</string>
   </property>
   <property name="toolTip">
    <string>Start new instance of program</string>
   </property>
  </action>
  <action name="actionHelp">
   <property name="icon">
    <iconset resource="../resources.qrc">
     <normaloff>:/help.svgz</normaloff>:/help.svgz</iconset>
   </property>
   <property name="text">
    <string>MoltenProt help</string>
   </property>
  </action>
  <action name="actionSave_as_JSON">
   <property name="icon">
    <iconset resource="../resources.qrc">
     <normaloff>:/filesaveas.svgz</normaloff>:/filesaveas.svgz</iconset>
   </property>
   <property name="text">
    <string>Save as JSON</string>
   </property>
  </action>
  <action name="actionActions">
   <property name="icon">
    <iconset resource="../resources.qrc">
     <normaloff>:/preferences.svgz</normaloff>:/preferences.svgz</iconset>
   </property>
   <property name="text">
    <string>Settings</string>
   </property>
   <property name="toolTip">
    <string>MoltenProt Settings</string>
   </property>
  </action>
  <action name="actionPrtSc">
   <property name="icon">
    <iconset resource="../resources.qrc">
     <normaloff>:/savewindow.svgz</normaloff>:/savewindow.svgz</iconset>
   </property>
   <property name="text">
    <string>PrtSc</string>
   </property>
   <property name="toolTip">
    <string>Save MoltenProt Main window as png file.</string>
   </property>
  </action>
  <action name="actionSelectAll">
   <property name="icon">
    <iconset resource="../resources.qrc">
     <normaloff>:/selectall.svgz</normaloff>:/selectall.svgz</iconset>
   </property>
   <property name="text">
    <string>Select All</string>
   </property>
   <property name="toolTip">
    <string>Press to select all samples</string>
   </property>
  </action>
  <action name="actionCite_MoltenProt">
   <property name="icon">
    <iconset resource="../resources.qrc">
     <normaloff>:/cite.svgz</normaloff>:/cite.svgz</iconset>
   </property>
   <property name="text">
    <string>Cite MoltenProt</string>
   </property>
  </action>
  <action name="actionShowHideProtocol">
   <property name="checkable">
    <bool>true</bool>
   </property>
   <property name="icon">
    <iconset resource="../resources.qrc">
     <normaloff>:/protocol.svgz</normaloff>:/protocol.svgz</iconset>
   </property>
   <property name="text">
    <string>P</string>
   </property>
   <property name="toolTip">
    <string>Press to Show/Hide the Protocol window.</string>
   </property>
  </action>
  <action name="actionFont">
   <property name="icon">
    <iconset resource="../resources.qrc">
     <normaloff>:/font.svgz</normaloff>:/font.svgz</iconset>
   </property>
   <property name="text">
    <string>Font</string>
   </property>
   <property name="toolTip">
    <string>Select font family and font size.</string>
   </property>
  </action>
 </widget>
 <resources>
  <include location="../resources.qrc"/>
 </resources>
 <connections/>
</ui>
