# Supplementary material for: In‐depth interrogation of protein thermal unfolding data with MoltenProt
Source: Protein Sci. 2020 Nov 21;30(1):201–17. doi: 10.1002/pro.3986 (PMC7737771; doi:10.1002/pro.3986)
Supplement: Supplementary file 2 — Supplementary code. [file PRO-30-201-s002.zip › moltenprot/__init__.py]

# these methods will be available when moltenprot is loaded interactively
from .core import mp_from_json, mp_to_json, parse_prom_xlsx, parse_plain_csv, __version__
