# Supplementary material for: In‐depth interrogation of protein thermal unfolding data with MoltenProt
Source: Protein Sci. 2020 Nov 21;30(1):201–17. doi: 10.1002/pro.3986 (PMC7737771; doi:10.1002/pro.3986)
Supplement: Supplementary file 2 — Supplementary code. [file PRO-30-201-s002.zip › moltenprot/gui.py]

# -*- coding: utf-8 -*-

# Copyright 2018,2019 Vadim Kotov, Thomas C. Marlovits
#
#   This file is part of MoltenProt.
#
#    MoltenProt is free software: you can redistribute it and/or modify
#   it under the terms of the GNU General Public License as published by
#    the Free Software Foundation, either version 3 of the License, or
#   (at your option) any later version.
#
#    MoltenProt is distributed in the hope that it will be useful,
#    but WITHOUT ANY WARRANTY; without even the implied warranty of
#   MERCHANTABILITY or FITNESS FOR A PARTICULAR PURPOSE.  See the
#    GNU General Public License for more details.
#
#   You should have received a copy of the GNU General Public License
#    along with MoltenProt.  If not, see <https://www.gnu.org/licenses/>.

# handling exceptions
import sys, os

# For platform description
import platform

# Data processing modules
import pandas as pd
import numpy as np

# core MoltenProt functions
from . import core

# Graphics module.
import matplotlib
from matplotlib.backends.backend_qt5agg import FigureCanvasQTAgg as FigureCanvas
from matplotlib.figure import Figure
from matplotlib import cm
import matplotlib.gridspec as gridspec

# import PyQt5
try:
    from PyQt5.QtCore import (
        QThread,
        QThreadPool,
        QRunnable,
        QObject,
        pyqtSignal,
        pyqtSlot,
        QAbstractTableModel,
        Qt,
        QFile,
        # QTextStream,# for text logging, disabled
        QSettings,
        QEvent,
        QUrl,
        QFileInfo,
        QSize,
    )
    from PyQt5.QtGui import QColor, QIcon, QKeySequence, QPalette, QFont
    from PyQt5.QtWidgets import (
        QMainWindow,
        QDialog,
        QAction,
        QLabel,
        QComboBox,
        QToolBar,
        QWidget,
        QTableWidgetItem,
        QTextBrowser,
        QListView,
    )
    from PyQt5.QtWidgets import (
        QAbstractItemView,
        QVBoxLayout,
        QHBoxLayout,
        QPushButton,
        QDialogButtonBox,
        QMessageBox,
        QFileDialog,
        QFontDialog,
    )
    from PyQt5.QtWidgets import QApplication, QDesktopWidget, QHeaderView, QItemDelegate
    from PyQt5.Qt import PYQT_VERSION_STR
    from PyQt5 import uic, QtWidgets
except ImportError:
    print(
        "Fatal: PyQt5 module not found or import of one or more modules from PyQt5 has failed."
    )
    sys.exit(1)

from .ui import resources  # detected as false-positive in pyflakes

# For printing line number and file name
from inspect import currentframe, getframeinfo

cf = currentframe()
cfFilename = getframeinfo(cf).filename

# check if core can do parallelization and set cpuCount
if core.parallelization:
    from multiprocessing import cpu_count

    cpuCount = cpu_count()
else:
    cpuCount = 1

showVersionInformation = False
if showVersionInformation:
    core.showVersionInformation()
    print("PyQt5            : {}".format(PYQT_VERSION_STR))

# set the color cycle for plots
# TODO create a custom matplolib rc file
# Color-safe 8-color palette from https://jfly.uni-koeln.de/color/
from cycler import cycler

# \brief Color-safe 8-color palette from https://jfly.uni-koeln.de/color/
matplotlib.rcParams["axes.prop_cycle"] = cycler(
    color=[
        "#0077B8",
        "#F4640D",
        "#FAA200",
        "#00B7EC",
        "#00A077",
        "#F4E635",
        "#E37DAC",
        "#242424",
    ]
)


class ExportThread(QThread):
    exportThreadSignal = pyqtSignal(str)

    def __init__(self, parent=None):
        QThread.__init__(self, parent)
        print(type(parent))

    def run(self):
        for i in range(1, 21):
            self.sleep(3)
            self.exportThreadSignal.emit("i = %s" % i)


import traceback


class WorkerSignals(QObject):
    """
    Defines the signals available from a running worker thread.

    Supported signals are:

    finished
        No data
    
    error
        `tuple` (exctype, value, traceback.format_exc() )
    
    result
        `object` data returned from processing, anything

    progress
        `int` indicating % progress 

    """

    finished = pyqtSignal()
    error = pyqtSignal(tuple)
    result = pyqtSignal(object)
    progress = pyqtSignal(int)


class Worker(QRunnable):
    """
    Worker thread

    Inherits from QRunnable to handler worker thread setup, signals and wrap-up.

    :param callback: The function callback to run on this worker thread. Supplied args and 
                     kwargs will be passed through to the runner.
    :type callback: function
    :param args: Arguments to pass to the callback function
    :param kwargs: Keywords to pass to the callback function

    """

    def __init__(self, *args, **kwargs):
        super(Worker, self).__init__()

        # Store constructor arguments (re-used for processing)
        # self.fn = fn
        self.args = args
        self.kwargs = kwargs
        self.signals = WorkerSignals()

        # Add the callback to our kwargs
        self.kwargs["progress_callback"] = self.signals.progress

    @pyqtSlot()
    def run(self):
        """
        Initialise the runner function with passed args, kwargs.
        """

        # Retrieve args/kwargs here; and fire processing using them
        try:
            # result = self.fn(*self.args, **self.kwargs)
            # print(type(self.args),  self.args)
            # filename, xlsx, withReport, heatmaps, genpics, n_jobs
            moltenProtFitMultiple = self.args[0]
            filename = self.args[1]
            xlsx = self.args[2]
            withReport = self.args[3]
            heatmaps = self.args[4]
            genpics = self.args[5]
            n_jobs = self.args[6]
            print("Run!", type(self.signals.progress))
            moltenProtFitMultiple.WriteOutputAll(
                outfolder=filename,
                xlsx=xlsx,
                report=withReport,
                heatmaps=heatmaps,
                genpics=genpics,
                n_jobs=n_jobs,
            )
            self.signals.progress.emit(1)
        except:
            traceback.print_exc()
            exctype, value = sys.exc_info()[:2]
            self.signals.error.emit((exctype, value, traceback.format_exc()))
        # else:
        # self.signals.result.emit(result)  # Return the result of the processing
        finally:
            self.signals.finished.emit()  # Done


##  \brief This class implements Help Dialog of MoltenProt.
#     \details Simpliest help system. Help information should be placed in subdirectory with name "help".
class MoltenProtHelpDialog(QDialog):
    ##  \brief MoltenProtHelpDialog constructor.
    #     \details MoltenProtHelpDialog is created programmaticaly, not from ui file. Create simple text browser with two navgation buttons - Home and Back.
    #                   Information about Html help files location should be placed in resources.qrc
    #   <qresource>
    #       <file alias="editmenu.html">help/editmenu.html</file>
    #       <file alias="filemenu.html">help/filemenu.html</file>
    #       <file alias="index.html">help/index.html</file>
    #   </qresource>
    #    \param page - Initial html page.
    def __init__(self, page, parent=None):
        super(MoltenProtHelpDialog, self).__init__(parent)
        # self.setAttribute(Qt.WA_DeleteOnClose)
        self.setAttribute(Qt.WA_GroupLeader)
        self.setWindowTitle("MoltenProt Help")

        backAction = QAction(QIcon(":/back.svgz"), self.tr("&Back"), self)
        backAction.setShortcut(QKeySequence.Back)
        homeAction = QAction(QIcon(":/home.svgz"), self.tr("&Home"), self)
        homeAction.setShortcut(self.tr("Home"))
        self.pageLabel = QLabel()

        toolBar = QToolBar()
        toolBar.addAction(backAction)
        toolBar.addAction(homeAction)
        toolBar.addWidget(self.pageLabel)
        toolBar.setToolTip("toolBar.setToolTip")
        self.textBrowser = QTextBrowser()

        layout = QVBoxLayout()
        layout.addWidget(toolBar)
        layout.addWidget(self.textBrowser, 1)
        self.setLayout(layout)

        # self.connect(backAction, SIGNAL("triggered()"), self.textBrowser, SLOT("backward()"))
        # QtCore.QObject.connect(backAction, SIGNAL("triggered()"), self.textBrowser, SLOT("backward()"))
        backAction.triggered.connect(self.textBrowser.backward)
        # backAction.triggered.connect()
        # self.connect(homeAction, SIGNAL("triggered()"), self.textBrowser, SLOT("home()"))
        homeAction.triggered.connect(self.textBrowser.home)
        # self.connect(self.textBrowser, SIGNAL("sourceChanged(QUrl)"), self.updatePageTitle)
        self.textBrowser.sourceChanged.connect(self.updatePageTitle)

        self.textBrowser.setSearchPaths([":/"])
        self.textBrowser.setSource(QUrl(page))
        self.resize(400, 600)

    ##  \brief  Show page title according to selected help item.
    def updatePageTitle(self):
        self.pageLabel.setText(self.textBrowser.documentTitle())


# from ui_layout import Ui_layoutDialog
##  \brief This class implements Layout Dialog of MoltenProt.
#     \details Dialog description is located in layout-designer.ui file. This file can be edited in Qt designer. The following command should be issued after editing layout-designer.ui file :
#   - pyside-uic -o ui_layout.py      layout_designer.ui
class LayoutDialog(QDialog):
    def __init__(self):
        QDialog.__init__(self)

        # self.ui = Ui_layoutDialog()
        # self.ui.setupUi(self)
        uifile = QFile(":/layout.ui")
        uifile.open(QFile.ReadOnly)
        self.ui = uic.loadUi(uifile, self)
        uifile.close()
        # Method myAccept will be called when user pressed Ok button
        self.ui.buttonBox.accepted.connect(self.myAccept)
        # Method myReject will be called when user pressed Ok button
        self.ui.buttonBox.rejected.connect(self.myReject)
        self.setContextMenuPolicy(Qt.ActionsContextMenu)

        blankAction = QAction("Blank", self)
        blankAction.triggered.connect(self.on_blankAction)
        self.addAction(blankAction)

        """
        #NOTE not implemented in main module, currently disabled
        referenceAction = QAction("Reference", self)
        referenceAction.triggered.connect(self.on_refAction)
        self.addAction(referenceAction)
        """

        ignoreAction = QAction("Ignore", self)
        ignoreAction.triggered.connect(self.on_ignoreAction)
        self.addAction(ignoreAction)

        clearSelectedAction = QAction("Clear selected cells", self)
        clearSelectedAction.triggered.connect(self.on_clearSelectedAction)
        self.addAction(clearSelectedAction)

    @pyqtSlot()
    def on_blankAction(self):
        # print 'on_blankAction'
        for currentQTableWidgetItem in self.ui.tableWidget.selectedItems():
            # print currentQTableWidgetItem.row(), currentQTableWidgetItem.column(), currentQTableWidgetItem.text(),  currentframe().f_lineno,  cfFilename
            currentQTableWidgetItem.setText("Blank")

    @pyqtSlot()
    def on_refAction(self):
        for currentQTableWidgetItem in self.ui.tableWidget.selectedItems():
            currentQTableWidgetItem.setText("Reference")

    @pyqtSlot()
    def on_ignoreAction(self):
        for currentQTableWidgetItem in self.ui.tableWidget.selectedItems():
            currentQTableWidgetItem.setText("Ignore")

    def on_clearSelectedAction(self):
        for currentQTableWidgetItem in self.ui.tableWidget.selectedItems():
            currentQTableWidgetItem.setText("")

    @pyqtSlot()
    def myAccept(self):
        if showVersionInformation:
            print("myAccept")
        # Hide dialog
        self.close()

    def myReject(self):
        if showVersionInformation:
            print("myReject")
        # Hide dialog
        self.close()


##  \brief This class implements export/import and the other settings toolbox dialog of MoltenProt.
class MoltenProtToolBox(QDialog):
    def __init__(self, parent=None):
        super(MoltenProtToolBox, self).__init__(parent)
        if parent == None:
            print("parent == None", cfFilename, currentframe().f_lineno)
        self.parent = parent
        uifile = QFile(":/settings.ui")
        uifile.open(QFile.ReadOnly)
        self.ui = uic.loadUi(uifile, self)
        uifile.close()
        self.ui.buttonBox.accepted.connect(self.myAccept)
        self.ui.buttonBox.rejected.connect(self.myReject)
        self.ui.buttonBox.clicked["QAbstractButton*"].connect(self.buttonClicked)
        self.ui.parallelSpinBox.setMaximum(cpuCount - 1)
        self.settings = QSettings()
        self.restoreSettingsValues()

    # @pyqtSlot()
    def buttonClicked(self, button):
        # print("buttonClicked")
        role = self.buttonBox.buttonRole(button)
        if role == QDialogButtonBox.ResetRole:
            self.resetToDefaults()

    @pyqtSlot()
    def myAccept(self):
        self.settings.setValue(
            "toolbox/importSettingsPage/separatorInputText",
            self.ui.separatorInput.text(),
        )
        self.settings.setValue(
            "toolbox/importSettingsPage/decimalSeparatorInputText",
            self.ui.decimalSeparatorInput.text(),
        )
        self.settings.setValue(
            "toolbox/importSettingsPage/denaturantComboBoxIndex",
            self.ui.denaturantComboBox.currentIndex(),
        )
        self.settings.setValue(
            "toolbox/importSettingsPage/scanRateSpinBoxValue",
            self.ui.scanRateSpinBox.value(),
        )
        self.settings.setValue(
            "toolbox/importSettingsPage/refoldingCheckBox",
            int(self.ui.refoldingCheckBox.isChecked()),
        )

        self.settings.setValue(
            "toolbox/exportSettingsPage/outputFormatComboBoxIndex",
            self.ui.outputFormatComboBox.currentIndex(),
        )
        self.settings.setValue(
            "toolbox/exportSettingsPage/outputReportComboBoxIndex",
            self.ui.outputReportComboBox.currentIndex(),
        )
        self.settings.setValue(
            "toolbox/exportSettingsPage/genpicsCheckBox",
            int(self.ui.genpicsCheckBox.isChecked()),
        )
        self.settings.setValue(
            "toolbox/exportSettingsPage/heatmapCheckBox",
            int(self.ui.heatmapCheckBox.isChecked()),
        )

        self.settings.setValue(
            "toolbox/miscSettingsPage/parallelSpinBox", self.ui.parallelSpinBox.value()
        )
        self.settings.setValue(
            "toolbox/miscSettingsPage/colormapForPlotComboBoxIndex",
            self.ui.colormapForPlotComboBox.currentIndex(),
        )

        self.settings.setValue(
            "toolbox/plotSettingsPage/curveVlinesCheckBox",
            int(self.ui.curveVlinesCheckBox.isChecked()),
        )
        self.settings.setValue(
            "toolbox/plotSettingsPage/curveBaselineCheckBox",
            int(self.ui.curveBaselineCheckBox.isChecked()),
        )
        self.settings.setValue(
            "toolbox/plotSettingsPage/curveDerivativeCheckBox",
            int(self.ui.curveDerivativeCheckBox.isChecked()),
        )
        self.settings.setValue(
            "toolbox/plotSettingsPage/curveLegendCheckBox",
            int(self.ui.curveLegendCheckBox.isChecked()),
        )

        self.settings.setValue(
            "toolbox/plotSettingsPage/curveMarkEverySpinBoxValue",
            self.ui.curveMarkEverySpinBox.value(),
        )
        self.settings.setValue(
            "toolbox/plotSettingsPage/curveTypeComboboxIndex",
            self.ui.curveTypeComboBox.currentIndex(),
        )
        self.settings.setValue(
            "toolbox/plotSettingsPage/curveViewComboboxIndex",
            self.ui.curveViewComboBox.currentIndex(),
        )

        self.close()

    @pyqtSlot()
    def myReject(self):
        self.restoreSettingsValues()
        self.close()

    def restoreSettingsValues(self):
        index = int(
            self.settings.value("toolbox/importSettingsPage/denaturantComboBoxIndex", 0)
        )
        self.ui.denaturantComboBox.setCurrentIndex(index)
        text = self.settings.value("toolbox/importSettingsPage/separatorInputText", ",")
        self.ui.separatorInput.setText(text)
        text = self.settings.value(
            "toolbox/importSettingsPage/decimalSeparatorInputText", "."
        )
        self.ui.decimalSeparatorInput.setText(text)
        value = float(
            self.settings.value("toolbox/importSettingsPage/scanRateSpinBoxValue", 1.0)
        )
        self.ui.scanRateSpinBox.setValue(value)
        isChecked = int(
            self.settings.value("toolbox/importSettingsPage/refoldingCheckBox", 0)
        )
        self.ui.refoldingCheckBox.setChecked(isChecked)

        value = int(self.settings.value("toolbox/miscSettingsPage/parallelSpinBox", 1))
        self.ui.parallelSpinBox.setValue(value)
        index = int(
            self.settings.value(
                "toolbox/miscSettingsPage/colormapForPlotComboBoxIndex", 0
            )
        )
        self.ui.colormapForPlotComboBox.setCurrentIndex(index)

        index = int(
            self.settings.value(
                "toolbox/exportSettingsPage/outputFormatComboBoxIndex", 0
            )
        )
        self.ui.outputFormatComboBox.setCurrentIndex(index)
        index = int(
            self.settings.value(
                "toolbox/exportSettingsPage/outputReportComboBoxIndex", 0
            )
        )
        self.ui.outputReportComboBox.setCurrentIndex(index)
        isChecked = int(
            self.settings.value("toolbox/exportSettingsPage/genpicsCheckBox", 0)
        )
        self.ui.genpicsCheckBox.setChecked(isChecked)
        isChecked = int(
            self.settings.value("toolbox/exportSettingsPage/heatmapCheckBox", 0)
        )
        self.ui.heatmapCheckBox.setChecked(isChecked)

        isChecked = int(
            self.settings.value("toolbox/plotSettingsPage/curveVlinesCheckBox", 0)
        )
        self.ui.curveVlinesCheckBox.setChecked(isChecked)
        isChecked = int(
            self.settings.value("toolbox/plotSettingsPage/curveBaselineCheckBox", 0)
        )
        self.ui.curveBaselineCheckBox.setChecked(isChecked)
        isChecked = int(
            self.settings.value("toolbox/plotSettingsPage/curveDerivativeCheckBox", 0)
        )
        self.ui.curveDerivativeCheckBox.setChecked(isChecked)
        isChecked = int(
            self.settings.value("toolbox/plotSettingsPage/curveLegendCheckBox", 0)
        )
        self.ui.curveLegendCheckBox.setChecked(isChecked)
        value = int(
            self.settings.value(
                "toolbox/plotSettingsPage/curveMarkEverySpinBoxValue", 0
            )
        )
        self.ui.curveMarkEverySpinBox.setValue(value)

        index = int(
            self.settings.value("toolbox/exportSettingsPage/curveTypeComboboxIndex", 0)
        )
        self.ui.curveTypeComboBox.setCurrentIndex(index)
        index = int(
            self.settings.value("toolbox/exportSettingsPage/curveViewComboboxIndex", 0)
        )
        self.ui.curveViewComboBox.setCurrentIndex(index)

    def resetToDefaults(self):
        # print("resetToDefaults")
        index = 0  # int(self.settings.value('toolbox/importSettingsPage/denaturantComboBoxIndex',  0))
        self.ui.denaturantComboBox.setCurrentIndex(index)
        text = core.defaults[
            "sep"
        ]  # self.settings.value('toolbox/importSettingsPage/separatorInputText',  ',')
        self.ui.separatorInput.setText(text)
        text = core.defaults[
            "dec"
        ]  # self.settings.value('toolbox/importSettingsPage/decimalSeparatorInputText',  '.')
        self.ui.decimalSeparatorInput.setText(text)
        value = 1.0  # float(self.settings.value('toolbox/importSettingsPage/scanRateSpinBoxValue',  1.0))
        self.ui.scanRateSpinBox.setValue(value)
        isChecked = 0  # int(self.settings.value('toolbox/importSettingsPage/refoldingCheckBox',  0))
        self.ui.refoldingCheckBox.setChecked(isChecked)

        value = 1  # int(self.settings.value('toolbox/miscSettingsPage/parallelSpinBox',  1))
        self.ui.parallelSpinBox.setValue(value)
        index = 0  # int(self.settings.value('toolbox/miscSettingsPage/colormapForPlotComboBoxIndex',  0))
        self.ui.colormapForPlotComboBox.setCurrentIndex(index)

        index = 0  # int(self.settings.value('toolbox/exportSettingsPage/outputFormatComboBoxIndex',  0))
        self.ui.outputFormatComboBox.setCurrentIndex(index)
        index = 0  # int(self.settings.value('toolbox/exportSettingsPage/outputReportComboBoxIndex',  0))
        self.ui.outputReportComboBox.setCurrentIndex(index)
        isChecked = 0  # int(self.settings.value('toolbox/exportSettingsPage/genpicsCheckBox',  0))
        self.ui.genpicsCheckBox.setChecked(isChecked)
        isChecked = 0  # int(self.settings.value('toolbox/exportSettingsPage/heatmapCheckBox',  0))
        self.ui.heatmapCheckBox.setChecked(isChecked)

        isChecked = 0  # int(self.settings.value('toolbox/plotSettingsPage/curveVlinesCheckBox',  0))
        self.ui.curveVlinesCheckBox.setChecked(isChecked)
        isChecked = 0  # int(self.settings.value('toolbox/plotSettingsPage/curveBaselineCheckBox',  0))
        self.ui.curveBaselineCheckBox.setChecked(isChecked)
        isChecked = 0  # int(self.settings.value('toolbox/plotSettingsPage/curveDerivativeCheckBox',  0))
        self.ui.curveDerivativeCheckBox.setChecked(isChecked)
        isChecked = 0  # int(self.settings.value('toolbox/plotSettingsPage/curveLegendCheckBox',  0))
        self.ui.curveLegendCheckBox.setChecked(isChecked)
        value = 0  # int(self.settings.value('toolbox/plotSettingsPage/curveMarkEverySpinBoxValue',  0))
        self.ui.curveMarkEverySpinBox.setValue(value)
        if self.parent != None:
            self.parent.getPlotSettings()
            self.parent.manageSubplots()

        index = 0  # int(self.settings.value('toolbox/exportSettingsPage/curveTypeComboboxIndex',  0))
        self.ui.curveTypeComboBox.setCurrentIndex(index)
        index = 0  # int(self.settings.value('toolbox/exportSettingsPage/curveViewComboboxIndex',  0))
        self.ui.curveViewComboBox.setCurrentIndex(index)


class TableModel(QAbstractTableModel):
    def __init__(self, data):
        super(TableModel, self).__init__()
        self._data = data

    def data(self, index, role):
        if role == Qt.DisplayRole:
            value = self._data.iloc[index.row(), index.column()]
            return str(value)

    def rowCount(self, index):
        return self._data.shape[0]

    def columnCount(self, index):
        return self._data.shape[1]

    def headerData(self, section, orientation, role):
        # section is the index of the column/row.
        if role == Qt.DisplayRole:
            if orientation == Qt.Horizontal:
                return str(self._data.columns[section])

            if orientation == Qt.Vertical:
                return str(self._data.index[section])

    def flags(self, index):
        if index.column() == 1:
            return Qt.ItemIsEditable | Qt.ItemIsEnabled
        else:
            return Qt.ItemIsEnabled

    def setData(self, index, value, role=Qt.DisplayRole):
        self._data.iloc[index.row(), index.column()] = value


class ComboDelegate(QItemDelegate):
    """
    A delegate that places a fully functioning QComboBox in every
    cell of the column to which it's applied
    """

    def __init__(self, parent, items=[]):
        QItemDelegate.__init__(self, parent)
        self.li = items

    def createEditor(self, parent, option, index):
        combo = QComboBox(parent)
        combo.addItems(self.li)
        combo.currentIndexChanged.connect(self.currentIndexChanged)
        return combo

    def setEditorData(self, editor, index):
        editor.blockSignals(True)
        # editor.setCurrentIndex(int(index.model().data(index)))
        editor.blockSignals(False)

    def setModelData(self, editor, model, index):
        model.setData(index, editor.currentText())

    def currentIndexChanged(self):
        self.commitData.emit(self.sender())


##  \brief This class implements AnalysisDialog of MoltenProt.
#     \details
class AnalysisDialog(QDialog):
    ##  \brief AnalysisDialog constructor.
    def __init__(self, parent=None):
        # QDialog.__init__(self)
        super(AnalysisDialog, self).__init__(parent)
        if parent == None:
            print("parent == None", cfFilename, currentframe().f_lineno)
        self.parent = parent
        uifile = QFile(":/analysis.ui")
        uifile.open(QFile.ReadOnly)
        self.ui = uic.loadUi(uifile, self)
        uifile.close()
        self.ui.buttonBox.accepted.connect(self.myAccept)
        self.ui.buttonBox.rejected.connect(self.myReject)
        self.ui.medianFilterCheckBox.clicked.connect(
            self.on_medianFilterCheckBoxChecked
        )
        self.ui.shrinkCheckBox.clicked.connect(self.on_shrinkCheckBoxChecked)
        self.ui.buttonBox.clicked["QAbstractButton*"].connect(self.buttonClicked)

        self.ui.filterWindowSizeLabel.hide()
        self.ui.shrinkNewdTValueLabel.hide()
        self.settings = QSettings()
        self.restoreSettingsValues()

        self.ui.analysisTableView.horizontalHeader().setSectionResizeMode(
            QHeaderView.Stretch
        )

    @pyqtSlot()
    def myAccept(self):
        self.settings.setValue(
            "analysisSettings/dCpSpinBoxValue", self.ui.dCpSpinBox.value()
        )
        self.settings.setValue(
            "analysisSettings/medianFilterCheckBox",
            int(self.ui.medianFilterCheckBox.isChecked()),
        )
        self.settings.setValue(
            "analysisSettings/medianFilterSpinBox", self.ui.medianFilterSpinBox.value()
        )
        self.settings.setValue(
            "analysisSettings/shrinkCheckBox", int(self.ui.shrinkCheckBox.isChecked())
        )
        self.settings.setValue(
            "analysisSettings/shrinkDoubleSpinBox", self.ui.shrinkDoubleSpinBox.value()
        )
        self.close()

    @pyqtSlot()
    def myReject(self):
        self.restoreSettingsValues()
        self.close()

    def buttonClicked(self, button):
        role = self.buttonBox.buttonRole(button)
        if role == QDialogButtonBox.ResetRole:
            self.resetToDefaults()

    def resetToDefaults(self):
        # print("self.resetToDefaults()")
        # default analysis approach - this is the first one in the list of available models
        # index = 0
        # default dCp value
        value = core.analysis_defaults["dCp"]
        self.ui.dCpSpinBox.setValue(value)
        # median filter - disabled by default, but set the default value in the spinbox
        self.ui.medianFilterCheckBox.setChecked(False)
        value = 5
        self.ui.medianFilterSpinBox.setValue(value)
        self.on_medianFilterCheckBoxChecked()
        # shrinking - the same as with mfilt, good starting value is 1
        self.ui.shrinkCheckBox.setChecked(False)
        value = 1.0
        self.ui.shrinkDoubleSpinBox.setValue(value)
        self.on_shrinkCheckBoxChecked()
        # trimming - no trimming
        self.ui.tempRangeMinSpinBox.setValue(core.prep_defaults["trim_min"])
        self.ui.tempRangeMaxSpinBox.setValue(core.prep_defaults["trim_max"])
        # savgol, baselines, baseline bounds
        self.ui.savgolSpinBox.setValue(core.analysis_defaults["savgol"])
        self.ui.baselineFitSpinBox.setValue(core.analysis_defaults["baseline_fit"])
        self.ui.baselineBoundsSpinbox.setValue(
            core.analysis_defaults["baseline_bounds"]
        )
        # prepare the analysis table view
        if self.parent != None:
            self.parent.prepareAnalysisTableView()

    def setCheckBox(self, checkBoxSettingValue, checkBox):
        value = self.settings.value(checkBoxSettingValue)
        if value == None:
            value = False
        else:
            value = int(value)
        if value == 1:
            value = True
        else:
            value = False
        checkBox.setChecked(value)

    def restoreSettingsValues(self):
        value = int(self.settings.value("analysisSettings/dCpSpinBoxValue", 0))
        self.ui.dCpSpinBox.setValue(value)

        self.setCheckBox(
            "analysisSettings/medianFilterCheckBox", self.ui.medianFilterCheckBox
        )
        # print value, self.ui.medianFilterCheckBox.isChecked(),  cfFilename, currentframe().f_lineno
        value = self.settings.value("analysisSettings/medianFilterSpinBox", 5)
        value = int(value)
        self.ui.medianFilterSpinBox.setValue(value)
        self.on_medianFilterCheckBoxChecked()

        self.setCheckBox("analysisSettings/shrinkCheckBox", self.ui.shrinkCheckBox)
        value = self.settings.value("analysisSettings/shrinkDoubleSpinBox", 5)
        value = float(value)
        self.ui.shrinkDoubleSpinBox.setValue(value)
        self.on_shrinkCheckBoxChecked()

    ##  \brief Show/hide medianFilterSpinBox,filterWindowSizeLabel  GUI elements according to medianFilterCheckBox state.
    @pyqtSlot()
    def on_medianFilterCheckBoxChecked(self):
        if self.ui.medianFilterCheckBox.isChecked():
            self.ui.medianFilterSpinBox.show()
            self.ui.filterWindowSizeLabel.show()
        else:
            self.ui.medianFilterSpinBox.hide()
            self.ui.filterWindowSizeLabel.hide()

    ##  \brief Show/hide snrDoubleSpinBox GUI element according to snrCheckBoxChecked state.
    @pyqtSlot()
    def on_snrCheckBoxChecked(self):
        if self.ui.snrCheckBox.isChecked():
            self.ui.snrDoubleSpinBox.show()
        else:
            self.ui.snrDoubleSpinBox.hide()

    ##  \brief Show/hide shrinkDoubleSpinBox,shrinkNewdTValueLabel  GUI elements according to shrinkCheckBox state.
    @pyqtSlot()
    def on_shrinkCheckBoxChecked(self):
        if self.ui.shrinkCheckBox.isChecked():
            self.ui.shrinkDoubleSpinBox.show()
            self.ui.shrinkNewdTValueLabel.show()
        else:
            self.ui.shrinkDoubleSpinBox.hide()
            self.ui.shrinkNewdTValueLabel.hide()


##  \brief This class implements QMainWindow of MoltenProt.
#     \details


class MoltenProtMainWindow(QMainWindow):
    NextId = 1
    Instances = set()
    ##  \brief MoltenProtMainWindow constructor.
    #     \details
    #   - Set analysis defaults. \sa setAnalysisDefaults
    #   - Init class memebers.
    #   - Parse application arguments. \sa parseArgs
    #   - Read settings.
    #   - Create standard GUI elements of QMainWindow for MoltenProt application and set their visibility. \sa createMainWindow createStatusBar initDialogs.
    def __init__(self, filename=None, parent=None):
        super(MoltenProtMainWindow, self).__init__(parent)
        self.setAttribute(Qt.WA_DeleteOnClose)
        MoltenProtMainWindow.Instances.add(self)

        self.layout = None
        self.canvas = None
        ## \brief  This member holds the filename of the data.
        self.filename = filename
        if self.filename == None:
            MoltenProtMainWindow.NextId += 1

        self.setAnalysisDefaults()
        ## \brief  This member holds the instance of MoltenProtFit object. \sa core.MoltenProtFit
        self.moltenProtFit = None
        ## \brief  This member holds the instance of MoltenProtFitMultiple object. \sa core.MoltenProtFitMultiple
        self.moltenProtFitMultiple = None
        # the initial state is that data is not processed
        self.dataProcessed = False
        ## \brief  This member holds the instance of AxesDerivative object.
        #   \details AxesDerivative object depicts derevative data plot under the main plot and is created in addDerivativeSublot method.
        #   \sa addDerivativeSublot
        self.axesDerivative = None
        self.axesLegend = None
        ## \brief  This member holds the instance of sortScoreCombBoxAction object.
        #    \details This member is created in populateAndShowSortScoreComboBox method. \sa populateAndShowSortScoreComboBox
        self.sortScoreCombBoxAction = None
        ## \brief  This member holds the instance of datasetComboBoxAction object.
        #    \details This member is created in showHeatmapMultipleComboBoxAccording2FileType method. \sa showHeatmapMultipleComboBoxAccording2FileType
        self.datasetComboBoxAction = None
        ## \brief  This member is used to show/hide HeatmapMultipleComboBox GUI element.
        self.showHeatmapMultipleComboBox = False
        ## \brief This member holds user personal settings.
        #   \details At present moment this object holds last working directory. \sa lastDir
        self.settings = QSettings()
        ## \brief  This member holds last working directory.
        self.lastDir = self.settings.value("settings/lastDir", ".")
        # print type(self.lastDir), self.lastDir, cfFilename, currentframe().f_lineno
        ## \brief  This member holds the number of analysis runs.
        self.analysisRunsCounter = int(
            self.settings.value("settings/analysisRunsCounter", 0)
        )
        # set analysisRunsCounter threshold to display the survey request (the default starting value is 1000)
        self.analysisRunsThresh = int(
            self.settings.value("settings/analysisRunsThresh", 1000)
        )

        ## Plotting-related constants
        ## \brief  This member controls the legend placement on the main plot.
        self.legendLocation = "best"


        self.setWindowTitle("MoltenProt Main Window")
        # Set dimensions of experimental and layout data. Those dimensions are used in createButtonArray, editLayout methods.
        ## \brief  This member sets the row dimension of the experimental and the layout data. \sa createButtonArray editLayout
        self.rowsCount = 8
        ## \brief  This member sets the column dimension of the experimental and the layout data. \sa createButtonArray editLayout
        self.colsCount = 12
        ## \brief This member holds the list of gray buttons
        self.grayButtonsNames = []
        ## \brief This member holds the name of edited layout file
        # self.layoutFileName = None
        ## \brief This member holds the instance of MoltenProtFit.hm_dic member. \sa core.MoltenProtFit.hm_dic
        self.hm_dic = core.MoltenProtFit.hm_dic
        ## \brief This member holds the name of default sort.
        self.heatMapName = "Sort_score"
        ## \brief This member holds the export as spreadsheet flag.
        self.exportXlsx = False
        ## \brief This member holds the name of default analysis.
        self.analysisMode = "santoro1988"
        self.n_jobs = 1
        self.parseArgs()
        ## \brief This member holds the namelist of MoltenProt colormap names.
        self.colorMapNames = [
            "RdYlGn",
            "RdYlGn_r",
            "coolwarm",
            "coolwarm_r",
            "Greys",
            "Greys_r",
            "plasma",
            "plasma_r",
        ]
        ## \brief This member holds the current palette index.
        self.currentColorMapIndex = 0
        ## \brief This member holds the current palette.
        self.currentColorMap = self.colorMapNames[self.currentColorMapIndex]
        self.colorMapComboBoxAction = None
        ## \brief  This member holds the buttons checked by user.
        self.selectedItemsList = []
        self.createMainWindow()
        self.createStatusBar()

        self.initDialogs()

        self.mainWindow.actionSelectAll.setVisible(False)
        self.mainWindow.actionDeselectAll.setVisible(False)
        self.mainWindow.actionAnalysis.setVisible(False)
        self.setRunAnalysisCounterLabel()
        self.on_show()

        self.threadpool = QThreadPool()
        print(
            "Multithreading with maximum %d threads" % self.threadpool.maxThreadCount()
        )
        self.threadIsWorking = False

        self.closeWithoutQuestion = False

        self.iconSize = 12
        self.readFontFromSettings()

    def createExportThread(self):
        self.exportThread = ExportThread(self)  # make a class instance
        self.exportThread.started.connect(self.on_started)
        self.exportThread.finished.connect(self.on_finished)
        self.exportThread.exportThreadSignal.connect(
            self.on_change, Qt.QueuedConnection
        )

    def on_started(self):  # called when thread is started
        if showVersionInformation:
            print("on_started")

    def on_finished(self):  # called when thread is finished
        if showVersionInformation:
            print("on_finished")

    def on_change(self, s):
        # self.label.setText(s)
        if showVersionInformation:
            print("on_change", s)

    def threadComplete(self):
        self.threadIsWorking = False
        QMessageBox.information(
            self, "Info", "Export complete",
        )
        self.status_text.setText("Results exported!")

    ## \brief  This method sets the analysis data, which has been loaded from json file, to analysis options data in the Analysis Dialog.
    ## \todo analysisModeComboBox has been deleted from GUI.
    def setAnalysisOptionsFromJSON(self):
        if self.moltenProtFit == None:
            print("self.moltenProtFit == None", cfFilename, currentframe().f_lineno)
        else:
            # read the information from the MPFM instance
            (
                analysis_settings,
                model_settings,
            ) = self.moltenProtFitMultiple.GetAnalysisSettings()

            # set GUI elements
            self.setDoubleSpinBoxAccording2CheckBox(
                analysis_settings["shrink"],
                self.analysisDialog.ui.shrinkCheckBox,
                self.analysisDialog.ui.shrinkDoubleSpinBox,
            )
            self.setDoubleSpinBoxAccording2CheckBox(
                analysis_settings["mfilt"],
                self.analysisDialog.ui.medianFilterCheckBox,
                self.analysisDialog.ui.medianFilterSpinBox,
            )
            # NOTE trim settings are relative, but at the start of analysis the very original (plate_raw)
            # dataset is loaded, so extra chopping should not occur
            self.setAnalysisDialogTrimData()
            self.analysisDialog.ui.dCpSpinBox.setValue(analysis_settings["dCp"])
            self.analysisDialog.ui.baselineFitSpinBox.setValue(
                analysis_settings["baseline_fit"]
            )
            self.analysisDialog.ui.baselineBoundsSpinbox.setValue(
                analysis_settings["baseline_bounds"]
            )
            if analysis_settings["savgol"] != None:
                self.analysisDialog.ui.savgolSpinBox.setValue(
                    analysis_settings["savgol"]
                )

            # update the dataset/model table
            self.prepareAnalysisTableView(data=model_settings)

    ## \brief  This method is used to show/hide doubleSpinBox and set checkBox state according to analysisParameter.
    def setDoubleSpinBoxAccording2CheckBox(
        self, analysisParameter, checkBox, doubleSpinBox
    ):
        # print analysisParameter,  type(analysisParameter), cfFilename,  currentframe().f_lineno
        if analysisParameter == None:
            checkBox.setChecked(False)
            doubleSpinBox.hide()
        else:
            checkBox.setChecked(True)
            doubleSpinBox.setValue(analysisParameter)
            doubleSpinBox.show()

    ## \brief  This method is used to show/hide tempRangeMaxSpinBox and set its range in the Analysis Dialog according to moltenProtFit.trim_min and moltenProtFit.trim_max values.
    def setAnalysisDialogTrimData(self):
        if self.moltenProtFit == None:
            print("self.moltenProtFit == None", cfFilename, currentframe().f_lineno)
        else:
            if self.moltenProtFit.trim_max == None:
                self.moltenProtFit.trim_max = 0
            self.analysisDialog.ui.tempRangeMaxSpinBox.setValue(
                self.moltenProtFit.trim_max
            )
            if self.moltenProtFit.trim_min == None:
                self.moltenProtFit.trim_min = 0
            self.analysisDialog.ui.tempRangeMinSpinBox.setValue(
                self.moltenProtFit.trim_min
            )
            self.analysisDialog.ui.tempRangeMaxSpinBox.show()
            self.analysisDialog.ui.tempRangeMinSpinBox.show()

    ## \brief  This method set analysis defaults from core data.
    def setAnalysisDefaults(self):
        # there are now 3 dicts with options in core:
        # analysis_defaults - options related to analysis
        # prep_defaults - options related to data preprocessing
        # defaults - uncategorized options
        #TODO Is it necessary to copy all values here??
        self.model = core.analysis_defaults["model"]
        self.baseline_fit = core.analysis_defaults["baseline_fit"]
        self.baseline_bounds = core.analysis_defaults["baseline_bounds"]
        self.exclude = core.prep_defaults["exclude"]
        self.blanks = core.prep_defaults["blanks"]
        self.mfilt = core.prep_defaults["mfilt"]
        self.shrink = core.prep_defaults["shrink"]
        self.invert = core.prep_defaults["invert"]
        self.layout = core.defaults["layout"]
        self.savgol = core.analysis_defaults["savgol"]
        self.trim_min = core.prep_defaults["trim_min"]
        self.trim_max = core.prep_defaults["trim_max"]
        self.layout_input_type = "csv"
        self.dCp = core.analysis_defaults["dCp"]

    ## \brief  This method prints analysis settings for debug.
    def printAnalysisSettings(self):
        print("\033[91m" + "\nAnalysisSettings:")
        print(
            "model=",
            self.model,
            "exclude=",
            self.exclude,
            "blanks=",
            self.blanks,
            "mfilt=",
            self.mfilt,
        )
        print(
            "shrink=",
            self.shrink,
            type(self.shrink),
            "invert=",
            self.invert,
            "layout=",
            self.layout,
            "trim_min=",
            self.trim_min,
            "trim_max=",
            self.trim_max,
        )
        print(
            "savgol=", self.savgol, "baseline_fit", self.baseline_fit, "dCp=", self.dCp
        )
        print("\033[0m" + "\n")

    ## \brief This method shows run analysis counter for paricular user.
    #    \details In Linux QSettings data (self.analysisRunsCounter is saved using QSettings object) are stored in $HOME/.config/MoltenProt/moltenprot.conf
    #                   In MS Windows this data is stored in MS Windows registry.
    def setRunAnalysisCounterLabel(self):
        self.mainWindow.runAnalysisCounterLabel.setText(
            "Global curve counter: {}".format(self.analysisRunsCounter)
        )

    ## \brief This method implements analysis according to parameters entered by user from the corresponding GUI elements.
    # \todo We have here debug print, which should be excluded from the production version.
    def acceptAnalysis(self):

        # step 1: construct analysis_kwargs from GUI elements
        if self.analysisDialog.ui.medianFilterCheckBox.isChecked():
            self.mfilt = self.analysisDialog.ui.medianFilterSpinBox.value()
        else:
            self.mfilt = None

        if self.analysisDialog.ui.shrinkCheckBox.isChecked():
            self.shrink = self.analysisDialog.ui.shrinkDoubleSpinBox.value()
        else:
            self.shrink = None

        self.trim_min = self.analysisDialog.ui.tempRangeMinSpinBox.value()
        self.trim_max = self.analysisDialog.ui.tempRangeMaxSpinBox.value()

        self.dCp = self.analysisDialog.ui.dCpSpinBox.value()
        self.baseline_fit = self.analysisDialog.ui.baselineFitSpinBox.value()
        self.baseline_bounds = self.analysisDialog.ui.baselineBoundsSpinbox.value()
        self.savgol = self.analysisDialog.ui.savgolSpinBox.value()

        analysis_kwargs = dict(
            baseline_fit=self.baseline_fit,
            baseline_bounds=self.baseline_bounds,
            mfilt=self.mfilt,
            shrink=self.shrink,
            invert=self.invert,
            # layout=self.layout, # ever used in GUI?
            trim_min=self.trim_min,
            trim_max=self.trim_max,
            savgol=self.savgol,
            dCp=self.dCp,
        )

        analysis_kwargs = core.analysis_kwargs(analysis_kwargs)

        # step 2: cycle through datasets/models table and apply analysis options
        # read a pandas df representing the table of dataset/model (dm_table)
        dm_table = self.analysisDialog.ui.analysisTableView.model()._data

        # cycle through available datasets and set analysis options as in analysis_kwargs
        for i in dm_table.index:
            # HACK change class type if lumry_eyring model was selected in at least one dataset
            if dm_table.Model[i] == "lumry_eyring":
                self.moltenProtFitMultiple.__class__ = core.MoltenProtFitMultipleLE

            analysis_kwargs["model"] = dm_table.Model[i]

            self.moltenProtFitMultiple.SetAnalysisOptions(
                which=dm_table.Dataset[i], **analysis_kwargs
            )

        # step 3: prepare the canvas
        self.axisClear()
        self.on_deselectAll()
        self.moltenProtToolBox.ui.curveLegendCheckBox.setChecked(False)
        self.canvas.draw()

        # step 4: run analysis
        QApplication.setOverrideCursor(Qt.WaitCursor)
        if showVersionInformation:
            self.printAnalysisSettings()

        # show error message if sth fails during analysis (only MoltenProt errors)
        try:
            self.runAnalysis()
            self.dataProcessed = True
        except (ValueError, TypeError) as e:
            QApplication.restoreOverrideCursor()
            print(e, cfFilename, currentframe().f_lineno)
            errMsg = (
                "Error occured during analysis: change analysis settings and try again."
            )
            QMessageBox.warning(self, "MoltenProt Error", str(e))
            self.status_text.setText(errMsg)
            self.dataProcessed = False

        # actions done regardless of analysis success/failure
        QApplication.restoreOverrideCursor()

        # actions done only if analysis was successful
        if self.dataProcessed:
            # reset the list of grayed-out buttons (might change after re-analysis)
            self.grayButtonsNames = []

            self.mainWindow.protocolPlainTextEdit.setPlainText(
                self.moltenProtFit.protocolString
            )
            self.populateAndShowSortScoreComboBox()
            self.setButtonsStyleAccordingToNormalizedData()
            self.settings.setValue(
                "settings/analysisRunsCounter", self.analysisRunsCounter
            )
            # check if analysisRunsCounter is above the threshold, show survey request and increase thershold
            if self.analysisRunsCounter > self.analysisRunsThresh:
                QMessageBox.information(
                    self,
                    "We need your feedback!",
                    """<p>You have processed {} curves with MoltenProt! Would you like to complete a survey?</p> 
            <p><a href="http://marlovitslab.org/moltenprot-survey">https://marlovitslab.org/moltenprot-survey</a></p>""".format(
                        self.analysisRunsCounter
                    ),
                    buttons=QMessageBox.Close,
                )
                self.analysisRunsThresh *= 10
                self.settings.setValue(
                    "settings/analysisRunsThresh", self.analysisRunsThresh
                )

            self.settings.sync()
            self.status_text.setText("Data analysis complete.")
            self.mainWindow.actionExport.setVisible(True)
            # adjust subplots
            self.manageSubplots()

    ## \brief This method implements analysis according to parameters entered by user from the corresponding GUI elements.
    def runAnalysis(self):
        n_jobs = self.moltenProtToolBox.ui.parallelSpinBox.value()

        self.moltenProtFitMultiple.PrepareAndAnalyseAll(n_jobs=n_jobs)

        # once the analysis is done, only show non-skipped datasets in the HeatmapMultipleComboBox
        available_datasets = self.moltenProtFitMultiple.GetDatasets(no_skip=True)
        # if the user decides to skip all datasets, then analysis is impossible
        if len(available_datasets) < 1:
            raise ValueError("No datasets selected for analysis")
        self.moltenProtFit = self.moltenProtFitMultiple.datasets[available_datasets[0]]
        self.datasetComboBox.clear()
        self.datasetComboBox.insertItems(1, available_datasets)
        width = self.datasetComboBox.minimumSizeHint().width()
        self.datasetComboBox.setMinimumWidth(width)

        # count the total number of curves processed and add to the global counter
        for dataset in self.moltenProtFitMultiple.GetDatasets():
            if self.moltenProtFitMultiple.datasets[dataset].analysisHasBeenDone():
                self.analysisRunsCounter += len(
                    self.moltenProtFitMultiple.datasets[dataset].plate_results
                )

        self.setRunAnalysisCounterLabel()
        self.moltenProtToolBox.ui.colormapForPlotComboBox.show()
        self.moltenProtToolBox.ui.colormapForPlotLabel.show()

        self.showHideSelectDeselectAll(True)

    def createPlotSettings(self):
        self.curveVlinesCheckBoxIsChecked = None
        self.curveBaselineCheckBoxIsChecked = None
        self.curveDerivativeCheckBoxIsChecked = None
        self.curveLegendCheckBoxIsChecked = None
        self.curveMarkEverySpinBoxValue = None
        self.curveTypeComboboxCurrentText = None
        self.curveViewComboboxCurrentText = None

    ## \brief This method connects signals for Plot tab in Settings dialog data GUI elements.
    def connectPlotSettingsSignals(self):
        # new code: for all actions just update values in the main window attributes
        self.moltenProtToolBox.ui.curveVlinesCheckBox.clicked.connect(
            self.getPlotSettings
        )
        self.moltenProtToolBox.ui.curveBaselineCheckBox.clicked.connect(
            self.getPlotSettings
        )
        # legend and derivative subplots require dedicated methods
        self.moltenProtToolBox.ui.curveLegendCheckBox.clicked.connect(
            self.manageSubplots
        )
        # self.moltenProtToolBox.ui.curveDerivativeCheckBox.clicked.connect(self.getPlotSettings)
        self.moltenProtToolBox.ui.curveDerivativeCheckBox.clicked.connect(
            self.manageSubplots
        )

        # Get data from spinbox.
        self.moltenProtToolBox.ui.curveMarkEverySpinBox.valueChanged[int].connect(
            self.on_curveMarkEverySpinBoxValueChanged
        )
        # Get data from comboboxes.
        self.moltenProtToolBox.ui.curveTypeComboBox.currentIndexChanged.connect(
            self.on_curveTypeComboBoxCurrentIndexChanged
        )
        self.moltenProtToolBox.ui.curveViewComboBox.currentIndexChanged.connect(
            self.on_curveViewComboBoxCurrentIndexChanged
        )

    @pyqtSlot()
    def on_curveTypeComboBoxCurrentIndexChanged(self):
        # print 'on_curveTypeComboBoxCurrentTextChanged',  cfFilename, currentframe().f_lineno
        self.curveTypeComboboxCurrentText = (
            self.moltenProtToolBox.ui.curveTypeComboBox.currentText()
        )
        # print self.curveTypeComboboxCurrentText,  cfFilename, currentframe().f_lineno

    @pyqtSlot()
    def on_curveViewComboBoxCurrentIndexChanged(self):
        # print 'on_curveTypeComboBoxCurrentTextChanged',  cfFilename, currentframe().f_lineno
        self.curveViewComboboxCurrentText = (
            self.moltenProtToolBox.ui.curveViewComboBox.currentText()
        )

    @pyqtSlot()
    def on_curveMarkEverySpinBoxValueChanged(self):  # ,  value_as_int):
        # print 'int value changed:',  value_as_int,  cfFilename, currentframe().f_lineno
        self.curveMarkEverySpinBoxValue = (
            self.moltenProtToolBox.ui.curveMarkEverySpinBox.value()
        )

    ## \brief This method gets Plot tab in Settings dialog data from its GUI elements.
    def getPlotSettings(self):
        self.curveVlinesCheckBoxIsChecked = (
            self.moltenProtToolBox.ui.curveVlinesCheckBox.isChecked()
        )
        self.curveBaselineCheckBoxIsChecked = (
            self.moltenProtToolBox.ui.curveBaselineCheckBox.isChecked()
        )
        self.curveDerivativeCheckBoxIsChecked = (
            self.moltenProtToolBox.ui.curveDerivativeCheckBox.isChecked()
        )
        self.curveLegendCheckBoxIsChecked = (
            self.moltenProtToolBox.ui.curveLegendCheckBox.isChecked()
        )
        self.curveMarkEverySpinBoxValue = (
            self.moltenProtToolBox.ui.curveMarkEverySpinBox.value()
        )
        self.curveTypeComboboxCurrentText = (
            self.moltenProtToolBox.ui.curveTypeComboBox.currentText()
        )
        self.curveViewComboboxCurrentText = (
            self.moltenProtToolBox.ui.curveViewComboBox.currentText()
        )
        # TODO after plot settings are changed it is a good idea to clean up the axes
        # print self.curveMarkEverySpinBoxValue,  self.curveTypeComboboxCurrentText, self.curveViewComboboxCurrentText,  cfFilename, currentframe().f_lineno
        self.axisClear()
        self.on_deselectAll()
        # self.showDerivativeSubplotAction.setVisible(True)
        # self.showLegendAction.setChecked(False)
        self.canvas.draw()

    ## \brief This method  creates toolbox dialog.
    #   \todo When toolbox appearence will be fixed, we should set fixed width and height for this dialog.
    def createToolBox(self):
        self.moltenProtToolBox = MoltenProtToolBox(self)
        self.allItemsInCurveTypeComboBox = [
            self.moltenProtToolBox.ui.curveTypeComboBox.itemText(i)
            for i in range(self.moltenProtToolBox.ui.curveTypeComboBox.count())
        ]
        self.createPlotSettings()
        self.getPlotSettings()
        self.connectPlotSettingsSignals()

        width = self.moltenProtToolBox.width()
        height = self.moltenProtToolBox.height()
        wid = QDesktopWidget()
        screenWidth = wid.screen().width()
        screenHeight = wid.screen().height()
        self.moltenProtToolBox.setGeometry(
            (screenWidth / 2) - (width / 2),
            (screenHeight / 2) - (height / 2),
            width,
            height,
        )

    ## \brief This method  creates analysis dialog
    def createAnalysisDialog(self):
        self.analysisDialog = AnalysisDialog(self)
        self.analysisDialog.ui.buttonBox.accepted.connect(self.acceptAnalysis)

    ## \brief This method creates the following dialogs: Preferences, Analysis and Layout.
    #   \sa AnalysisDialog, moltenProtToolBox, LayoutDialog and HelpDialog.
    def initDialogs(self):
        self.createToolBox()
        self.createColorMapComboBox()
        self.createAnalysisDialog()

        # Create layout dialog
        self.layoutDialog = LayoutDialog()
        self.connectButtonsFromLayoutDialog()
        # Create help dialog
        self.helpDialog = MoltenProtHelpDialog("index.html")

        # set tooltips for dialogs
        self.setTooltips()

    ## \brief This method shows the Analysis Dialog.
    @pyqtSlot()
    def on_analysisPushButtonClicked(self):
        self.analysisDialog.show()

    ## \brief This method is dummy and should be implemented.
    #   \todo This method is dummy and should be implemented.
    @pyqtSlot()
    def on_kelvinsCheckBoxChecked(self):
        if showVersionInformation:
            print("on_kelvinsCheckBoxChecked")

    ## \brief This method is not used.
    #   \todo This method is not used.
    def analysisModeBoxSelectionChange(self, i):
        self.analysisMode = self.importDialog.ui.analysisModeBox.currentText()

    ## \brief This method is dummy and should be implemented.
    #   \todo This method is dummy and should be implemented.
    def parseArgs(self):
        self.sepValue = ","
        self.decValue = "."
        self.exclude = []
        self.blanks = []
        # print self.sepValue, self.decValue, self.exclude, self.blanks,  self.exclude

    @pyqtSlot()
    def on_exportResults(self):
        # print "exportResults"
        dlg = QFileDialog()
        dlg.setFileMode(QFileDialog.Directory)
        filenames = None

        if dlg.exec_():
            filenames = dlg.selectedFiles()
            filename = filenames[0]
            xlsx = self.moltenProtToolBox.ui.outputFormatComboBox.currentIndex() == 1
            genpics = self.moltenProtToolBox.ui.genpicsCheckBox.isChecked()

            if self.moltenProtToolBox.ui.heatmapCheckBox.isChecked():
                heatmaps = ["all"]
            else:
                heatmaps = []

            # which report to generate: index 0 is full report, index 1 is just a summary file
            report_choice = (
                self.moltenProtToolBox.ui.outputReportComboBox.currentIndex()
            )

            # TODO read allowed number of parallel processes from ui.ParallelSpinBox and
            # pass it as n_jobs argument to WriteOutput method
            n_jobs = self.moltenProtToolBox.ui.parallelSpinBox.value()

            QApplication.setOverrideCursor(Qt.WaitCursor)

            if report_choice == 0 or report_choice == 2:
                # No report done, follow the heatmaps/xlsx/genfigs settings
                withReport = False
                if report_choice == 2:
                    # HTML report
                    withReport = True
                worker = Worker(
                    self.moltenProtFitMultiple,
                    filename,
                    xlsx,
                    withReport,
                    heatmaps,
                    genpics,
                    n_jobs,
                )  # Any other args, kwargs are passed to the run function
                # worker.signals.result.connect(self.print_output)
                worker.signals.finished.connect(self.threadComplete)
                worker.signals.progress.connect(self.progressFn)
                self.threadIsWorking = True
                # Execute
                self.threadpool.start(worker)
            elif report_choice == 1:
                filename = os.path.join(filename, "Summary.xlsx")
                # all filters and duplicate merging is skipped
                self.moltenProtFitMultiple.CombineResults(filename, -1, -1, False)
                # self.createExportThread()
                # self.exportThread.start()
            else:
                print(
                    "Unknown report choice ",
                    self.moltenProtToolBox.ui.outputReportComboBox.currentText(),
                )
            self.status_text.setText(
                "Results are being exported to folder {}".format(filename)
            )

            QApplication.restoreOverrideCursor()

    def executeThisFn(self, progress_callback):
        if showVersionInformation:
            print("executeThisFn")
        return "Done."

    def progressFn(self):
        if showVersionInformation:
            print("progressFn")

    ## \brief This SLOT is called when user clicks <b>New</b> button and  runs another instance of MoltenProt GUI application.
    @pyqtSlot()
    def on_actionNewTriggered(self):
        MoltenProtMainWindow().show()

    @pyqtSlot()
    def on_actionFontTriggered(self):
        fontDialog = QFontDialog(self)
        fontDialog.setFont(self.font)
        # font, ok = QFontDialog.getFont()
        font, ok = fontDialog.getFont()
        if ok:
            self.font = font
            self.settings.setValue("fontSettings/currentFont", self.font.toString())
            self.setNewFont(self.font)

    def setIconSize(self):
        self.iconSize = self.font.pointSize() * 3
        iconSize = QSize(self.iconSize, self.iconSize)
        self.mainWindow.fileToolBar.setIconSize(iconSize)
        self.mainWindow.actionToolBar.setIconSize(iconSize)
        self.mainWindow.miscToolBar.setIconSize(iconSize)

    def setNewFont(self, newFont):
        self.font = newFont
        self.setApplicationMenuFont()
        self.setIconSize()

    def readFontFromSettings(self):
        newFontString = self.settings.value("fontSettings/currentFont")
        newFont = QFont()
        ok = newFont.fromString(newFontString)
        if ok:
            self.setNewFont(newFont)
        else:
            print("Failed to set font", newFont, cfFilename, currentframe().f_lineno)

    def setApplicationMenuFont(self):
        QtWidgets.QApplication.setFont(self.font, "QFileDialog")
        QtWidgets.QApplication.setFont(self.font, "QPushButton")
        QtWidgets.QApplication.setFont(self.font, "QAction")
        QtWidgets.QApplication.setFont(self.font, "QFontDialog")
        QtWidgets.QApplication.setFont(self.font, "QToolBar")
        QtWidgets.QApplication.setFont(self.font, "QMainWindow")
        QtWidgets.QApplication.setFont(self.font, "QWidget")
        QtWidgets.QApplication.setFont(self.font, "QTextEdit")
        QtWidgets.QApplication.setFont(self.font, "QDialogButtonBox")
        if self.canvas != None:
            self.canvas.setFont(self.font)

    ## \brief This SLOT is called when user clicks <b>About</b> button and shows some information about used python modules and Qt version.
    @pyqtSlot()
    def on_actionAbout(self):
        mp_version = str(core.__version__)
        # check if running from PyInstaller bundle and add info to version
        if core.from_pyinstaller:
            mp_version += " (PyInstaller bundle)"
        QMessageBox.about(
            self,
            "About MoltenProt",
            """<b>MoltenProt</b> v. %s
        <p>Copyright &copy; 2018, 2019, 2020 Vadim Kotov, Thomas C. Marlovits
        <p>A robust toolkit for assessment and optimization of protein (thermo)stability.
        <p>Python %s - PyQt5 %s - Matplotlib %s on %s"""
            % (
                core.__version__,
                platform.python_version(),
                PYQT_VERSION_STR,
                matplotlib.__version__,
                platform.system(),
            ),
        )

    ## \brief This SLOT is called when user clicks <b>Cite</b> menu item.
    @pyqtSlot()
    def on_actionCite_MoltenProt(self):
        QMessageBox.about(
            self,
            "Cite MoltenProt",
            """<p>If you found MoltenProt helpful in your work, please cite: </p> 
         <p><a href="https://www.cell.com/biophysj/fulltext/S0006-3495(18)32325-7">Kotov et al., Biophysical Journal. 116, 191a (2019)</a></p>""",
        )

    ## \brief This SLOT is called when user clicks <b>Help</b> menu item and shows the MoltenProt help system main window.
    @pyqtSlot()
    def on_actionHelp(self):
        self.helpDialog.show()

    ## \brief Save the current case as JSON.
    @pyqtSlot()
    def on_actionSave_as_JSONTriggered(self):
        filename = QFileDialog.getSaveFileName(
            self,
            caption=self.tr(
                "Save MoltenProt session in *.json format"
            ),  # the title of the dialog window
            directory=self.lastDir,  # the starting directory, use "." for cwd
            filter="JSON Files (*.json)",  # file type filter
        )

        if filename[0] != "":
            # convert returned filname value to string and add .json if necessary
            filename = str(filename[0])
            if filename[-5:] != ".json":
                filename += ".json"
            core.mp_to_json(self.moltenProtFitMultiple, filename)

    def prepareAnalysisTableView(self, data=None):
        # if data is None generate the table freshly
        # otherwise populate using the values from supplied dataframe

        analysisModeComboBoxItemsList = list(core.avail_models.keys())

        if data is None:
            # print (core.avail_models.keys(), cfFilename, currentframe().f_lineno )
            # analysisModeComboBoxItemsList = list( core.avail_models.keys() )
            # analysisModeComboBoxItemsList.append('skip') # skip is now a "model", too
            defaultModel = analysisModeComboBoxItemsList[0]
            # self.analysisDialog.ui.analysisModeComboBox.clear()
            # self.analysisDialog.ui.analysisModeComboBox.insertItems(1,  analysisModeComboBoxItemsList)

            currentDataSetsList = list(self.moltenProtFitMultiple.GetDatasets())
            # print(currentDataSetsList, len(currentDataSetsList), type(currentDataSetsList), cfFilename, currentframe().f_lineno )
            data = pd.DataFrame(columns=("Dataset", "Model"))
            for i in range(len(currentDataSetsList)):
                data.loc[i] = [currentDataSetsList[i], defaultModel]

        tableModel = TableModel(data)
        self.analysisDialog.ui.analysisTableView.setModel(tableModel)
        comboDelegate = ComboDelegate(self, analysisModeComboBoxItemsList)
        self.analysisDialog.ui.analysisTableView.setItemDelegateForColumn(
            1, comboDelegate
        )

    def showHideSelectDeselectAll(self, show):
        self.mainWindow.actionSelectAll.setVisible(show)
        self.mainWindow.actionDeselectAll.setVisible(show)

    ## \brief Load the input data in xlsx, JSON or csv format for analysis.
    @pyqtSlot()
    def on_loadFile(self, filename=None):
        self.on_deselectAll()
        filename = QFileDialog.getOpenFileName(
            # self,
            caption=self.tr("Open JSON session or import data"),
            directory=self.lastDir,
            filter="XLSX Files (*.xlsx);;JSON Files (*.json);;CSV files (*.csv)",
        )
        # returns a tuple with file path, and the mode of QFileDialog used (XLSX Files, JSON Files, etc)
        filename = filename[0]
        fileInfo = QFileInfo(filename)
        if fileInfo.isReadable():
            self.lastDir = fileInfo.canonicalPath()
            self.settings.setValue("settings/lastDir", self.lastDir)
            self.settings.sync()
            # print type(self.lastDir),  self.lastDir,  cfFilename,  currentframe().f_lineno
            self.grayButtonsNames = []
            self.firstPlot = True
            self.filetypeIsCsv = False
            self.filetypeIsJson = False
            self.filetypeIsXlsx = False
            self.resetButtons()
            if self.sortScoreCombBoxAction != None:
                self.sortScoreCombBoxAction.setVisible(False)
            if self.datasetComboBoxAction != None:
                self.datasetComboBoxAction.setVisible(False)
            self.dataProcessed = False
            if filename.endswith(".csv"):
                self.filetypeIsCsv = True
            if filename.endswith(".json"):
                self.filetypeIsJson = True
            if filename.endswith(".xlsx"):
                self.filetypeIsXlsx = True

            if self.fileLoaded == False:
                # print("self.createMatplotlibContextMenu() has been commented.")
                pass
            else:
                # print("Clear previous data", cfFilename, currentframe().f_lineno)
                self.on_deselectAll()
                self.axisClear()
                self.mainWindow.actionExport.setVisible(False)
            QApplication.setOverrideCursor(Qt.WaitCursor)
            try:
                if self.filetypeIsCsv:
                    self.processCsv(filename)
                else:
                    if self.filetypeIsXlsx:
                        self.processXLSX(filename)
                    else:
                        if self.filetypeIsJson:
                            self.processJSON(filename)
                self.status_text.setText("Loaded " + filename)
                self.fileLoaded = True
            except ValueError as e:
                # print(e.__str__)
                QMessageBox.warning(self, "MoltenProt Open File Error", str(e))
                self.status_text.setText("Requested file could not be opened.")
                self.fileLoaded = False

            # done regarless of file loading success
            QApplication.restoreOverrideCursor()
            # done only when opening succeeded
            if self.fileLoaded:
                self.mainWindow.actionSave_as_JSON.setVisible(True)
                self.mainWindow.actionAnalysis.setVisible(True)
                self.mainWindow.actionEdit_layout.setVisible(True)
                self.mainWindow.actionToolBar.setVisible(True)
                self.mainWindow.actionToolBar.setEnabled(True)
                self.box = self.axes.get_position()
                self.mainWindow.actionAnalysis.setEnabled(True)
                self.showHideSelectDeselectAll(False)
                self.enableButtons()
                self.showOnlyValidButtons()
                self.showHeatmapMultipleComboBoxAccording2FileType()
                self.prepareAnalysisTableView()

                # Overwrite default analysis settings if input file was JSON and was processed
                # for any other file type reset to defaults
                if self.filetypeIsJson:
                    self.setAnalysisOptionsFromJSON()
                else:
                    ###TODO restore default analysis settings
                    pass

                # actions in case the data was processed (JSON only?)
                if self.moltenProtFit.analysisHasBeenDone():
                    if showVersionInformation:
                        print(
                            "Analysis has been done",
                            cfFilename,
                            currentframe().f_lineno,
                        )
                    self.showHideSelectDeselectAll(True)
                    self.moltenProtToolBox.ui.colormapForPlotComboBox.show()
                    self.moltenProtToolBox.ui.colormapForPlotLabel.show()
                    self.populateAndShowSortScoreComboBox()
                    self.setButtonsStyleAccordingToNormalizedData()
                    self.sortScoreComboBox.clear()
                    self.sortScoreComboBox.insertItems(
                        1, self.moltenProtFit.getResultsColumns()
                    )
                else:
                    self.moltenProtToolBox.ui.colormapForPlotComboBox.hide()
                    self.moltenProtToolBox.ui.colormapForPlotLabel.hide()
        elif filename != "":
            # empty string is returned when Cancel is pressed in QFileDialog
            QMessageBox.warning(
                self, "MoltenProt Open File Error", "Input file not readable"
            )

    ## \brief This method is used to process CSV file named filename
    #   \param filename - CSV file to process.
    #   \todo Debug print is used here.
    def processCsv(self, filename):
        if showVersionInformation:
            print("processCsv", filename, cfFilename, currentframe().f_lineno)
        self.sepValue = self.moltenProtToolBox.ui.separatorInput.text()
        self.decValue = self.moltenProtToolBox.ui.decimalSeparatorInput.text()
        self.scanRateValue = self.moltenProtToolBox.ui.scanRateSpinBox.value()

        self.moltenProtFitMultiple = core.parse_plain_csv(
            filename,
            sep=self.sepValue,
            dec=self.decValue,
            scan_rate=self.scanRateValue
        )
        available_datasets = self.moltenProtFitMultiple.GetDatasets()
        self.moltenProtFit = self.moltenProtFitMultiple.datasets[available_datasets[0]]

    ## \brief This method is used to process JSON file named filename
    #   \param filename - JSON file to process.
    #   \todo Debug print is used here.
    def processJSON(self, filename):
        # print("processJSON", filename, cfFilename, currentframe().f_lineno)
        jsonData = core.mp_from_json(filename)
        if isinstance(jsonData, core.MoltenProtFitMultiple):
            self.moltenProtFitMultiple = jsonData
            self.showHeatmapMultipleComboBox = True

            # do not show datasets that were marked as skipped in the combobox
            available_datasets = self.moltenProtFitMultiple.GetDatasets(no_skip=True)
            self.moltenProtFit = self.moltenProtFitMultiple.datasets[
                available_datasets[0]
            ]

            # MPF2 dynamically populate heatmap combobox
            self.datasetComboBox.clear()
            self.datasetComboBox.insertItems(1, available_datasets)

            width = self.datasetComboBox.minimumSizeHint().width()
            self.datasetComboBox.setMinimumWidth(width)

            # TODO currently this only checks analysis completion only in one of MoltenProtFit instances
            if self.moltenProtFit.analysisHasBeenDone():
                self.dataProcessed = True
                # make the export button visible
                self.mainWindow.actionExport.setVisible(True)
                # update plot view
                self.manageSubplots()
            else:
                if showVersionInformation:
                    print(
                        "Analysis has not been done",
                        cfFilename,
                        currentframe().f_lineno,
                    )
        else:
            if showVersionInformation:
                print(
                    "Unknown object has been created from json file",
                    filename,
                    cfFilename,
                    currentframe().f_lineno,
                )

    ## \brief This method is used to process XLSX file named filename.
    #   \param filename - XLSX file to process.
    #   \todo Debug print is used here.
    def processXLSX(self, filename):
        # print 'processXLSX', filename, cfFilename, currentframe().f_lineno
        self.showHeatmapMultipleComboBox = True
        refolding = self.moltenProtToolBox.ui.refoldingCheckBox.isChecked()
        self.moltenProtFitMultiple = core.parse_prom_xlsx(filename, refolding)
        available_datasets = self.moltenProtFitMultiple.GetDatasets()
        self.moltenProtFit = self.moltenProtFitMultiple.datasets[available_datasets[0]]
        # MPF2 dynamically populate heatmap combobox
        self.datasetComboBox.clear()
        self.datasetComboBox.insertItems(1, available_datasets)
        width = self.datasetComboBox.minimumSizeHint().width()
        self.datasetComboBox.setMinimumWidth(width)
        # data.resultfolder = resultfolder
        # NOTE XLSX is always unprocessed, however, dataProcessed attribute
        # and the view of the plots must be reset from the previous run
        self.dataProcessed = False
        self.manageSubplots()

    ## \brief This method set tooltips for GUI elements using core.MoltenProtFit.defaults dictionary.
    #   \sa core.defaults dicts
    def setTooltips(self):
        # data prep defaults
        self.analysisDialog.ui.shrinkCheckBox.setToolTip(core.prep_defaults["shrink_h"])
        self.analysisDialog.ui.shrinkDoubleSpinBox.setToolTip(
            core.prep_defaults["shrink_h"]
        )
        self.analysisDialog.ui.medianFilterCheckBox.setToolTip(
            core.prep_defaults["mfilt_h"]
        )
        self.analysisDialog.ui.medianFilterSpinBox.setToolTip(
            core.prep_defaults["mfilt_h"]
        )
        self.analysisDialog.ui.tempRangeMaxSpinBox.setToolTip(
            core.prep_defaults["trim_max_h"]
        )
        self.analysisDialog.ui.tempRangeMinSpinBox.setToolTip(
            core.prep_defaults["trim_min_h"]
        )
        # analysis defaults
        self.analysisDialog.ui.dCpSpinBox.setToolTip(core.analysis_defaults["dCp_h"])
        self.analysisDialog.ui.baselineFitSpinBox.setToolTip(
            core.analysis_defaults["baseline_fit_h"]
        )
        self.analysisDialog.ui.baselineBoundsSpinbox.setToolTip(
            core.analysis_defaults["baseline_bounds_h"]
        )
        self.analysisDialog.ui.savgolSpinBox.setToolTip(
            core.analysis_defaults["savgol_h"]
        )

    ## \brief This method shows the Preferences Dialog.
    #   \sa moltenProtToolBox
    @pyqtSlot()
    def on_showmoltenProtToolBox(self):
        self.moltenProtToolBox.show()

    ## \brief This metod creates QMessageBox with messageKind icon and shows message.
    def showMessage(self, message, messageKind):
        msg = QMessageBox()
        msg.setIcon(messageKind)
        msg.setText(message)
        """
        msg.setInformativeText("This is additional information")
        msg.setWindowTitle("MessageBox demo")
        msg.setDetailedText("The details are as follows:")  
        msg.setStandardButtons(QMessageBox.Ok | QMessageBox.Cancel)
        msg.buttonClicked.connect(msgbtn)
        retval = msg.exec_()
        """
        msg.exec_()

    def __layout2widget(self, input_series):
        """
        Helper function to convert a single row of layout DataFrame into
        a QTableWidget entry
        NOTE to avoid Overflow errors, the respective DataFrame must have np.nan etc changed to 'None' string
        """
        # Convert alphanumeric index to numeric indices:
        # A1 -> (0, 0)
        # H12 -> (7, 11)
        row = "ABCDEFGH".index(input_series.name[0])
        column = int(input_series.name[1:]) - 1

        if input_series["Condition"] != "None":
            item_value = input_series["Condition"]
        else:
            # default value for layout is ""
            item_value = ""
        self.layoutDialog.ui.tableWidget.setItem(
            row, column, QTableWidgetItem(str(item_value))
        )

    ## \brief This method shows the layout from MoltenProtFitMultiple.layout in QTableWidget in LayoutDialog.
    #   \sa LayoutDialog
    def editLayout(self):
        # print 'Enter editLayout',  currentframe().f_lineno,  cfFilename
        layout = self.moltenProtFitMultiple.layout.fillna("None")
        layout.apply(self.__layout2widget, axis=1)
        self.layoutDialog.ui.tableWidget.resizeColumnsToContents()
        self.layoutDialog.ui.tableWidget.alternatingRowColors()
        self.layoutDialog.show()

    def openLayout(self):
        """
        Load a layout from a specially formatted CSV file to QTableWidget
        """
        layoutFileName = QFileDialog.getOpenFileName(
            self,
            caption=self.tr("Open layout from CSV file"),
            directory=self.lastDir,
            filter="CSV files (*.csv)",
        )
        layoutFileName = layoutFileName[0]
        if layoutFileName != "":
            fileInfo = QFileInfo(layoutFileName)
            if showVersionInformation:
                print(fileInfo.fileName(), currentframe().f_lineno, cfFilename)
            if fileInfo.isReadable():
                layout = pd.read_csv(
                    layoutFileName, index_col="ID", encoding="utf_8"
                ).fillna("None")
                layout.apply(self.__layout2widget, axis=1)
                self.layoutDialog.ui.tableWidget.resizeColumnsToContents()
                self.layoutDialog.ui.tableWidget.alternatingRowColors()
                self.layoutDialog.show()
            else:
                print(
                    layoutFileName + " can not be processed. Check your permissions!",
                    currentframe().f_lineno,
                    cfFilename,
                )

    def updateLayout(self):
        # NOTE can also use tableWidget.rowCount()/columnCount()
        # print self.layoutDialog.ui.tableWidget.rowCount()
        # print self.layoutDialog.ui.tableWidget.columnCount()
        # edit the layout of MPFM instance
        for column in range(0, 12):
            for row in range(0, 8):
                item = self.layoutDialog.ui.tableWidget.item(row, column)
                alphanumeric_index = "ABCDEFGH"[row] + str(column + 1)
                if item.text() != "":
                    self.moltenProtFitMultiple.layout.loc[
                        alphanumeric_index, "Condition"
                    ] = item.text()
                else:
                    self.moltenProtFitMultiple.layout.loc[
                        alphanumeric_index, "Condition"
                    ] = None

        # apply edited layout to all datasets inside MPFM
        self.moltenProtFitMultiple.UpdateLayout()

    ## \brief This SLOT (in Qt terms) is called when user changes heatmap table name.
    #   \sa createComboBoxesForActionToolBar
    @pyqtSlot()
    def on_changeInputTable(self):
        if self.moltenProtFit != None:
            self.on_deselectAll()
            inputTableName = self.datasetComboBox.currentText()
            if inputTableName in self.moltenProtFitMultiple.GetDatasets():
                inputTableNameIsValid = True
                self.moltenProtFit = self.moltenProtFitMultiple.datasets[inputTableName]
                newProtocolString = self.moltenProtFitMultiple.datasets[
                    inputTableName
                ].protocolString
                self.mainWindow.protocolPlainTextEdit.setPlainText(newProtocolString)
            else:
                print(
                    "Unknown table name",
                    inputTableName,
                    currentframe().f_lineno,
                    cfFilename,
                )
                inputTableNameIsValid = False
            if inputTableNameIsValid:
                if self.dataProcessed:
                    # NOTE before this is done, we must ensure that the combobox contains valid items
                    self.populateAndShowSortScoreComboBox()
                    self.setButtonsStyleAccordingToNormalizedData()
                else:
                    self.resetButtons()
        else:
            if showVersionInformation:
                print("self.moltenProtFit == None", currentframe().f_lineno, cfFilename)

    def setButtonsStyleAccordingToNormalizedData(self):
        if self.moltenProtFit != None:
            self.heatMapName = self.sortScoreComboBox.currentText()
            heatmaps = [self.heatMapName]
            # NOTE during startup the values of the drop-down list
            # can be empty which would result in a crash
            if heatmaps[0] in self.moltenProtFit.getResultsColumns():
                # print self.heatMapName,  cfFilename,  currentframe().f_lineno
                self.normalizedData = self.moltenProtFit.converter96(heatmaps[0]) * 255
                self.setButtonsStyle()
        else:
            print("self.moltenProtFit == None", currentframe().f_lineno, cfFilename)

    def checkAllButtons(self, checkFlag):
        for j in range(self.colsCount):
            for i in range(self.rowsCount):
                # do not check gray buttons
                color = self.btn2DArray[i][j].palette().color(QPalette.Window)
                if color != self.gray:
                    self.btn2DArray[i][j].setChecked(checkFlag)

    def buttonChecked(self):
        bret = False
        for j in range(self.colsCount):
            for i in range(self.rowsCount):
                if self.btn2DArray[i][j].isChecked():
                    bret = True
                    break
        return bret

    @pyqtSlot()
    def on_selectAll(self):
        # print "selectAll"
        self.checkAllButtons(True)
        QApplication.setOverrideCursor(Qt.WaitCursor)
        self.on_show()
        QApplication.restoreOverrideCursor()

    @pyqtSlot()
    def on_deselectAll(self):
        self.mainWindow.protocolPlainTextEdit.setPlainText("")
        self.checkAllButtons(False)
        self.selectedItemsList = []
        self.tableWidget.clearContents()
        self.tableWidget.setRowCount(0)
        self.on_show()

    @pyqtSlot()
    def on_show(self):
        self.selectedItemsList = []
        self.tableWidget.clearContents()
        self.tableWidget.setRowCount(0)
        self.axes.clear()
        self.axes.grid(True)
        if self.axesDerivative != None:
            self.axesDerivative.clear()
            self.axesDerivative.grid(True)
        else:
            # print "self.axesDerivative == None", cfFilename,  currentframe().f_lineno
            pass
        if self.dataProcessed:
            # print "Data processed", cfFilename,  currentframe().f_lineno
            plateResults = self.moltenProtFit.plate_results
            # create a dictionary to map column ID's in GUI to column names from getResultsColumns
            column_labels = ["ID", "Condition"] + self.moltenProtFit.getResultsColumns()
            column_dict = {}
            for i in range(len(column_labels)):
                column_dict[i] = column_labels[i]
            # set the number of columns in the table
            self.tableWidget.setColumnCount(len(column_dict))
            # columns for plotting:
            for column in range(self.colsCount):
                for row in range(self.rowsCount):
                    if self.btn2DArray[row][column].isChecked():
                        for wellID in self.moltenProtFit.plate.columns.values:
                            if wellID == self.btn2DArray[row][column].text():
                                if wellID not in self.selectedItemsList:
                                    # print self.tableWidget.isVisible(), cfFilename,  currentframe().f_lineno
                                    if self.tableWidget.isVisible() == False:
                                        self.showTable()
                                    rowPosition = self.tableWidget.rowCount()
                                    self.tableWidget.insertRow(rowPosition)

                                    for column_pos, column_name in column_dict.items():
                                        if column_name == "ID":
                                            table_string = wellID
                                        elif column_name == "Condition":
                                            table_string = plateResults.loc[
                                                wellID, column_name
                                            ]
                                            if table_string is np.nan:
                                                # NOTE prevents QTableWidgetItem Overflow error
                                                table_string = "n/a"
                                            else:
                                                table_string = str(table_string)
                                        elif column_name == "S":
                                            # NOTE for S formatting to two last decimals is not always working
                                            table_string = str(
                                                plateResults.loc[wellID, column_name]
                                            )
                                        else:
                                            table_string = "{:10.2f}".format(
                                                plateResults.loc[wellID, column_name]
                                            )
                                        item = QTableWidgetItem(table_string)
                                        item.setTextAlignment(Qt.AlignCenter)
                                        self.tableWidget.setItem(
                                            rowPosition, column_pos, item
                                        )
                                    self.selectedItemsList.append(wellID)
                                    # set table widget titles accordingly
                                    self.tableWidget.setHorizontalHeaderLabels(
                                        column_labels
                                    )
                                if wellID not in self.grayButtonsNames:
                                    self.plotFigAny(wellID)
                                else:
                                    # print self.grayButtonsNames, cfFilename,  currentframe().f_lineno
                                    None
        elif self.moltenProtFit is not None:
            for column in range(self.colsCount):
                for row in range(self.rowsCount):
                    if self.btn2DArray[row][column].isChecked():
                        for wellID in self.moltenProtFit.plate.columns.values:
                            if wellID == self.btn2DArray[row][column].text():
                                self.plotFigAny(wellID)
        self.canvas.draw()

    def showTable(self):
        self.tableWidget.show()
        self.tableDockWidget.show()

    def axisClear(self):
        self.axes.clear()
        self.axes.grid(True)
        if self.axesDerivative != None:
            self.axesDerivative.clear()
            self.axesDerivative.grid(True)
        self.canvas.draw()

    ## \brief Get colors from current palette.
    #   \details cm.datad holds all matplotlib colormap names.
    def getQColor(self, index):
        # self.colormap = cm.get_cmap(self.colormapNames[0],  96)
        self.colormap = cm.get_cmap(self.currentColorMap)
        """
        maps = sorted(m for m in cm.datad if not m.endswith("_r"))
        maps = sorted(m for m in cm.datad )
        print maps
        """
        red = self.colormap(index)[0]
        green = self.colormap(index)[1]
        blue = self.colormap(index)[2]
        alpha = self.colormap(index)[3]
        qcolor = QColor()
        qcolor.setRedF(red)
        qcolor.setGreenF(green)
        qcolor.setBlueF(blue)
        qcolor.setAlphaF(alpha)
        # print qcolor.redF(),  qcolor.red()
        return qcolor

    def setButtonsStyle(self):
        plateResults = self.moltenProtFit.plate_results
        for i in range(self.rowsCount):
            for j in range(self.colsCount):
                index = int(self.normalizedData.iat[i, j])
                if index < 256:
                    qcolor = self.getQColor(index)
                    styleString = (
                        "QPushButton {  border-width: 2px; border-color: white; background-color: rgb(%s, %s, %s) } "
                        % (qcolor.red(), qcolor.green(), qcolor.blue())
                        + " QPushButton:checked { border-color:  black; border-style: inset;}"
                    )
                    enabled = True
                else:
                    styleString = "QPushButton {  border-width: 2px; border-color: white; background-color: gray } QPushButton:checked { border-color:  black; border-style: inset;}"
                    enabled = False
                self.btn2DArray[i][j].setEnabled(enabled)
                self.btn2DArray[i][j].setStyleSheet(styleString)
                id = self.btn2DArray[i][j].text()
                color = self.btn2DArray[i][j].palette().color(QPalette.Window)
                if color == self.gray:
                    self.grayButtonsNames.append(id)
                else:
                    # show the values from the currently selected heatmap
                    # round up to 2 decimal digits
                    toolTipString = "{} {} {} = {}".format(
                        id,
                        plateResults.loc[id, "Condition"],
                        self.sortScoreComboBox.currentText(),
                        round(
                            plateResults.loc[id, self.sortScoreComboBox.currentText()],
                            2,
                        ),
                    )
                    self.btn2DArray[i][j].setToolTip(toolTipString)

    def createButtonArray(self, hbox):
        # create
        #     creation looks reverse
        #     create an array of "cols_count" cols, for each of the "rows_count" rows
        #        all elements are initialized to 0
        self.btn2DArray = [
            [0 for j in range(self.colsCount)] for i in range(self.rowsCount)
        ]
        # styleString = "QPushButton {  border-width: 2px; border-color: black; background-color: rgb(%s, %s, %s) } " % (qcolor.red(), qcolor.green(), qcolor.blue()  ) + " QPushButton:checked { background-color: green; border-style: inset;}"
        self.gray = QColor.fromRgbF(0.501961, 0.501961, 0.501961, 1.000000)
        self.styleString = "QPushButton {  border-width: 2px; border-color: black; background-color: gray } QPushButton:checked { border-color: green; border-style: inset;}"
        letters = ["A", "B", "C", "D", "E", "F", "G", "H"]
        buttonSize = 40
        for j in range(self.colsCount):
            right_vbox = QVBoxLayout()
            for i in range(self.rowsCount):
                self.btn2DArray[i][j] = QPushButton(letters[i] + str(j + 1))
                self.btn2DArray[i][j].setObjectName(letters[i] + str(j + 1))
                self.btn2DArray[i][j].setCheckable(True)
                self.btn2DArray[i][j].setChecked(False)
                self.btn2DArray[i][j].setEnabled(False)
                # self.btn2DArray[i][j].hide()
                self.btn2DArray[i][j].setFixedWidth(buttonSize)
                self.btn2DArray[i][j].setFixedHeight(buttonSize)
                self.btn2DArray[i][j].setStyleSheet(self.styleString)
                self.btn2DArray[i][j].installEventFilter(self)
                # self.connect(self.btn2DArray[i][j], SIGNAL('clicked()'), self.on_show)
                self.btn2DArray[i][j].clicked.connect(self.on_show)
                right_vbox.addWidget(self.btn2DArray[i][j])
            right_vbox.addStretch(1)
            hbox.addLayout(right_vbox)
        hbox.addStretch(1)

    def enableButtons(self):
        for j in range(self.colsCount):
            for i in range(self.rowsCount):
                self.btn2DArray[i][j].setEnabled(True)

    def resetButtons(self):
        for j in range(self.colsCount):
            for i in range(self.rowsCount):
                self.btn2DArray[i][j].setStyleSheet(self.styleString)

    def showOnlyValidButtons(self):
        for j in range(self.colsCount):
            for i in range(self.rowsCount):
                objectName = self.btn2DArray[i][j].objectName()
                if self.moltenProtFit.testWellID(objectName):
                    self.btn2DArray[i][j].show()
                else:
                    self.btn2DArray[i][j].hide()

    def eventFilter(self, object, event):
        # print object
        if event.type() == QEvent.HoverMove:
            # if object.isEnabled() :
            if self.dataProcessed:
                # print object.objectName()
                if self.buttonChecked() == False:
                    self.axes.clear()
                    self.axes.grid(True)
                    if self.axesDerivative != None:
                        self.axesDerivative.clear()
                        self.axesDerivative.grid(True)
                    # else:
                    #    print "self.axesDerivative == None", cfFilename,  currentframe().f_lineno
                    if object.objectName() not in self.grayButtonsNames:
                        self.plotFigAny(object.objectName())
                    self.canvas.draw()
            else:
                if self.buttonChecked() == False:
                    if self.fileLoaded:
                        self.axes.clear()
                        self.axes.grid(True)
                        self.plotFigAny(object.objectName())
                        self.canvas.draw()
        return False

    ## \brief This method plots a curve from a single well on the axes using the curve* set of settings and the processing status (raw or after analysis)
    def plotFigAny(self, wellID):
        """
        Plot a curve from a single well on the axes
        using the curve* set of settings and the processing status (raw or after analysis)
        """
        # some starting settings
        # NOTE MoltenProt internally uses K, but in future chemical denaturants can be here, too
        xlabel = "Temperature, K"
        ylabel = self.moltenProtFit.readout_type
        # variable to store the current plot color
        current_color = None
        # variable to have only one legend entry for exp/fit plots
        sample_label = False
        # check if analysis was performed
        if self.dataProcessed:
            # the displayable elements primarily depend on curve type
            # applicable to all types:
            # curveLegendCheckBoxIsChecked - yes/no legend - but view is type-specific?
            # curveMarkEverySpinBoxValue - density of datapoints
            # curveViewComboboxCurrentText - Datapoints, Fit, Datapoints + Fit - also for van 't Hoff?
            # applicable to exp and funf
            # applicable to exp only
            # curveDerivativeCheckBoxIsChecked - yes/no derivative plot
            # curveBaselineCheckBoxIsChecked - yes/no baselines
            if self.curveTypeComboboxCurrentText == "Experimental signal":
                if (
                    self.curveViewComboboxCurrentText == "Datapoints"
                    or self.curveViewComboboxCurrentText == "Datapoints + Fit"
                ):
                    self.axes.plot(
                        self.moltenProtFit.plate[wellID].index.values,
                        self.moltenProtFit.plate[wellID],
                        lw=0,
                        marker=".",
                        markevery=self.curveMarkEverySpinBoxValue,
                        label=wellID,
                    )
                    current_color = self.axes.get_lines()[-1].get_color()
                    sample_label = True

                if (
                    self.curveViewComboboxCurrentText == "Fit"
                    or self.curveViewComboboxCurrentText == "Datapoints + Fit"
                ):
                    # if exp signal was plotted, do not add label to fit
                    if sample_label:
                        self.axes.plot(
                            self.moltenProtFit.plate_fit[wellID].index.values,
                            self.moltenProtFit.plate_fit[wellID],
                            color=current_color,
                        )
                    else:
                        self.axes.plot(
                            self.moltenProtFit.plate_fit[wellID].index.values,
                            self.moltenProtFit.plate_fit[wellID],
                            color=current_color,
                            label=wellID,
                        )
                    if current_color is None:
                        current_color = self.axes.get_lines()[-1].get_color()

                # draw Tm/Tagg or Tons
                self.plotVlines(wellID, current_color)

                if self.curveBaselineCheckBoxIsChecked:
                    # draw baselines
                    # calculate ponlynomials
                    # TODO for line just 2 points are needed...
                    poly_pre = np.poly1d(
                        *self.moltenProtFit.plate_results.loc[
                            [wellID], ["kN_fit", "bN_fit"]
                        ].values
                    )
                    poly_post = np.poly1d(
                        *self.moltenProtFit.plate_results.loc[
                            [wellID], ["kU_fit", "bU_fit"]
                        ].values
                    )
                    self.axes.plot(
                        self.moltenProtFit.plate[wellID].index.values,
                        poly_pre(self.moltenProtFit.plate[wellID].index.values),
                        linestyle="--",
                        color=current_color,
                    )
                    self.axes.plot(
                        self.moltenProtFit.plate[wellID].index.values,
                        poly_post(self.moltenProtFit.plate[wellID].index.values),
                        linestyle="--",
                        color=current_color,
                    )
            elif self.curveTypeComboboxCurrentText == "Baseline-corrected":
                if "plate_raw_corr" in self.moltenProtFit.__dict__:
                    """
                    NOTE In this plotting mode no fit data exists
                    """
                    if (
                        self.curveViewComboboxCurrentText == "Datapoints"
                        or self.curveViewComboboxCurrentText == "Datapoints + Fit"
                    ):
                        self.axes.plot(
                            self.moltenProtFit.plate_raw_corr[wellID].index.values,
                            self.moltenProtFit.plate_raw_corr[wellID],
                            linestyle=":",
                            marker=".",
                            markevery=self.curveMarkEverySpinBoxValue,
                            label=wellID,
                        )
                        self.axes.set_ylim([-0.1, 1.1])
                        current_color = self.axes.get_lines()[-1].get_color()
                        # draw Tm/Tagg or Tons
                        self.plotVlines(wellID, current_color)

                    if (
                        self.curveViewComboboxCurrentText == "Fit"
                        or self.curveViewComboboxCurrentText == "Datapoints + Fit"
                    ):
                        # show warning in the status bar that the fit is not available here
                        self.status_text.setText(
                            "Fit data are not available in this plotting mode"
                        )
                else:
                    self.status_text.setText(
                        "This plot type is unavailable in selected analysis"
                    )
                ylabel = "Baseline-corrected"
        else:
            # plot raw data
            sourcedf = self.moltenProtFit.plate_raw
            if self.moltenProtFit.testWellID(wellID):
                self.axes.plot(
                    sourcedf[wellID].index.values, sourcedf[wellID], label=wellID
                )
        # set labels for axes
        self.axes.set_xlabel(xlabel)
        self.axes.set_ylabel(ylabel)

        # show the derivative on the extra plot
        # NOTE the check for None is needed to prevent crashes from restored settings
        if (
            self.curveDerivativeCheckBoxIsChecked
            and self.axesDerivative is not None
            and self.dataProcessed
        ):
            if self.curveTypeComboboxCurrentText == "Experimental signal":
                self.axesDerivative.plot(
                    self.moltenProtFit.plate_derivative[wellID].index.values,
                    self.moltenProtFit.plate_derivative[wellID],
                    color=current_color,
                )
            else:
                # derivative only available for exp signal
                self.axesDerivative.text(
                    0.5,
                    0.5,
                    "n/a",
                    horizontalalignment="center",
                    verticalalignment="center",
                    transform=self.axesDerivative.transAxes,
                )
            self.axesDerivative.set_xlabel("Temperature")
            self.axesDerivative.set_ylabel("1st Deriv.")

        # create legend (if respective axes already exists)
        if self.curveLegendCheckBoxIsChecked and self.axesLegend is not None:
            self.legend = self.axes.legend(
                bbox_to_anchor=(0.0, 0.8, 1.0, 0.0),
                bbox_transform=self.axesLegend.transAxes,
                ncol=8,
                mode="expand",
            )

    def plotVlines(self, wellID, current_color):
        """
        Adds a Tm/Tagg or Tonset vertical line for wellID with color current_color based on the settings
        """
        # NOTE lines may have different names from different models; just use the contents of MPFit.plotlines
        if self.curveVlinesCheckBoxIsChecked:
            for parameter_name in self.moltenProtFit.plotlines:
                # NOTE lines are not labeled so that they are not listed in the legend
                self.axes.axvline(
                    self.moltenProtFit.plate_results[parameter_name][wellID],
                    ls="dotted",
                    c=current_color,
                    lw=3,
                )
                # add text with the parameter used to generate the line
                self.axes.text(
                    self.moltenProtFit.plate_results[parameter_name][wellID],
                    self.axes.get_ylim()[0]
                    + 0.05 * (self.axes.get_ylim()[1] - self.axes.get_ylim()[0]),
                    " " + parameter_name,
                )  # ,fontsize=12)

    ## \brief this method creates subplots for derivative and/or legend
    def manageSubplots(self):
        if self.dataProcessed:
            self.getPlotSettings()
            self.fig.clear()
            if (
                self.curveDerivativeCheckBoxIsChecked
                and self.curveLegendCheckBoxIsChecked
            ):
                self.axes = self.fig.add_subplot(3, 1, 1)
                # TODO hide ticks for main plot when deriv plot is on
                self.axesDerivative = self.fig.add_subplot(3, 1, 2, sharex=self.axes)
                self.axesLegend = self.fig.add_subplot(3, 1, 3)
            elif self.curveDerivativeCheckBoxIsChecked:
                self.axes = self.fig.add_subplot(2, 1, 1)
                self.axesDerivative = self.fig.add_subplot(2, 1, 2, sharex=self.axes)
                self.axesLegend = None
            elif self.curveLegendCheckBoxIsChecked:
                self.axes = self.fig.add_subplot(2, 1, 1)
                self.axesDerivative = None
                self.axesLegend = self.fig.add_subplot(2, 1, 2)
            else:
                # nothing checked - just keep the main plot
                self.axes = self.fig.add_subplot(1, 1, 1)
                self.axesDerivative = None
                self.axesLegend = None
            # remove spines from legend subplot
            if self.axesLegend != None:
                self.axesLegend.axis("off")
        else:
            # without complete analysis most visualizations are not possible
            self.status_text.setText(
                "Run analysis to enable additional plotting options"
            )

    ## \brief This method shows or hides the legend.
    @pyqtSlot()
    def on_legendChecked(self):
        self.getPlotSettings()
        self.fig.clear()
        if self.curveLegendCheckBoxIsChecked:
            # create a dedicated subplot for holding the legend
            if self.axesDerivative != None:
                self.axes = self.fig.add_subplot(3, 1, 1)
                self.axesDerivative = self.fig.add_subplot(3, 1, 2)
                self.axesLegend = self.fig.add_subplot(3, 1, 3)
            else:
                self.axes = self.fig.add_subplot(2, 1, 1)
                # self.axesDerivative = self.fig.add_subplot(2,1,2)
                self.axesLegend = self.fig.add_subplot(2, 1, 2)
        else:
            # remove existing legend
            if self.axesLegend is not None:
                if self.axesDerivative != None:
                    self.axes = self.fig.add_subplot(2, 1, 1)
                    self.axesDerivative = self.fig.add_subplot(2, 1, 2)
                else:
                    self.axes = self.fig.add_subplot(1, 1, 1)

    @pyqtSlot()
    def on_derivativeSubplotChecked(self):
        self.getPlotSettings()
        self.fig.clear()
        # update status of plot settings
        if self.curveDerivativeCheckBoxIsChecked:
            # if the derivative subplot doesn't exist, then create one
            # no derivative drawn for raw data
            if self.axesDerivative is None and self.dataProcessed:
                if showVersionInformation:
                    print(
                        "self.axesDerivative == None",
                        cfFilename,
                        currentframe().f_lineno,
                    )
                # self.addDerivativeSublot()
                self.axes = self.fig.add_subplot(2, 1, 1)
                self.axesDerivative = self.fig.add_subplot(2, 1, 2)
        else:
            # if the derivative plotting is not requested, delete the subplot
            if self.axesDerivative != None:
                self.axes = self.fig.add_subplot(1, 1, 1,)
                self.axesDerivative = None

    @pyqtSlot()
    def on_curveBaselineCheckBoxChecked(self):
        if showVersionInformation:
            print(
                "on_curveBaselineCheckBoxChecked",
                self.moltenProtToolBox.ui.curveBaselineCheckBox.isChecked(),
                cfFilename,
                currentframe().f_lineno,
            )

    def createMatplotlibStuff(self):
        self.main_frame = QWidget()
        self.fig = Figure()
        gs = gridspec.GridSpec(1, 1)
        self.axes = self.fig.add_subplot(gs[0])
        self.canvas = FigureCanvas(self.fig)
        # print(type(self.canvas),  currentframe().f_lineno,  cfFilename)
        self.canvas.setParent(self.main_frame)
        # Create matplolib toolbar as a Qt object
        # self.mpl_toolbar = NavigationToolbar(self.canvas, self.main_frame)

        left_vbox = QVBoxLayout()
        left_vbox.addWidget(self.canvas)
        self.main_frame.setLayout(left_vbox)

    def addDerivativeSublot(self):
        self.axesDerivative = self.fig.add_subplot(2, 1, 2)

    ## \brief This method is no unused.
    def createMatplotlibContextMenu(self):
        # show context menu of matplolib window, show/hide legend, show/hide derivative plot
        self.main_frame.setContextMenuPolicy(Qt.ActionsContextMenu)

        # show/hide legend
        # self.showLegendAction = QAction("Show legend",  self.main_frame)
        # self.showLegendAction.setCheckable(True)
        # Show or hide the legend.
        # self.showLegendAction.triggered.connect(self.on_legendChecked)
        # Create matplotlib - show/hide the derevative.
        # self.showDerivativeSubplotAction = QAction("Show derivateve subplot",  self.main_frame)
        # self.showDerivativeSubplotAction.setCheckable(True)
        # Hide the derivative window.
        # self.showDerivativeSubplotAction.setVisible(False)
        # actions after using the checkbox
        # self.showDerivativeSubplotAction.triggered.connect(self.on_derivativeSubplotChecked)
        # add matplolib actions to Qt context menu
        # self.main_frame.addAction(self.showLegendAction)
        # self.main_frame.addAction(self.showDerivativeSubplotAction)

    ## \brief This method assignes to  the stackable window heatmap.
    def createHeatmapDockWidget(self, heatmapTitle="Heatmap"):
        """
        heatmapDockWidget = QDockWidget(self)
        heatmapDockWidget.setWindowTitle(heatmapTitle)
        heatmapDockWidget.setAllowedAreas(Qt.LeftDockWidgetArea|Qt.RightDockWidgetArea)
        heatmapDockWidget.setObjectName("heatmapDockWidget")
        self.addDockWidget(Qt.DockWidgetArea(1), heatmapDockWidget)
        """
        heatmapDockWidget = self.mainWindow.heatmapDockWidget
        return heatmapDockWidget

    def createHeatmapButtons(self):
        # Create buttons in the dockable heatmap widget
        self.dockButtonsFrame = QWidget(self.heatmapDockWidgetContents)
        hbox = QHBoxLayout()
        self.createButtonArray(hbox)
        self.dockButtonsFrame.setLayout(hbox)

    ## \brief This method creates sortScoreComboBox and datasetComboBox, sets tooltips for them
    ##   and then populates datasetComboBox by four strings - "330nm", "350nm",  "Ratio",  "Scattering".
    def createComboBoxesForActionToolBar(self):
        ## \brief  This member holds the sortScoreComboBox.
        self.sortScoreComboBox = QComboBox()
        self.sortScoreComboBox.setToolTip("Select sort score")
        self.sortScoreComboBox.currentIndexChanged.connect(
            self.setButtonsStyleAccordingToNormalizedData
        )
        ## \brief  This member holds the datasetComboBox.
        self.datasetComboBox = QComboBox()
        self.datasetComboBox.setToolTip("Select input table")
        self.datasetComboBox.currentIndexChanged.connect(self.on_changeInputTable)
        self.heatmapMultipleListView = QListView(self.datasetComboBox)
        self.datasetComboBox.setView(self.heatmapMultipleListView)

    def createColorMapComboBox(self):
        self.colorMapComboBox = self.moltenProtToolBox.ui.colormapForPlotComboBox
        self.moltenProtToolBox.ui.colormapForPlotLabel.hide()
        self.colorMapComboBox.hide()
        # self.colorMapComboBox.setToolTip("Select colormap, please.")
        self.colorMapComboBox.insertItems(1, self.colorMapNames)
        index = int(
            self.settings.value(
                "toolbox/miscSettingsPage/colormapForPlotComboBoxIndex", 0
            )
        )
        self.colorMapComboBox.currentIndexChanged.connect(self.on_changeColorMap)
        self.moltenProtToolBox.ui.colormapForPlotComboBox.setCurrentIndex(index)

    @pyqtSlot()
    def on_changeColorMap(self):
        self.currentColorMapIndex = self.colorMapComboBox.currentIndex()
        self.currentColorMap = self.colorMapNames[self.currentColorMapIndex]
        self.on_deselectAll()
        if self.moltenProtFit != None:
            self.setButtonsStyle()

    ## \brief This method adds  self.sortScoreComboBox to self.mainWindow.actionToolBar if it was not already added. Then clears items in it, populates self.sortScoreComboBox by
    #   self.moltenProtFit.getResultsColumns() method and shows it. \sa core.MoltenProtFit.getResultsColumns() \sa sortScoreComboBox
    def populateAndShowSortScoreComboBox(self):
        # print "populateAndShowSortScoreComboBox",  currentframe().f_lineno,  cfFilename
        # print self.moltenProtFit.getResultsColumns()
        if self.sortScoreCombBoxAction == None:
            self.sortScoreCombBoxAction = self.mainWindow.actionToolBar.addWidget(
                self.sortScoreComboBox
            )
        self.sortScoreComboBox.clear()
        self.sortScoreComboBox.insertItems(1, self.moltenProtFit.getResultsColumns())
        width = self.sortScoreComboBox.minimumSizeHint().width()
        self.sortScoreComboBox.setMinimumWidth(width)
        self.sortScoreCombBoxAction.setVisible(True)

    def showHeatmapMultipleComboBoxAccording2FileType(self):
        if self.showHeatmapMultipleComboBox:
            if self.datasetComboBoxAction == None:
                self.datasetComboBoxAction = self.mainWindow.actionToolBar.addWidget(
                    self.datasetComboBox
                )
            else:
                self.datasetComboBoxAction.setVisible(True)

    ## \brief This method creates MoltenProt GUI application main window.
    #   \details
    #   This method:
    #   - Creates Matplotlib GUI elements.
    #   - Creates MoltenProt MainWindow and set Matplotlib main_frame as CentralWidget.
    #   - Creates ComboBoxes for ActionToolBar via createComboBoxesForActionToolBar method. \sa createComboBoxesForActionToolBar
    def createMainWindow(self):
        self.fileLoaded = False
        self.dataProcessed = False
        self.createMatplotlibStuff()
        uifile = QFile(":/main.ui")
        uifile.open(QFile.ReadOnly)
        self.mainWindow = uic.loadUi(uifile, self)
        uifile.close()
        self.setCentralWidget(self.main_frame)
        self.createComboBoxesForActionToolBar()
        self.mainWindow.actionToolBar.setVisible(False)
        self.mainWindow.actionToolBar.setEnabled(False)

        self.heatmapDockWidgetContents = QWidget(self.mainWindow.heatmapDockWidget)
        self.heatmapDockWidgetContents.setObjectName("heatmapDockWidgetContents")
        self.mainWindow.heatmapDockWidget.setWidget(self.heatmapDockWidgetContents)

        self.mainWindow.tableDockWidget.hide()
        self.tableDockWidget = self.mainWindow.tableDockWidget
        tableWidget = self.mainWindow.tableWidget
        tableWidget.setColumnCount(5)  # ATTENTION has to be set dynamically
        header = tableWidget.horizontalHeader()
        header.setSectionResizeMode(QHeaderView.ResizeToContents)
        # tableWidget.setHorizontalHeaderLabels(columnLabels)
        # tableWidget.setGeometry(5, 380, 700, 500)
        # tableWidget.setGeometry(5, 490, 550, 400)
        # tableWidget.setGeometry(5, 405, 550, 400)
        # tableWidget.setGeometry(0, 0, 550, 400)
        tableWidget.setSortingEnabled(True)
        tableWidget.setAlternatingRowColors(True)
        tableWidget.setEditTriggers(QAbstractItemView.NoEditTriggers)
        tableWidget.hide()
        self.tableWidget = tableWidget
        self.mainWindow.heatmapDockWidget.setMinimumWidth(560)
        # Hide the Protocol DockWidget
        self.mainWindow.protocolDockWidget.setVisible(False)

        # self.createColormap()
        self.createHeatmapButtons()
        self.connectSignals2Actions()
        self.mainWindow.actionSave_as_JSON.setVisible(False)

        self.font = QFont("Arial", 10)

    def connectSignals2Actions(self):
        self.mainWindow.actionNew.triggered.connect(self.on_actionNewTriggered)
        self.mainWindow.actionLoad.triggered.connect(self.on_loadFile)
        self.mainWindow.actionSave_as_JSON.triggered.connect(
            self.on_actionSave_as_JSONTriggered
        )
        self.mainWindow.actionQuit.triggered.connect(self.on_closeMoltenProtMainWindow)
        self.mainWindow.actionAbout.triggered.connect(self.on_actionAbout)
        self.mainWindow.actionCite_MoltenProt.triggered.connect(
            self.on_actionCite_MoltenProt
        )
        self.mainWindow.actionHelp.triggered.connect(self.on_actionHelp)
        self.mainWindow.actionAnalysis.triggered.connect(
            self.on_analysisPushButtonClicked
        )
        self.mainWindow.actionActions.triggered.connect(self.on_showmoltenProtToolBox)
        self.mainWindow.actionExport.triggered.connect(self.on_exportResults)
        self.mainWindow.actionDeselectAll.triggered.connect(self.on_deselectAll)
        self.mainWindow.actionSelectAll.triggered.connect(self.on_selectAll)
        self.mainWindow.actionEdit_layout.triggered.connect(self.editLayout)
        self.mainWindow.actionPrtSc.triggered.connect(self.on_saveMainWindowAsPng)
        self.mainWindow.actionShowHideProtocol.triggered.connect(
            self.on_actionShowHideProtocol
        )
        self.mainWindow.actionFont.triggered.connect(self.on_actionFontTriggered)

    @pyqtSlot()
    def on_closeMoltenProtMainWindow(self):
        # print("on_closeMoltenProtMainWindow")
        msg = QMessageBox(self)
        msg.setFont(self.font)
        msg.setWindowTitle("MoltenProt")
        if self.threadIsWorking == True:
            msg.setIcon(QMessageBox.Information)
            msg.setText("Some thread is still running. Please try later.")
            msg.setStandardButtons(QMessageBox.Ok)
        else:
            msg.setIcon(QMessageBox.Question)
            msg.setText("Are you sure that you want to close MoltenProt?")
            msg.setStandardButtons(QMessageBox.Ok | QMessageBox.Cancel)
            retval = msg.exec_()
            if retval == QMessageBox.Ok:
                self.closeWithoutQuestion = True
                self.close()

    def closeEvent(self, event):
        msg = QMessageBox()
        msg.setFont(self.font)
        msg.setWindowTitle("MoltenProt")
        if self.threadIsWorking == True:
            msg.setIcon(QMessageBox.Information)
            msg.setText("Some thread is still running. Please try later.")
            msg.setStandardButtons(QMessageBox.Ok)
            event.ignore()
        else:
            if self.closeWithoutQuestion:
                event.accept()
            else:
                msg.setIcon(QMessageBox.Question)
                msg.setText("Are you sure that you want to close MoltenProt?")
                msg.setStandardButtons(QMessageBox.Ok | QMessageBox.Cancel)
                retval = msg.exec_()
                if retval == QMessageBox.Ok:
                    event.accept()
                else:
                    event.ignore()

    @pyqtSlot()
    def on_actionShowHideProtocol(self):
        # print "on_actionShowHideProtocol"
        self.mainWindow.protocolDockWidget.setVisible(
            self.mainWindow.actionShowHideProtocol.isChecked()
        )
        # read protocol from the currently viewed MoltenProtFit instance
        if self.moltenProtFit is not None:
            self.mainWindow.protocolPlainTextEdit.setPlainText(
                self.moltenProtFit.protocolString
            )

    def connectButtonsFromLayoutDialog(self):
        # if OK clicked - update layout as it is
        self.layoutDialog.ui.buttonBox.button(QDialogButtonBox.Ok).clicked.connect(
            self.updateLayout
        )
        # NOTE Save button is redundant
        # self.layoutDialog.ui.buttonBox.button(QDialogButtonBox.Save).clicked.connect(self.saveLayout)
        # Open button allow loading an external layout file and applying it to the MPFM instance
        self.layoutDialog.ui.buttonBox.button(QDialogButtonBox.Open).clicked.connect(
            self.openLayout
        )

    def layoutTableCellClicked(self, row, column):
        if showVersionInformation:
            print(row, column, currentframe().f_lineno, cfFilename)

    def createStatusBar(self):
        self.status_text = QLabel("Please load a data file")
        self.statusBar().addWidget(self.status_text, 1)

    @pyqtSlot()
    def on_saveMainWindowAsPng(self):
        pixMap = QApplication.primaryScreen().grabWindow(self.winId())
        filename = QFileDialog.getSaveFileName(
            self,
            caption=self.tr("Enter png file name "),
            directory=self.lastDir,
            filter="png Files (*.png)",
        )
        pixMap.save(filename[0], "PNG")

    def setExpertMode(self):
        if showVersionInformation:
            print("setExpertMode")
