# Supplementary material for: In‐depth interrogation of protein thermal unfolding data with MoltenProt
Source: Protein Sci. 2020 Nov 21;30(1):201–17. doi: 10.1002/pro.3986 (PMC7737771; doi:10.1002/pro.3986)
Supplement: Supplementary file 2 — Supplementary code. [file PRO-30-201-s002.zip › moltenprot/resources/demo1.csv]

Temperature	A1	A2	A3	A4	A5	A6	A7	A8	A9	A10	A11	A12	B1	B2	B3	B4	B5	B6	B7	B8	B9	B10	B11	B12	C1	C2	C3	C4	C5	C6	C7	C8	C9	C10	C11	C12	D1	D2	D3	D4	D5	D6	D7	D8	D9	D10	D11	D12	E1
20.0004151861	0.579215347767	0.601834893227	0.585122108459	0.618500113487	0.593407213688	0.590620577335	0.612463831902	0.584215223789	0.583833158016	0.580719709396	0.586162745953	0.58549618721	0.581127047539	0.585770845413	0.580061137676	0.584242582321	0.633971214294	0.587009251118	0.582440137863	0.586604177952	0.584529697895	0.580985426903	0.579214930534	0.584590792656	0.600712656975	0.635797262192	0.59572327137	0.660384953022	0.600926876068	0.600770831108	0.603071391582	0.590468108654	0.593792140484	0.590927243233	0.613541662693	0.589859306812	0.603205561638	0.574415564537	0.596569776535	0.587647080421	0.62314003706	0.592546880245	0.590484678745	0.596514105797	0.587045907974	0.605749428272	0.599776566029	0.589332282543	0.602314949036
20.0015398065	0.578289449215	0.602115750313	0.585974097252	0.620686411858	0.594067811966	0.590544164181	0.613242745399	0.583935976028	0.583622634411	0.581530809402	0.585569858551	0.585477650166	0.580917656422	0.587648808956	0.579722821712	0.585522592068	0.633906602859	0.586446285248	0.583547532558	0.587464332581	0.58588385582	0.581597566605	0.579539358616	0.585886001587	0.598994374275	0.634899735451	0.596837222576	0.661173045635	0.599136352539	0.599961102009	0.603836834431	0.588783323765	0.593097090721	0.592266082764	0.613795101643	0.590424597263	0.601104617119	0.574790298939	0.594090640545	0.58689725399	0.622078716755	0.590573608875	0.590159595013	0.596166431904	0.5879753232	0.605250775814	0.601405858994	0.590270757675	0.599682211876
20.0037846565	0.577293634415	0.601697742939	0.585358738899	0.618695557117	0.592836499214	0.590747177601	0.614012181759	0.584510505199	0.583618581295	0.579646885395	0.584651827812	0.585327625275	0.581634163857	0.587231338024	0.579691886902	0.585249125957	0.634205937386	0.586118876934	0.582624435425	0.587040901184	0.584856927395	0.579312801361	0.580210983753	0.584524452686	0.599337816238	0.634909212589	0.595796704292	0.661459565163	0.599684357643	0.60046595335	0.603679656982	0.589272320271	0.593688845634	0.590655744076	0.614796817303	0.590268075466	0.602477669716	0.575562596321	0.594640612602	0.58780246973	0.623464524746	0.591731071472	0.590315520763	0.597597658634	0.587149620056	0.603827774525	0.601122736931	0.589595973492	0.600909650326
20.0089724461	0.577280879021	0.60229831934	0.586391866207	0.621218264103	0.593705296516	0.590988814831	0.613429963589	0.585224032402	0.583792984486	0.579941987991	0.583939552307	0.584764242172	0.580448925495	0.587614178658	0.580061078072	0.584945559502	0.63374042511	0.586684405804	0.58244740963	0.586388528347	0.5851983428	0.580274522305	0.579544603825	0.584212303162	0.601190626621	0.635791838169	0.596903264523	0.663654029369	0.59925454855	0.59839963913	0.60516166687	0.589811503887	0.595126867294	0.591730356216	0.614396154881	0.590206921101	0.603381216526	0.574815094471	0.594711065292	0.587927222252	0.623886525631	0.59331381321	0.592842698097	0.596569597721	0.588921546936	0.605361640453	0.60198277235	0.589722335339	0.598563075066
20.0186638236	0.577911674976	0.602237820625	0.586107492447	0.62060791254	0.592554450035	0.591361999512	0.612959325314	0.584665477276	0.583874225616	0.579757034779	0.58601975441	0.585234999657	0.580613434315	0.586122810841	0.580185949802	0.584738612175	0.63421446085	0.58606672287	0.582322180271	0.587801098824	0.586571931839	0.582186281681	0.580394983292	0.584792673588	0.600339770317	0.634682297707	0.597400128841	0.664050996304	0.60068666935	0.599165856838	0.607326030731	0.5890147686	0.593740403652	0.592026472092	0.614775836468	0.590242743492	0.602237641811	0.575517416	0.596579313278	0.5874158144	0.622665584087	0.592141091824	0.591319203377	0.597251236439	0.588361978531	0.605618476868	0.600706100464	0.588724970818	0.600861012936
20.0319313208	0.578272759914	0.604026556015	0.585144996643	0.618239998817	0.593379080296	0.589578568935	0.614420294762	0.584546744823	0.584244370461	0.581732153893	0.586467683315	0.586307287216	0.580775856972	0.587085902691	0.579440176487	0.585275232792	0.634932518005	0.586208820343	0.583223700523	0.586807787418	0.586459815502	0.580369830132	0.580914199352	0.586309432983	0.600383400917	0.635125279427	0.597155034542	0.664690434933	0.599262952805	0.599893271923	0.606373429298	0.589859604836	0.593102216721	0.591994643211	0.614355623722	0.589852333069	0.602170705795	0.574461460114	0.596114695072	0.587954521179	0.623898029327	0.591159462929	0.589067161083	0.596907377243	0.590301573277	0.603959977627	0.600678861141	0.590135216713	0.599303364754
20.0473670959	0.578886985779	0.602343261242	0.586457014084	0.619520127773	0.594145596027	0.590940594673	0.614189386368	0.58529150486	0.583061039448	0.581905663013	0.585740029812	0.586277067661	0.580108940601	0.587681889534	0.581259191036	0.584527254105	0.633789896965	0.585417151451	0.582686543465	0.587283551693	0.585852205753	0.581049501896	0.579416751862	0.585263431072	0.600445210934	0.632534921169	0.596257090569	0.663290679455	0.599816918373	0.600580394268	0.606194913387	0.590038657188	0.592145860195	0.592865526676	0.613166093826	0.591138422489	0.602712094784	0.575049817562	0.595784425735	0.588186740875	0.622000277042	0.592654645443	0.591555178165	0.596994996071	0.588467180729	0.605352759361	0.600825488567	0.589138090611	0.599338293076
20.0665451288	0.57911747694	0.602045476437	0.586404085159	0.621094048023	0.593925535679	0.590833187103	0.615824639797	0.584957897663	0.585183799267	0.580856263638	0.58559691906	0.586742162704	0.580152750015	0.588749468327	0.579645812511	0.587436974049	0.635277509689	0.5854164958	0.582934677601	0.587113201618	0.586230754852	0.580256283283	0.578985869884	0.584334671497	0.601449131966	0.632178783417	0.597609996796	0.66222512722	0.600185394287	0.600385665894	0.606826066971	0.590290725231	0.593269050121	0.593071699142	0.616256415844	0.592006802559	0.603024363518	0.575814187527	0.594139933586	0.589011311531	0.62416356802	0.592239618301	0.591697156429	0.5980489254	0.590496838093	0.605564117432	0.600642681122	0.590851485729	0.600004076958
20.086443305	0.580081939697	0.602687001228	0.585678696632	0.622134745121	0.595181286335	0.591205120087	0.613438308239	0.585478425026	0.585370242596	0.581485033035	0.585527598858	0.586667597294	0.581035971642	0.586326956749	0.580426156521	0.584568798542	0.634135842323	0.586125969887	0.583910107613	0.587915599346	0.585641801357	0.581086397171	0.579620659351	0.58675724268	0.600092053413	0.634200334549	0.597414672375	0.665136218071	0.600195646286	0.601363241673	0.605924248695	0.589884102345	0.594466567039	0.591356754303	0.615562200546	0.590458869934	0.602189302444	0.575049340725	0.594566822052	0.588040649891	0.624284803867	0.592219233513	0.592334628105	0.598192930222	0.588415086269	0.60450977087	0.599834442139	0.58931940794	0.601050555706
20.1087095737	0.579370558262	0.602656900883	0.585655450821	0.620713531971	0.593024849892	0.589819729328	0.614257931709	0.584623336792	0.584259390831	0.580874025822	0.585794627666	0.586735069752	0.581204175949	0.585756897926	0.57949078083	0.585547506809	0.634032487869	0.585604190826	0.581545114517	0.587941944599	0.586462080479	0.581401824951	0.579214274883	0.586073338985	0.600108444691	0.634537577629	0.596823394299	0.661837637424	0.599352836609	0.601216077805	0.60501229763	0.590542972088	0.593372046947	0.592518687248	0.615204274654	0.588926136494	0.604117870331	0.574903190136	0.595877051353	0.588082909584	0.623836100101	0.590951442719	0.591146171093	0.597621440887	0.586771309376	0.605166971684	0.60169416666	0.588398218155	0.599699616432
20.1339826186	0.578115403652	0.601347327232	0.586567938328	0.623065650463	0.594075083733	0.589684963226	0.6147326231	0.583677470684	0.585083544254	0.580644011497	0.586478769779	0.586204171181	0.582595765591	0.588658809662	0.580131471157	0.58583843708	0.634471654892	0.586346209049	0.58377635479	0.58602976799	0.585732460022	0.581800818443	0.580931007862	0.585863530636	0.600130915642	0.635459005833	0.596436202526	0.663689494133	0.599959552288	0.60314142704	0.606534302235	0.591844499111	0.594742715359	0.592821359634	0.614060282707	0.589520514011	0.600713014603	0.575367212296	0.59627199173	0.588779211044	0.622999668121	0.591891288757	0.590602457523	0.597147166729	0.588905870914	0.603676259518	0.599781274796	0.590501070023	0.600230097771
20.1608888706	0.578723609447	0.603775441647	0.585167944431	0.61942499876	0.593628704548	0.589845359325	0.613577365875	0.58444160223	0.584657609463	0.580466151237	0.585983753204	0.585699260235	0.581922292709	0.587695538998	0.579475104809	0.585496366024	0.634868979454	0.586361706257	0.583028495312	0.586852431297	0.586353063583	0.579924106598	0.580835700035	0.585433661938	0.601221740246	0.63514995575	0.597254157066	0.660591363907	0.60039883852	0.599170148373	0.606419682503	0.589990496635	0.594323515892	0.591772377491	0.616343557835	0.590491175652	0.603051781654	0.574657797813	0.594662249088	0.588849186897	0.623795628548	0.59131705761	0.590219140053	0.597894906998	0.589476525784	0.604335963726	0.599978744984	0.589261174202	0.600876331329
20.1903078556	0.579790592194	0.601294636726	0.585519909859	0.621535360813	0.594243943691	0.591341018677	0.614132940769	0.584339976311	0.584098279476	0.580284655094	0.585952401161	0.586300253868	0.581250607967	0.589719235897	0.579620540142	0.586760222912	0.633875489235	0.586642920971	0.582476556301	0.587461173534	0.586674869061	0.580926775932	0.579549014568	0.585285604	0.600922644138	0.635014474392	0.597653508186	0.665149986744	0.599540293217	0.59970921278	0.603020131588	0.590910375118	0.594743192196	0.592523038387	0.616633951664	0.589537084103	0.602203309536	0.575719416142	0.596147537231	0.588264167309	0.624267041683	0.592078566551	0.589695513248	0.597971796989	0.588426113129	0.606025576591	0.601287007332	0.588656842709	0.600401103497
20.2220736742	0.577943205833	0.602885484695	0.58480489254	0.622515022755	0.594369053841	0.591691792011	0.61293399334	0.584752619267	0.584302961826	0.58054214716	0.586886942387	0.585305988789	0.581498622894	0.58796620369	0.580281972885	0.584649085999	0.633538961411	0.586610853672	0.583083808422	0.588279366493	0.585943162441	0.582860410213	0.579190194607	0.58554494381	0.600158810616	0.634177088737	0.597612082958	0.661413788795	0.600336313248	0.599155724049	0.605695366859	0.590925693512	0.59363514185	0.592290878296	0.612334668636	0.591756999493	0.602698147297	0.5757599473	0.596381247044	0.588766157627	0.623179495335	0.592682182789	0.591333389282	0.599037468433	0.58931863308	0.604527294636	0.599590063095	0.59030932188	0.600539386272
20.2559752266	0.580392897129	0.60330760479	0.585911035538	0.622364103794	0.594713866711	0.590902984142	0.613049328327	0.584790468216	0.584595739841	0.581524789333	0.586012065411	0.586619019508	0.581659972668	0.588080406189	0.580386459827	0.585043728352	0.63351136446	0.586742639542	0.583426058292	0.587487578392	0.585198402405	0.581310212612	0.580336511135	0.587160289288	0.600704312325	0.633278548717	0.598356723785	0.662777662277	0.601039648056	0.600286066532	0.606276035309	0.590742886066	0.593053758144	0.593697965145	0.617114543915	0.59062898159	0.604557394981	0.575595140457	0.596011936665	0.588156402111	0.622986972332	0.593066513538	0.591391146183	0.598088026047	0.588993668556	0.606281578541	0.601785242558	0.589793562889	0.600569367409
20.2921331127	0.579045295715	0.603075861931	0.586851418018	0.622214019299	0.594132781029	0.59239089489	0.614791929722	0.584512889385	0.584873318672	0.581016540527	0.586708724499	0.587558746338	0.58164614439	0.588809609413	0.579975008965	0.586628079414	0.635208368301	0.585521101952	0.584298789501	0.58803832531	0.585749030113	0.581599295139	0.580857872963	0.58541893959	0.600199043751	0.633996605873	0.596003651619	0.663665175438	0.601713001728	0.601207792759	0.604975879192	0.589525640011	0.594897866249	0.592644691467	0.61356651783	0.591649353504	0.601815462112	0.575262010098	0.597414314747	0.588667094707	0.625175714493	0.591178059578	0.591827332973	0.598246753216	0.589301288128	0.60524314642	0.601895809174	0.588871479034	0.60042989254
20.329559505	0.579669594765	0.603732705116	0.586539447308	0.622123003006	0.595087230206	0.591025054455	0.613141357899	0.584675967693	0.584466099739	0.580218136311	0.585586965084	0.585956513882	0.582029879093	0.587946295738	0.581530511379	0.586134850979	0.634059250355	0.587545931339	0.58273255825	0.588499903679	0.585480809212	0.582450568676	0.580667614937	0.585457503796	0.601020932198	0.636974155903	0.597665369511	0.664186537266	0.599743247032	0.599142253399	0.605627954006	0.591660141945	0.595247685909	0.591446399689	0.615644097328	0.59121119976	0.601716578007	0.576156318188	0.595905482769	0.588710308075	0.623880803585	0.593129754066	0.59169703722	0.598646700382	0.587963581085	0.607703745365	0.601205229759	0.590121924877	0.599910318851
20.3691552877	0.578805804253	0.601769864559	0.587564945221	0.621543228626	0.593568265438	0.592610538006	0.615473091602	0.583643138409	0.584449529648	0.580970525742	0.585411727428	0.586508631706	0.58229726553	0.587554991245	0.580622136593	0.585381150246	0.633475065231	0.586789429188	0.584967017174	0.589066207409	0.586372196674	0.582070767879	0.58090955019	0.585491716862	0.60135602951	0.63272356987	0.599496662617	0.661158919334	0.601335346699	0.601919591427	0.604562401772	0.591566383839	0.594824433327	0.592614352703	0.614718675613	0.591179847717	0.604111909866	0.575147509575	0.594281256199	0.587602198124	0.624455928802	0.594684898853	0.590854108334	0.597730815411	0.588187038898	0.605481743813	0.604296326637	0.590111255646	0.600696384907
20.4102440476	0.578938066959	0.60270190239	0.585948467255	0.622594177723	0.594367265701	0.592190802097	0.613201141357	0.585621833801	0.584133028984	0.581731379032	0.585873425007	0.586288809776	0.580908834934	0.588160336018	0.579390704632	0.585996925831	0.634744048119	0.586726903915	0.584896504879	0.588745057583	0.585664451122	0.580395877361	0.579360544682	0.585911333561	0.600893318653	0.635943710804	0.598390460014	0.661097288132	0.598475217819	0.600553691387	0.605776190758	0.591134190559	0.594493567944	0.59141844511	0.617409944534	0.590575218201	0.602578580379	0.575252890587	0.59500426054	0.589798867702	0.623750269413	0.592404007912	0.591175675392	0.597584724426	0.589304745197	0.605811536312	0.602245271206	0.590394794941	0.601694226265
20.4537863334	0.580453515053	0.601758956909	0.586114048958	0.621378958225	0.594761192799	0.591182768345	0.613694489002	0.584840297699	0.58446097374	0.581335186958	0.585309386253	0.587351381779	0.583211123943	0.58822453022	0.580184400082	0.586029231548	0.634326398373	0.588838040829	0.582918226719	0.587856650352	0.586502313614	0.58273512125	0.579360365868	0.586113393307	0.600612580776	0.635994613171	0.597916603088	0.663328111172	0.601373434067	0.600532829762	0.605683088303	0.591677844524	0.594758629799	0.593444645405	0.61364787817	0.591059327126	0.6033654809	0.576383829117	0.596323847771	0.589221954346	0.623427033424	0.592559695244	0.590654194355	0.598955214024	0.589679896832	0.605554223061	0.602479994297	0.589419782162	0.600733578205
20.4994821747	0.579495847225	0.603611707687	0.586890161037	0.621537148952	0.593606412411	0.590583086014	0.614705979824	0.584898471832	0.585251808167	0.580890417099	0.586149096489	0.5865265131	0.582470715046	0.587920606136	0.580950081348	0.585569560528	0.634072482586	0.587714374065	0.583254516125	0.587908029556	0.586659610271	0.582432389259	0.580063462257	0.58551210165	0.601254940033	0.634429574013	0.596991539001	0.663937151432	0.600483596325	0.600309669971	0.606794953346	0.589912474155	0.593349337578	0.593853771687	0.615285873413	0.591320872307	0.603093445301	0.575067341328	0.597252070904	0.588302612305	0.624372243881	0.593076825142	0.591860115528	0.598958134651	0.589684307575	0.605976223946	0.600897967815	0.589897155762	0.60161614418
20.5461971164	0.577957928181	0.602165877819	0.586558282375	0.620657145977	0.594178020954	0.591905534267	0.61374014616	0.58583009243	0.585104644299	0.581323802471	0.586017906666	0.586735486984	0.581542551517	0.588222682476	0.579578220844	0.586323022842	0.632362604141	0.587211489677	0.583872258663	0.586544334888	0.585823833942	0.582164764404	0.579743385315	0.585144937038	0.601347625256	0.633269548416	0.598138272762	0.660911679268	0.600973069668	0.599141478539	0.606523394585	0.590787649155	0.594764471054	0.591524481773	0.616266548634	0.591807425022	0.603287816048	0.575455605984	0.595236778259	0.590071380138	0.623097002506	0.592830002308	0.590496182442	0.597858667374	0.588908791542	0.605479061604	0.60320520401	0.590043127537	0.600772500038
20.5940241218	0.578933298588	0.601845562458	0.586445748806	0.623887181282	0.59494304657	0.592899382114	0.613901078701	0.586250662804	0.585629940033	0.580679297447	0.585716545582	0.586469173431	0.581136167049	0.588367402554	0.580467522144	0.585185885429	0.634087204933	0.58677983284	0.584316194057	0.588421523571	0.586628496647	0.582974433899	0.57945483923	0.586350679398	0.600064814091	0.635983586311	0.596347272396	0.663354039192	0.600007772446	0.599836468697	0.607285499573	0.590544521809	0.59314841032	0.592288374901	0.61646258831	0.589628696442	0.603323042393	0.575358271599	0.597032785416	0.587907314301	0.624561071396	0.592503368855	0.588998734951	0.599102854729	0.589152097702	0.605641841888	0.602976322174	0.589124858379	0.602119326591
20.6440738042	0.58025509119	0.602052211761	0.58693420887	0.62152838707	0.593775570393	0.591192722321	0.613836288452	0.585669875145	0.584451973438	0.582185208797	0.587202012539	0.586574375629	0.582038223743	0.588008463383	0.581186711788	0.584865450859	0.633698344231	0.587931573391	0.583560407162	0.587528824806	0.585813999176	0.581834495068	0.580409646034	0.587837994099	0.600790739059	0.636497437954	0.597286641598	0.662690997124	0.600547373295	0.60217911005	0.607129454613	0.590259730816	0.595193505287	0.592918694019	0.616133153439	0.590829968452	0.603066563606	0.576405584812	0.595969796181	0.588494360447	0.624527752399	0.59279692173	0.592058420181	0.599254965782	0.58930760622	0.607696115971	0.602766335011	0.590154290199	0.600610971451
20.6946161191	0.578578710556	0.602403581142	0.586511552334	0.622433662415	0.59452277422	0.592404305935	0.615227997303	0.585911870003	0.585714757442	0.580864906311	0.586673915386	0.588293135166	0.582629799843	0.588779389858	0.580563008785	0.5863083601	0.634408116341	0.588015377522	0.583659231663	0.587476968765	0.585535228252	0.58351123333	0.58078545332	0.587326049805	0.601079821587	0.635939717293	0.597628414631	0.663096427917	0.599768638611	0.601468622684	0.605938255787	0.589097201824	0.594692587852	0.592974364758	0.615185260773	0.589710235596	0.602457344532	0.57548803091	0.596113801003	0.587625801563	0.624524950981	0.593733906746	0.591880261898	0.598915100098	0.58882188797	0.606935441494	0.599398434162	0.58988827467	0.600747108459
20.7469188174	0.578236579895	0.604120373726	0.587382435799	0.623812973499	0.593542456627	0.591580986977	0.612053871155	0.584955811501	0.585673451424	0.581796467304	0.586667597294	0.585879385471	0.582000374794	0.588696479797	0.580556333065	0.585685551167	0.634067237377	0.587775111198	0.582998931408	0.588057160378	0.586137592793	0.582507371902	0.580595076084	0.585380375385	0.601490318775	0.635218381882	0.597869515419	0.665359735489	0.599901914597	0.602618157864	0.607351779938	0.590696632862	0.593855142593	0.59281873703	0.613628268242	0.590271353722	0.603460550308	0.577173829079	0.596771597862	0.588360130787	0.624444127083	0.592523336411	0.593353450298	0.598282158375	0.589634656906	0.604846537113	0.602080643177	0.590411782265	0.60158520937
20.8008087873	0.579745709896	0.604364693165	0.584868133068	0.620497584343	0.593766987324	0.591240167618	0.615747570992	0.585631608963	0.583887755871	0.581213057041	0.586333751678	0.587666749954	0.582620322704	0.588616371155	0.58055126667	0.586065292358	0.634709060192	0.586072146893	0.582953631878	0.589814066887	0.588347375393	0.582876622677	0.581734776497	0.587673723698	0.601827263832	0.63651573658	0.597837984562	0.663644254208	0.598548412323	0.601184904575	0.606371819973	0.590393006802	0.594739496708	0.592055857182	0.614063680172	0.591725409031	0.604984641075	0.575242936611	0.595624029636	0.589893579483	0.624563157558	0.592778205872	0.59103757143	0.598100602627	0.588936805725	0.606428325176	0.60155069828	0.589506328106	0.600470125675
20.854256014	0.579843819141	0.603612482548	0.586980700493	0.621508717537	0.59495818615	0.592065989971	0.614412426949	0.585153996944	0.586022675037	0.582369804382	0.587003231049	0.587377130985	0.580787420273	0.588384628296	0.580155730247	0.586031019688	0.634299099445	0.586427628994	0.583485901356	0.587297201157	0.586869478226	0.582754969597	0.581045627594	0.585260391235	0.600419640541	0.634558677673	0.597717404366	0.662912726402	0.600482702255	0.599197268486	0.605414748192	0.591667830944	0.595304191113	0.594927370548	0.614378452301	0.589903354645	0.603805363178	0.577062010765	0.597628653049	0.588099718094	0.624476373196	0.592624843121	0.592555522919	0.598384797573	0.588159143925	0.606754481792	0.602242827415	0.591081500053	0.600028038025
20.9086669683	0.580069839954	0.603193938732	0.586798965931	0.620432019234	0.59586340189	0.592363893986	0.615568220615	0.586615860462	0.585916996002	0.582143187523	0.585607767105	0.587001264095	0.582657337189	0.588829696178	0.580487310886	0.586662471294	0.634814023972	0.585906744003	0.584312558174	0.589643359184	0.586116075516	0.583075523376	0.581422626972	0.586719989777	0.601106464863	0.634738028049	0.597466528416	0.66309773922	0.60042232275	0.601082026958	0.607004106045	0.591117322445	0.595004916191	0.593331992626	0.617784619331	0.591221392155	0.604528605938	0.575749099255	0.597547590733	0.589797437191	0.624383509159	0.592650532722	0.590967953205	0.597872853279	0.590128898621	0.605458498001	0.603221893311	0.58966678381	0.602400064468
20.9650001725	0.57999765873	0.603787958622	0.58610022068	0.620770871639	0.59426099062	0.592245519161	0.615792512894	0.585156083107	0.58460611105	0.581793665886	0.586743354797	0.585385501385	0.582270741463	0.586421072483	0.58136099577	0.58685529232	0.635497927666	0.587619960308	0.583249807358	0.588816106319	0.586408436298	0.582862079144	0.580545723438	0.586885452271	0.601431429386	0.635820686817	0.598419189453	0.66338968277	0.599685251713	0.600342333317	0.606934130192	0.591549515724	0.59410315752	0.593118965626	0.616050124168	0.59164494276	0.605753898621	0.574585497379	0.597251653671	0.589003562927	0.624798119068	0.593598663807	0.592915892601	0.601226687431	0.58969938755	0.605394780636	0.602622866631	0.590704619884	0.599670529366
21.0219921271	0.579690098763	0.603120863438	0.586427092552	0.621593177319	0.594290792942	0.59174990654	0.615839183331	0.585609138012	0.585447371006	0.581970512867	0.586239218712	0.587016940117	0.582325875759	0.58828920126	0.580691754818	0.586620569229	0.63514226675	0.586327850819	0.583904087543	0.58855432272	0.588181734085	0.582197248936	0.580123186111	0.584982931614	0.601305425167	0.635926604271	0.597979784012	0.665554881096	0.601380825043	0.601764142513	0.606127798557	0.591812908649	0.595592558384	0.593902826309	0.615567624569	0.592197775841	0.603418409824	0.575972437859	0.595848560333	0.590931475163	0.624889910221	0.594169855118	0.592586696148	0.598278224468	0.590390145779	0.605511188507	0.601634323597	0.589185416698	0.600011348724
21.07888635	0.579308509827	0.603712260723	0.58727312088	0.621774494648	0.596444249153	0.590740442276	0.613018810749	0.585436463356	0.584351122379	0.581160962582	0.585374057293	0.586853027344	0.582066714764	0.588063418865	0.580429852009	0.586750328541	0.634539008141	0.588725447655	0.584346652031	0.589277327061	0.586591541767	0.582884550095	0.580479979515	0.585380554199	0.60086530447	0.635073900223	0.598388195038	0.66072177887	0.601306378841	0.600564658642	0.605802476406	0.589630365372	0.594015359879	0.594726622105	0.617156505585	0.590386211872	0.602936148643	0.575354158878	0.595941483974	0.590920627117	0.625159680843	0.592354357243	0.59015917778	0.597632050514	0.590442538261	0.605803489685	0.601994991302	0.590031921864	0.601957380772
21.1373103261	0.580060720444	0.603344976902	0.588664114475	0.621775507927	0.595166921616	0.592135250568	0.614329338074	0.584663927555	0.584737062454	0.582735657692	0.58633852005	0.586408853531	0.582292437553	0.587816357613	0.581725895405	0.586953520775	0.633833885193	0.588210999966	0.584631025791	0.587994515896	0.585382819176	0.581925690174	0.581817626953	0.586346566677	0.602444827557	0.634300768375	0.59849524498	0.661230623722	0.599988102913	0.601523518562	0.60686314106	0.589468419552	0.595398783684	0.592528104782	0.616564393044	0.590336322784	0.603069126606	0.574815392494	0.596095502377	0.590771973133	0.624497711658	0.593292593956	0.592321038246	0.597656905651	0.589259564877	0.606304645538	0.601632297039	0.589001119137	0.601865231991
21.1960897048	0.57973253727	0.602476239204	0.586294412613	0.621217787266	0.594951212406	0.591632902622	0.61433249712	0.585883140564	0.584831357002	0.582311689854	0.586258649826	0.586802840233	0.58082395792	0.588118493557	0.581276714802	0.586686611176	0.633362412453	0.589138150215	0.583880722523	0.589392185211	0.584862828255	0.583799600601	0.581629633904	0.586396872997	0.601477980614	0.635386943817	0.598593294621	0.662919461727	0.601258695126	0.600726127625	0.607080698013	0.591218352318	0.594328284264	0.593754351139	0.615912556648	0.592037856579	0.605572164059	0.576313376427	0.59898930788	0.589821696281	0.625107228756	0.593652307987	0.591869413853	0.59881144762	0.589616000652	0.607746064663	0.603331625462	0.591783881187	0.600603580475
21.2548533877	0.579183757305	0.604555308819	0.586706280708	0.623302578926	0.595771193504	0.592851400375	0.615781009197	0.585002481937	0.584977269173	0.582648098469	0.586514174938	0.586992204189	0.582249701023	0.587822139263	0.580926716328	0.586777985096	0.63427978754	0.587768256664	0.583665907383	0.588376522064	0.587108314037	0.582871735096	0.580722928047	0.586870908737	0.601693451405	0.637253582478	0.597707986832	0.665162324905	0.599558472633	0.601845145226	0.606368422508	0.59205019474	0.594866514206	0.592878103256	0.615288436413	0.591554701328	0.603996098042	0.5759152174	0.597925245762	0.588608384132	0.623600482941	0.592524826527	0.591034471989	0.596858263016	0.589624166489	0.606721520424	0.603200435638	0.590291976929	0.60234695673
21.3130304416	0.580589294434	0.602766513824	0.587004423141	0.623027741909	0.595712184906	0.591693043709	0.615525662899	0.585009515285	0.585207462311	0.580909013748	0.586854815483	0.58612293005	0.582917511463	0.588520109653	0.581563711166	0.586592793465	0.634162425995	0.586661815643	0.583995461464	0.587723791599	0.586219370365	0.583298146725	0.581769645214	0.585859358311	0.602542936802	0.63568520546	0.597987890244	0.664972186089	0.600778341293	0.603184878826	0.608234941959	0.591059148312	0.59510320425	0.592317819595	0.617546617985	0.591156959534	0.604922771454	0.575998485088	0.595713198185	0.589397311211	0.623919606209	0.594426214695	0.591723501682	0.599325716496	0.589404284954	0.607662916183	0.603241980076	0.589908838272	0.600878477097
21.3709500829	0.578916549683	0.60222107172	0.586090326309	0.623299717903	0.595633029938	0.592912256718	0.615702331066	0.586191594601	0.585720479488	0.583478331566	0.587200284004	0.58498775959	0.580776870251	0.5875197649	0.582104086876	0.585834562778	0.634383022785	0.588411271572	0.581972897053	0.588132977486	0.587178826332	0.583262741566	0.58101785183	0.586059570312	0.601105034351	0.639255225658	0.597796022892	0.66656011343	0.602439165115	0.602557301521	0.60776424408	0.591128051281	0.594390571117	0.593831717968	0.617478370667	0.592689275742	0.603846251965	0.577096283436	0.597063720226	0.591031253338	0.624612689018	0.591992020607	0.591519236565	0.599337160587	0.589881837368	0.604623794556	0.603846013546	0.589544534683	0.60016053915
21.4294284781	0.579254329205	0.603071391582	0.587593376637	0.62202167511	0.595262050629	0.590698897839	0.615504622459	0.585135400295	0.586059331894	0.582371413708	0.586832106113	0.587752640247	0.581995368004	0.589492440224	0.581964313984	0.586314618587	0.634732067585	0.587673544884	0.584269583225	0.588929653168	0.587024271488	0.583318114281	0.581892669201	0.586588323116	0.601703763008	0.636578917503	0.598496794701	0.664211809635	0.601886451244	0.602335214615	0.606259047985	0.588373363018	0.5958365798	0.592129230499	0.614999592304	0.593287885189	0.605815589428	0.576610863209	0.597581684589	0.590792298317	0.623934447765	0.593749701977	0.591461360455	0.598294377327	0.588763952255	0.606624305248	0.601389348507	0.590383529663	0.600319564342
21.4884256323	0.580186545849	0.602580487728	0.58783441782	0.62199306488	0.594282925129	0.591569840908	0.614385128021	0.586504340172	0.586272001266	0.58214199543	0.585269749165	0.587401986122	0.58344233036	0.589048743248	0.582107126713	0.587081193924	0.635113537312	0.588822245598	0.584406733513	0.589939594269	0.586721777916	0.583070039749	0.582402944565	0.587103009224	0.602573633194	0.634028971195	0.598080873489	0.664603769779	0.601260364056	0.602005243301	0.606554448605	0.592747926712	0.594941139221	0.592785835266	0.617904901505	0.592385351658	0.605234265327	0.57622975111	0.597787499428	0.589351415634	0.624248504639	0.594548285007	0.591090202332	0.59797334671	0.591557264328	0.606043219566	0.603163540363	0.588891744614	0.601337909698
21.5471552213	0.579486072063	0.602699875832	0.588398933411	0.620959699154	0.595527172089	0.593258261681	0.617142021656	0.585802674294	0.584813952446	0.581249237061	0.586513638496	0.588635504246	0.58197671175	0.5878059268	0.581677854061	0.586533486843	0.635227501392	0.587040305138	0.58515304327	0.589216351509	0.587381243706	0.583401858807	0.580734431744	0.58675891161	0.600348293781	0.638924479485	0.59649002552	0.665529429913	0.600391507149	0.603133678436	0.608460247517	0.591144979	0.595260977745	0.59213322401	0.617439329624	0.591986596584	0.603362739086	0.576222121716	0.598000824451	0.588192641735	0.624571144581	0.594125747681	0.592976987362	0.598972678185	0.590007901192	0.607028663158	0.603736937046	0.589538395405	0.600609242916
21.6053154469	0.580656528473	0.603749394417	0.588474392891	0.622609853745	0.594937622547	0.592227697372	0.616557896137	0.587175786495	0.585540473461	0.581443071365	0.587086617947	0.58723706007	0.581836342812	0.589601635933	0.581159770489	0.587155342102	0.634297728539	0.586602091789	0.583151459694	0.589497447014	0.586292028427	0.582657158375	0.58139026165	0.587406635284	0.600349843502	0.636899769306	0.598490834236	0.663393974304	0.599719583988	0.60146856308	0.606655538082	0.591473340988	0.595599234104	0.593068361282	0.614713728428	0.591327309608	0.604906916618	0.575570762157	0.598142445087	0.591196298599	0.623734951019	0.593195974827	0.592192530632	0.599047660828	0.590154409409	0.608170151711	0.604511678219	0.590746462345	0.600957274437
21.6628092925	0.580597937107	0.603376328945	0.58700799942	0.621630489826	0.594471096992	0.589961469173	0.61477124691	0.585874319077	0.58642822504	0.582051575184	0.586169362068	0.587145805359	0.581684648991	0.588047266006	0.581591963768	0.585883677006	0.634354531765	0.588969647884	0.584624111652	0.588541269302	0.58771777153	0.582291722298	0.582455217838	0.587235510349	0.601382017136	0.635823607445	0.599278151989	0.664272725582	0.600429356098	0.601338744164	0.606432199478	0.592063903809	0.595104932785	0.594086110592	0.6140229702	0.58979678154	0.605584383011	0.576269090176	0.595600366592	0.589156866074	0.623078167439	0.59371060133	0.591664373875	0.598226130009	0.591611921787	0.605983972549	0.604590535164	0.590940892696	0.601994693279
21.7194026709	0.579702079296	0.603987812996	0.587488174438	0.620997190475	0.595130860806	0.594072282314	0.614951491356	0.58620172739	0.585688412189	0.582037985325	0.587461769581	0.58764654398	0.58235090971	0.588641524315	0.581137120724	0.587561309338	0.634262979031	0.588767468929	0.583866715431	0.589951992035	0.586595237255	0.582907557487	0.58119738102	0.58784943819	0.601691544056	0.636901855469	0.598787307739	0.66354060173	0.601967632771	0.600626111031	0.606686890125	0.592168986797	0.596165180206	0.5918815732	0.616599082947	0.591165602207	0.604925096035	0.576479315758	0.598186612129	0.587945640087	0.624102652073	0.594584822655	0.591794490814	0.59979647398	0.58894443512	0.606392562389	0.604820072651	0.590980947018	0.601847469807
21.7784880201	0.580424845219	0.602608561516	0.58752822876	0.619795322418	0.595330476761	0.59219288826	0.615296602249	0.586752414703	0.585767269135	0.581881582737	0.586609601974	0.587037563324	0.581904768944	0.586279094219	0.580876290798	0.586446046829	0.634241104126	0.587879002094	0.584546804428	0.588769733906	0.587658643723	0.582139134407	0.580195784569	0.586047410965	0.601420879364	0.635492324829	0.59805637598	0.663955330849	0.601183235645	0.602027654648	0.606120049953	0.590898513794	0.595291435719	0.592679142952	0.618590474129	0.592358291149	0.603883683681	0.577346205711	0.597691833973	0.591190218925	0.624486088753	0.595035791397	0.592648029327	0.598962962627	0.589638829231	0.606411457062	0.603325486183	0.591946125031	0.601202249527
21.8372484048	0.580137968063	0.603194117546	0.588035345078	0.622653245926	0.597053945065	0.592860996723	0.615196526051	0.585888087749	0.585446238518	0.582508802414	0.587587893009	0.586615681648	0.583098888397	0.589772522449	0.581132531166	0.587318360806	0.633621037006	0.586603343487	0.585468232632	0.588809788227	0.587394893169	0.582209527493	0.582015514374	0.587233603001	0.599932849407	0.63554918766	0.598442614079	0.664689302444	0.600688099861	0.602704644203	0.60578417778	0.591505169868	0.594583690166	0.593307614326	0.614918172359	0.592659056187	0.604613780975	0.576151013374	0.598808169365	0.589097380638	0.625307202339	0.592885255814	0.592547595501	0.599135041237	0.590554773808	0.606865882874	0.603437781334	0.592030465603	0.603899180889
21.8950586319	0.58043885231	0.605511844158	0.587209582329	0.621112644672	0.594776332378	0.591938734055	0.614070653915	0.58480578661	0.585701942444	0.581586062908	0.587508320808	0.587406218052	0.581587016582	0.587683260441	0.580073356628	0.587239861488	0.634640038013	0.587331712246	0.584585666656	0.589377045631	0.587876915932	0.583042025566	0.581874191761	0.585842549801	0.60156339407	0.63563990593	0.598715424538	0.665356218815	0.601038992405	0.599742293358	0.608780384064	0.59259724617	0.594640731812	0.594032466412	0.616336762905	0.59376001358	0.604203224182	0.57625669241	0.598516404629	0.590034246445	0.624911248684	0.594388306141	0.59282296896	0.598211228848	0.589890539646	0.607111692429	0.603325486183	0.590871691704	0.601336359978
21.9536922971	0.580424785614	0.603586792946	0.58825814724	0.622771382332	0.59760004282	0.593064963818	0.615792810917	0.586805284023	0.587176561356	0.58298510313	0.586792647839	0.586904227734	0.582989871502	0.589535593987	0.581645309925	0.588100790977	0.635115802288	0.588005840778	0.584358215332	0.589374303818	0.586385786533	0.583982944489	0.581218779087	0.587637245655	0.601330220699	0.63886743784	0.599592268467	0.66634106636	0.601863205433	0.601035296917	0.607344329357	0.591857016087	0.594887793064	0.594554781914	0.616182208061	0.592433273792	0.605685532093	0.576285839081	0.596307098866	0.59120631218	0.624560117722	0.59181278944	0.593608379364	0.59810167551	0.589901328087	0.60569947958	0.602249026299	0.590083777905	0.602138757706
22.0115223527	0.581102967262	0.60439568758	0.587579250336	0.622544884682	0.59556633234	0.59249997139	0.615206003189	0.585924565792	0.585921645164	0.584245860577	0.586435675621	0.586963772774	0.581706345081	0.589487552643	0.581080317497	0.587391018867	0.63437718153	0.587910234928	0.5845900774	0.589182317257	0.587078809738	0.582815647125	0.581794977188	0.587269604206	0.602022230625	0.634392917156	0.598792493343	0.66366237402	0.601095438004	0.600809216499	0.607252061367	0.591847538948	0.595289289951	0.594460129738	0.619389176369	0.592933416367	0.605057477951	0.576999545097	0.597318172455	0.589999437332	0.624141037464	0.595014214516	0.592261433601	0.598596274853	0.590102851391	0.607379674911	0.60317158699	0.590938448906	0.601863384247
22.0699439645	0.581001758575	0.602809727192	0.58888065815	0.622261762619	0.596058964729	0.592371046543	0.615770041943	0.587581336498	0.585595846176	0.582847595215	0.587030053139	0.587027490139	0.582641720772	0.589955866337	0.582193911076	0.587058842182	0.635011196136	0.588104128838	0.583897054195	0.588487386703	0.586224079132	0.583254218102	0.581101298332	0.586736083031	0.602200448513	0.636214256287	0.598638892174	0.663449347019	0.599837064743	0.601671397686	0.607119202614	0.591362833977	0.595574438572	0.594932973385	0.616196155548	0.592936933041	0.604271292686	0.576638817787	0.598044037819	0.589484214783	0.625256836414	0.594938099384	0.592538535595	0.599722445011	0.590991616249	0.606587827206	0.603280901909	0.591052055359	0.600538671017
22.1291599075	0.579491794109	0.603959321976	0.589101493359	0.621515452862	0.595239937305	0.592593193054	0.616716623306	0.586162626743	0.585187375546	0.583633482456	0.585953116417	0.586352348328	0.581780552864	0.589004576206	0.581631302834	0.587493181229	0.634047269821	0.588734209538	0.584898412228	0.58967679739	0.585987925529	0.58407407999	0.581321537495	0.587985277176	0.601259946823	0.637618303299	0.59840285778	0.664407968521	0.600665926933	0.600563824177	0.608090341091	0.591255247593	0.595679163933	0.594648659229	0.618340075016	0.59354788065	0.606567442417	0.577236175537	0.598045170307	0.590849936008	0.625617206097	0.593341171741	0.592230618	0.597946345806	0.590529382229	0.607720851898	0.603301286697	0.589774131775	0.602822124958
22.1883324981	0.579668581486	0.603048682213	0.587195396423	0.624488592148	0.595923244953	0.591559410095	0.616495072842	0.58627563715	0.586412906647	0.581173121929	0.587784707546	0.586253404617	0.584221363068	0.589210748672	0.581316590309	0.585793733597	0.634153306484	0.58852159977	0.584155976772	0.58905184269	0.585896611214	0.583689630032	0.582236647606	0.586915791035	0.601973772049	0.637787520885	0.598591566086	0.665649235249	0.601072430611	0.603356957436	0.607951402664	0.591590762138	0.595568299294	0.592801332474	0.616694808006	0.592899024487	0.60432267189	0.576264798641	0.59813606739	0.589559137821	0.624559044838	0.593023180962	0.592510044575	0.599581241608	0.589857399464	0.607863366604	0.60200303793	0.591252446175	0.601859152317
22.2461193204	0.581101596355	0.604997575283	0.588034927845	0.622874498367	0.595077455044	0.591400980949	0.616374969482	0.585706591606	0.584996163845	0.581611633301	0.586625993252	0.587681591511	0.583093285561	0.589022397995	0.580824255943	0.587464869022	0.634028851986	0.587346673012	0.584848582745	0.589641869068	0.585919559002	0.582415521145	0.581734776497	0.587404131889	0.602727293968	0.638461709023	0.5987008214	0.664251208305	0.599957227707	0.601981341839	0.60695451498	0.590509831905	0.596625745296	0.593527436256	0.616033375263	0.592015445232	0.605424046516	0.577349662781	0.598303973675	0.590487062931	0.625265836716	0.593991756439	0.591633975506	0.601302266121	0.590768396854	0.608081638813	0.60157084465	0.589820504189	0.60300463438
22.3044117888	0.579632401466	0.603004097939	0.587761163712	0.623942613602	0.595363140106	0.592285573483	0.617656767368	0.58645683527	0.585762321949	0.583055019379	0.587623298168	0.587348163128	0.582837164402	0.58976739645	0.581226110458	0.587672114372	0.635512769222	0.587658345699	0.585249245167	0.588364541531	0.587445318699	0.583419680595	0.581688523293	0.587189912796	0.601106762886	0.636348187923	0.598146796227	0.661495625973	0.601493000984	0.602348327637	0.608067393303	0.591105163097	0.59631305933	0.594598948956	0.617777466774	0.591560125351	0.603687882423	0.576239943504	0.598571479321	0.590495824814	0.625135242939	0.593965470791	0.593695282936	0.601130545139	0.590676188469	0.607383906841	0.602859139442	0.589927792549	0.602619349957
22.3632624149	0.580487906933	0.603008747101	0.587409675121	0.622938096523	0.596690833569	0.590969979763	0.614956796169	0.58613973856	0.584705412388	0.583012402058	0.586304068565	0.58714735508	0.582658886909	0.589145720005	0.581136465073	0.587943136692	0.634597361088	0.588309288025	0.5854408741	0.588374972343	0.58702224493	0.584528565407	0.58232665062	0.587931096554	0.60189384222	0.637606680393	0.599338173866	0.663749933243	0.601016819477	0.601101219654	0.606987118721	0.591092646122	0.595878005028	0.594097077847	0.617682933807	0.592757225037	0.606107115746	0.575999200344	0.597971260548	0.590619623661	0.624027729034	0.593392431736	0.593568623066	0.598571419716	0.590866923332	0.608797550201	0.603697955608	0.589825987816	0.604556441307
22.421012938	0.581459641457	0.603981673717	0.588079214096	0.623894929886	0.595449090004	0.59196215868	0.616325676441	0.58691316843	0.586314678192	0.581904351711	0.587253093719	0.588626205921	0.582632064819	0.588179886341	0.581751525402	0.586104810238	0.634385585785	0.587431311607	0.585501849651	0.589493691921	0.58684527874	0.583771467209	0.58205717802	0.587754368782	0.603490769863	0.635774552822	0.598858833313	0.667262434959	0.601032674313	0.603168189526	0.607331514359	0.591116607189	0.595004558563	0.593193769455	0.619394004345	0.592470765114	0.606356084347	0.576254248619	0.598648846149	0.589729428291	0.624428033829	0.593491435051	0.593515813351	0.599574506283	0.590310633183	0.607137322426	0.602104783058	0.591366946697	0.603064775467
22.4780053496	0.581596076488	0.60437899828	0.58782595396	0.622435569763	0.596267342567	0.592472672462	0.616211235523	0.586520135403	0.586034238338	0.583668112755	0.587769329548	0.589618802071	0.582483649254	0.589077472687	0.581851541996	0.586381494999	0.634383499622	0.587225854397	0.5851354599	0.589554488659	0.58696949482	0.58443492651	0.581854104996	0.58850479126	0.602655351162	0.638377666473	0.599471747875	0.666665554047	0.60073018074	0.602735280991	0.607233345509	0.593618154526	0.596011638641	0.594279706478	0.618257403374	0.592806696892	0.604846596718	0.576141536236	0.59794574976	0.59120619297	0.624878108501	0.595064282417	0.593275249004	0.599141061306	0.591400742531	0.607766330242	0.602405428886	0.592397868633	0.603682339191
22.5361635288	0.581182837486	0.605458378792	0.587812542915	0.625761568546	0.596453905106	0.592176139355	0.616011917591	0.587444722652	0.586146175861	0.582524418831	0.588377475739	0.588033080101	0.583060324192	0.589346110821	0.58137524128	0.587196886539	0.634094297886	0.58899718523	0.585417568684	0.589702606201	0.586211919785	0.583268284798	0.582416653633	0.587512612343	0.601859807968	0.635978460312	0.599144160748	0.664852559566	0.601807713509	0.601671814919	0.607732057571	0.593185722828	0.59624505043	0.593540847301	0.619277775288	0.591809570789	0.604219794273	0.576503753662	0.597333073616	0.590084016323	0.625428855419	0.594692349434	0.593238532543	0.599105060101	0.591385781765	0.607899665833	0.603224515915	0.591841220856	0.605023145676
22.5951099992	0.580750703812	0.604735374451	0.587420344353	0.623232960701	0.596984565258	0.592347204685	0.616241574287	0.587637126446	0.58679741621	0.583896934986	0.588198721409	0.586601436138	0.582292914391	0.589397370815	0.583472907543	0.585903644562	0.634480416775	0.587766587734	0.586219608784	0.589343369007	0.587407827377	0.583200156689	0.581230342388	0.588671684265	0.602128505707	0.637115418911	0.599779963493	0.66439974308	0.602933764458	0.601066708565	0.60721552372	0.593773841858	0.596935272217	0.594031095505	0.616140604019	0.592367589474	0.603625953197	0.576518476009	0.597881555557	0.591425657272	0.623764872551	0.5946803689	0.593363523483	0.599713206291	0.590718746185	0.60638320446	0.60355424881	0.592164635658	0.605477690697
22.6536810001	0.579994976521	0.605361580849	0.58791911602	0.623130917549	0.596598684788	0.591966211796	0.615494310856	0.587209045887	0.585906207561	0.583110570908	0.587748408318	0.58783608675	0.582512319088	0.590171158314	0.581286609173	0.588382184505	0.633950233459	0.589353382587	0.585331022739	0.589241325855	0.587191283703	0.583684504032	0.581152498722	0.587909340858	0.601757705212	0.6360283494	0.598471879959	0.66594594717	0.600961685181	0.599656641483	0.60648471117	0.592552423477	0.595578491688	0.594077050686	0.618130505085	0.593107521534	0.605514705181	0.576564311981	0.599434733391	0.590719640255	0.624357402325	0.594727754593	0.592200517654	0.599240660667	0.591710746288	0.607745468616	0.602895379066	0.590876996517	0.605114281178
22.7127939264	0.581571638584	0.604473352432	0.588219702244	0.622154593468	0.596992731094	0.592680573463	0.615979969501	0.587073326111	0.586208283901	0.582976937294	0.587845981121	0.587067246437	0.583266198635	0.588995218277	0.581749856472	0.585937738419	0.634634613991	0.587840437889	0.586703240871	0.590458989143	0.587369680405	0.583530426025	0.583202004433	0.587604999542	0.603559613228	0.63695538044	0.599052786827	0.665849149227	0.603022456169	0.601389765739	0.608391463757	0.592220783234	0.596343457699	0.595097780228	0.617569744587	0.593895256519	0.605283081532	0.576940000057	0.599091410637	0.590823888779	0.625599265099	0.595123767853	0.593267917633	0.599107325077	0.590339958668	0.60817193985	0.602627635002	0.591537415981	0.603977560997
22.7711841265	0.581118941307	0.6049015522	0.588915467262	0.623069882393	0.594607651234	0.592842042446	0.617928862572	0.587577164173	0.587292790413	0.583344221115	0.588692128658	0.587464809418	0.583404421806	0.589329898357	0.58224439621	0.586724877357	0.634281098843	0.589518964291	0.58500546217	0.588930428028	0.587194740772	0.583445191383	0.582569181919	0.586983442307	0.600980162621	0.639072954655	0.598671674728	0.663606762886	0.600740432739	0.600263297558	0.606736719608	0.592388153076	0.596072256565	0.593837559223	0.618629336357	0.592741250992	0.603827357292	0.577098369598	0.598540961742	0.590506851673	0.624935805798	0.593467414379	0.594396293163	0.600368976593	0.591123044491	0.608264625072	0.602101922035	0.591292262077	0.605784416199
22.8287866116	0.580135464668	0.603778839111	0.587394952774	0.623884618282	0.59512335062	0.591889500618	0.615545272827	0.586560726166	0.586861610413	0.583371460438	0.588215053082	0.58757776022	0.583057582378	0.589670419693	0.582260191441	0.588442802429	0.634104311466	0.589287817478	0.585595726967	0.589998662472	0.587681114674	0.583999752998	0.582643270493	0.588901817799	0.602121055126	0.635774731636	0.59882825613	0.6647529006	0.602788507938	0.601229131222	0.609734356403	0.591591835022	0.597312510014	0.594904839993	0.618081510067	0.592132985592	0.60510289669	0.576730370522	0.598810434341	0.589132726192	0.625262260437	0.594050467014	0.592072665691	0.600193023682	0.591790258884	0.609070539474	0.605339825153	0.590673983097	0.605176925659
22.8873077035	0.580152869225	0.604213297367	0.588452219963	0.623625218868	0.596037149429	0.5930300951	0.615235507488	0.586468696594	0.585262537003	0.582819879055	0.588177621365	0.587883234024	0.583717525005	0.590677261353	0.582428455353	0.588367640972	0.634134531021	0.589406371117	0.584353864193	0.589658558369	0.588492691517	0.583213508129	0.581985712051	0.587439835072	0.601503372192	0.636547982693	0.597868859768	0.665506780148	0.60167580843	0.602638363838	0.606623470783	0.590868353844	0.594675719738	0.594372272491	0.617030620575	0.594572722912	0.605896830559	0.576908767223	0.599257111549	0.590071201324	0.625339448452	0.596543610096	0.593788444996	0.601329147816	0.590533971786	0.607975006104	0.603629589081	0.590135574341	0.606914043427
22.9458935261	0.581038117409	0.603678941727	0.588911473751	0.623642921448	0.596399009228	0.593408882618	0.618362784386	0.586529791355	0.586174309254	0.58201700449	0.587724864483	0.588425397873	0.583377540112	0.589464724064	0.582255423069	0.587543725967	0.633439362049	0.587860286236	0.585865855217	0.589860916138	0.588730335236	0.583861470222	0.581964790821	0.588176250458	0.602465212345	0.640544295311	0.598267555237	0.666484415531	0.602337479591	0.603263020515	0.607397258282	0.593564331532	0.595748245716	0.593596339226	0.620122969151	0.593175411224	0.605906784534	0.57766866684	0.600719988346	0.591261982918	0.624743103981	0.594694316387	0.592114806175	0.600274026394	0.592019855976	0.608941912651	0.601844489574	0.58997297287	0.606086552143
23.0040250023	0.58085757494	0.604170441628	0.588790357113	0.622725963593	0.596279203892	0.593757510185	0.615543961525	0.586208999157	0.584567010403	0.583962678909	0.587298214436	0.587093830109	0.58395242691	0.589194476604	0.582778573036	0.587530851364	0.634087979794	0.587954521179	0.586712479591	0.589532196522	0.587482333183	0.58301448822	0.583043217659	0.587677061558	0.602829039097	0.637369990349	0.5988535285	0.664523363113	0.600191354752	0.601557612419	0.607531249523	0.591506183147	0.596559107304	0.59355276823	0.617111682892	0.593441069126	0.606195509434	0.577102482319	0.599151194096	0.590652167797	0.624694943428	0.595222771168	0.592854321003	0.597946643829	0.591376245022	0.60807967186	0.602183401585	0.589939534664	0.606094181538
23.0624335607	0.581394672394	0.60471457243	0.588257074356	0.624408781528	0.595423400402	0.592138469219	0.617242693901	0.586118519306	0.586075186729	0.582864940166	0.588553369045	0.587628722191	0.582170963287	0.589719593525	0.582035243511	0.58518499136	0.633566737175	0.587083101273	0.5867202878	0.589317977428	0.589000225067	0.583523631096	0.581623017788	0.588748991489	0.601954936981	0.636610150337	0.598925352097	0.664577484131	0.602203786373	0.601375818253	0.608423233032	0.593736886978	0.595679044724	0.594581067562	0.617452383041	0.591440856457	0.606822431087	0.578637361526	0.598623931408	0.591133594513	0.624522745609	0.596069097519	0.593655645847	0.599873244762	0.592560946941	0.608428835869	0.605236411095	0.591441392899	0.604964494705
23.1213218172	0.581323385239	0.604348301888	0.589320659637	0.622977972031	0.59523910284	0.593116760254	0.617292463779	0.588383436203	0.588355839252	0.583943367004	0.587533950806	0.588391959667	0.58312278986	0.590348899364	0.582036018372	0.588068544865	0.634725928307	0.589116930962	0.585079669952	0.590153813362	0.587959885597	0.583387196064	0.583392739296	0.588298201561	0.601489007473	0.640325129032	0.598872125149	0.664635539055	0.60089880228	0.602042257786	0.609631121159	0.591919481754	0.59767216444	0.596545040607	0.617476403713	0.592641890049	0.608021199703	0.577195882797	0.598257958889	0.591505050659	0.62576186657	0.593431055546	0.593133568764	0.601821303368	0.591058194637	0.608267486095	0.603048086166	0.590827405453	0.606856703758
23.1792023381	0.580467283726	0.604379236698	0.588490009308	0.62469881773	0.596659660339	0.593026697636	0.615843594074	0.587494015694	0.58661198616	0.583098828793	0.588218331337	0.589001595974	0.583173930645	0.589446663857	0.581453502178	0.586595833302	0.634482145309	0.58885961771	0.584552824497	0.589867770672	0.589277803898	0.585300683975	0.580995202065	0.587691366673	0.602069973946	0.639246881008	0.599381506443	0.667707622051	0.601161062717	0.601867139339	0.606924235821	0.593331217766	0.597190976143	0.593830347061	0.61867338419	0.593814015388	0.606532335281	0.577242553234	0.598370075226	0.590101718903	0.624247908592	0.594219624996	0.59425252676	0.599201798439	0.591302216053	0.609122693539	0.60573798418	0.591902971268	0.606176614761
23.2369717558	0.581762135029	0.604313671589	0.588615119457	0.624948561192	0.595718920231	0.59226590395	0.616686940193	0.5881909132	0.587120234966	0.5841563344	0.589064955711	0.58767157793	0.583781421185	0.58920532465	0.58324944973	0.587660491467	0.634241342545	0.587462544441	0.587505996227	0.590922117233	0.587678730488	0.583448588848	0.583786845207	0.587451517582	0.602519750595	0.639504790306	0.598462581635	0.666477560997	0.601895034313	0.601668775082	0.607998549938	0.59326672554	0.597451269627	0.595284342766	0.618509173393	0.592904806137	0.60728085041	0.57754355669	0.599463641644	0.59101331234	0.625408530235	0.593507111073	0.591599464417	0.599915981293	0.591538608074	0.607106387615	0.603612601757	0.59144616127	0.607972443104
23.2956369122	0.581165730953	0.603611648083	0.586936354637	0.624169588089	0.595836341381	0.593611359596	0.615105271339	0.587825477123	0.586618065834	0.583058476448	0.587599992752	0.588322103024	0.584105610847	0.589859902859	0.58157658577	0.588899791241	0.63468080759	0.589217841625	0.585026800632	0.588481009007	0.588004827499	0.583966016769	0.581849753857	0.587237775326	0.602995574474	0.635968506336	0.599863648415	0.66488391161	0.602662026882	0.602664291859	0.608445346355	0.592230141163	0.595770895481	0.596243321896	0.616034030914	0.593228578568	0.606077730656	0.577389717102	0.597580909729	0.58971041441	0.62488847971	0.594459652901	0.593692660332	0.600723326206	0.592499494553	0.607948660851	0.604556262493	0.591217160225	0.60732281208
23.3540991743	0.581034958363	0.603660285473	0.589361011982	0.623759388924	0.596756339073	0.592738509178	0.617122173309	0.586811363697	0.588059782982	0.583169519901	0.587081074715	0.587579607964	0.583630979061	0.591152966022	0.582395374775	0.586972296238	0.635123252869	0.589303076267	0.586289227009	0.589641690254	0.588923573494	0.58343398571	0.582237064838	0.587316155434	0.603968799114	0.637155294418	0.598989546299	0.667493283749	0.60317337513	0.603529512882	0.609956741333	0.593381285667	0.596883654594	0.595628678799	0.620379090309	0.594983100891	0.604949355125	0.577343702316	0.599478840828	0.590323984623	0.623519897461	0.593735039234	0.594193637371	0.59851360321	0.590453505516	0.608952760696	0.603529393673	0.592327356339	0.605905294418
23.4124121666	0.58096408844	0.605002999306	0.588249921799	0.623283922672	0.597537517548	0.593819141388	0.616362571716	0.587740242481	0.585519194603	0.583722352982	0.588033020496	0.58869856596	0.583013296127	0.590104222298	0.582565009594	0.58770018816	0.632659554482	0.588918089867	0.58576220274	0.589291095734	0.588019311428	0.58389788866	0.582702755928	0.5873696208	0.601925075054	0.639766395092	0.599250435829	0.665010035038	0.602030396461	0.60388725996	0.607439815998	0.592904925346	0.59724509716	0.594974815845	0.618598222733	0.593465983868	0.607091367245	0.577091693878	0.599717199802	0.590730369091	0.624975800514	0.593986749649	0.593277394772	0.601180255413	0.590484797955	0.607962429523	0.602943181992	0.591270029545	0.605670213699
23.4702681303	0.581660747528	0.604387402534	0.58844935894	0.623590171337	0.595919489861	0.593985795975	0.616838514805	0.587103664875	0.586829006672	0.583114385605	0.589205503464	0.588525891304	0.584616184235	0.590296328068	0.581517219543	0.587859153748	0.634324729443	0.588349938393	0.586823999882	0.591332554817	0.587591230869	0.583977758884	0.583376288414	0.588128507137	0.603339254856	0.637960493565	0.599421560764	0.665636241436	0.602515220642	0.601270794868	0.60794198513	0.592310667038	0.597468912601	0.594695270061	0.617597401142	0.593536198139	0.603554725647	0.577721595764	0.59820920229	0.590253710747	0.625004589558	0.594528138638	0.594371914864	0.600475013256	0.592025339603	0.608442783356	0.603813827038	0.592132568359	0.607024371624
23.5278926293	0.581296622753	0.604525864124	0.589174389839	0.626074016094	0.595578968525	0.592239499092	0.617848038673	0.586043119431	0.586777925491	0.582758486271	0.588076174259	0.588897109032	0.583615839481	0.589876890182	0.582667410374	0.588041245937	0.634097456932	0.588806390762	0.585944116116	0.59133708477	0.58768004179	0.583349704742	0.582279741764	0.587719678879	0.601539492607	0.639863908291	0.599338173866	0.666484177113	0.603068470955	0.602164983749	0.607329368591	0.593207120895	0.597254931927	0.59423995018	0.616394042969	0.594639182091	0.60748565197	0.577929079533	0.600560188293	0.591032803059	0.624963819981	0.596096396446	0.593804180622	0.600584208965	0.590531587601	0.608684003353	0.603686213493	0.59094530344	0.60809969902
23.5861617128	0.58110755682	0.604680001736	0.589192986488	0.625016868114	0.596721947193	0.5924654603	0.61686450243	0.58686286211	0.585253238678	0.583943784237	0.587870299816	0.589224696159	0.5828166008	0.590210974216	0.582846105099	0.587743222713	0.6339635849	0.588802874088	0.586515724659	0.590383887291	0.588698446751	0.583230018616	0.582313537598	0.587528765202	0.602941215038	0.638882040977	0.600116610527	0.66259765625	0.602347910404	0.601998627186	0.60764092207	0.592463314533	0.597092747688	0.595231175423	0.621895194054	0.593203902245	0.605657637119	0.576665759087	0.598404824734	0.592352986336	0.625597894192	0.59501516819	0.594630599022	0.601311802864	0.592001795769	0.608184576035	0.603654026985	0.591880083084	0.607957422733
23.6435407003	0.5802064538	0.604237258434	0.58951818943	0.622863888741	0.595535755157	0.591743767262	0.618506550789	0.587951600552	0.586376786232	0.583741545677	0.58857858181	0.588462114334	0.582488179207	0.591208577156	0.583423316479	0.588412761688	0.634336411953	0.589078426361	0.586250722408	0.589659333229	0.589669048786	0.584491729736	0.582684397697	0.58745020628	0.602118372917	0.63846385479	0.600542366505	0.664517104626	0.600396513939	0.602293252945	0.610220611095	0.593351960182	0.596246600151	0.59368377924	0.618641495705	0.593311905861	0.605503380299	0.577368617058	0.598395049572	0.59186321497	0.624997437	0.595206320286	0.593394637108	0.600690901279	0.592478275299	0.609244346619	0.602563798428	0.590569496155	0.607908964157
23.7010282278	0.581090569496	0.604421973228	0.588849127293	0.623719990253	0.595395743847	0.592607557774	0.615327119827	0.585756003857	0.586847543716	0.583067536354	0.587563276291	0.588728785515	0.582912921906	0.590314090252	0.582740664482	0.587221086025	0.63517844677	0.590069234371	0.586066544056	0.591226458549	0.588295042515	0.583955407143	0.582423865795	0.587512731552	0.602318584919	0.640208303928	0.599265515804	0.66333335638	0.602266848087	0.601398408413	0.607851922512	0.591993153095	0.596741914749	0.594395577908	0.618103981018	0.593120455742	0.605667889118	0.577793061733	0.599772870541	0.592364132404	0.624684035778	0.596020519733	0.594144046307	0.602009177208	0.590384662151	0.607607901096	0.604164123535	0.592654943466	0.607547819614
23.7609536846	0.581440627575	0.605177819729	0.588575482368	0.622884094715	0.595396578312	0.593565881252	0.617102980614	0.586662590504	0.586841642857	0.58288782835	0.58820515871	0.588739812374	0.583783090115	0.591249108315	0.58365291357	0.587796926498	0.634838581085	0.590255856514	0.58643257618	0.58973556757	0.587941765785	0.583301365376	0.582827627659	0.58779579401	0.601651847363	0.637035548687	0.599436581135	0.665704727173	0.602698028088	0.601876318455	0.607738137245	0.592363119125	0.596998035908	0.595821619034	0.619694948196	0.593320786953	0.608529031277	0.576896250248	0.599678575993	0.590448737144	0.6265001297	0.595027446747	0.594419836998	0.601664841175	0.592355251312	0.608664631844	0.605748951435	0.59234058857	0.60608279705
23.8190193772	0.581724524498	0.60433191061	0.589868187904	0.623912453651	0.595695734024	0.593633413315	0.616162002087	0.587796807289	0.587169587612	0.58341550827	0.588492155075	0.589388489723	0.583505868912	0.589862287045	0.583242237568	0.588111519814	0.63420432806	0.588657975197	0.585933089256	0.592372596264	0.588217079639	0.583572030067	0.583297729492	0.587448298931	0.602119028568	0.638842523098	0.599306643009	0.666814029217	0.602542281151	0.601788163185	0.609162151814	0.592014968395	0.596659898758	0.594460844994	0.617971599102	0.593981087208	0.607237696648	0.57789683342	0.60046929121	0.591307759285	0.625848293304	0.596163749695	0.594337463379	0.601800560951	0.592498838902	0.609028458595	0.602721691132	0.591703534126	0.607565999031
23.8765138785	0.582041859627	0.604041218758	0.589093625546	0.623267948627	0.597025990486	0.592860400677	0.617645800114	0.587470889091	0.586764335632	0.583266913891	0.588509678841	0.58859950304	0.58395242691	0.588061213493	0.583750128746	0.58887642622	0.635203063488	0.589392244816	0.584636807442	0.5916492939	0.58746856451	0.583356261253	0.583987057209	0.588263273239	0.602336764336	0.640042304993	0.60036188364	0.663440465927	0.603227496147	0.602506637573	0.608852922916	0.592894792557	0.596229612827	0.595223903656	0.617050409317	0.594238460064	0.606814622879	0.577408134937	0.598008692265	0.590623497963	0.624755084515	0.595814049244	0.593526184559	0.601327836514	0.591724634171	0.608891367912	0.60483276844	0.593278408051	0.606587588787
23.934783121	0.581142306328	0.60474717617	0.589393973351	0.62333792448	0.597243249416	0.593119800091	0.615869998932	0.587270200253	0.586381435394	0.58282572031	0.58886039257	0.587888479233	0.583434939384	0.590410709381	0.58252710104	0.587165653706	0.634467601776	0.588359951973	0.58424192667	0.591659367085	0.589081645012	0.585311293602	0.58206397295	0.58895945549	0.60244679451	0.643046379089	0.59892141819	0.666941821575	0.602250993252	0.603981971741	0.609258413315	0.591845273972	0.596638321877	0.595939993858	0.619310796261	0.595137000084	0.606762528419	0.576303422451	0.599987566471	0.590098142624	0.627423107624	0.595866858959	0.595232069492	0.599955201149	0.591346800327	0.608029305935	0.603531420231	0.592065572739	0.606520235538
23.9935910702	0.580837368965	0.605588138103	0.589674711227	0.626082181931	0.596184551716	0.592850089073	0.617284953594	0.586766600609	0.586164712906	0.583485364914	0.587497711182	0.588756978512	0.583990454674	0.590172946453	0.582973241806	0.5893034935	0.635037958622	0.588036417961	0.58517575264	0.59132117033	0.587980568409	0.583496451378	0.582381725311	0.588499307632	0.601952493191	0.638701975346	0.600289940834	0.666277527809	0.601615786552	0.601991593838	0.607592642307	0.593779683113	0.596642553806	0.596385776997	0.619357407093	0.593705892563	0.607062160969	0.577227175236	0.60100787878	0.590906858444	0.625858902931	0.594949245453	0.594825863838	0.601812720299	0.593551874161	0.608781933784	0.605061888695	0.591641366482	0.607225418091
24.0518817107	0.581041455269	0.603846430779	0.589516222477	0.62427341938	0.596829891205	0.593526244164	0.616954922676	0.586984455585	0.587726652622	0.584180355072	0.589138388634	0.588903903961	0.583279848099	0.590471923351	0.582867443562	0.588579773903	0.633718132973	0.589568018913	0.586320400238	0.589929699898	0.588923513889	0.585946917534	0.58274525404	0.588549077511	0.602576136589	0.638791382313	0.599939882755	0.667137026787	0.601632297039	0.600891828537	0.605829417706	0.594021558762	0.595612406731	0.595182836056	0.618235707283	0.593777060509	0.607298314571	0.577296555042	0.597526013851	0.592289149761	0.625577270985	0.596184372902	0.594830036163	0.60287964344	0.593114197254	0.609404981136	0.60605609417	0.591499209404	0.607623517513
24.1108340621	0.580842792988	0.605499088764	0.590117752552	0.62281525135	0.596618413925	0.593002855778	0.616446495056	0.588071644306	0.586826682091	0.584500670433	0.588565289974	0.587958097458	0.58439540863	0.590343415737	0.583142995834	0.588183224201	0.634635865688	0.590303838253	0.587217926979	0.5902582407	0.588127851486	0.583943367004	0.582468986511	0.589975059032	0.60316836834	0.640223681927	0.599558234215	0.664356350899	0.602999091148	0.602966189384	0.608285665512	0.59318113327	0.598276734352	0.595172286034	0.619462609291	0.593212485313	0.607407867908	0.577862679958	0.599473774433	0.590394079685	0.625125944614	0.596712291241	0.595603823662	0.60038548708	0.59185063839	0.60986417532	0.604752779007	0.593303263187	0.607793688774
24.1691115896	0.58169990778	0.605814993382	0.589531302452	0.623718559742	0.597638785839	0.594147861004	0.617160260677	0.587882220745	0.587338209152	0.584360599518	0.589224755764	0.588073253632	0.584457755089	0.588970720768	0.583245277405	0.587608337402	0.634812235832	0.589282810688	0.584594547749	0.590109825134	0.589484214783	0.583841562271	0.582587003708	0.588701605797	0.602084755898	0.639336943626	0.59921246767	0.665061056614	0.602127552032	0.602683067322	0.609500110149	0.594232857227	0.597611308098	0.595829665661	0.619949638844	0.594700098038	0.606726050377	0.577508687973	0.600389301777	0.59172731638	0.62581384182	0.594531238079	0.5956620574	0.600204467773	0.591676175594	0.610338866711	0.605631053448	0.591510176659	0.606257259846
24.2270877361	0.581405639648	0.60457098484	0.589157521725	0.623882770538	0.59681648016	0.593506932259	0.616921782494	0.587673664093	0.586949408054	0.583783268929	0.587903738022	0.588945031166	0.584154725075	0.590761005878	0.583259522915	0.589114129543	0.635314047337	0.587760567665	0.586520433426	0.59091681242	0.588685929775	0.584862053394	0.582966923714	0.588029623032	0.601878404617	0.64067453146	0.599178433418	0.666858136654	0.601829528809	0.601603984833	0.607732951641	0.592304587364	0.597531974316	0.594483077526	0.619939267635	0.592325150967	0.608966767788	0.577398896217	0.599902570248	0.592110276222	0.624062299728	0.595465004444	0.593311965466	0.600782096386	0.592615664005	0.609537780285	0.603304564953	0.591276705265	0.606926679611
24.2859853705	0.582559049129	0.603122234344	0.589127957821	0.624763071537	0.597013473511	0.59257543087	0.616094231606	0.588131248951	0.586635828018	0.583111643791	0.587134361267	0.588269531727	0.584208011627	0.590199947357	0.584888041019	0.589015364647	0.634304344654	0.589405834675	0.58675891161	0.590395867825	0.588730633259	0.58466988802	0.583461940289	0.588764250278	0.602768838406	0.64150172472	0.598311305046	0.668559193611	0.603172898293	0.603120028973	0.608940064907	0.593250453472	0.596200525761	0.59637093544	0.620797693729	0.593298017979	0.607521414757	0.578721344471	0.59989631176	0.592237949371	0.626315593719	0.597161114216	0.594444394112	0.600101411343	0.591426372528	0.608936011791	0.605750620365	0.590809464455	0.606881797314
24.3442154725	0.581891179085	0.605217635632	0.588649511337	0.623100221157	0.596274852753	0.594458222389	0.61892336607	0.588547766209	0.5865675807	0.583311855793	0.58885204792	0.589227735996	0.583659112453	0.588874936104	0.583267331123	0.588409602642	0.63378983736	0.589993655682	0.585012555122	0.591264367104	0.588250517845	0.584571421146	0.583170115948	0.589078485966	0.602655112743	0.639019072056	0.599770545959	0.664906919003	0.602532446384	0.60248452425	0.608437359333	0.594439268112	0.596882522106	0.59391605854	0.61725461483	0.593005597591	0.607658684254	0.578479766846	0.599768638611	0.590673625469	0.625918030739	0.594217777252	0.594443798065	0.599669635296	0.592386603355	0.608782231808	0.60543936491	0.59178006649	0.605576455593
24.4030344486	0.582276642323	0.60467261076	0.588774979115	0.625600576401	0.595861196518	0.592756092548	0.619005799294	0.588202178478	0.587590038776	0.58428633213	0.58942258358	0.58874464035	0.583602249622	0.591342687607	0.583141386509	0.588662266731	0.634481489658	0.59127831459	0.585399091244	0.590616881847	0.588003337383	0.58512288332	0.583291232586	0.588624536991	0.602375745773	0.639714598656	0.600383579731	0.667144238949	0.603091299534	0.602619588375	0.608248233795	0.593967854977	0.596832036972	0.596460163593	0.619405448437	0.592361748219	0.607097923756	0.577764451504	0.60260540247	0.591669142246	0.624979555607	0.59534662962	0.594115436077	0.603120148182	0.593231081963	0.608616292477	0.605729877949	0.591857850552	0.605461597443
24.4615836143	0.581858932972	0.604927480221	0.589211404324	0.625420629978	0.596260726452	0.592107176781	0.61859536171	0.586706876755	0.586635231972	0.584074258804	0.588333487511	0.588304936886	0.584150791168	0.590818703175	0.583231687546	0.589810192585	0.63462460041	0.59033882618	0.586240112782	0.591837227345	0.59006690979	0.585032522678	0.583748936653	0.587409496307	0.60279071331	0.64225512743	0.60123872757	0.668166935444	0.60295343399	0.601787865162	0.608810305595	0.594415485859	0.597022473812	0.594051063061	0.618592262268	0.595199644566	0.606459021568	0.577310979366	0.599677801132	0.59092348814	0.625265359879	0.59487336874	0.594312787056	0.602290689945	0.592162430286	0.60926502943	0.606919229031	0.593111634254	0.607371449471
24.5196828842	0.581303596497	0.604140400887	0.590894341469	0.624694645405	0.597362458706	0.593880236149	0.61939227581	0.587665975094	0.586086690426	0.583467423916	0.587444424629	0.587899267673	0.584263861179	0.589331150055	0.584371089935	0.588963747025	0.633709728718	0.589390277863	0.587957143784	0.591242790222	0.587996542454	0.585511267185	0.582764565945	0.588527560234	0.603898286819	0.640546262264	0.599858880043	0.665272712708	0.601344645023	0.603058993816	0.609174013138	0.59202593565	0.598392784595	0.595134615898	0.619340777397	0.594168901443	0.606799125671	0.577301263809	0.599236428738	0.591110825539	0.625376522541	0.595574557781	0.593246519566	0.601742506027	0.592153012753	0.608892560005	0.6060718894	0.592033803463	0.607674896717
24.5781361461	0.580816805363	0.604999959469	0.589391291142	0.625433564186	0.597934901714	0.594621062279	0.617800891399	0.587988674641	0.587941229343	0.584150373936	0.589500308037	0.589380919933	0.583929359913	0.590823531151	0.583205461502	0.589084923267	0.635335445404	0.58894765377	0.586963415146	0.592014670372	0.589669406414	0.585308432579	0.583628475666	0.588517189026	0.602687954903	0.638701677322	0.600218653679	0.667920053005	0.602700471878	0.602258682251	0.609590172768	0.592639923096	0.597255766392	0.595405101776	0.619630634785	0.594577670097	0.607367992401	0.57755535841	0.599617660046	0.592536568642	0.625261068344	0.595029532909	0.59358805418	0.600196361542	0.593229115009	0.609280884266	0.607496619225	0.593713462353	0.606948018074
24.6351519426	0.581986904144	0.605440318584	0.58983206749	0.623412191868	0.597310245037	0.593560099602	0.618681490421	0.588187456131	0.587813258171	0.583190560341	0.588204681873	0.588765621185	0.584975838661	0.591130614281	0.581825852394	0.589507579803	0.63507848978	0.589588463306	0.586065411568	0.591357946396	0.590246617794	0.583193123341	0.582951784134	0.588169515133	0.602294385433	0.639740109444	0.599822819233	0.667025446892	0.602586448193	0.604208767414	0.608091711998	0.592885673046	0.596942424774	0.594905436039	0.621728539467	0.593460798264	0.607528746128	0.577218294144	0.600681841373	0.590941786766	0.625555574894	0.594809055328	0.594625353813	0.602559864521	0.592663168907	0.609057486057	0.605005025864	0.592494547367	0.608071208
24.6935487588	0.581340670586	0.605267286301	0.58954334259	0.624513268471	0.597356855869	0.593684613705	0.617304325104	0.589510440826	0.587726831436	0.585162520409	0.589250564575	0.589766025543	0.584169507027	0.590992629528	0.582978069782	0.589488387108	0.6333360672	0.591763019562	0.587026536465	0.591885268688	0.588927030563	0.586518466473	0.584065318108	0.588801026344	0.601951479912	0.641509771347	0.600917458534	0.666979849339	0.602759540081	0.602247238159	0.609835982323	0.594966769218	0.596608936787	0.596973478794	0.620859920979	0.594081938267	0.60872733593	0.578260481358	0.601461946964	0.590957999229	0.625640332699	0.595555961132	0.595876693726	0.601164937019	0.592866182327	0.609497904778	0.605815410614	0.591541528702	0.606594383717
24.7520668904	0.582074642181	0.604072868824	0.589336693287	0.62285554409	0.59607976675	0.593684673309	0.620114088058	0.588271737099	0.586407899857	0.584080457687	0.588436841965	0.590183854103	0.584471106529	0.591108262539	0.58419573307	0.589572548866	0.636063098907	0.589971184731	0.587475657463	0.59048473835	0.588756978512	0.586524486542	0.584193050861	0.589125037193	0.602933287621	0.640046834946	0.599643826485	0.668529987335	0.600912094116	0.603393733501	0.609462976456	0.593256354332	0.599519073963	0.595522224903	0.621370792389	0.593073964119	0.606974601746	0.577877044678	0.60035264492	0.591838538647	0.624270915985	0.595470309258	0.594145536423	0.599786043167	0.592664599419	0.610733091831	0.605386674404	0.591436326504	0.60695374012
24.8114849726	0.580928742886	0.605275213718	0.588562011719	0.625599503517	0.597335755825	0.592485487461	0.614907503128	0.588104963303	0.586563527584	0.585006415844	0.588062763214	0.589077532291	0.584489583969	0.591372132301	0.583296477795	0.590497791767	0.634742617607	0.590697228909	0.58664727211	0.592405676842	0.588978111744	0.585277795792	0.584476292133	0.590050339699	0.602652609348	0.641647279263	0.598622500896	0.667917311192	0.603799462318	0.604148924351	0.608867585659	0.592690229416	0.598265588284	0.595912158489	0.619808256626	0.595472097397	0.606579720974	0.578772306442	0.60196352005	0.59278023243	0.625676989555	0.597001612186	0.596023261547	0.602613091469	0.593949079514	0.610593140125	0.606049239635	0.593090236187	0.606694400311
24.8700722257	0.58115786314	0.604611873627	0.589465856552	0.624951660633	0.59559828043	0.594210684299	0.618242204189	0.587571620941	0.586479902267	0.583606243134	0.588237226009	0.588974297047	0.584975540638	0.590415239334	0.583052694798	0.58879929781	0.634190618992	0.590467751026	0.586408615112	0.59182202816	0.589938879013	0.584084093571	0.583758056164	0.587797045708	0.603216588497	0.642413079739	0.600677788258	0.665684938431	0.603022694588	0.602906405926	0.608796179295	0.594495892525	0.597095549107	0.596355319023	0.621452689171	0.593946695328	0.60720461607	0.578764379025	0.600328207016	0.591308951378	0.626498043537	0.5964833498	0.596059918404	0.602771580219	0.593104064465	0.610076606274	0.60483276844	0.592482030392	0.607221901417
24.9285459916	0.581998705864	0.604636311531	0.590387642384	0.624865114689	0.597856938839	0.593255996704	0.621189534664	0.587318658829	0.58739900589	0.584775030613	0.590297162533	0.587866008282	0.583844423294	0.590493679047	0.583198785782	0.590424001217	0.634696424007	0.587794065475	0.587804734707	0.591146349907	0.589367628098	0.586393594742	0.58375453949	0.589327394962	0.601978540421	0.639494001865	0.598577916622	0.664750397205	0.602130711079	0.602741003036	0.609897851944	0.593396425247	0.596624553204	0.596294820309	0.619069337845	0.595063447952	0.607775747776	0.578752279282	0.59987360239	0.592932701111	0.624982893467	0.59396225214	0.595993638039	0.600130498409	0.591883182526	0.610965371132	0.607542216778	0.592501819134	0.608317553997
24.9872415463	0.582879245281	0.605890512466	0.589525580406	0.626742601395	0.597375929356	0.593664765358	0.617872655392	0.589263081551	0.586743235588	0.584278643131	0.588262915611	0.589530706406	0.583915889263	0.590191245079	0.583025753498	0.59046715498	0.635056853294	0.589959144592	0.587522566319	0.592244744301	0.588680803776	0.584870994091	0.582863092422	0.588328063488	0.601913690567	0.639146327972	0.600654661655	0.667561769485	0.602550923824	0.603305280209	0.608903408051	0.592846810818	0.597004234791	0.59646075964	0.620529949665	0.594922721386	0.608450233936	0.577637672424	0.601648151875	0.592646121979	0.625454723835	0.596599519253	0.594550609589	0.600523948669	0.593405127525	0.610265374184	0.602902054787	0.592321515083	0.608916044235
25.0449729562	0.582439005375	0.60525739193	0.591012597084	0.625325620174	0.597215890884	0.594128131866	0.618551075459	0.588597536087	0.58741235733	0.584103286266	0.589005827904	0.588972330093	0.583113610744	0.591773033142	0.584572434425	0.589719951153	0.635326743126	0.589558064938	0.587614476681	0.591124594212	0.588550448418	0.585930883884	0.58428055048	0.588819384575	0.603041172028	0.638717055321	0.599790513515	0.668148696423	0.602044522762	0.602527558804	0.607335627079	0.592990338802	0.598081886768	0.59594810009	0.62002235651	0.594343721867	0.606121242046	0.578968524933	0.601326227188	0.591827809811	0.625662267208	0.593814015388	0.595750808716	0.602234959602	0.592860102654	0.609973490238	0.606271624565	0.592587411404	0.607766449451
25.1033465266	0.581630527973	0.604974269867	0.590522527695	0.624995231628	0.597599685192	0.594266116619	0.618674278259	0.589718580246	0.5885014534	0.584768652916	0.587775230408	0.589456856251	0.584877312183	0.591658890247	0.583304703236	0.589019834995	0.635202884674	0.590569794178	0.587696492672	0.591757535934	0.589735925198	0.585048556328	0.584172725677	0.59099560976	0.602998793125	0.641435742378	0.599083900452	0.666742503643	0.603159785271	0.602851808071	0.60759884119	0.59486323595	0.598596155643	0.596337139606	0.61931425333	0.595013380051	0.6073756814	0.577904880047	0.60166823864	0.592134058475	0.625310838223	0.596181809902	0.594475984573	0.60134190321	0.593407392502	0.610074222088	0.606265604496	0.591708302498	0.609059393406
25.1614541213	0.582614600658	0.60567253828	0.589994013309	0.626545906067	0.59675604105	0.592229247093	0.616449296474	0.587650120258	0.587541818619	0.58364123106	0.58978843689	0.58897793293	0.584987461567	0.590844511986	0.583442211151	0.589761972427	0.635039389133	0.590418875217	0.586037635803	0.590553879738	0.590284526348	0.58500123024	0.584409117699	0.590357482433	0.603355407715	0.640843272209	0.600286900997	0.6685308218	0.603013217449	0.603183925152	0.610221922398	0.59591448307	0.597759842873	0.596312701702	0.619315207005	0.592431128025	0.607532441616	0.577934741974	0.600781619549	0.592960655689	0.625998616219	0.59668725729	0.596405267715	0.601318836212	0.591091275215	0.611104905605	0.605484306812	0.591601133347	0.608509004116
25.2195298076	0.583992958069	0.606912195683	0.589928627014	0.626235902309	0.597137093544	0.594764590263	0.617155790329	0.588134407997	0.588080823421	0.584554195404	0.589168190956	0.5889544487	0.585445165634	0.592139780521	0.584183692932	0.589237332344	0.634943366051	0.591206431389	0.588810443878	0.590550780296	0.588891863823	0.585699498653	0.584074139595	0.589143097401	0.603475451469	0.640911340714	0.601312637329	0.669393897057	0.603984355927	0.603823363781	0.608479201794	0.594630658627	0.598104774952	0.597498893738	0.62156867981	0.594997406006	0.607703149319	0.577879786491	0.60116904974	0.592554867268	0.6258456707	0.594230771065	0.595399260521	0.601000905037	0.593303561211	0.611546456814	0.606152772903	0.592772126198	0.608518183231
25.2787653605	0.582147300243	0.60516756773	0.589751362801	0.625836849213	0.598828434944	0.594307184219	0.61924469471	0.589299023151	0.587308287621	0.584945857525	0.589295685291	0.590135276318	0.585221290588	0.591091275215	0.583659529686	0.591218352318	0.635693192482	0.589667856693	0.587575614452	0.590878129005	0.590041100979	0.585313141346	0.58356398344	0.589585959911	0.602706551552	0.641621410847	0.601064741611	0.668318390846	0.601961374283	0.604669690132	0.608635783195	0.594238460064	0.597841203213	0.596027970314	0.622299432755	0.595161139965	0.608943343163	0.579082965851	0.59983843565	0.593588471413	0.625604629517	0.596133887768	0.594267904758	0.603338420391	0.592674553394	0.610705375671	0.603557765484	0.592053353786	0.608651638031
25.3368590673	0.581732273102	0.605981230736	0.591109633446	0.625792503357	0.596102237701	0.594795823097	0.617675602436	0.589412808418	0.586346507072	0.58504229784	0.589814007282	0.590469002724	0.584083914757	0.591245532036	0.583962619305	0.589623332024	0.635381162167	0.590345859528	0.588593363762	0.591743350029	0.589532375336	0.585197210312	0.583540260792	0.589310050011	0.602484107018	0.641813874245	0.600392401218	0.667600154877	0.602388799191	0.602534294128	0.609059929848	0.594097614288	0.598906338215	0.595685005188	0.620595872402	0.595893263817	0.606943070889	0.578976511955	0.600614070892	0.593088209629	0.625634014606	0.597331523895	0.596882939339	0.603086233139	0.593049228191	0.609307944775	0.604213178158	0.592348992825	0.609521627426
25.3943753044	0.58210092783	0.604622125626	0.589421749115	0.624970316887	0.59714025259	0.593397557735	0.618503808975	0.589243352413	0.586928129196	0.58446419239	0.589224457741	0.589350163937	0.584289431572	0.590804219246	0.583764374256	0.589535593987	0.633715689182	0.590794801712	0.587849378586	0.591430187225	0.587222218513	0.585587739944	0.584586799145	0.589222788811	0.60289144516	0.641729176044	0.598809123039	0.667330145836	0.603521108627	0.601819217205	0.60890597105	0.595422804356	0.597438514233	0.596106767654	0.62295550108	0.594746887684	0.607387363911	0.577724933624	0.600364565849	0.592953383923	0.625507712364	0.595747292042	0.594726324081	0.602016627789	0.594279885292	0.610794246197	0.603909730911	0.593596756458	0.60787665844
25.4530748526	0.581778824329	0.605510950089	0.591011345387	0.62347304821	0.597419321537	0.593814849854	0.618673205376	0.586880862713	0.587182998657	0.584839403629	0.589127063751	0.5897757411	0.583281815052	0.59359139204	0.584216475487	0.589555025101	0.63442248106	0.590540349483	0.586623430252	0.59213501215	0.589421033859	0.585540413857	0.583283424377	0.587650895119	0.602775037289	0.64085817337	0.601323068142	0.670184016228	0.603982448578	0.605508565903	0.610117971897	0.593970179558	0.597882568836	0.595622241497	0.619917154312	0.594346642494	0.607282161713	0.578727841377	0.601851046085	0.593015491962	0.625248849392	0.596405267715	0.595204412937	0.60187125206	0.592870175838	0.61019474268	0.606331646442	0.592381775379	0.606671154499
25.5111442804	0.581750929356	0.605845451355	0.589897871017	0.626456260681	0.598046481609	0.594454705715	0.620973706245	0.587775945663	0.587814211845	0.585473239422	0.588466584682	0.589189827442	0.584405004978	0.591484546661	0.583870828152	0.588965833187	0.63388478756	0.58957785368	0.586399435997	0.591236889362	0.588867008686	0.585266590118	0.583634972572	0.590210855007	0.602220118046	0.641874790192	0.59948271513	0.667049705982	0.603040933609	0.603572666645	0.608860135078	0.593315541744	0.597562611103	0.596585810184	0.620338976383	0.595609724522	0.60603505373	0.578394532204	0.601850032806	0.592057168484	0.62464094162	0.597064375877	0.595102548599	0.601888895035	0.59451842308	0.610334813595	0.605898797512	0.59327685833	0.608460366726
25.5695418318	0.583386480808	0.606162011623	0.590269744396	0.626614630222	0.597989082336	0.593701004982	0.619128465652	0.58816164732	0.587837994099	0.584159612656	0.588231801987	0.590755403042	0.58551377058	0.592543184757	0.58221334219	0.589448809624	0.634192168713	0.590542435646	0.58696269989	0.591653227806	0.589722335339	0.584616541862	0.584594011307	0.588246643543	0.602578043938	0.642041742802	0.600194454193	0.66738653183	0.601887643337	0.604280114174	0.609861791134	0.594888389111	0.597849786282	0.594861447811	0.621100723743	0.595161676407	0.609527468681	0.5779915452	0.599870681763	0.593347072601	0.625927448273	0.596224784851	0.595294594765	0.60263299942	0.59276843071	0.611131370068	0.606130003929	0.592692553997	0.60744702816
25.6280523539	0.582912564278	0.605867505074	0.591091573238	0.624075889587	0.597273230553	0.593533277512	0.618121743202	0.58946377039	0.588319301605	0.584977865219	0.590184688568	0.590562820435	0.583159029484	0.592745423317	0.583979547024	0.590119421482	0.636729300022	0.590013206005	0.587081193924	0.591148555279	0.589393973351	0.586771845818	0.585142552853	0.590321600437	0.603242695332	0.641326010227	0.599570214748	0.666214227676	0.604087233543	0.603774309158	0.610546469688	0.593435108662	0.598214566708	0.596028327942	0.620260953903	0.594997763634	0.607618272305	0.579330086708	0.601565241814	0.592105507851	0.626547634602	0.597470760345	0.594171047211	0.601077437401	0.592185080051	0.610122561455	0.606860160828	0.592775642872	0.608317375183
25.6872211099	0.583162665367	0.60569357872	0.590753555298	0.625121772289	0.596266031265	0.594107747078	0.619736611843	0.588341057301	0.58698374033	0.584601998329	0.589205086231	0.59127920866	0.584465265274	0.591742217541	0.584106147289	0.589819431305	0.633763551712	0.590698719025	0.588284790516	0.592539906502	0.589433968067	0.586132526398	0.584962725639	0.588729321957	0.602476835251	0.641115784645	0.601479589939	0.667418718338	0.602998375893	0.604000031948	0.607728898525	0.593568146229	0.59793394804	0.597202599049	0.620017945766	0.59612762928	0.609080612659	0.577938914299	0.599486887455	0.592766106129	0.625183343887	0.594498634338	0.594512879848	0.602664113045	0.592314839363	0.611049711704	0.60717022419	0.591347098351	0.609444856644
25.7453606327	0.582163453102	0.604904532433	0.590057075024	0.6242877841	0.598680436611	0.592977046967	0.619064033031	0.588171780109	0.586624085903	0.584157586098	0.588723242283	0.589648723602	0.584821760654	0.5904712677	0.584090709686	0.589883923531	0.634765684605	0.589986085892	0.587583363056	0.591300606728	0.588691711426	0.585714399815	0.584042131901	0.590157032013	0.602924108505	0.64221394062	0.599872171879	0.667203307152	0.603224396706	0.603476464748	0.609022021294	0.593642890453	0.598198354244	0.596555531025	0.620848894119	0.596035420895	0.607188642025	0.578662991524	0.603584766388	0.592315733433	0.625076055527	0.596959650517	0.5953322649	0.602993965149	0.5925334692	0.610336303711	0.606825768948	0.594527125359	0.608826100826
25.8040250142	0.582812786102	0.606314718723	0.589760303497	0.626730144024	0.597955703735	0.594350337982	0.620087265968	0.589755654335	0.587270975113	0.585544884205	0.589720964432	0.589935719967	0.584289729595	0.590924799442	0.583832144737	0.590175688267	0.633820414543	0.590538859367	0.588379502296	0.591434240341	0.590454697609	0.584556698799	0.585283875465	0.589564323425	0.603085875511	0.642643988132	0.601165533066	0.669120252132	0.603506803513	0.604214072227	0.610964477062	0.59488928318	0.599295675755	0.595527887344	0.620722293854	0.595774650574	0.607013463974	0.578499555588	0.600277543068	0.593189001083	0.626930296421	0.597706854343	0.594812035561	0.601938068867	0.593151450157	0.609767019749	0.605973601341	0.592312276363	0.608464717865
25.8622363011	0.58264619112	0.605488419533	0.591249465942	0.625104308128	0.597315907478	0.593280375004	0.619670271873	0.588866949081	0.587117671967	0.585140824318	0.590703427792	0.589080512524	0.58436447382	0.590344786644	0.583136856556	0.58966332674	0.633701920509	0.590920507908	0.587237715721	0.59237152338	0.589560568333	0.586545884609	0.58480322361	0.589720189571	0.603637635708	0.641561210155	0.601006984711	0.66423791647	0.604069530964	0.604729294777	0.609827101231	0.594048559666	0.598130226135	0.595593690872	0.623503506184	0.595806479454	0.609520614147	0.578971683979	0.603545188904	0.59210819006	0.626588404179	0.597621738911	0.595552444458	0.600518584251	0.592995882034	0.611123085022	0.60622125864	0.593890964985	0.608010172844
25.9194420775	0.581970155239	0.606934726238	0.590900182724	0.62609231472	0.597926855087	0.595208466053	0.618848025799	0.588495135307	0.587603628635	0.584104180336	0.589085221291	0.590028464794	0.584066152573	0.591536998749	0.584165751934	0.589314699173	0.633264541626	0.590676784515	0.587972223759	0.592263102531	0.590069830418	0.585150241852	0.585257172585	0.589177191257	0.602391600609	0.643845498562	0.601595044136	0.66930949688	0.603070437908	0.603957176208	0.608928918839	0.595041275024	0.599397063255	0.594801962376	0.623237848282	0.594643115997	0.607802033424	0.578882932663	0.602122962475	0.592879951	0.625262916088	0.596165239811	0.593838334084	0.600815832615	0.592502295971	0.609340369701	0.607790708542	0.592605292797	0.607484817505
25.9783864419	0.583329379559	0.608761072159	0.59074306488	0.626420855522	0.598879635334	0.594218492508	0.616795241833	0.58849465847	0.588885486126	0.584403336048	0.589350819588	0.590392708778	0.583652257919	0.592416286469	0.585306763649	0.589605629444	0.634221851826	0.59036886692	0.587163925171	0.591106891632	0.588686168194	0.585023880005	0.58516484499	0.590095460415	0.602588534355	0.641690671444	0.598869979382	0.669910848141	0.604670464993	0.602746903896	0.609986186028	0.59358215332	0.597050309181	0.596832752228	0.620868086815	0.595627427101	0.607796669006	0.578882396221	0.600830376148	0.592645764351	0.625532448292	0.596854269505	0.595132470131	0.605400443077	0.594109475613	0.609693586826	0.606963217258	0.594098269939	0.609413146973
26.0382966797	0.583863437176	0.6072255373	0.590574085712	0.626215934753	0.597652852535	0.593809664249	0.619476258755	0.58863735199	0.588240265846	0.585806787014	0.589633584023	0.589018881321	0.586003959179	0.5920342803	0.584996700287	0.589360892773	0.634088993073	0.591178059578	0.588161051273	0.591249406338	0.589686274529	0.586018741131	0.585151493549	0.589943289757	0.603669583797	0.640855193138	0.602098584175	0.668711006641	0.603381931782	0.602635264397	0.610611081123	0.595434844494	0.597188413143	0.596851825714	0.620432198048	0.594032049179	0.609008610249	0.578246593475	0.6032512784	0.593357861042	0.62512165308	0.596069276333	0.595597505569	0.602815628052	0.592223465443	0.610462188721	0.605719327927	0.592784047127	0.608234584332
26.0968461831	0.581981182098	0.607086777687	0.59126663208	0.628416121006	0.598516225815	0.593998551369	0.619612514973	0.588880360126	0.58744841814	0.584130883217	0.588969349861	0.589818537235	0.584457933903	0.592061638832	0.584337174892	0.590133190155	0.634009897709	0.589549124241	0.586217701435	0.591331660748	0.590089321136	0.585322141647	0.584655761719	0.588812351227	0.603632628918	0.642142355442	0.600185394287	0.670001089573	0.604093015194	0.602693378925	0.611135721207	0.592733323574	0.598521351814	0.596156954765	0.618491947651	0.595571100712	0.608056426048	0.578739523888	0.602446973324	0.594454109669	0.62740021944	0.597546815872	0.595132470131	0.602800011635	0.592803776264	0.610877871513	0.605500400066	0.592924714088	0.609489798546
26.1545815667	0.583092570305	0.606136441231	0.590260505676	0.624980926514	0.597016572952	0.593132555485	0.618649721146	0.58932441473	0.587581455708	0.585602223873	0.590201735497	0.588222146034	0.584195435047	0.59265422821	0.583338439465	0.588365972042	0.634097576141	0.590939581394	0.5874350667	0.593394458294	0.590561926365	0.5855499506	0.584750592709	0.588496446609	0.604209601879	0.642196118832	0.600326895714	0.668474674225	0.602114498615	0.601239144802	0.607879757881	0.59353107214	0.601143658161	0.597391366959	0.62069439888	0.595305919647	0.607856452465	0.578270256519	0.60199958086	0.593223392963	0.62616443634	0.596343398094	0.596665084362	0.603101491928	0.593371868134	0.612050652504	0.605583131313	0.593522727489	0.609655201435
26.2124705116	0.581381857395	0.607520163059	0.591894865036	0.625911951065	0.596415519714	0.594304144382	0.619531691074	0.587201237679	0.587599158287	0.585265755653	0.589433908463	0.590347886086	0.584411263466	0.59188336134	0.58464038372	0.590106189251	0.634447395802	0.589991092682	0.587987005711	0.592309296131	0.590149521828	0.585786521435	0.583893477917	0.589560866356	0.602151453495	0.641877472401	0.600698471069	0.665817737579	0.603780210018	0.604260027409	0.609625756741	0.593816578388	0.598457217216	0.596528470516	0.621360778809	0.594659507275	0.608182609081	0.578871250153	0.601268351078	0.592203080654	0.625262141228	0.597005307674	0.595008790493	0.601200461388	0.592249631882	0.610426902771	0.608290493488	0.593895852566	0.610369205475
26.2702916662	0.583192110062	0.607751309872	0.590521097183	0.624168217182	0.596544206142	0.594071984291	0.619138300419	0.58926397562	0.587769448757	0.585017263889	0.589194417	0.58873295784	0.586251735687	0.592794239521	0.585521042347	0.589309155941	0.634324252605	0.590626418591	0.58788228035	0.592368304729	0.589598178864	0.585297822952	0.58451205492	0.589665770531	0.603122472763	0.641678631306	0.600764334202	0.667411744595	0.605288624763	0.603807806969	0.610898971558	0.594493448734	0.598373651505	0.59694236517	0.620635926723	0.595945239067	0.608848810196	0.578932881355	0.601959526539	0.593703985214	0.626028001308	0.596361339092	0.595428347588	0.603751540184	0.592315793037	0.61059576273	0.605621397495	0.594496011734	0.608099460602
26.3299621741	0.58266210556	0.606568694115	0.59142768383	0.625369310379	0.598929047585	0.594201505184	0.618409454823	0.589198112488	0.587252378464	0.584841489792	0.58991008997	0.590069651604	0.58525210619	0.591021478176	0.585212469101	0.590951383114	0.63285702467	0.589861214161	0.587597548962	0.591966211796	0.591120064259	0.585527539253	0.584287703037	0.589097321033	0.60292327404	0.639908254147	0.599651634693	0.668000936508	0.604739367962	0.603404819965	0.608277797699	0.594049215317	0.599594831467	0.598382532597	0.619781136513	0.596453785896	0.607418477535	0.57816362381	0.600957155228	0.593121290207	0.626072466373	0.598391890526	0.595268011093	0.604359984398	0.593600928783	0.6097047925	0.60629093647	0.591661930084	0.610087931156
26.3879306912	0.583010315895	0.60908806324	0.591080069542	0.626695036888	0.597828507423	0.594232439995	0.618420600891	0.589824140072	0.588367640972	0.584200322628	0.590442478657	0.589887559414	0.583560049534	0.592445135117	0.584216535091	0.590958237648	0.63477486372	0.590901196003	0.587704598904	0.592654168606	0.590380609035	0.587059557438	0.584103226662	0.589630842209	0.602877855301	0.643357634544	0.600780248642	0.66779178381	0.602616012096	0.604315817356	0.61075502634	0.594037890434	0.597089469433	0.597056210041	0.622062504292	0.595990240574	0.607971787453	0.578992724419	0.600434362888	0.593345522881	0.626331627369	0.597487509251	0.595908164978	0.60268175602	0.593373656273	0.611509621143	0.60713738203	0.593204557896	0.609710097313
26.4442747235	0.58337187767	0.608944654465	0.590859591961	0.625089526176	0.597768247128	0.594955682755	0.617265284061	0.589108288288	0.587406277657	0.584484875202	0.589362919331	0.592241585255	0.585400402546	0.592046320438	0.584674596786	0.590438127518	0.633692204952	0.590497910976	0.588229775429	0.592173933983	0.590407788754	0.586859464645	0.58403813839	0.590018630028	0.603473246098	0.642452061176	0.600120544434	0.672259986401	0.603847742081	0.603991508484	0.609286665916	0.596040844917	0.598772466183	0.598579585552	0.622234106064	0.596616566181	0.60882204771	0.579274177551	0.600664913654	0.594140350819	0.626922547817	0.597365856171	0.596783339977	0.602663993835	0.593727350235	0.611048817635	0.60701084137	0.59339928627	0.607904732227
26.501240015	0.58290797472	0.607754826546	0.592113614082	0.625818431377	0.597802817822	0.593647897243	0.617436289787	0.589420497417	0.588784098625	0.583971500397	0.588444054127	0.590991914272	0.585079431534	0.592824816704	0.585388958454	0.589196324348	0.634000718594	0.591783165932	0.58772200346	0.593312203884	0.588828384876	0.58603566885	0.584452807903	0.588288366795	0.603169560432	0.644083619118	0.600843966007	0.670528769493	0.6042714715	0.601435542107	0.60990267992	0.593616843224	0.599339485168	0.596189916134	0.62274312973	0.594555139542	0.608229160309	0.579277336597	0.602346599102	0.591653883457	0.625369608402	0.59747761488	0.595465183258	0.601674616337	0.594151735306	0.610220372677	0.606096684933	0.592836678028	0.609115660191
26.5594222943	0.5817938447	0.607814610004	0.590164661407	0.626618921757	0.59803044796	0.594474732876	0.619233310223	0.588758826256	0.58903491497	0.584598600864	0.589414060116	0.588411152363	0.584494054317	0.591846644878	0.583801448345	0.590289235115	0.634513437748	0.590554475784	0.588206470013	0.592465221882	0.58935803175	0.585901260376	0.585223555565	0.589943826199	0.602793931961	0.642705500126	0.601832151413	0.668552815914	0.603815853596	0.602227449417	0.609544336796	0.59507215023	0.597926914692	0.596504449844	0.620655179024	0.596161842346	0.609183192253	0.578954041004	0.603439092636	0.593235075474	0.625199854374	0.596204459667	0.595381855965	0.602256476879	0.594289839268	0.609475433826	0.605241715908	0.593646109104	0.609580874443
26.6189886133	0.583268404007	0.608974397182	0.59134554863	0.626025974751	0.599036753178	0.595082342625	0.622370183468	0.588998138905	0.588075637817	0.585471987724	0.590780138969	0.589828252792	0.584878385067	0.592319428921	0.584466576576	0.59033536911	0.634602725506	0.590552389622	0.589540421963	0.592310190201	0.589327335358	0.586251437664	0.584491014481	0.589294195175	0.603011488914	0.641033172607	0.600994169712	0.666197359562	0.603825449944	0.604369878769	0.609116435051	0.594514012337	0.597728312016	0.595997929573	0.621191263199	0.595014154911	0.60843038559	0.578717470169	0.603110492229	0.593176186085	0.626072943211	0.597058296204	0.595093131065	0.602457344532	0.594606876373	0.612002789974	0.606612503529	0.594609558582	0.60920882225
26.6783166528	0.582497835159	0.608213841915	0.590674996376	0.624792575836	0.598374903202	0.595451653004	0.622123777866	0.589362204075	0.588855445385	0.585092663765	0.589122951031	0.590116918087	0.584845364094	0.591693162918	0.583868443966	0.59068697691	0.634846746922	0.591748595238	0.587947130203	0.591659784317	0.591019034386	0.585663080215	0.584592163563	0.590570092201	0.603172361851	0.644376277924	0.601213872433	0.667695522308	0.604333639145	0.603089332581	0.609371125698	0.594206809998	0.598799884319	0.598513543606	0.622431576252	0.595155119896	0.608337879181	0.579316318035	0.603164315224	0.592368781567	0.625953793526	0.597605288029	0.596023201942	0.601456642151	0.594010770321	0.610632836819	0.605964899063	0.594175755978	0.610641539097
26.7363189459	0.583253622055	0.608275830746	0.591935276985	0.6258238554	0.600388228893	0.593580067158	0.61845433712	0.590237796307	0.587826609612	0.584918141365	0.58922457695	0.590413510799	0.585923731327	0.591623902321	0.583673775196	0.589225649834	0.634488463402	0.590490877628	0.588977634907	0.592592537403	0.590239942074	0.585814595222	0.585714638233	0.590020358562	0.603911221027	0.642886400223	0.600790917873	0.670983493328	0.60353410244	0.604488432407	0.608664274216	0.595704197884	0.598883748055	0.598258078098	0.622460722923	0.595616221428	0.609242081642	0.579300642014	0.601765573025	0.594475269318	0.626097261906	0.597967922688	0.597951233387	0.602539241314	0.5949832201	0.611347079277	0.606244087219	0.594108343124	0.609742701054
26.7952584227	0.58221912384	0.607397139072	0.589933216572	0.625384271145	0.598663747311	0.596422374249	0.619268059731	0.590372383595	0.587367534637	0.585670053959	0.589556753635	0.590458035469	0.584038496017	0.591680347919	0.584011733532	0.589849352837	0.6329818964	0.592244446278	0.587123453617	0.593690335751	0.591095685959	0.586667001247	0.584400475025	0.590253412724	0.603200495243	0.642167747021	0.600935339928	0.666552901268	0.603541374207	0.604599297047	0.610954165459	0.594350755215	0.598172485828	0.597293078899	0.622343361378	0.596161961555	0.610278308392	0.579217135906	0.603116691113	0.593282580376	0.626332104206	0.59669983387	0.597265005112	0.602973103523	0.594200909138	0.610400795937	0.609434187412	0.594367325306	0.611178278923
26.8538696369	0.582777678967	0.608232975006	0.590801000595	0.627758324146	0.599558353424	0.595130443573	0.619973957539	0.589188158512	0.589382231236	0.585893154144	0.590077102184	0.591250598431	0.585448801517	0.590990841389	0.584577023983	0.589763224125	0.634942114353	0.590467870235	0.587826371193	0.593722820282	0.590181946754	0.586490094662	0.586481392384	0.590435147285	0.603621065617	0.642945289612	0.601039409637	0.668299198151	0.60389071703	0.60394012928	0.609853446484	0.595199108124	0.598503172398	0.595518410206	0.619996488094	0.595094561577	0.610151410103	0.578110396862	0.602231681347	0.59392863512	0.626597046852	0.597479462624	0.597505927086	0.601656377316	0.592497766018	0.61142295599	0.607517719269	0.593682467937	0.610298156738
26.9108287891	0.582723975182	0.609012961388	0.590219497681	0.626268208027	0.597782671452	0.594977557659	0.620080947876	0.588992595673	0.587870001793	0.584065377712	0.58935135603	0.590158581734	0.585001587868	0.593173027039	0.585811018944	0.591146409512	0.633506119251	0.590285181999	0.587309837341	0.593262016773	0.589648663998	0.587017834187	0.584837257862	0.590222120285	0.603176176548	0.641364037991	0.600513875484	0.667057573795	0.605246543884	0.604212999344	0.609718441963	0.594985544682	0.599222660065	0.597745001316	0.619202554226	0.594110608101	0.610885679722	0.579991161823	0.601692140102	0.592143535614	0.627025604248	0.596143126488	0.595949172974	0.603889226913	0.593497991562	0.610743880272	0.607651233673	0.593992888927	0.609210252762
26.9689397415	0.583819508553	0.609021902084	0.591195583344	0.624132156372	0.598494708538	0.594471335411	0.619118154049	0.590095043182	0.587842941284	0.585685193539	0.589431166649	0.591064691544	0.586070537567	0.591747999191	0.586912691593	0.591030299664	0.636172950268	0.592848598957	0.587113261223	0.59294295311	0.590821921825	0.586727678776	0.585480153561	0.589913010597	0.603550493717	0.642979681492	0.601695716381	0.666869580746	0.603676080704	0.604583740234	0.609648227692	0.595721006393	0.597383260727	0.598434507847	0.620432853699	0.595478236675	0.609068334103	0.579403579235	0.602571666241	0.594095230103	0.624682426453	0.598966658115	0.597123503685	0.602672934532	0.5926258564	0.611817896366	0.609123945236	0.594374001026	0.609358370304
27.0285461545	0.582640826702	0.607409060001	0.591589808464	0.625641465187	0.599880218506	0.594565868378	0.621126413345	0.588899195194	0.587369322777	0.585123121738	0.589874684811	0.588681042194	0.58359593153	0.592431306839	0.584705173969	0.589830517769	0.634422540665	0.591674387455	0.587400257587	0.592347502708	0.590662896633	0.585534572601	0.584813296795	0.590999364853	0.603372335434	0.643964350224	0.60070502758	0.669012486935	0.602496922016	0.603219807148	0.608421742916	0.595917880535	0.599119603634	0.598519742489	0.622293412685	0.595222830772	0.608478605747	0.579542517662	0.604383170605	0.592977404594	0.625938475132	0.599247276783	0.596804559231	0.604049026966	0.594017744064	0.612179338932	0.608439385891	0.594274997711	0.611376523972
27.0867821177	0.58343064785	0.608623027802	0.591180205345	0.625682353973	0.596939921379	0.595794916153	0.619835793972	0.589341402054	0.588329136372	0.583815336227	0.589628517628	0.590464830399	0.586334347725	0.592807471752	0.584192931652	0.591398954391	0.634615361691	0.590888798237	0.5878033638	0.591057181358	0.590612351894	0.586272954941	0.58418905735	0.5897179842	0.604173123837	0.642030119896	0.600815236568	0.671708285809	0.603589236736	0.603629648685	0.609738588333	0.594754874706	0.598559737206	0.597483634949	0.621658682823	0.595663845539	0.608583688736	0.579110085964	0.601996123791	0.594538927078	0.626532495022	0.598644733429	0.594761550426	0.603399991989	0.594207823277	0.610869288445	0.606871545315	0.592578530312	0.609322607517
27.1442144116	0.584495186806	0.607260525227	0.589738607407	0.625916898251	0.597836315632	0.594201505184	0.61955010891	0.589526474476	0.587450563908	0.585209608078	0.590586423874	0.590065836906	0.584642648697	0.592791378498	0.585190117359	0.59355956316	0.634399831295	0.590743660927	0.588313937187	0.592149317265	0.590948760509	0.586082041264	0.584634542465	0.59005689621	0.603128969669	0.641058504581	0.600576460361	0.670763671398	0.605049788952	0.603533923626	0.609058141708	0.594224274158	0.599531531334	0.596197009087	0.620781958103	0.596751332283	0.60803258419	0.579145133495	0.603718340397	0.594098031521	0.626747608185	0.598622918129	0.597422599792	0.603168427944	0.594397425652	0.612503945827	0.608245074749	0.594726204872	0.610979735851
27.2022877336	0.58380407095	0.606210708618	0.591500878334	0.627080798149	0.5981990695	0.59511244297	0.620857298374	0.589455544949	0.588528096676	0.5852612257	0.590001285076	0.590369462967	0.585855901241	0.591983854771	0.585280895233	0.591017901897	0.633930563927	0.591585099697	0.587657749653	0.592242538929	0.59165096283	0.585882306099	0.58561205864	0.590511679649	0.601657509804	0.643394231796	0.60080832243	0.672716140747	0.603898286819	0.603989064693	0.608606278896	0.593701183796	0.598578333855	0.597636759281	0.62210714817	0.596427023411	0.61044216156	0.579929172993	0.603186607361	0.593481898308	0.625168740749	0.598498165607	0.596404671669	0.600995242596	0.594620764256	0.610746085644	0.608916580677	0.594761431217	0.609661638737
27.2605218689	0.583609759808	0.606364488602	0.591062664986	0.625190079212	0.598327815533	0.595092058182	0.621918857098	0.589340627193	0.589999318123	0.585231423378	0.59106528759	0.591476678848	0.584980607033	0.593482971191	0.584935128689	0.591554224491	0.634836018085	0.591882944107	0.58856934309	0.59141254425	0.590762317181	0.58576965332	0.585518658161	0.588902711868	0.603560626507	0.64301943779	0.602001607418	0.669488787651	0.603175938129	0.604981482029	0.611240506172	0.594486892223	0.599438011646	0.598367929459	0.620457053185	0.596930980682	0.60855358839	0.579550862312	0.601738452911	0.594439566135	0.626162588596	0.598861575127	0.595515370369	0.601934611797	0.592944681644	0.611852645874	0.607269823551	0.594942986965	0.610098540783
27.3189363678	0.58362275362	0.605157732964	0.592030644417	0.629000663757	0.598152220249	0.593974113464	0.622420728207	0.589105129242	0.588441073895	0.585969269276	0.589770317078	0.59032356739	0.584957897663	0.59215927124	0.584675133228	0.589348495007	0.633791089058	0.590903997421	0.589017987251	0.592425167561	0.589767456055	0.586163580418	0.585610687733	0.588878512383	0.603522777557	0.641956686974	0.600743949413	0.669037342072	0.603977382183	0.604355275631	0.609524667263	0.596709251404	0.599298715591	0.598648309708	0.624657213688	0.596000373363	0.608533382416	0.57968711853	0.602281093597	0.591739416122	0.626851737499	0.59820663929	0.59798514843	0.604437232018	0.594316244125	0.611096322536	0.606742739677	0.593887686729	0.610343933105
27.3770572742	0.583187818527	0.605841636658	0.591757178307	0.628745615482	0.596751570702	0.594638764858	0.621126413345	0.589125096798	0.588251829147	0.586005449295	0.589923083782	0.590605556965	0.585609793663	0.59161901474	0.585645675659	0.590770542622	0.634444653988	0.591622829437	0.588334143162	0.591681241989	0.589736104012	0.586298286915	0.584843039513	0.590599834919	0.60372287035	0.644566833973	0.60095089674	0.669571399689	0.605010509491	0.604534029961	0.610890090466	0.594496011734	0.60011279583	0.597635567188	0.623036801815	0.595196187496	0.60919290781	0.57920640707	0.604657173157	0.59395223856	0.626590073109	0.598135948181	0.596004605293	0.603384017944	0.591847419739	0.612591981888	0.608399271965	0.59382557869	0.610609054565
27.4341327349	0.583454310894	0.605058729649	0.591655194759	0.628103196621	0.597407877445	0.594733178616	0.619121074677	0.59018945694	0.587892532349	0.586912989616	0.590291202068	0.591678977013	0.586073040962	0.59335488081	0.584644794464	0.590579867363	0.634553968906	0.590580821037	0.588763177395	0.593012630939	0.589503288269	0.587112128735	0.585536062717	0.589797079563	0.60331839323	0.643831193447	0.600756645203	0.669270396233	0.603329896927	0.604072153568	0.610289573669	0.594644546509	0.598539531231	0.597233116627	0.623116374016	0.59529787302	0.609426438808	0.579308509827	0.602358460426	0.595110177994	0.626062750816	0.596974849701	0.596760630608	0.604098439217	0.593990087509	0.611795067787	0.606293678284	0.59340929985	0.61022901535
27.4926394423	0.583573877811	0.604623615742	0.590341627598	0.623909652233	0.596606194973	0.595341920853	0.622321426868	0.590027093887	0.589185118675	0.58658105135	0.589765369892	0.590835869312	0.58535939455	0.591777265072	0.585739910603	0.590500891209	0.633989572525	0.592794239521	0.588977217674	0.592285633087	0.589404165745	0.586031377316	0.584831178188	0.59058368206	0.603753685951	0.643892109394	0.601669073105	0.666839361191	0.60276722908	0.604387462139	0.61127614975	0.594668924809	0.59833830595	0.598651051521	0.622917532921	0.596646249294	0.610302627087	0.579540610313	0.60400313139	0.59420722723	0.626304745674	0.598657786846	0.596061706543	0.60280585289	0.594966471195	0.612968683243	0.609175503254	0.593694329262	0.609634637833
27.5512175957	0.582866430283	0.603191792965	0.591941416264	0.625945568085	0.598500549793	0.5962651968	0.619476377964	0.588346064091	0.587889790535	0.585989773273	0.590829491615	0.590861916542	0.585395395756	0.592638075352	0.58501881361	0.591249406338	0.633274018764	0.590917825699	0.589277863503	0.591697514057	0.592241227627	0.586657822132	0.584830701351	0.59053838253	0.602478504181	0.643798649311	0.601113200188	0.669157445431	0.603887736797	0.606517136097	0.611520946026	0.594534397125	0.599739074707	0.598083078861	0.621959328651	0.596606373787	0.609740555286	0.580898106098	0.602982521057	0.593937218189	0.626765489578	0.597693741322	0.594982862473	0.602738380432	0.592778503895	0.611010372639	0.607514321804	0.593520700932	0.612110614777
27.6095648408	0.583841919899	0.603193104267	0.591034054756	0.62760078907	0.598965644836	0.594293475151	0.620556652546	0.589812517166	0.589098393917	0.586504936218	0.589893877506	0.591747939587	0.584607601166	0.59141087532	0.585164010525	0.590272903442	0.633947491646	0.592839121819	0.590061604977	0.594111144543	0.592590272427	0.587175369263	0.584328353405	0.591035783291	0.603674530983	0.642372250557	0.601526737213	0.67029184103	0.604770123959	0.60454338789	0.610806822777	0.595484375954	0.600664138794	0.599053025246	0.622463285923	0.59761095047	0.610500991344	0.579244732857	0.603954792023	0.593668162823	0.625147104263	0.598581731319	0.596691787243	0.603035390377	0.595332801342	0.611859679222	0.608363032341	0.593404352665	0.611247956753
27.6680738926	0.583254277706	0.604017615318	0.592602849007	0.626388967037	0.598136663437	0.594016313553	0.62371981144	0.589470922947	0.587945044041	0.586552798748	0.591550469398	0.590209186077	0.58595252037	0.592008113861	0.587287008762	0.590995192528	0.636272013187	0.591709733009	0.587912499905	0.593638956547	0.591745138168	0.586813569069	0.585683524609	0.589560687542	0.604051113129	0.644409120083	0.600598275661	0.668642222881	0.604698598385	0.603738307953	0.610964596272	0.595393002033	0.599115669727	0.597921550274	0.621839523315	0.596307039261	0.610208272934	0.579493582249	0.602197468281	0.595414578915	0.625239372253	0.59753793478	0.597203016281	0.604175984859	0.593965470791	0.611864626408	0.6081995368	0.594120442867	0.610235869884
27.7259543538	0.58361941576	0.602372944355	0.592505574226	0.629027426243	0.597821772099	0.596487104893	0.619391858578	0.589822888374	0.587948620319	0.587070226669	0.591261208057	0.590971827507	0.58542984724	0.591567397118	0.585151970387	0.590953111649	0.633068025112	0.591053664684	0.590361297131	0.592932760715	0.588964223862	0.587819099426	0.58470338583	0.591177582741	0.603337109089	0.645326256752	0.601109981537	0.668370842934	0.603895187378	0.603563904762	0.610745668411	0.595280706882	0.600302278996	0.597462773323	0.624196827412	0.596186697483	0.609939694405	0.578712821007	0.603703796864	0.592634677887	0.62725520134	0.596676766872	0.59727036953	0.603810966015	0.5948792696	0.612434327602	0.608058989048	0.594242453575	0.611017584801
27.7834895651	0.583476006985	0.601369738579	0.590608358383	0.627958357334	0.598025918007	0.595333695412	0.622581064701	0.589413106441	0.588097631931	0.586423873901	0.590867698193	0.59181278944	0.58599704504	0.592449009418	0.586364328861	0.590885698795	0.634240090847	0.590791523457	0.589697897434	0.593310654163	0.591279864311	0.586816728115	0.5854408741	0.589667260647	0.604567885399	0.644850611687	0.601765394211	0.667615950108	0.604840278625	0.604320108891	0.610435307026	0.595271170139	0.598957121372	0.597962260246	0.619781374931	0.596538841724	0.610092818737	0.57928186655	0.602118313313	0.593669295311	0.627249062061	0.597733438015	0.597224354744	0.604676425457	0.593609273434	0.611586391926	0.607713878155	0.594594061375	0.61043792963
27.8423598607	0.582784533501	0.602619349957	0.591779887676	0.626809060574	0.598246335983	0.59608143568	0.618388831615	0.589928805828	0.588016867638	0.584890067577	0.588874161243	0.590742170811	0.585854053497	0.59226077795	0.583904385567	0.590064823627	0.634992361069	0.593227982521	0.588925242424	0.592780947685	0.591797888279	0.586985051632	0.586451411247	0.590559542179	0.603135704994	0.645231664181	0.599748671055	0.669581353664	0.604164958	0.604823827744	0.611497044563	0.594850003719	0.598951518536	0.598968207836	0.62238997221	0.597194075584	0.609686017036	0.579529464245	0.603528857231	0.595574319363	0.626440942287	0.598513305187	0.596085608006	0.603730738163	0.594081580639	0.612678349018	0.609321415424	0.594920516014	0.610090017319
27.901709795	0.583683669567	0.604644715786	0.593123078346	0.626895070076	0.598663270473	0.595361530781	0.62216848135	0.590981185436	0.588258981705	0.586438655853	0.590987801552	0.59216105938	0.584696471691	0.594639718533	0.585846781731	0.59002417326	0.634055435658	0.592029333115	0.590178072453	0.594540834427	0.591948091984	0.586300432682	0.584998190403	0.590155482292	0.602949440479	0.646365404129	0.601490139961	0.669563531876	0.60417342186	0.603038847446	0.610246300697	0.595080077648	0.599266886711	0.597220718861	0.621882915497	0.595360159874	0.610750377178	0.57879281044	0.603678107262	0.594922780991	0.626545190811	0.598378658295	0.596931636333	0.606006324291	0.594454824924	0.611514151096	0.609498739243	0.594762921333	0.612247407436
27.959859093	0.58392393589	0.603857815266	0.591935515404	0.627217888832	0.598217189312	0.594274640083	0.620946824551	0.590392887592	0.588865578175	0.586716115475	0.590304434299	0.59110045433	0.586408674717	0.592687427998	0.583737909794	0.591556370258	0.633658647537	0.592880368233	0.589038848877	0.593566298485	0.591398537159	0.586852312088	0.584792077541	0.590620398521	0.603658497334	0.643105268478	0.599961102009	0.667928636074	0.60442262888	0.604021072388	0.610984385014	0.596462965012	0.600449919701	0.598578333855	0.622147142887	0.597283959389	0.609796881676	0.58066034317	0.605685651302	0.593202710152	0.626567959785	0.599529564381	0.59797590971	0.604081094265	0.594777703285	0.613653659821	0.608681619167	0.594173073769	0.609890222549
28.017032663	0.584135591984	0.608101725578	0.591900765896	0.628291249275	0.599495172501	0.595467448235	0.620484530926	0.589665234089	0.590006411076	0.587184548378	0.591349244118	0.591730952263	0.586611628532	0.592824757099	0.586582303047	0.591732740402	0.634491741657	0.592594504356	0.588400185108	0.593645453453	0.591196298599	0.587820589542	0.586574912071	0.589293777943	0.603732764721	0.644259989262	0.601931154728	0.671634435654	0.604346752167	0.604880511761	0.610656738281	0.594160139561	0.597456395626	0.597789347172	0.622775495052	0.596208035946	0.610892951488	0.580253958702	0.603649616241	0.593538999557	0.627204656601	0.599310278893	0.597054839134	0.605231881142	0.595307588577	0.612377583981	0.610066056252	0.595114827156	0.612095415592
28.0753096938	0.582714736462	0.608934938908	0.590726733208	0.62746232748	0.597816050053	0.595744490623	0.622436702251	0.590862393379	0.588098943233	0.587263226509	0.589261114597	0.590255260468	0.58566904068	0.593490898609	0.584654688835	0.591879189014	0.634086072445	0.591528236866	0.589323997498	0.59433734417	0.592100024223	0.58764398098	0.585297882557	0.59117603302	0.602203905582	0.643792212009	0.600754380226	0.671659111977	0.604407846928	0.603968143463	0.611330926418	0.596646308899	0.599547803402	0.598696470261	0.622463464737	0.59690618515	0.610855817795	0.581304311752	0.601916372776	0.593454778194	0.626327872276	0.598879873753	0.597925961018	0.604146242142	0.594895780087	0.610226213932	0.607893109322	0.594898581505	0.612208008766
28.134098053	0.585576355457	0.609320104122	0.591888308525	0.627500832081	0.600612461567	0.596023976803	0.622215986252	0.590643823147	0.588762044907	0.586353480816	0.590617954731	0.592298865318	0.58578068018	0.593354344368	0.585524439812	0.591736614704	0.634600639343	0.591868519783	0.589268803596	0.594662606716	0.593150794506	0.586530089378	0.585666239262	0.590887546539	0.603233039379	0.644316911697	0.602361559868	0.666113317013	0.60399222374	0.603107750416	0.610546946526	0.596089363098	0.599055945873	0.598881602287	0.621463537216	0.598381280899	0.61158233881	0.57916021347	0.60290157795	0.595304787159	0.628467142582	0.599367201328	0.598795354366	0.60452401638	0.595881521702	0.613022506237	0.608299791813	0.594435453415	0.610580205917
28.1930110455	0.58333158493	0.609087884426	0.591744244099	0.627849340439	0.599462807178	0.593845963478	0.622112214565	0.590303122997	0.588963925838	0.585971653461	0.589845180511	0.589943826199	0.586176455021	0.592041373253	0.586548149586	0.59033280611	0.633285105228	0.592231631279	0.588408708572	0.593990206718	0.592023849487	0.58759957552	0.586285412312	0.592636942863	0.604125678539	0.64669406414	0.601198196411	0.670684218407	0.605239391327	0.604954957962	0.610625982285	0.596389055252	0.601164638996	0.599423706532	0.622896611691	0.596355140209	0.612446725368	0.579562306404	0.602945804596	0.594298541546	0.626768350601	0.600045859814	0.597481608391	0.602581739426	0.596398591995	0.6116553545	0.60881882906	0.592676460743	0.61053442955
28.2516887983	0.583309650421	0.608573198318	0.592047572136	0.626669347286	0.60044491291	0.596428573132	0.62338912487	0.590171337128	0.589450418949	0.585878491402	0.58999812603	0.59215515852	0.585099458694	0.592848300934	0.585196018219	0.589568436146	0.633931219578	0.592007696629	0.58929502964	0.593690156937	0.591003119946	0.586289703846	0.585018634796	0.590248703957	0.603388905525	0.64411264658	0.601302027702	0.669917702675	0.603615701199	0.606172502041	0.611034631729	0.596428334713	0.599315583706	0.59757065773	0.623492896557	0.596099674702	0.609310746193	0.581049740314	0.602748215199	0.593931555748	0.626175820827	0.599767148495	0.597240030766	0.60482686758	0.594558894634	0.612685680389	0.609839558601	0.59466958046	0.612949073315
28.3100984097	0.582950294018	0.609015643597	0.590798020363	0.625851213932	0.598991155624	0.595993995667	0.623365521431	0.590225100517	0.588022530079	0.586255133152	0.589049875736	0.590855836868	0.586900770664	0.593964636326	0.585623204708	0.592276155949	0.634483098984	0.592332720757	0.591087222099	0.593608140945	0.590280175209	0.587962388992	0.585420548916	0.59129357338	0.602641046047	0.644515454769	0.601056277752	0.667894899845	0.604639172554	0.603941142559	0.61153191328	0.596669435501	0.599522829056	0.598462879658	0.623582959175	0.597254693508	0.610626995564	0.579828202724	0.603595912457	0.594236075878	0.627399921417	0.597734391689	0.597655951977	0.60351485014	0.595535457134	0.612701952457	0.610488533974	0.594410121441	0.612504661083
28.367947638	0.584519565105	0.610123157501	0.592157065868	0.628702640533	0.598988771439	0.596169233322	0.620579481125	0.590661585331	0.589189708233	0.585422933102	0.591095745564	0.592568933964	0.585791945457	0.592355787754	0.586291074753	0.592352151871	0.634085714817	0.591958105564	0.588048219681	0.593311131001	0.590460956097	0.5863494277	0.58472764492	0.591081023216	0.604596316814	0.645588040352	0.601455807686	0.67279535532	0.604496657848	0.603534340858	0.611280620098	0.596100628376	0.600342571735	0.598304748535	0.623775184155	0.596640169621	0.612259745598	0.580420970917	0.603991627693	0.595426023006	0.627292692661	0.598892867565	0.596942543983	0.604539632797	0.593766570091	0.612550616264	0.609146952629	0.595479369164	0.612699151039
28.4257485668	0.585708081722	0.60831195116	0.592771112919	0.627464771271	0.598218679428	0.597290992737	0.620534181595	0.589810848236	0.589084208012	0.585496246815	0.590981662273	0.591883778572	0.585690975189	0.593594789505	0.584760010242	0.592435598373	0.633975207806	0.59283465147	0.588998913765	0.593865871429	0.59239333868	0.587226808071	0.586521983147	0.59094363451	0.604395151138	0.644637584686	0.602328598499	0.671899855137	0.605144143105	0.603858530521	0.610906302929	0.597072422504	0.599154233932	0.597383677959	0.62135463953	0.595999181271	0.608388483524	0.579643130302	0.604971468449	0.59306281805	0.627635896206	0.598523974419	0.596727848053	0.604346036911	0.59549677372	0.611479222775	0.610576152802	0.595168232918	0.610433399677
28.4836941759	0.583992660046	0.608311712742	0.592622160912	0.626708865166	0.598666250706	0.59580218792	0.620664894581	0.5899528265	0.589064121246	0.586188912392	0.591517329216	0.590573012829	0.587080776691	0.593155682087	0.586849212646	0.591676652431	0.634243428707	0.591608166695	0.589108347893	0.593052089214	0.5912514925	0.588339090347	0.585651934147	0.591087222099	0.603576302528	0.645062208176	0.602014243603	0.67059135437	0.604065001011	0.605610370636	0.61103862524	0.596748054028	0.599162101746	0.599154889584	0.624426186085	0.597153663635	0.611440360546	0.580508410931	0.603812396526	0.595302820206	0.626948356628	0.59873521328	0.598412632942	0.60519772768	0.595900297165	0.614743828773	0.61016947031	0.594348073006	0.614016771317
28.5425164898	0.583442568779	0.607657372952	0.591898143291	0.629109740257	0.599290847778	0.595478355885	0.622966527939	0.589949607849	0.588767826557	0.587154388428	0.590285599232	0.591617643833	0.58733189106	0.592697501183	0.586365222931	0.591510355473	0.635684072971	0.592422902584	0.589082062244	0.594042658806	0.591805696487	0.586598575115	0.586429774761	0.592753946781	0.604987025261	0.645611405373	0.60231333971	0.672288000584	0.603156030178	0.604526460171	0.608672559261	0.595367252827	0.599370479584	0.599228382111	0.624353826046	0.595014929771	0.609726309776	0.580638170242	0.603856027126	0.595474898815	0.62680631876	0.599409580231	0.597634673119	0.606494963169	0.595305383205	0.612296462059	0.608872115612	0.595215916634	0.61179381609
28.6012147864	0.584354758263	0.60760653019	0.593061566353	0.629633009434	0.598833143711	0.595913290977	0.621370315552	0.590648829937	0.589201748371	0.58796197176	0.59199732542	0.59114074707	0.586003959179	0.592493236065	0.586810708046	0.591300725937	0.634650468826	0.592556357384	0.588116645813	0.59335654974	0.591297984123	0.586737513542	0.586451768875	0.593554258347	0.604016005993	0.645245850086	0.602257311344	0.668392896652	0.604899406433	0.603722393513	0.614871501923	0.595329940319	0.600788354874	0.598746657372	0.623668432236	0.597205936909	0.610596239567	0.581068813801	0.605831444263	0.596437454224	0.62604534626	0.599382162094	0.597274303436	0.603767573833	0.595119357109	0.614144146442	0.608611524105	0.594173192978	0.610980927944
28.6595931451	0.582881748676	0.605975627899	0.591613054276	0.627552628517	0.598355174065	0.596069812775	0.62196880579	0.589915812016	0.589721083641	0.587451815605	0.591534912586	0.59125483036	0.586728334427	0.593965291977	0.586953759193	0.591579556465	0.634465634823	0.59231865406	0.588162124157	0.592003285885	0.592201292515	0.588054001331	0.586343169212	0.592853546143	0.603273153305	0.644152224064	0.601204514503	0.668940067291	0.604752242565	0.605384111404	0.611610174179	0.596566319466	0.601175606251	0.599125623703	0.624024987221	0.59764277935	0.61119556427	0.580508053303	0.604516386986	0.594612240791	0.625847876072	0.598483681679	0.599040746689	0.604238450527	0.597347676754	0.612343788147	0.606914401054	0.594977617264	0.612109720707
28.7188799977	0.583106338978	0.606450378895	0.592640280724	0.628668665886	0.600689768791	0.597170233727	0.623594820499	0.590809285641	0.589626967907	0.587554991245	0.591795742512	0.591522872448	0.587002336979	0.592195510864	0.586339533329	0.592528283596	0.635196268559	0.592547297478	0.590510845184	0.595158755779	0.592865586281	0.588357627392	0.587247133255	0.593156456947	0.603506982327	0.644321739674	0.601349532604	0.669644057751	0.603990793228	0.606211960316	0.612361073494	0.596521437168	0.600606679916	0.598197996616	0.62497407198	0.598013341427	0.61196410656	0.580466687679	0.604144096375	0.595835387707	0.62740021944	0.597607314587	0.598162412643	0.605132579803	0.595237910748	0.612471699715	0.610193431377	0.595833957195	0.613880932331
28.7777296702	0.583493947983	0.607160866261	0.593202531338	0.626448273659	0.599289953709	0.595938324928	0.621192753315	0.59008705616	0.588585913181	0.5865624547	0.591112434864	0.591610133648	0.58671349287	0.59291613102	0.586260855198	0.591966629028	0.633352100849	0.592001974583	0.58908200264	0.593050658703	0.591252088547	0.588323652744	0.586828112602	0.593969225883	0.603272676468	0.645865380764	0.60066640377	0.672118544579	0.604995727539	0.605129182339	0.611638188362	0.597362816334	0.599595785141	0.599638462067	0.624433159828	0.595711231232	0.611692965031	0.580081403255	0.605056703091	0.59595644474	0.626855790615	0.600925683975	0.597859621048	0.604996562004	0.596964836121	0.613958895206	0.609341919422	0.594717204571	0.612205266953
28.8352159659	0.584554612637	0.604922056198	0.591197490692	0.626185715199	0.599074482918	0.595540106297	0.623578667641	0.590918123722	0.589654028416	0.586434483528	0.591033101082	0.591449677944	0.587220132351	0.592919111252	0.58708935976	0.59116435051	0.633998155594	0.591288626194	0.587886273861	0.59430873394	0.591553866863	0.587475240231	0.587267518044	0.595117092133	0.603295326233	0.646155774593	0.601875960827	0.668453216553	0.604725539684	0.604659318924	0.61137086153	0.596308350563	0.599031090736	0.599552154541	0.625095188618	0.59724009037	0.608637213707	0.579143404961	0.604343056679	0.594467639923	0.625894129276	0.600408613682	0.59735929966	0.604808628559	0.595468699932	0.612126410007	0.609821081161	0.593794345856	0.612390935421
28.8931818207	0.583964526653	0.604692518711	0.592194974422	0.627492368221	0.599863171577	0.595422446728	0.620741784573	0.591314911842	0.589628338814	0.586881995201	0.591511130333	0.592828571796	0.586048126221	0.593832433224	0.585524141788	0.591886460781	0.634784579277	0.592225253582	0.589083492756	0.59416282177	0.59221214056	0.587825298309	0.586679756641	0.59364259243	0.604050159454	0.643105924129	0.602716088295	0.670599877834	0.604940891266	0.60483944416	0.610525786877	0.598107218742	0.600780487061	0.598424375057	0.621612906456	0.597742438316	0.608950138092	0.580829799175	0.603529453278	0.596407413483	0.626962542534	0.599955141544	0.596530675888	0.605934858322	0.594827771187	0.614923298359	0.610592842102	0.595549464226	0.612618863583
28.952290078	0.584523916245	0.6052044034	0.594396412373	0.626976728439	0.59910172224	0.59539180994	0.620599448681	0.59222215414	0.589270472527	0.586918652058	0.591607391834	0.592372000217	0.587150454521	0.591501176357	0.587272167206	0.592377066612	0.635126233101	0.592094361782	0.589720726013	0.594382047653	0.592263281345	0.587101519108	0.587093651295	0.594921350479	0.60395359993	0.645945131779	0.602476656437	0.67168623209	0.604332089424	0.604035615921	0.610873699188	0.596304178238	0.600985884666	0.597156941891	0.625290095806	0.597722947598	0.609293580055	0.580446064472	0.60363638401	0.595898449421	0.626427650452	0.59899944067	0.598737299442	0.605016291142	0.594726860523	0.614278137684	0.608967602253	0.59454447031	0.612409055233
29.0102080504	0.584383666515	0.605371415615	0.591674029827	0.629431962967	0.601843059063	0.59604793787	0.622527122498	0.590506255627	0.589961111546	0.58540636301	0.591318070889	0.593177139759	0.585850894451	0.593278229237	0.585902392864	0.590938985348	0.635068118572	0.592826724052	0.589884459972	0.593590021133	0.591411530972	0.588290035725	0.58621263504	0.593979477882	0.604940950871	0.643714368343	0.602350711823	0.671563744545	0.605515539646	0.604412138462	0.613163590431	0.595787227154	0.599832475185	0.599735021591	0.624046742916	0.596417605877	0.612085878849	0.580210745335	0.604849755764	0.594388008118	0.626319944859	0.597523033619	0.597946584225	0.604576408863	0.596266806126	0.612744629383	0.610260844231	0.594474136829	0.612259030342
29.0674397747	0.583629608154	0.604582309723	0.5937936306	0.626783072948	0.600727617741	0.596439301968	0.622617602348	0.590148687363	0.588678538799	0.587712526321	0.589656770229	0.591001689434	0.585687458515	0.59385406971	0.586540341377	0.592369794846	0.634432315826	0.591223657131	0.590269267559	0.593767046928	0.591338455677	0.587052583694	0.587394416332	0.595860779285	0.603327453136	0.647247195244	0.60129493475	0.672370314598	0.604826450348	0.604038536549	0.612054109573	0.596683502197	0.600947618484	0.598136782646	0.625279009342	0.597355782986	0.61043459177	0.579209804535	0.603987038136	0.594122946262	0.626669824123	0.599870979786	0.597628653049	0.604062914848	0.596106350422	0.612990260124	0.609474241734	0.595524191856	0.612997174263
29.1252238353	0.584904968739	0.605314731598	0.592536091805	0.626515865326	0.598989069462	0.594834685326	0.621231496334	0.591161847115	0.588553369045	0.586461544037	0.591259121895	0.591314315796	0.586453258991	0.593756496906	0.587940871716	0.592633843422	0.633945047855	0.591646671295	0.589353919029	0.593801558018	0.590615749359	0.587932825089	0.586578965187	0.594446182251	0.602982103825	0.64646923542	0.603933513165	0.66754680872	0.605507731438	0.605361402035	0.613335907459	0.595845222473	0.601371824741	0.59808588028	0.623432099819	0.59557145834	0.612806141376	0.580332934856	0.604502677917	0.594880104065	0.627986490726	0.600599825382	0.597119092941	0.605160236359	0.596852421761	0.614821374416	0.608624994755	0.59727627039	0.612873613834
29.1833220522	0.584985077381	0.603872537613	0.593818962574	0.629496157169	0.599929273129	0.596765518188	0.62111133337	0.590285241604	0.589353263378	0.587609171867	0.590458929539	0.593033492565	0.586605072021	0.592901825905	0.586225748062	0.593183815479	0.635135829449	0.593893408775	0.589037656784	0.59361332655	0.592311501503	0.588430523872	0.585943758488	0.59480547905	0.604365468025	0.646321058273	0.601570785046	0.669260680676	0.605859696865	0.60582703352	0.61407995224	0.59602367878	0.600343346596	0.598812580109	0.624156951904	0.597568154335	0.612021505833	0.580541670322	0.605465590954	0.595945179462	0.627361476421	0.599018871784	0.599082231522	0.604808568954	0.596731603146	0.612684309483	0.609879374504	0.595065176487	0.614492177963
29.2426402767	0.584641039371	0.603042781353	0.592262923717	0.629089236259	0.599057137966	0.596332192421	0.622070431709	0.590749144554	0.589454889297	0.586172819138	0.591405749321	0.591304063797	0.586513638496	0.593375742435	0.588462710381	0.590797781944	0.633076012135	0.594254791737	0.589914500713	0.593887507915	0.590502619743	0.58759868145	0.586581647396	0.593947649002	0.604020655155	0.642927765846	0.602057754993	0.669680356979	0.604629993439	0.604297161102	0.614513218403	0.596966207027	0.599290788174	0.598305106163	0.624856412411	0.596822977066	0.610587894917	0.579956710339	0.604642391205	0.594549953938	0.627087712288	0.59906321764	0.597727179527	0.605485856533	0.595483481884	0.615137338638	0.609125971794	0.596538245678	0.612103104591
29.3019670844	0.583900153637	0.605370104313	0.592756450176	0.628409922123	0.599517583847	0.594693005085	0.624943614006	0.589810192585	0.590337574482	0.586049616337	0.590146839619	0.590746879578	0.586834788322	0.593476951122	0.586869478226	0.593545913696	0.633837282658	0.593415737152	0.590395152569	0.593853354454	0.592634022236	0.588063001633	0.58537787199	0.59328776598	0.604961574078	0.646691322327	0.60077303648	0.671456575394	0.604406118393	0.603330492973	0.61225694418	0.596313238144	0.600130200386	0.597444534302	0.622177481651	0.59627443552	0.609628558159	0.580968260765	0.605496287346	0.594683468342	0.626959741116	0.599136948586	0.598217606544	0.60579508543	0.594609081745	0.611399292946	0.608164548874	0.594158470631	0.61285597086
29.3607539336	0.585049390793	0.604934930801	0.59333217144	0.626763284206	0.598797857761	0.595664918423	0.623420357704	0.591515481472	0.590481996536	0.587515413761	0.590933203697	0.591695547104	0.586317777634	0.593732357025	0.586000740528	0.591600954533	0.634010314941	0.592030227184	0.589319288731	0.594154536724	0.5910166502	0.585888504982	0.585155487061	0.594037592411	0.603738665581	0.647639989853	0.601819813251	0.667490303516	0.60307598114	0.604869604111	0.613564789295	0.596435070038	0.600854516029	0.598600924015	0.625241756439	0.59830480814	0.609482347965	0.580655515194	0.603477239609	0.594042599201	0.62726855278	0.600177526474	0.598106741905	0.60651153326	0.596098661423	0.615232050419	0.60973662138	0.594756245613	0.611515045166
29.4185549617	0.584941804409	0.605373740196	0.593502700329	0.626120865345	0.597381472588	0.59612929821	0.6238489151	0.591138780117	0.588628351688	0.586875379086	0.59078836441	0.59041839838	0.586928129196	0.594014763832	0.585659563541	0.592902123928	0.634198248386	0.59183627367	0.589835822582	0.592854738235	0.591084301472	0.587654411793	0.588079810143	0.590932965279	0.603906571865	0.645983636379	0.602311968803	0.671230196953	0.604605674744	0.605095863342	0.612969696522	0.597623467445	0.601155161858	0.597843706608	0.625356853008	0.597769975662	0.610150158405	0.580071389675	0.605546712875	0.595834255219	0.627970278263	0.600144982338	0.597268402576	0.603205621243	0.596179306507	0.613450407982	0.610543787479	0.593938887119	0.612507164478
29.4760327737	0.58438616991	0.605101287365	0.592337667942	0.628556549549	0.599590778351	0.597348034382	0.623118758202	0.590841591358	0.590532064438	0.587367832661	0.590693056583	0.591203212738	0.587377667427	0.594047546387	0.586870610714	0.593144357204	0.63358271122	0.593632817268	0.588548064232	0.594843149185	0.593602478504	0.586928546429	0.58642822504	0.590024292469	0.603763520718	0.645058333874	0.60174369812	0.669511973858	0.6049284935	0.605024516582	0.611940205097	0.596006155014	0.601150929928	0.598492324352	0.623099148273	0.596893191338	0.611095964909	0.579850971699	0.603566646576	0.593660473824	0.626890063286	0.600411593914	0.59680378437	0.606534123421	0.595163166523	0.612550795078	0.610721886158	0.594322025776	0.612435996532
29.53407981	0.584889769554	0.604022920132	0.593256175518	0.628143489361	0.599972724915	0.594938457012	0.623215854168	0.590960979462	0.589147269726	0.588535249233	0.592464148998	0.592361450195	0.586710810661	0.594186842442	0.586967110634	0.592586100101	0.633636474609	0.592274844646	0.590646266937	0.59415358305	0.593127429485	0.588928699493	0.586232483387	0.588362336159	0.603673100471	0.644207179546	0.602390527725	0.669857740402	0.605428755283	0.605144917965	0.613070368767	0.597859144211	0.601262927055	0.602482557297	0.625393211842	0.596336305141	0.610872745514	0.579889595509	0.605288505554	0.595894575119	0.628335535526	0.598582208157	0.600546598434	0.604614377022	0.594415843487	0.613432705402	0.609402954578	0.595383882523	0.612646341324
29.5921454827	0.584859549999	0.604579329491	0.592536509037	0.627583026886	0.599058568478	0.595723688602	0.623236477375	0.590679347515	0.589692950249	0.586774706841	0.590961635113	0.590958237648	0.587278008461	0.594198167324	0.586700677872	0.593382000923	0.634687185287	0.592895269394	0.590741753578	0.593597114086	0.592535674572	0.588187158108	0.588469743729	0.586750388145	0.604110777378	0.642695784569	0.602232992649	0.669734477997	0.604642271996	0.606601774693	0.614386737347	0.59736597538	0.600646197796	0.598900735378	0.624419867992	0.597594022751	0.611538946629	0.58061081171	0.603785872459	0.596351206303	0.62675601244	0.600245535374	0.599208235741	0.60487395525	0.597089648247	0.613145589828	0.610517263412	0.595446765423	0.611784398556
29.6508298715	0.58477550745	0.604119598866	0.592960596085	0.628490626812	0.599099814892	0.595277309418	0.622123539448	0.590270280838	0.589060604572	0.587546646595	0.591838002205	0.592769861221	0.586452841759	0.593235492706	0.587036967278	0.592261612415	0.633720636368	0.592602550983	0.590578019619	0.594501256943	0.592409610748	0.588090658188	0.587549507618	0.584422588348	0.604558765888	0.645478248596	0.601895868778	0.670418739319	0.6051877141	0.605157494545	0.61206972599	0.594870626926	0.601965785027	0.600184857845	0.624731063843	0.597878277302	0.610145926476	0.580866515636	0.604478955269	0.596751570702	0.627291321754	0.600791692734	0.59861767292	0.603833794594	0.595684170723	0.614347159863	0.610420525074	0.594888150692	0.613778412342
29.7104039192	0.585403978825	0.606059610844	0.592432618141	0.631818950176	0.598918199539	0.595792591572	0.623160362244	0.591298639774	0.588775217533	0.58834195137	0.591336369514	0.592192590237	0.586613118649	0.594011962414	0.586717784405	0.591309070587	0.63392162323	0.591992259026	0.590594828129	0.592899739742	0.592261910439	0.588342249393	0.587436258793	0.581142187119	0.603964030743	0.64593487978	0.602887809277	0.66814738512	0.605788767338	0.605677783489	0.61387616396	0.595457553864	0.601580619812	0.599288523197	0.622431159019	0.596560537815	0.611530005932	0.579827666283	0.603952109814	0.595181643963	0.629533469677	0.599020957947	0.599384248257	0.604183733463	0.595619380474	0.613314211369	0.609091460705	0.595187544823	0.612523019314
29.7683489124	0.584792852402	0.606921255589	0.592892467976	0.630260825157	0.599412560463	0.595521807671	0.622048139572	0.590545773506	0.589137196541	0.586571633816	0.592788517475	0.592512667179	0.586536824703	0.594707012177	0.586976468563	0.592078089714	0.633675456047	0.59488004446	0.590597033501	0.593288004398	0.591901540756	0.588772833347	0.587005615234	0.581754803658	0.605113744736	0.646020591259	0.602213859558	0.66978853941	0.605757653713	0.605837523937	0.613754570484	0.596546769142	0.600304722786	0.599500954151	0.625704646111	0.59722661972	0.610936224461	0.581282138824	0.60519438982	0.595654070377	0.627418756485	0.60011690855	0.597582936287	0.603199899197	0.597704172134	0.612652122974	0.609091222286	0.595269143581	0.611274182796
29.8264059424	0.585170447826	0.606452405453	0.594416677952	0.628863692284	0.599822640419	0.59540104866	0.624168992043	0.592604279518	0.590587258339	0.587947130203	0.59159052372	0.593689858913	0.587085485458	0.594106137753	0.586731910706	0.592928946018	0.634745001793	0.59233289957	0.590435028076	0.594047129154	0.591739177704	0.588163673878	0.587773084641	0.583474159241	0.604067444801	0.645042896271	0.60328578949	0.669966101646	0.605303585529	0.605428755283	0.613179266453	0.596359014511	0.6011749506	0.600053846836	0.623099327087	0.598874568939	0.610917687416	0.580114662647	0.604560256004	0.595374822617	0.627734899521	0.597833573818	0.597944140434	0.60527408123	0.596083700657	0.613938629627	0.610375106335	0.596134305	0.612363934517
29.8841029803	0.584787666798	0.607223212719	0.592357695103	0.628290593624	0.59994417429	0.595750033855	0.622845649719	0.591350495815	0.589631855488	0.588008880615	0.590182185173	0.590674996376	0.586653828621	0.594629347324	0.586968064308	0.592662155628	0.634589493275	0.593527853489	0.589433312416	0.59440433979	0.590763449669	0.587278842926	0.586509764194	0.589243173599	0.602746546268	0.647594332695	0.600986540318	0.670831918716	0.604147911072	0.606123566628	0.610150337219	0.596741378307	0.601715147495	0.600704967976	0.625087141991	0.596638679504	0.612061440945	0.580664157867	0.605284810066	0.595552325249	0.626428484917	0.601157605648	0.597740292549	0.606576621532	0.595091640949	0.614715099335	0.606481671333	0.59411585331	0.612720549107
29.9412195484	0.58536106348	0.607883214951	0.5924051404	0.628500044346	0.600626945496	0.595711290836	0.622421443462	0.590079665184	0.588102638721	0.587445795536	0.592571616173	0.591779828072	0.586579620838	0.594089686871	0.58737963438	0.591644287109	0.633804142475	0.593381524086	0.58868598938	0.59455871582	0.590839922428	0.586864650249	0.587495326996	0.593557536602	0.604411244392	0.64707505703	0.602256417274	0.671840012074	0.603462696075	0.604062795639	0.614134550095	0.595375597477	0.60257512331	0.599309146404	0.625927805901	0.597720265388	0.610124111176	0.580504953861	0.605260193348	0.595309138298	0.628113389015	0.599015533924	0.598407924175	0.605258285999	0.595565915108	0.613002240658	0.610094487667	0.59556132555	0.61210167408
30.0007939935	0.585963904858	0.608587324619	0.592613339424	0.628815710545	0.599298357964	0.597336053848	0.623254358768	0.591139018536	0.58992511034	0.585100889206	0.591034591198	0.592068314552	0.586102962494	0.59445142746	0.586756050587	0.593031287193	0.634012281895	0.592022120953	0.589588701725	0.593509793282	0.592878639698	0.589212596416	0.587570428848	0.597507715225	0.604603469372	0.643522083759	0.600664019585	0.670062243938	0.604475200176	0.603916823864	0.612296879292	0.597657501698	0.600922584534	0.598895430565	0.622580885887	0.597843587399	0.610487937927	0.580262601376	0.605391979218	0.595804393291	0.626754045486	0.601540982723	0.598733842373	0.604516685009	0.594919204712	0.612980782986	0.609579324722	0.596116781235	0.612972617149
30.0597374042	0.584665596485	0.606698572636	0.592450976372	0.62904894352	0.599225580692	0.597483098507	0.624047636986	0.591201841831	0.58993691206	0.587421655655	0.591811478138	0.591293871403	0.586963713169	0.593994021416	0.587056934834	0.591109097004	0.634928762913	0.59201592207	0.589318037033	0.593860089779	0.591669559479	0.588947296143	0.586533784866	0.596920847893	0.60463476181	0.645299136639	0.602347612381	0.670220375061	0.606131315231	0.606190800667	0.614091932774	0.595919847488	0.600437402725	0.598989665508	0.625684916973	0.598312079906	0.61150765419	0.581286907196	0.606506764889	0.59516364336	0.62772154808	0.601169764996	0.598830878735	0.605635881424	0.597626626492	0.613268792629	0.608881115913	0.595388233662	0.612446308136
30.1174370845	0.584876716137	0.608411669731	0.590927124023	0.629804491997	0.598971068859	0.59524667263	0.622744679451	0.591043949127	0.590889394283	0.587815403938	0.593059659004	0.593624770641	0.587060630322	0.594577372074	0.587600111961	0.593059062958	0.634093940258	0.593952357769	0.591285407543	0.593887746334	0.593377768993	0.587809026241	0.587628722191	0.596674084663	0.603664875031	0.649953365326	0.601135551929	0.674648702145	0.605637788773	0.605219066143	0.611576914787	0.597023427486	0.600601971149	0.599031329155	0.626474440098	0.598044216633	0.613436341286	0.581001222134	0.604308307171	0.596451461315	0.629312992096	0.599849939346	0.597982883453	0.605657458305	0.597132861614	0.613154709339	0.609903395176	0.594331145287	0.61391967535
30.1762431463	0.584900796413	0.60687404871	0.592647612095	0.628958582878	0.601351499557	0.597060084343	0.624296307564	0.591403186321	0.590485036373	0.58672863245	0.591808259487	0.590741276741	0.586968183517	0.592544853687	0.586093604565	0.59224575758	0.633466005325	0.593509018421	0.589675366879	0.593719959259	0.591918826103	0.587018072605	0.586538434029	0.594513952732	0.604234516621	0.649880945683	0.602527499199	0.669884860516	0.604830980301	0.606280863285	0.61170309782	0.595925033092	0.600608229637	0.599571704865	0.624387681484	0.59860008955	0.611525475979	0.580923497677	0.604976177216	0.595772087574	0.627793252468	0.600702404976	0.600459694862	0.606933653355	0.596566557884	0.613485574722	0.612341344357	0.593854308128	0.613206863403
30.2352696061	0.58491563797	0.6092248559	0.592395842075	0.628939509392	0.600876092911	0.597846031189	0.62493544817	0.59178686142	0.589938700199	0.58761036396	0.591803491116	0.592513799667	0.587769627571	0.593683481216	0.588060319424	0.593030154705	0.634940981865	0.593828856945	0.589821100235	0.594908297062	0.593566954136	0.588199675083	0.587356805801	0.594490528107	0.603965103626	0.647466182709	0.601733982563	0.669508099556	0.606594085693	0.604472279549	0.612522602081	0.597270905972	0.600710809231	0.598776102066	0.62585324049	0.597955226898	0.612493813038	0.580966770649	0.60450142622	0.594440639019	0.626904010773	0.601710140705	0.600249528885	0.606659412384	0.596684396267	0.613253235817	0.61024159193	0.595376133919	0.612893462181
30.2937407891	0.584855139256	0.607702672482	0.593416571617	0.627644598484	0.600431919098	0.59728717804	0.622560381889	0.590952694416	0.589048564434	0.586845219135	0.591386973858	0.591246128082	0.587572872639	0.593160569668	0.587175130844	0.590667963028	0.633168041706	0.592662334442	0.589670300484	0.595826268196	0.59265601635	0.587712109089	0.587077856064	0.592245876789	0.604241847992	0.646249234676	0.602036833763	0.669170558453	0.605610132217	0.606709718704	0.611524343491	0.597175776958	0.599881947041	0.600428164005	0.626167297363	0.597945511341	0.610581040382	0.580549001694	0.604856610298	0.595782279968	0.626686692238	0.600117921829	0.600054085255	0.6051171422	0.596230566502	0.614430248737	0.610612273216	0.595820605755	0.61306989193
30.3509965539	0.585220277309	0.607432901859	0.593500137329	0.629732191563	0.599889039993	0.596017181873	0.621297836304	0.590713739395	0.590087532997	0.586611509323	0.592508435249	0.592577695847	0.586810350418	0.593831956387	0.587605535984	0.593258500099	0.634717166424	0.592411875725	0.590218484402	0.595216095448	0.593453288078	0.588026285172	0.588356494904	0.59159976244	0.605620980263	0.646246671677	0.602171897888	0.672833740711	0.605854034424	0.606123030186	0.612980008125	0.597952961922	0.601180613041	0.599137306213	0.625280201435	0.597923636436	0.612305521965	0.581158399582	0.606938481331	0.596010744572	0.627104640007	0.600148618221	0.598155200481	0.605643689632	0.597346365452	0.612608134747	0.61254376173	0.596389532089	0.612086117268
30.40917027	0.585111916065	0.608969688416	0.592707157135	0.629287362099	0.599576354027	0.594922661781	0.624304354191	0.591753184795	0.58934879303	0.587325334549	0.59159308672	0.593202590942	0.586861789227	0.594721794128	0.586605906487	0.592762410641	0.634205400944	0.594563424587	0.590592563152	0.594529926777	0.5931442976	0.588602006435	0.58757609129	0.589577138424	0.603605687618	0.64812707901	0.601447284222	0.66997140646	0.605978250504	0.604872345924	0.611880540848	0.598975241184	0.601629793644	0.598499178886	0.627559006214	0.597594380379	0.610982477665	0.581546485424	0.604212760925	0.595815658569	0.627478897572	0.601793766022	0.599466383457	0.605336308479	0.596071004868	0.61400860548	0.61220818758	0.59413844347	0.611458659172
30.4677264094	0.583837449551	0.60919469595	0.591829001904	0.628633618355	0.601393640041	0.595084190369	0.621813356876	0.590075016022	0.589248299599	0.588053643703	0.591703057289	0.592477679253	0.587130784988	0.594543159008	0.588544249535	0.592120826244	0.633668422699	0.593365430832	0.589819848537	0.595199584961	0.592468202114	0.587238848209	0.587901592255	0.587722241879	0.603355288506	0.646359205246	0.604118287563	0.672831892967	0.606677293777	0.605010092258	0.610453903675	0.598128914833	0.600604236126	0.599998891354	0.62402755022	0.597715437412	0.612609744072	0.581188797951	0.604576170444	0.595859527588	0.62714856863	0.600512087345	0.598389387131	0.603063285351	0.596148788929	0.614951133728	0.609425663948	0.594467878342	0.614190638065
30.5262539188	0.585373222828	0.607955873013	0.593083679676	0.628552734852	0.598874986172	0.595673382282	0.624154627323	0.59136736393	0.591777145863	0.58836388588	0.590875267982	0.59337580204	0.586800694466	0.594946682453	0.588643312454	0.59248059988	0.634663105011	0.592496156693	0.590299904346	0.59452277422	0.593127131462	0.589018285275	0.587373733521	0.587293863297	0.604691624641	0.645618438721	0.602657973766	0.674881756306	0.604568958282	0.60683453083	0.610339641571	0.595470964909	0.600663006306	0.600222945213	0.626242876053	0.597402393818	0.612248897552	0.581170201302	0.604704499245	0.596223890781	0.627306461334	0.600005567074	0.598921060562	0.607079327106	0.59643882513	0.614123523235	0.610672473907	0.595470905304	0.612861812115
30.5832803845	0.586302399635	0.608450710773	0.594119250774	0.629045248032	0.599823355675	0.595535218716	0.624393284321	0.591208219528	0.590017735958	0.587032020092	0.592577636242	0.593008458614	0.587180793285	0.595955789089	0.587132871151	0.594555616379	0.633189618587	0.592271447182	0.589717507362	0.593473374844	0.592314958572	0.58828407526	0.587489545345	0.586989104748	0.60385119915	0.644146621227	0.602061092854	0.672379493713	0.605473279953	0.605458319187	0.609563052654	0.597610354424	0.601007580757	0.599527895451	0.624991893768	0.597625911236	0.611984670162	0.580883383751	0.605319917202	0.596642911434	0.627448379993	0.600508034229	0.597644150257	0.606033623219	0.597476840019	0.615685582161	0.612361431122	0.595716357231	0.612609088421
30.6419713696	0.584246635437	0.606172740459	0.591344475746	0.628082752228	0.599322378635	0.595413386822	0.624710798264	0.59273737669	0.590803325176	0.587160468102	0.591332674026	0.593494653702	0.587447464466	0.595286130905	0.587757110596	0.593545973301	0.63305747509	0.592351555824	0.591381132603	0.595072209835	0.592843413353	0.589051365852	0.587985575199	0.588692367077	0.604001998901	0.647637486458	0.603016197681	0.67249840498	0.604419589043	0.604943752289	0.607894122601	0.59692710638	0.601238489151	0.598808705807	0.623669922352	0.597788095474	0.611587464809	0.580987095833	0.606890678406	0.594995975494	0.627498626709	0.597750306129	0.600547552109	0.605978310108	0.597509622574	0.614140212536	0.610165119171	0.594998419285	0.611039698124
30.700885276	0.58493489027	0.608583152294	0.594588577747	0.630189955235	0.60040563345	0.595734715462	0.625261723995	0.591660022736	0.590380609035	0.587179720402	0.592568159103	0.591766834259	0.587812900543	0.593578875065	0.587921202183	0.592230319977	0.635685026646	0.593776702881	0.59158873558	0.594690263271	0.594338953495	0.589367747307	0.587750256062	0.587553858757	0.604029297829	0.646640539169	0.603055477142	0.673299372196	0.606106936932	0.605491101742	0.610664904118	0.597370445728	0.602052569389	0.598615825176	0.623694419861	0.597362756729	0.613976359367	0.580644965172	0.606468319893	0.597114861012	0.627593934536	0.600695848465	0.599107861519	0.605932116508	0.59569978714	0.613507688046	0.612254977226	0.594389498234	0.61247074604
30.7588156263	0.585086405277	0.607855558395	0.592677414417	0.62927365303	0.600585401058	0.597033381462	0.625009655952	0.592988491058	0.591238260269	0.587787628174	0.592816531658	0.593753993511	0.588423609734	0.594242990017	0.587594568729	0.594249427319	0.635336041451	0.593655347824	0.591248989105	0.595293819904	0.592722058296	0.588315188885	0.587858736515	0.587359368801	0.605041444302	0.646022975445	0.602544188499	0.670509874821	0.606465578079	0.606480658054	0.610553443432	0.598559200764	0.600864708424	0.598648250103	0.626865327358	0.598493754864	0.611900210381	0.581228911877	0.60466915369	0.596339702606	0.627929329872	0.600375592709	0.600514411926	0.605307519436	0.595536470413	0.615901470184	0.610993802547	0.595800340176	0.613484025002
30.8170380592	0.58580416441	0.608873724937	0.593993067741	0.629559636116	0.600563287735	0.597062647343	0.624049246311	0.590568304062	0.59122133255	0.587502777576	0.591635465622	0.592181742191	0.586874008179	0.593940258026	0.588012218475	0.592264056206	0.635199010372	0.592350363731	0.592058420181	0.595330536366	0.591208994389	0.589053213596	0.586187839508	0.587032556534	0.603512823582	0.647717297077	0.603146672249	0.670672178268	0.606036603451	0.607530653477	0.607479453087	0.597480416298	0.601575195789	0.60160446167	0.62802451849	0.598267912865	0.613705039024	0.58121919632	0.606774270535	0.596726715565	0.627242803574	0.600393772125	0.597805857658	0.606118738651	0.597240030766	0.615034162998	0.612169802189	0.595456779003	0.61369818449
30.8753050963	0.585193216801	0.607511937618	0.592934846878	0.630139648914	0.59944331646	0.596060812473	0.622237801552	0.592441439629	0.589646875858	0.588318109512	0.592042565346	0.592481374741	0.587811946869	0.593542098999	0.587422847748	0.592950165272	0.634749889374	0.594859719276	0.591512262821	0.593512535095	0.59163916111	0.58808273077	0.588715016842	0.587347924709	0.603658616543	0.647071063519	0.602256834507	0.674085319042	0.606214523315	0.604586660862	0.607906877995	0.596533179283	0.602217972279	0.602698922157	0.628538310528	0.598908126354	0.611165225506	0.581238508224	0.605583012104	0.597231030464	0.628313660622	0.600849509239	0.600150048733	0.605111300945	0.597449302673	0.61568158865	0.611076116562	0.596168160439	0.614588081837
30.9331204295	0.584738194942	0.606400668621	0.592665374279	0.628623366356	0.599406957626	0.5962215662	0.622497797012	0.592639625072	0.589440941811	0.587643027306	0.593318223953	0.591664612293	0.58662289381	0.594492614269	0.587795197964	0.593554198742	0.635114073753	0.593728065491	0.590622782707	0.594869196415	0.592186391354	0.588162362576	0.58694934845	0.588150322437	0.60282433033	0.647762775421	0.60328567028	0.672191560268	0.605450749397	0.605754554272	0.608261466026	0.595369815826	0.600950956345	0.599694490433	0.623907268047	0.598607063293	0.612329483032	0.580999493599	0.603992819786	0.59688180685	0.628409981728	0.602335095406	0.600867569447	0.60533207655	0.596347153187	0.613845407963	0.611632406712	0.596363544464	0.613500714302
30.9913932681	0.584309458733	0.60704344511	0.593985974789	0.628253638744	0.600940048695	0.595269560814	0.623857080936	0.591747581959	0.591575324535	0.587652087212	0.591395437717	0.592666625977	0.588453471661	0.594213247299	0.587974131107	0.594318330288	0.634493947029	0.592873036861	0.589800953865	0.594824671745	0.59344035387	0.588518619537	0.588313817978	0.588341236115	0.602761864662	0.648963749409	0.602093219757	0.673176825047	0.605605185032	0.605822265148	0.607546150684	0.597273528576	0.602657020092	0.597966253757	0.627515852451	0.600197255611	0.613820552826	0.581420063972	0.607144713402	0.596831858158	0.628042280674	0.599333107471	0.600172936916	0.605313718319	0.597254574299	0.614310503006	0.611721396446	0.595730483532	0.612624287605
31.0504122575	0.585837066174	0.60869550705	0.592523932457	0.62959831953	0.59894579649	0.596468508244	0.621645510197	0.591044723988	0.591132938862	0.587913036346	0.59287327528	0.593639731407	0.587323248386	0.592794060707	0.588747262955	0.594009339809	0.633789181709	0.593854486942	0.59098982811	0.596016764641	0.592194855213	0.589536190033	0.588016092777	0.590426623821	0.604252398014	0.650466144085	0.602556586266	0.672024488449	0.605674505234	0.606532633305	0.608708024025	0.59779381752	0.600008964539	0.598554432392	0.626853406429	0.598634958267	0.613956987858	0.582341849804	0.605655014515	0.597349107265	0.627908468246	0.601938664913	0.599615037441	0.6059461236	0.597761154175	0.61597430706	0.610943973064	0.596680521965	0.61417478323
31.1088567972	0.586232423782	0.608576178551	0.592988312244	0.630935966969	0.600269138813	0.596753180027	0.622910320759	0.592858850956	0.590971589088	0.587273776531	0.591462552547	0.593239188194	0.586293458939	0.59540772438	0.588405311108	0.593325018883	0.634391188622	0.592931389809	0.591470777988	0.596294939518	0.593058407307	0.588506758213	0.588887751102	0.589965164661	0.602943778038	0.648375809193	0.602922797203	0.673727035522	0.605032086372	0.604394078255	0.612446129322	0.596809506416	0.601476311684	0.599828839302	0.62622243166	0.599577009678	0.613146722317	0.580946028233	0.604541182518	0.596977472305	0.627399504185	0.600265860558	0.600721418858	0.606036305428	0.597843468189	0.615517199039	0.611398398876	0.595659077168	0.612421631813
31.1666673223	0.585839986801	0.611125588417	0.594076573849	0.629732728004	0.601309418678	0.597962856293	0.623302221298	0.592087447643	0.591162443161	0.587289810181	0.591911017895	0.592641115189	0.587939023972	0.59482884407	0.588177740574	0.592527210712	0.634282529354	0.594304800034	0.591747879982	0.595898926258	0.594488561153	0.589132070541	0.587691903114	0.592540383339	0.604414641857	0.644309937954	0.603370904922	0.672355949879	0.606384336948	0.605451583862	0.612255573273	0.596160829067	0.601271033287	0.599542915821	0.627614974976	0.599405705929	0.614360868931	0.5813601017	0.606809020042	0.597516775131	0.627329349518	0.600926101208	0.599889993668	0.605975091457	0.596208274364	0.615096986294	0.60964012146	0.59593051672	0.61326789856
31.2256358465	0.586363911629	0.609832465649	0.593430459499	0.627704262733	0.600700557232	0.596438646317	0.623929798603	0.591489851475	0.590969502926	0.589212477207	0.591962635517	0.592201948166	0.587228059769	0.594759941101	0.588195979595	0.593862116337	0.63458776474	0.593315780163	0.591933250427	0.595511198044	0.59262752533	0.587618291378	0.588586568832	0.59266525507	0.605414390564	0.650396287441	0.60253983736	0.67615044117	0.604745864868	0.605262815952	0.611498832703	0.598107814789	0.60151976347	0.601337790489	0.625137448311	0.599960029125	0.614089906216	0.58091789484	0.607047319412	0.597115695477	0.628132224083	0.59983420372	0.601522743702	0.60565584898	0.597111165524	0.615447819233	0.611844003201	0.59628880024	0.612293243408
31.2843896151	0.585237681866	0.608021974564	0.593135356903	0.628147304058	0.599529147148	0.596639037132	0.623326599598	0.59177929163	0.590797185898	0.587279379368	0.592395365238	0.593938589096	0.587814927101	0.593604505062	0.587541878223	0.593768954277	0.634338438511	0.594797730446	0.591168224812	0.594314813614	0.594036281109	0.588907063007	0.587924718857	0.591396391392	0.605529248714	0.646467268467	0.602733075619	0.670786321163	0.607011020184	0.603801608086	0.613531529903	0.598746240139	0.601773381233	0.600874245167	0.62370300293	0.600305020809	0.61162853241	0.58158493042	0.606772005558	0.596439123154	0.627709209919	0.599913179874	0.599957108498	0.605000674725	0.597398221493	0.615681648254	0.608441889286	0.596299290657	0.612885117531
31.3422352672	0.585578799248	0.607629358768	0.593573272228	0.629976451397	0.600265324116	0.597590863705	0.623962461948	0.591872513294	0.59080606699	0.587935686111	0.59139496088	0.592904388905	0.588235676289	0.594023168087	0.587932884693	0.593663394451	0.634453237057	0.595434844494	0.591075003147	0.595555305481	0.5937281847	0.587927818298	0.587661206722	0.592089414597	0.603944242001	0.650261163712	0.603889942169	0.670820295811	0.605462729931	0.606675863266	0.614999711514	0.598682582378	0.600569903851	0.599036931992	0.626335084438	0.599062383175	0.612463235855	0.582101285458	0.605916321278	0.597311675549	0.629235088825	0.599586546421	0.601026892662	0.605149328709	0.597644805908	0.614134907722	0.613076746464	0.596121311188	0.612542212009
31.4007156094	0.58551377058	0.608034729958	0.59253180027	0.630543231964	0.599975645542	0.59626698494	0.623542547226	0.592211782932	0.591091513634	0.587918102741	0.593995988369	0.592115879059	0.587736010551	0.594999134541	0.588283598423	0.593659818172	0.634476959705	0.593048393726	0.591828465462	0.596205949783	0.592309057713	0.589319288731	0.587963283062	0.593458116055	0.604937791824	0.647936761379	0.60379832983	0.674754679203	0.606360971928	0.60660558939	0.614897608757	0.597412109375	0.604050159454	0.599151015282	0.626008331776	0.599293768406	0.613336265087	0.582167565823	0.607063949108	0.597018778324	0.627798736095	0.600871264935	0.60052126646	0.606058657169	0.596840798855	0.615210652351	0.611991167068	0.595318078995	0.614995718002
31.4586712519	0.585333287716	0.608209133148	0.594732701778	0.630221545696	0.60091149807	0.59682071209	0.626281380653	0.592403113842	0.589907407761	0.588182806969	0.5924705863	0.592697143555	0.587160170078	0.595684826374	0.58779668808	0.593637228012	0.634063184261	0.594675183296	0.592010974884	0.595680117607	0.593753635883	0.589940309525	0.590717971325	0.593287169933	0.605273485184	0.64988732338	0.603169679642	0.673541247845	0.605999052525	0.606572091579	0.615349054337	0.598359584808	0.602028548717	0.600977659225	0.624668061733	0.598206460476	0.612221777439	0.582889735699	0.604487240314	0.595661580563	0.628121197224	0.599314928055	0.601093411446	0.606126129627	0.597596824169	0.616197288036	0.609719932079	0.596149384975	0.613932132721
31.5159678658	0.585593938828	0.608238101006	0.595070660114	0.629594147205	0.600247681141	0.596222579479	0.625979781151	0.591144382954	0.589516341686	0.58775472641	0.591965734959	0.593671917915	0.588236510754	0.595306754112	0.58851391077	0.595113098621	0.633919894695	0.594418942928	0.591500341892	0.596362650394	0.591909766197	0.589137732983	0.587579190731	0.592415809631	0.605407059193	0.647656202316	0.60303413868	0.670362949371	0.606177210808	0.604974925518	0.61687040329	0.597488164902	0.600587368011	0.600141346455	0.626494646072	0.599144637585	0.612478494644	0.581195056438	0.60665923357	0.59757232666	0.627767562866	0.601316034794	0.599128365517	0.606058120728	0.596844017506	0.616046488285	0.612139701843	0.59729796648	0.612257957458
31.5748184721	0.586136698723	0.60861158371	0.593821525574	0.628550112247	0.600043773651	0.596222639084	0.6260176301	0.592678010464	0.590043008327	0.586467504501	0.591297030449	0.592947661877	0.588455557823	0.594945847988	0.588625729084	0.593326568604	0.635097622871	0.592361271381	0.59076243639	0.593679130077	0.594594419003	0.589743435383	0.588287591934	0.594209730625	0.604340314865	0.64718413353	0.60332608223	0.672012031078	0.606604635715	0.608308970928	0.614009022713	0.597367465496	0.601795077324	0.600626885891	0.623795390129	0.599720299244	0.611381292343	0.580601215363	0.604694128036	0.598215818405	0.627248883247	0.602364897728	0.601032137871	0.60915017128	0.597473561764	0.61520755291	0.61309248209	0.59734839201	0.613623738289
31.6333773931	0.586047649384	0.606873869896	0.593356251717	0.629781901836	0.601556360722	0.59610325098	0.622817873955	0.591051518917	0.590601682663	0.588885784149	0.592033267021	0.592883169651	0.588213801384	0.595233798027	0.588283717632	0.593476593494	0.635115504265	0.594609081745	0.590974271297	0.59658819437	0.59293794632	0.590757668018	0.588967561722	0.591877877712	0.603265404701	0.646604716778	0.603186190128	0.672390937805	0.604943990707	0.60717612505	0.61553555727	0.597818434238	0.602565526962	0.601728796959	0.626129388809	0.599534094334	0.613366484642	0.581481814384	0.606696903706	0.596879482269	0.627290546894	0.600780785084	0.599942028522	0.607289493084	0.596875548363	0.616338372231	0.610948979855	0.596551418304	0.613198578358
31.6912945509	0.586436808109	0.608332753181	0.594035923481	0.629727065563	0.601639926434	0.595246911049	0.626173913479	0.592279911041	0.59012567997	0.588116705418	0.593061506748	0.594000995159	0.586808741093	0.595729827881	0.588775396347	0.593592762947	0.632470726967	0.594536483288	0.591056406498	0.595666587353	0.592581748962	0.588854312897	0.586164355278	0.59180098772	0.60524225235	0.648970544338	0.602145016193	0.673005282879	0.607354521751	0.607077598572	0.612758874893	0.597087800503	0.601211667061	0.60204988718	0.626691162586	0.600831747055	0.612931191921	0.581097006798	0.605639159679	0.5966771245	0.628678381443	0.601288497448	0.600039303303	0.608134567738	0.598557591438	0.614807605743	0.611053347588	0.597323596478	0.614745497704
31.7498776714	0.585050523281	0.607590794563	0.594715178013	0.628699123859	0.600578963757	0.59582233429	0.625601053238	0.593301475048	0.590979933739	0.589939177036	0.591797351837	0.593865275383	0.58872461319	0.594856202602	0.587973177433	0.592429459095	0.635085344315	0.595192492008	0.590589344501	0.5949036479	0.593024253845	0.589625060558	0.588706314564	0.593362808228	0.602481544018	0.648725032806	0.603345751762	0.672240674496	0.606136143208	0.607307076454	0.61203789711	0.597982704639	0.601519167423	0.600390136242	0.628133654594	0.600174963474	0.612481236458	0.581018924713	0.608431518078	0.598653376102	0.628314971924	0.600940108299	0.59990388155	0.607375502586	0.597226560116	0.616950213909	0.611658751965	0.595607995987	0.614704430103
31.8086810708	0.585128366947	0.606242358685	0.593945980072	0.629324316978	0.601612746716	0.598062038422	0.624235928059	0.590202748775	0.591919600964	0.589330971241	0.593123495579	0.592962086201	0.58836299181	0.594915449619	0.58894020319	0.593016922474	0.634689807892	0.594076156616	0.592463672161	0.595780551434	0.593260228634	0.589826226234	0.588182210922	0.591113746166	0.603852331638	0.65124475956	0.603024303913	0.672909379005	0.605415582657	0.605617761612	0.614864647388	0.596041798592	0.60144507885	0.600855767727	0.626096725464	0.597781300545	0.612411499023	0.582413971424	0.60576158762	0.598016679287	0.627087533474	0.602533757687	0.600816905499	0.605812549591	0.596200108528	0.614836633205	0.610980927944	0.596676588058	0.615231096745
31.8681366245	0.58519089222	0.606603324413	0.593951821327	0.630952060223	0.600675821304	0.595877230167	0.623664855957	0.592904627323	0.591470062733	0.589331924915	0.592569231987	0.593931913376	0.588814198971	0.594854056835	0.589062154293	0.592424869537	0.635634243488	0.595798373222	0.591589391232	0.59609568119	0.59303689003	0.588850200176	0.588945746422	0.592613101006	0.604970932007	0.649301707745	0.602577745914	0.673061490059	0.606882512569	0.606481194496	0.612759888172	0.597864508629	0.602445662022	0.598857283592	0.628233551979	0.598594844341	0.613189339638	0.582419037819	0.606769621372	0.598217010498	0.629565477371	0.600200295448	0.600457310677	0.60600656271	0.599198698997	0.615854561329	0.612963914871	0.595606327057	0.614127278328
31.9255761504	0.586350977421	0.608164250851	0.594241201878	0.628639638424	0.599277555943	0.596311330795	0.625247180462	0.592279076576	0.591240406036	0.587716400623	0.593268990517	0.594235360622	0.587897658348	0.595816254616	0.588785469532	0.594733536243	0.632743597031	0.5930377841	0.592067301273	0.596739947796	0.592985510826	0.588692724705	0.588344931602	0.593703746796	0.605175375938	0.651539802551	0.601976454258	0.67199242115	0.605359196663	0.607443213463	0.612698376179	0.59685844183	0.600451290607	0.600122153759	0.627304136753	0.599636077881	0.616067051888	0.581150472164	0.605402171612	0.59697663784	0.629040122032	0.602622330189	0.601264595985	0.608085274696	0.598351180553	0.614329278469	0.61129617691	0.596644818783	0.612973093987
31.9823661844	0.585781216621	0.608555555344	0.595184803009	0.630613088608	0.600045740604	0.597796320915	0.625735282898	0.592751860619	0.590364933014	0.588196456432	0.592572212219	0.591873824596	0.58702737093	0.595092058182	0.589410841465	0.595191478729	0.634637653828	0.594276428223	0.591887950897	0.596760392189	0.593817949295	0.589348316193	0.5883872509	0.592151761055	0.604895353317	0.647780358791	0.602885425091	0.671756744385	0.607423603535	0.607276976109	0.613283216953	0.598645508289	0.601959824562	0.600890338421	0.626837909222	0.599471271038	0.615596830845	0.581969022751	0.60707616806	0.595540344715	0.627928137779	0.600805163383	0.601293861866	0.606532394886	0.597778260708	0.615937411785	0.613993167877	0.596307873726	0.613669812679
32.0412985086	0.58666998148	0.607936441898	0.594273388386	0.629018485546	0.601129412651	0.595746278763	0.622685134411	0.592517733574	0.592193543911	0.587650001049	0.593344628811	0.593764007092	0.58813983202	0.595542013645	0.588240325451	0.592924058437	0.634766340256	0.593775510788	0.591492950916	0.595541298389	0.592487096786	0.589998304844	0.589559674263	0.593233346939	0.604294240475	0.648175358772	0.604406535625	0.674393475056	0.606457352638	0.606715142727	0.612144947052	0.598871827126	0.602424263954	0.601135790348	0.626435220242	0.59984588623	0.614600539207	0.581636428833	0.606243729591	0.59709250927	0.628748655319	0.601008415222	0.600729882717	0.606619298458	0.598480045795	0.61635184288	0.612000465393	0.59840887785	0.612918436527
32.0997056961	0.585437715054	0.60854101181	0.593740165234	0.630732774734	0.600997924805	0.596687972546	0.626153588295	0.592902719975	0.590294182301	0.587370753288	0.592809259892	0.593250930309	0.588664770126	0.595451951027	0.589769363403	0.593343794346	0.634288132191	0.595626473427	0.591268658638	0.594841241837	0.59525513649	0.587849855423	0.587835788727	0.592800557613	0.603470385075	0.64857006073	0.602909982204	0.673962295055	0.605669081211	0.605730891228	0.611594855785	0.598640143871	0.600925624371	0.602722406387	0.627350568771	0.598023533821	0.614270210266	0.582066714764	0.607708692551	0.595051944256	0.628090143204	0.602152168751	0.600431978703	0.606102108955	0.597259879112	0.614215016365	0.613141775131	0.595793545246	0.614917337894
32.1587312619	0.585316777229	0.608634352684	0.592719376087	0.628642976284	0.600416719913	0.596116304398	0.62356197834	0.592262208462	0.590898156166	0.588787734509	0.592820763588	0.592920720577	0.587611436844	0.595454275608	0.587524533272	0.595490276814	0.633527159691	0.593271553516	0.590776860714	0.597775161266	0.594085872173	0.588320493698	0.588324844837	0.593342542648	0.605017364025	0.648632526398	0.600911557674	0.6744992733	0.605234563351	0.607112526894	0.609935700893	0.597884356976	0.603682398796	0.601867556572	0.625525712967	0.597408235073	0.616067051888	0.582545518875	0.606784164906	0.598955392838	0.628945112228	0.601567924023	0.601103842258	0.606909930706	0.597851634026	0.616967976093	0.612886428833	0.596176326275	0.614642977715
32.2173281113	0.586293458939	0.607418358326	0.59500169754	0.631338477135	0.600209891796	0.597809433937	0.624740540981	0.592181146145	0.591293275356	0.587875366211	0.592591047287	0.592969059944	0.588655591011	0.594967246056	0.588890492916	0.594807803631	0.634186685085	0.594525456429	0.592422962189	0.596639275551	0.594535946846	0.589977264404	0.58884036541	0.593126952648	0.60441416502	0.64784771204	0.60313898325	0.674144029617	0.606577217579	0.606411755085	0.612253308296	0.598805248737	0.60305583477	0.60191744566	0.626098930836	0.598966777325	0.612774610519	0.581628441811	0.607594907284	0.596909821033	0.628878176212	0.601448833942	0.599783182144	0.606550991535	0.596901416779	0.615828990936	0.612240314484	0.597172558308	0.614625930786
32.275937438	0.586549282074	0.608048379421	0.592919290066	0.630337238312	0.601142585278	0.596711695194	0.622716605663	0.59170794487	0.590257644653	0.587518334389	0.593127548695	0.59393876791	0.587875545025	0.595785617828	0.589006602764	0.594916403294	0.634568989277	0.594536185265	0.591219782829	0.595567166805	0.594366073608	0.591263234615	0.586964845657	0.593720436096	0.605656802654	0.646934092045	0.603518247604	0.671265542507	0.607409000397	0.606984853745	0.611772119999	0.598077893257	0.60322779417	0.600258827209	0.627227663994	0.599179208279	0.614147782326	0.583110332489	0.607799232006	0.596629619598	0.628513157368	0.601811647415	0.601169884205	0.606225371361	0.597343623638	0.616496264935	0.612231135368	0.596212029457	0.615438580513
32.333795627	0.58701390028	0.608195900917	0.594641447067	0.631509721279	0.601062774658	0.598428487778	0.626718401909	0.59307217598	0.591305196285	0.589254498482	0.592668175697	0.593209445477	0.588593065739	0.594262242317	0.589960753918	0.594076097012	0.633918523788	0.595604777336	0.591464698315	0.596137464046	0.594571650028	0.589524030685	0.587615013123	0.593144059181	0.605570375919	0.647776067257	0.603905916214	0.674879848957	0.6088539958	0.609544456005	0.610459327698	0.597793221474	0.603865325451	0.600292086601	0.626159906387	0.599748730659	0.614331901073	0.582531988621	0.607662677765	0.59842222929	0.627217054367	0.601046085358	0.599870920181	0.605760514736	0.597536444664	0.615081965923	0.614082098007	0.59419131279	0.614355623722
32.3915931781	0.586239695549	0.608422279358	0.595663607121	0.626985907555	0.60059517622	0.596082210541	0.625811576843	0.59341853857	0.591013133526	0.587899506092	0.591911971569	0.593811333179	0.587588369846	0.59451264143	0.588934123516	0.59389090538	0.634379684925	0.593705534935	0.591947376728	0.597887396812	0.594198763371	0.589186191559	0.588994979858	0.59281283617	0.604704558849	0.647969841957	0.602637827396	0.672466516495	0.605921030045	0.605967879295	0.609794735909	0.598019719124	0.601482689381	0.601618468761	0.626760900021	0.599718630314	0.613036215305	0.582191586494	0.607705593109	0.596229732037	0.628681719303	0.601999342442	0.59981316328	0.606286764145	0.597495079041	0.61591142416	0.613778293133	0.597929596901	0.612753689289
32.4496092796	0.586982727051	0.608894586563	0.593762218952	0.62777531147	0.600884079933	0.597439587116	0.626454055309	0.594079434872	0.59099650383	0.589129984379	0.593077600002	0.594596505165	0.588455677032	0.595064580441	0.58780837059	0.594794094563	0.635139465332	0.595845758915	0.590943753719	0.59773337841	0.592608392239	0.589939951897	0.589486062527	0.592114746571	0.606391251087	0.648301720619	0.603853642941	0.670508205891	0.607598185539	0.60557615757	0.61181896925	0.599569499493	0.601231694221	0.600240290165	0.62671995163	0.599912643433	0.615306317806	0.582649886608	0.607935607433	0.596767425537	0.628135025501	0.601763010025	0.600224494934	0.606711149216	0.597965478897	0.616075098515	0.613003611565	0.596312761307	0.614973843098
32.5080963771	0.587170124054	0.608920097351	0.59387499094	0.629592657089	0.600460231304	0.596101641655	0.628601491451	0.592934370041	0.59065258503	0.589211940765	0.59247136116	0.594927370548	0.587748646736	0.595765352249	0.588111460209	0.594167053699	0.633530437946	0.595663309097	0.591028809547	0.596770465374	0.593595147133	0.59018778801	0.58949136734	0.593746185303	0.605313718319	0.64979416132	0.604375183582	0.674102067947	0.606388032436	0.607893764973	0.611127614975	0.598628401756	0.602357923985	0.600028216839	0.624712109566	0.600904881954	0.614040672779	0.582797527313	0.606331527233	0.59723252058	0.628178060055	0.604011118412	0.601603090763	0.605725765228	0.598951280117	0.615644693375	0.613821208477	0.596490979195	0.613619863987
32.5672233502	0.586991965771	0.609206259251	0.594185650349	0.630270123482	0.602725446224	0.597216784954	0.624708712101	0.593501031399	0.591941654682	0.58806425333	0.592349231243	0.593957602978	0.588546574116	0.595203518867	0.588369786739	0.594516277313	0.63512980938	0.594349384308	0.591816067696	0.597540795803	0.595432579517	0.590069711208	0.589603841305	0.593459069729	0.604280889034	0.649574697018	0.604580521584	0.673712134361	0.60699146986	0.607846736908	0.610707700253	0.598120808601	0.602123618126	0.600703597069	0.626094698906	0.601700127125	0.614296615124	0.582255244255	0.608403384686	0.596806526184	0.628285109997	0.602182030678	0.602375924587	0.606585860252	0.596738994122	0.617026984692	0.612875342369	0.59637516737	0.615801095963
32.6254369815	0.585734963417	0.607909858227	0.595486998558	0.631650924683	0.601756036282	0.596260070801	0.629513800144	0.592643916607	0.591062426567	0.590425789356	0.593407988548	0.593529582024	0.587742269039	0.594742357731	0.588480889797	0.594012379646	0.634832322598	0.59539359808	0.593402862549	0.596136629581	0.593073427677	0.589964151382	0.589296460152	0.593999028206	0.606358885765	0.646693229675	0.603726923466	0.673651695251	0.607207238674	0.606407940388	0.609594762325	0.598899424076	0.600330233574	0.602361857891	0.627716362476	0.600115835667	0.613583862782	0.582090854645	0.607489168644	0.596965372562	0.628359258175	0.602970480919	0.600841462612	0.606915354729	0.599277675152	0.616424262524	0.612884521484	0.598116636276	0.614412367344
32.6823458274	0.587389051914	0.608306407928	0.594197452068	0.631349384785	0.600961565971	0.596970200539	0.624801278114	0.593057096004	0.590369224548	0.589499354362	0.593764781952	0.593247056007	0.588485181332	0.596088707447	0.589206218719	0.594744741917	0.633463323116	0.594608664513	0.591891884804	0.597199738026	0.593580782413	0.589989304543	0.58803075552	0.593610405922	0.604094922543	0.646441042423	0.60363727808	0.675791800022	0.605527937412	0.606080651283	0.610626518726	0.598227977753	0.603211402893	0.601133465767	0.628085434437	0.600133836269	0.614410221577	0.580577492714	0.607557833195	0.597398519516	0.628132283688	0.602642416954	0.600456595421	0.607009589672	0.599685609341	0.616394042969	0.61204046011	0.596656501293	0.614544570446
32.7406162024	0.587624669075	0.609170734882	0.593970775604	0.630394160748	0.601604223251	0.597489953041	0.627158880234	0.593701243401	0.591085255146	0.588589549065	0.595436990261	0.592883110046	0.589448988438	0.595478892326	0.589413046837	0.595305025578	0.633930444717	0.594908952713	0.59272480011	0.597237706184	0.594164848328	0.590973973274	0.589620769024	0.593853056431	0.604349553585	0.64802312851	0.603853940964	0.675432801247	0.607527911663	0.608083546162	0.610687077045	0.599874734879	0.603222489357	0.602044641972	0.628547787666	0.600161492825	0.614212751389	0.582523524761	0.607155740261	0.598267793655	0.62951028347	0.60375136137	0.600631475449	0.60792517662	0.599495351315	0.617081224918	0.612959504128	0.597297549248	0.61447095871
32.7993264198	0.587421417236	0.607970893383	0.59385317564	0.631230652332	0.602417826653	0.598313570023	0.626045107841	0.592745363712	0.591424226761	0.588975250721	0.592625796795	0.594702243805	0.588894724846	0.596033632755	0.589160919189	0.59430539608	0.63422191143	0.594792485237	0.594015836716	0.596441805363	0.593510746956	0.590116977692	0.588951051235	0.592276930809	0.605478942394	0.650164961815	0.604509532452	0.672596037388	0.606648564339	0.606399893761	0.610769212246	0.598922491074	0.602963030338	0.599835932255	0.627964556217	0.601752877235	0.61577296257	0.58279967308	0.608336806297	0.599072575569	0.629600584507	0.602767765522	0.60268676281	0.606265306473	0.598760664463	0.615582942963	0.613062441349	0.596798300743	0.615846514702
32.8577253024	0.585838079453	0.60910731554	0.594960570335	0.63264966011	0.601109862328	0.597918868065	0.625199139118	0.592729747295	0.591246426105	0.589181959629	0.592620074749	0.594903826714	0.588956654072	0.594697773457	0.590725302696	0.594945847988	0.634378373623	0.595807254314	0.593490123749	0.596160769463	0.594335138798	0.588818490505	0.589199900627	0.593627095222	0.60470032692	0.649636387825	0.604617416859	0.674428939819	0.607853829861	0.606769621372	0.611641645432	0.600019574165	0.602154612541	0.600957155228	0.628535807133	0.600786030293	0.611166715622	0.582812964916	0.60824495554	0.597738862038	0.627928733826	0.602350175381	0.601144969463	0.607494831085	0.598145067692	0.616708993912	0.613471448421	0.596544265747	0.615089833736
32.9172208309	0.585696458817	0.609056174755	0.593726217747	0.631576001644	0.601726531982	0.597670316696	0.625442624092	0.593549907207	0.592957317829	0.590558588505	0.593146681786	0.595155179501	0.588718533516	0.597072720528	0.588970005512	0.59404194355	0.634874641895	0.594767510891	0.592963397503	0.595182001591	0.593434214592	0.589377522469	0.588881492615	0.593868911266	0.605155050755	0.651718914509	0.603018641472	0.67243629694	0.608486413956	0.606419622898	0.611603200436	0.600315690041	0.603936254978	0.602137088776	0.627502501011	0.59970253706	0.614134252071	0.583044469357	0.606545746326	0.599236190319	0.628646314144	0.601687788963	0.601436853409	0.609135210514	0.59781563282	0.616891145706	0.611454665661	0.596633315086	0.614863276482
32.9764870405	0.586577296257	0.608011186123	0.595734536648	0.631105959415	0.601629674435	0.597913503647	0.625445723534	0.593911468983	0.591370046139	0.58846873045	0.592764794827	0.595202386379	0.588854551315	0.596255242825	0.587972700596	0.596589744091	0.633293807507	0.593519806862	0.592163622379	0.597629606724	0.594279289246	0.589617550373	0.588034272194	0.593170285225	0.604612231255	0.651129126549	0.603080928326	0.675671458244	0.605590522289	0.607955873013	0.61148917675	0.59813785553	0.602633535862	0.600871682167	0.627598464489	0.600785911083	0.614615917206	0.582063555717	0.607666194439	0.598264753819	0.629131138325	0.60317158699	0.604474186897	0.609476685524	0.598274707794	0.61676555872	0.615506827831	0.597630500793	0.613491773605
33.0350237687	0.586370408535	0.608707666397	0.595195412636	0.629943370819	0.600247442722	0.596443533897	0.627171576023	0.593114376068	0.592893302441	0.590593695641	0.593230843544	0.593789100647	0.588369250298	0.596515655518	0.590298891068	0.594416677952	0.635294020176	0.596799910069	0.59238165617	0.596767187119	0.59453946352	0.590313911438	0.589258551598	0.593109726906	0.605212450027	0.651756465435	0.60292750597	0.672360360622	0.605649352074	0.606688976288	0.610377728939	0.599413990974	0.603637218475	0.600827336311	0.629074633121	0.599550902843	0.614723682404	0.581890761852	0.609088182449	0.598386704922	0.628767311573	0.604462981224	0.601483821869	0.606832265854	0.597518384457	0.616997003555	0.614831566811	0.597493827343	0.613288283348
33.0921783447	0.586971282959	0.608502566814	0.594303190708	0.629899561405	0.599714577198	0.597631156445	0.625644087791	0.594090878963	0.59133464098	0.589464068413	0.593507528305	0.594686806202	0.589004635811	0.597221553326	0.589898169041	0.594228386879	0.635557889938	0.596640944481	0.591460585594	0.596494555473	0.594807326794	0.590370357037	0.589275181293	0.59437084198	0.605814218521	0.649967133999	0.603844285011	0.672554433346	0.606369674206	0.606120824814	0.611414372921	0.597780704498	0.602098107338	0.603164315224	0.628799498081	0.600035607815	0.616330504417	0.58347594738	0.607526481152	0.597161114216	0.629029452801	0.603555798531	0.601517319679	0.608407020569	0.599098563194	0.617131590843	0.61282324791	0.597606420517	0.613474845886
33.1490041812	0.587189972401	0.609330534935	0.596243202686	0.628992021084	0.602392911911	0.597694039345	0.624741792679	0.592540562153	0.592062234879	0.589660942554	0.593105792999	0.592199265957	0.590079963207	0.595340549946	0.58928245306	0.59534060955	0.63411128521	0.594982802868	0.592735469341	0.597886860371	0.59374076128	0.590183436871	0.588908731937	0.592248082161	0.605117082596	0.650740861893	0.603127479553	0.673440635204	0.606170654297	0.607263565063	0.614165067673	0.597163498402	0.602456152439	0.602288007736	0.627498984337	0.601385593414	0.61577886343	0.582547843456	0.607462465763	0.597831130028	0.628160953522	0.601944625378	0.600646495819	0.607695639133	0.599151015282	0.616279542446	0.615405678749	0.597781598568	0.61488622427
33.2074540059	0.587154686451	0.609467625618	0.59390360117	0.632851481438	0.600461065769	0.59714448452	0.627884447575	0.592558085918	0.591866612434	0.589605987072	0.593123137951	0.593557834625	0.589881896973	0.594602704048	0.588785231113	0.596022069454	0.634874820709	0.595726191998	0.592546820641	0.595912158489	0.595314860344	0.589959323406	0.589426636696	0.592876851559	0.606354832649	0.648965895176	0.604252099991	0.674524366856	0.605986893177	0.606683194637	0.613086342812	0.599088728428	0.603156030178	0.601599216461	0.626756608486	0.601433038712	0.614803016186	0.583616554737	0.607638180256	0.599268734455	0.628795385361	0.603972971439	0.600954949856	0.60766518116	0.598449647427	0.615690469742	0.614509761333	0.598160564899	0.614797413349
33.2663560311	0.587177217007	0.608045637608	0.594986021519	0.628718852997	0.600596487522	0.598037779331	0.627080142498	0.592579841614	0.59256696701	0.589602231979	0.593403637409	0.594034433365	0.588054656982	0.595122694969	0.588464081287	0.595330834389	0.632929861546	0.596674084663	0.593226194382	0.597850680351	0.594631969929	0.59102845192	0.58988648653	0.593349218369	0.605606198311	0.647855699062	0.603205561638	0.674205303192	0.606810212135	0.606319367886	0.61577385664	0.598164200783	0.601450502872	0.601911425591	0.629448533058	0.598545968533	0.615902304649	0.582820773125	0.607584834099	0.59943318367	0.628383994102	0.604099452496	0.601306915283	0.608520805836	0.598356723785	0.616751134396	0.613818049431	0.597706854343	0.614875257015
33.3250066042	0.586521744728	0.609122216702	0.593550622463	0.629328548908	0.601430475712	0.5975715518	0.625505983829	0.592386007309	0.590999960899	0.589915633202	0.591569542885	0.594567298889	0.589346468449	0.595638096333	0.588759660721	0.594551682472	0.633624136448	0.594529688358	0.592075705528	0.59637260437	0.594458639622	0.591662585735	0.589745044708	0.593523263931	0.603650093079	0.649373292923	0.604308247566	0.673599004745	0.606711149216	0.60773140192	0.614033401012	0.598760485649	0.6038454175	0.60234606266	0.628744721413	0.600314497948	0.612657606602	0.583549022675	0.608269870281	0.598164498806	0.629261553288	0.602916240692	0.603409409523	0.608793616295	0.598124980927	0.616663515568	0.614250481129	0.597379744053	0.612593054771
33.3841743469	0.586904227734	0.609019756317	0.59536331892	0.629647314548	0.602606654167	0.597783505917	0.627457082272	0.594092130661	0.590570747852	0.589914500713	0.594465434551	0.594255924225	0.588868737221	0.596930861473	0.590301632881	0.595076560974	0.635517239571	0.59437841177	0.592263817787	0.595576941967	0.593739628792	0.58883869648	0.590773522854	0.592992901802	0.606446802616	0.650824964046	0.604362428188	0.672202706337	0.608179211617	0.608401238918	0.614500880241	0.600062310696	0.603995740414	0.602190792561	0.627507209778	0.601296544075	0.615657925606	0.583245337009	0.608817577362	0.598104953766	0.627725124359	0.602477073669	0.601305127144	0.609009325504	0.599918663502	0.617027699947	0.611847400665	0.595197737217	0.613385736942
33.4428207874	0.58674287796	0.609730184078	0.596653342247	0.630532383919	0.602493345737	0.596744120121	0.626535952091	0.593101561069	0.592194497585	0.590281486511	0.594022870064	0.594836652279	0.588931143284	0.59627109766	0.589767158031	0.594254136086	0.634649574757	0.596468806267	0.592704594135	0.59762275219	0.594239413738	0.590691626072	0.590414822102	0.592753171921	0.605985641479	0.648768544197	0.602570772171	0.674255907536	0.60813498497	0.608146965504	0.614399671555	0.600305438042	0.602191209793	0.604308485985	0.625857949257	0.600132763386	0.614998757839	0.582913756371	0.606598854065	0.599183142185	0.629038095474	0.602028906345	0.60261541605	0.608715236187	0.600166559219	0.61672192812	0.614067494869	0.596952795982	0.616518139839
33.4996784925	0.587512075901	0.608729958534	0.595162928104	0.630625784397	0.602019011974	0.596813738346	0.625995695591	0.593540370464	0.590844631195	0.590149343014	0.594421207905	0.595267117023	0.589592576027	0.59697753191	0.588684916496	0.596701443195	0.63662737608	0.595701634884	0.592712938786	0.596695184708	0.594301819801	0.590807318687	0.589578449726	0.593482375145	0.605012059212	0.651729166508	0.603364169598	0.673855900764	0.607647180557	0.607554018497	0.615159034729	0.598283648491	0.604473054409	0.601867794991	0.628526389599	0.601669967175	0.616148531437	0.582912027836	0.607646524906	0.59959590435	0.628459393978	0.603967249393	0.600755631924	0.608015775681	0.598995387554	0.616434276104	0.61613547802	0.596894860268	0.615162909031
33.5569238265	0.5864777565	0.609158158302	0.594869494438	0.631646990776	0.601152539253	0.597214639187	0.626426339149	0.593898713589	0.590437948704	0.591220259666	0.593062877655	0.594430744648	0.588697910309	0.596635103226	0.590291798115	0.594922482967	0.635255873203	0.596768677235	0.593347251415	0.598249018192	0.595342874527	0.590053677559	0.589894473553	0.593728423119	0.604814469814	0.648909509182	0.604403078556	0.675371110439	0.607894837856	0.607519924641	0.614025115967	0.599409878254	0.603341579437	0.60250133276	0.628362059593	0.600769579411	0.614985108376	0.582534193993	0.608189046383	0.599727332592	0.62937027216	0.603511095047	0.602829515934	0.608452916145	0.600504219532	0.615558803082	0.613067209721	0.597024679184	0.615471899509
33.61550951	0.586932003498	0.609675943851	0.594309031963	0.630580306053	0.603901088238	0.596742749214	0.626388549805	0.594897389412	0.592493355274	0.58949059248	0.592943012714	0.593591272831	0.58837044239	0.597472131252	0.590153455734	0.594604194164	0.634912848473	0.595078587532	0.59286493063	0.59737020731	0.594729483128	0.591833412647	0.589584767818	0.594092965126	0.604249417782	0.651286184788	0.603865265846	0.676569700241	0.607639789581	0.607203125954	0.614229917526	0.599542796612	0.604258060455	0.602852642536	0.628460168839	0.601080656052	0.614822387695	0.582861244678	0.607598483562	0.600095510483	0.629353702068	0.60199534893	0.602433741093	0.609363973141	0.598825097084	0.617754638195	0.61336016655	0.596394777298	0.616530060768
33.6744304895	0.586608946323	0.609890758991	0.594973325729	0.631397664547	0.602787017822	0.597060322762	0.627277910709	0.59324324131	0.592129349709	0.590017139912	0.593378603458	0.594243526459	0.58985042572	0.596913039684	0.590343236923	0.594319939613	0.633070230484	0.593969404697	0.592550218105	0.59676015377	0.593419015408	0.590693593025	0.588569939137	0.594539701939	0.605790197849	0.650083005428	0.604250073433	0.673017501831	0.605105698109	0.608642399311	0.613338112831	0.60046184063	0.603748857975	0.60228407383	0.627766430378	0.599351763725	0.615836799145	0.583216249943	0.608433902264	0.598248779774	0.630256652832	0.604975879192	0.602961063385	0.607661008835	0.599669575691	0.617011845112	0.615317165852	0.597958743572	0.614052653313
33.7327057123	0.586943328381	0.60961163044	0.594881951809	0.630619108677	0.604611814022	0.598929286003	0.627922236919	0.59392374754	0.592164516449	0.589471757412	0.594339251518	0.594627141953	0.589927852154	0.596351563931	0.589116334915	0.59477263689	0.635597109795	0.596901118755	0.593207359314	0.597961068153	0.595214545727	0.589765548706	0.59042340517	0.594047307968	0.605214893818	0.653963446617	0.603925704956	0.67614877224	0.605716824532	0.60818374157	0.615584850311	0.598767757416	0.602635145187	0.603268444538	0.626909017563	0.599970877171	0.614625394344	0.581977427006	0.609711706638	0.59966480732	0.627898931503	0.604613900185	0.601673483849	0.610109746456	0.598018527031	0.614989101887	0.612979829311	0.596842229366	0.614893853664
33.7910893361	0.587340891361	0.609017133713	0.595118641853	0.629410207272	0.604277610779	0.597539246082	0.627274155617	0.594339430332	0.592611074448	0.589413285255	0.594818711281	0.594767868519	0.588725149632	0.597230792046	0.589791417122	0.595223903656	0.635134279728	0.594887793064	0.593635797501	0.596822917461	0.595937788486	0.591339051723	0.590318262577	0.595550119877	0.605035007	0.650484085083	0.603241562843	0.674425244331	0.607532501221	0.607472300529	0.613270699978	0.598621785641	0.604020357132	0.6024107337	0.627817749977	0.600922763348	0.615211188793	0.581965506077	0.608274638653	0.599172174931	0.628259420395	0.602687716484	0.601914167404	0.607120990753	0.599707245827	0.615405797958	0.61343473196	0.597771406174	0.614352881908
33.8492813508	0.586341798306	0.608306109905	0.59500002861	0.632152974606	0.605768620968	0.598256528378	0.627130031586	0.593273282051	0.593908369541	0.589097321033	0.593262016773	0.595034599304	0.588115155697	0.596990227699	0.588764309883	0.595077395439	0.636177241802	0.597169458866	0.593657612801	0.596674144268	0.594772040844	0.591992735863	0.590746045113	0.594528853893	0.607237040997	0.650801122189	0.604597568512	0.674196660519	0.607502400875	0.606450438499	0.612097740173	0.597501933575	0.60406690836	0.601688027382	0.629996061325	0.599571824074	0.616873145103	0.583424091339	0.607931256294	0.598059535027	0.630311429501	0.603140890598	0.60310447216	0.608761429787	0.5994784832	0.617275714874	0.613700926304	0.596414208412	0.61718070507
33.9077975353	0.588543057442	0.609603106976	0.596405565739	0.631674587727	0.605965912342	0.597695410252	0.625583410263	0.593329668045	0.590471506119	0.589771866798	0.594755411148	0.595155775547	0.588774502277	0.596823275089	0.589515626431	0.595647990704	0.635012388229	0.595056533813	0.592519819736	0.59677284956	0.59444475174	0.591042399406	0.590434074402	0.594827771187	0.606953442097	0.651777207851	0.603669166565	0.671887874603	0.606884479523	0.606867671013	0.613141834736	0.599625885487	0.601998925209	0.599425375462	0.629893958569	0.600993096828	0.615208864212	0.582812190056	0.607319056988	0.599526584148	0.629063546658	0.60207670927	0.601736664772	0.608347773552	0.598290920258	0.618474602699	0.615714550018	0.59675437212	0.61550372839
33.965318203	0.586265444756	0.610483407974	0.59507805109	0.631658673286	0.605080723763	0.598558962345	0.626903355122	0.594383060932	0.592425465584	0.589136958122	0.593979716301	0.59482306242	0.588297784328	0.595516979694	0.589172959328	0.596767663956	0.63396692276	0.59648835659	0.59304267168	0.597311198711	0.593941628933	0.591059327126	0.589836776257	0.5952283144	0.60676574707	0.653587698936	0.603755891323	0.673053562641	0.606782257557	0.608104348183	0.613119781017	0.599036753178	0.60221272707	0.602582871914	0.62936848402	0.601869821548	0.615126550198	0.583208799362	0.608514666557	0.600010037422	0.629981696606	0.604406714439	0.601588368416	0.607168614864	0.599307000637	0.616853892803	0.612212777138	0.597974479198	0.616132318974
34.0237550735	0.587192595005	0.608620285988	0.594264507294	0.632802724838	0.605978250504	0.598507702351	0.624580562115	0.594213485718	0.591370582581	0.589330494404	0.592943012714	0.594113588333	0.589879453182	0.596578657627	0.589720189571	0.595431387424	0.633909404278	0.596335887909	0.592698037624	0.597021341324	0.594352424145	0.590795099735	0.589300394058	0.59387665987	0.607490003109	0.650262713432	0.60496288538	0.673321008682	0.607594490051	0.607683479786	0.61326611042	0.598851144314	0.603671789169	0.602851331234	0.626928448677	0.600760579109	0.616969347	0.582708358765	0.608338117599	0.598317563534	0.629943072796	0.603327453136	0.602393388748	0.607896864414	0.600094795227	0.615726053715	0.616043150425	0.598568439484	0.61493229866
34.0827786128	0.5883679986	0.611738979816	0.59477108717	0.630235433578	0.60644608736	0.59860765934	0.627471804619	0.59429782629	0.59250497818	0.589469194412	0.595382869244	0.595457732677	0.590168893337	0.595778644085	0.59063744545	0.595338821411	0.634091973305	0.596788167953	0.593423545361	0.595205068588	0.59555798769	0.592236638069	0.589640915394	0.595103085041	0.607829749584	0.654727041721	0.603613555431	0.675651013851	0.608798444271	0.606528997421	0.615453183651	0.599017620087	0.602968752384	0.603393912315	0.628692805767	0.599810302258	0.616505503654	0.582954347134	0.610855221748	0.597529768944	0.629044175148	0.604474365711	0.600856244564	0.609683394432	0.600107550621	0.618387699127	0.613684356213	0.598161876202	0.617468893528
34.1418166161	0.586937308311	0.609504044056	0.595603585243	0.630826771259	0.605661094189	0.598602116108	0.626088202	0.594661176205	0.593160808086	0.590523719788	0.595228493214	0.595324337482	0.588841319084	0.596563398838	0.589433670044	0.595723927021	0.634436845779	0.596525192261	0.592071115971	0.596660733223	0.596482694149	0.59089922905	0.59100985527	0.595620274544	0.608133912086	0.648657262325	0.604883015156	0.672538220882	0.607395172119	0.608525216579	0.613794028759	0.599421262741	0.602874517441	0.603546798229	0.628937065601	0.60042142868	0.615818858147	0.583178222179	0.608980476856	0.599493086338	0.629423081875	0.602879524231	0.603400826454	0.609212875366	0.600233018398	0.617581725121	0.612029314041	0.598317325115	0.615148484707
34.1994486252	0.587601661682	0.610000312328	0.594546854496	0.629551410675	0.604175806046	0.598218381405	0.627446770668	0.595407187939	0.592187285423	0.590691506863	0.593892633915	0.595100224018	0.589421987534	0.595567107201	0.590671002865	0.595023930073	0.635091125965	0.5967207551	0.592377722263	0.597353339195	0.594289362431	0.590845048428	0.589926719666	0.595644295216	0.607537508011	0.652083516121	0.603427410126	0.674736022949	0.607242107391	0.607481896877	0.613271355629	0.598663687706	0.603490412235	0.603088021278	0.628977179527	0.600161492825	0.613957047462	0.583010137081	0.607634305954	0.598405539989	0.630051136017	0.603277087212	0.602657139301	0.607813894749	0.600172042847	0.618232607841	0.614917397499	0.597189664841	0.616234302521
34.256732583	0.586790382862	0.610013604164	0.59326428175	0.631963849068	0.604894220829	0.59845995903	0.628037273884	0.594705343246	0.591149806976	0.591096878052	0.594008028507	0.595427513123	0.590309858322	0.597707688808	0.589082121849	0.595954358578	0.634693264961	0.59688025713	0.593641161919	0.597150206566	0.596232950687	0.591361045837	0.590597212315	0.593746006489	0.607868611813	0.650423943996	0.605073451996	0.677464306355	0.608527839184	0.607639908791	0.613680005074	0.598867475986	0.603636026382	0.602361083031	0.628512918949	0.600160777569	0.613560795784	0.583112716675	0.609517931938	0.598694205284	0.629761099815	0.604262828827	0.601622343063	0.607284605503	0.600395917892	0.617097198963	0.616063714027	0.598395824432	0.615185678005
34.3154528936	0.588971614838	0.608721017838	0.595064818859	0.63212287426	0.602060556412	0.598482549191	0.629897892475	0.594659268856	0.591993808746	0.58986222744	0.593510568142	0.594840407372	0.589319825172	0.596700787544	0.589867711067	0.595088481903	0.634183466434	0.596086204052	0.593004047871	0.597797513008	0.59444630146	0.591560482979	0.589607298374	0.594211220741	0.608931183815	0.652769625187	0.603853404522	0.674759030342	0.607830286026	0.609233379364	0.614653289318	0.599822461605	0.605404376984	0.603048503399	0.628492832184	0.600731313229	0.615022003651	0.583459913731	0.610878884792	0.598126471043	0.629924535751	0.602567970753	0.603132665157	0.610904276371	0.599423825741	0.619699418545	0.614049255848	0.598806262016	0.615386784077
34.3743457397	0.587268710136	0.609100818634	0.594615459442	0.630677878857	0.600817620754	0.597637712955	0.627814888954	0.593456089497	0.591965973377	0.591256678104	0.594915866852	0.594491124153	0.589163959026	0.596230685711	0.590958893299	0.594791471958	0.634712398052	0.598152816296	0.59258723259	0.597896456718	0.59644562006	0.589852273464	0.590916335583	0.592217862606	0.606635272503	0.64965903759	0.604541540146	0.673077464104	0.606465220451	0.607060611248	0.613771855831	0.600368857384	0.604128539562	0.603869915009	0.629019021988	0.60066729784	0.614723563194	0.58278298378	0.608690023422	0.598856508732	0.629550457001	0.603290081024	0.603717684746	0.6087936759	0.600746929646	0.618332922459	0.614490032196	0.598553061485	0.614926457405
34.4331901471	0.588091671467	0.60957467556	0.596049964428	0.630906760693	0.599655151367	0.59753626585	0.627914071083	0.593773543835	0.592386543751	0.589902997017	0.594105482101	0.593723475933	0.587583184242	0.598028898239	0.590143740177	0.596356093884	0.635033488274	0.596762657166	0.593342959881	0.597863674164	0.595998346806	0.591962575912	0.590591967106	0.59468048811	0.607839286327	0.651933372021	0.605649113655	0.678237974644	0.606414675713	0.607938945293	0.614661574364	0.599681198597	0.603564977646	0.602988779545	0.628256320953	0.600920975208	0.616529345512	0.584540128708	0.608419954777	0.598683595657	0.629147827625	0.603195607662	0.60272371769	0.610171675682	0.601829946041	0.61850130558	0.613414406776	0.597394287586	0.615947842598
34.4915938377	0.586278319359	0.609748184681	0.59393453598	0.632037401199	0.598708868027	0.597128033638	0.625035107136	0.593018174171	0.592134892941	0.589922189713	0.592165112495	0.594054937363	0.589553415775	0.597414076328	0.589249968529	0.596908092499	0.634931325912	0.596141338348	0.594695806503	0.597898602486	0.595534682274	0.591494143009	0.590548098087	0.595713436604	0.607347786427	0.652099430561	0.604454338551	0.678111553192	0.608166873455	0.608129143715	0.614113628864	0.600261449814	0.603811562061	0.603721320629	0.631933510303	0.60169005394	0.616464495659	0.584386467934	0.608453094959	0.597696065903	0.629054665565	0.605664014816	0.604214549065	0.608093559742	0.598960280418	0.61834281683	0.615040063858	0.598521590233	0.614425897598
34.5494612455	0.589277267456	0.610711634159	0.594907164574	0.633499264717	0.59501260519	0.598838210106	0.628593206406	0.593154370785	0.591870129108	0.590987443924	0.59455370903	0.596407115459	0.590214848518	0.597113251686	0.590394377708	0.596102237701	0.634155094624	0.59551602602	0.5931173563	0.598077714443	0.596265494823	0.590529501438	0.589997470379	0.593880832195	0.606469154358	0.652648329735	0.604167640209	0.676098763943	0.608363032341	0.608546853065	0.616470575333	0.600343167782	0.605322599411	0.602322399616	0.629751622677	0.603139817715	0.614433526993	0.583445727825	0.609551310539	0.599203824997	0.629244983196	0.603875160217	0.603788673878	0.606542468071	0.599757969379	0.618014931679	0.614795207977	0.599768459797	0.614219665527
34.6074088812	0.588821709156	0.610527575016	0.595048189163	0.632285892963	0.595699548721	0.5991320014	0.627149343491	0.59513771534	0.592898309231	0.589329957962	0.594157278538	0.594481468201	0.590617179871	0.597608864307	0.590463876724	0.596530377865	0.634311258793	0.597092568874	0.59302675724	0.597126364708	0.595548987389	0.592096626759	0.591361165047	0.593910753727	0.606459140778	0.651495218277	0.60388469696	0.674535155296	0.608388721943	0.608554065228	0.613700628281	0.598842918873	0.605533242226	0.602713346481	0.627582848072	0.602572023869	0.614745020866	0.583507955074	0.608883798122	0.599185705185	0.628738224506	0.605147182941	0.603770136833	0.608665943146	0.59992825985	0.617888689041	0.613002181053	0.597368657589	0.616810977459
34.6654672623	0.588203251362	0.611099839211	0.595912277699	0.632884562016	0.594787955284	0.597565472126	0.627696931362	0.595298707485	0.592469215393	0.590131878853	0.594689548016	0.596466720104	0.589417695999	0.596652567387	0.590607583523	0.594725430012	0.635187089443	0.595950007439	0.593210935593	0.59802120924	0.595053672791	0.590824007988	0.588856220245	0.594314038754	0.60417920351	0.652128100395	0.603528380394	0.674464762211	0.607006967068	0.60608792305	0.615202188492	0.5992821455	0.60371786356	0.603167355061	0.629717469215	0.600413918495	0.615366458893	0.582970738411	0.608543217182	0.599214792252	0.628690779209	0.604257166386	0.602035820484	0.609276115894	0.600996553898	0.61867082119	0.617215096951	0.599238336086	0.61507076025
34.7240445614	0.587151587009	0.610724389553	0.595192790031	0.630093634129	0.595437407494	0.598689138889	0.628759622574	0.594475746155	0.59298145771	0.589007735252	0.595146119595	0.594961702824	0.589113473892	0.596830189228	0.59039992094	0.595947444439	0.63360118866	0.597131550312	0.592229425907	0.597492396832	0.595775544643	0.592119514942	0.590341389179	0.594597995281	0.601165473461	0.650085270405	0.604298949242	0.675162136555	0.607496857643	0.608633697033	0.613422393799	0.600876748562	0.603847980499	0.603785693645	0.627959132195	0.602541685104	0.616649806499	0.583723843098	0.608030259609	0.59935683012	0.629238665104	0.603903472424	0.603379428387	0.609550654888	0.600479960442	0.61836785078	0.613783478737	0.598443090916	0.613728165627
34.7824046612	0.588425755501	0.611766576767	0.595315396786	0.632119119167	0.600482285023	0.597732782364	0.628212332726	0.594386518002	0.593046963215	0.590702056885	0.59513014555	0.596428632736	0.588597774506	0.597020208836	0.591527581215	0.596247792244	0.633351743221	0.59744656086	0.594689428806	0.597360610962	0.595842123032	0.590578198433	0.590339839458	0.593643844128	0.602102816105	0.65221875906	0.603716790676	0.674761235714	0.606215119362	0.608401834965	0.614736139774	0.599500954151	0.604753255844	0.601781129837	0.62808406353	0.603620052338	0.616041064262	0.584012687206	0.608193576336	0.600707232952	0.629910230637	0.604399979115	0.602956295013	0.609135568142	0.59922504425	0.617818832397	0.615867137909	0.598368346691	0.616465806961
34.8401225805	0.587766349316	0.608352422714	0.595526278019	0.630632638931	0.601541638374	0.598969221115	0.62946420908	0.594064354897	0.592500865459	0.591173291206	0.594946265221	0.595218002796	0.589622855186	0.596482217312	0.590764284134	0.596847772598	0.635346889496	0.596993803978	0.592381238937	0.59704208374	0.5949010849	0.592464208603	0.590608417988	0.593113303185	0.600585758686	0.652379691601	0.604844033718	0.677252471447	0.607543766499	0.607642531395	0.616210341454	0.600832223892	0.604254186153	0.604711651802	0.631321787834	0.601076722145	0.614854037762	0.583707094193	0.610422968864	0.598816812038	0.63038277626	0.605221927166	0.602325677872	0.609930992126	0.600500702858	0.61956769228	0.615066170692	0.598965644836	0.615474581718
34.8981696367	0.58914411068	0.608866453171	0.596477031708	0.633360207081	0.607199847698	0.597841739655	0.629705607891	0.594434976578	0.592836976051	0.590513885021	0.593633711338	0.594755768776	0.590505421162	0.597918748856	0.590246558189	0.595542490482	0.636038422585	0.598087251186	0.594731926918	0.597538709641	0.595123052597	0.591742157936	0.590387403965	0.594794034958	0.600127875805	0.651158452034	0.605188250542	0.676518559456	0.607428073883	0.608608663082	0.617620885372	0.600968360901	0.604302585125	0.60311204195	0.630137085915	0.599481165409	0.616039097309	0.584666788578	0.61018460989	0.598882257938	0.630293548107	0.603974103928	0.601562380791	0.610315680504	0.600975334644	0.619138002396	0.615349888802	0.59764200449	0.615632653236
34.9569552342	0.586644530296	0.611092686653	0.595505237579	0.632829368114	0.607073247433	0.599146187305	0.62790709734	0.594902873039	0.591950178146	0.589932918549	0.594009459019	0.5950730443	0.590305626392	0.59787863493	0.590696692467	0.597362577915	0.636473059654	0.59794574976	0.593502998352	0.599870324135	0.595121562481	0.591737985611	0.590561568737	0.594808101654	0.598577558994	0.653966009617	0.605384171009	0.676883101463	0.607333183289	0.60620623827	0.614504694939	0.599195182323	0.603431820869	0.603501439095	0.627961874008	0.601777732372	0.618111729622	0.583669304848	0.60896140337	0.599487900734	0.630421221256	0.602854430676	0.601216077805	0.611045897007	0.601617872715	0.617147505283	0.617249846458	0.598778426647	0.616399824619
35.0153964361	0.588236153126	0.609722614288	0.59601444006	0.633801698685	0.605593085289	0.599047243595	0.627831816673	0.593477070332	0.593042612076	0.590553283691	0.595021784306	0.595812737942	0.588308513165	0.59888702631	0.591147840023	0.59529542923	0.634019196033	0.597234249115	0.594126522541	0.599028110504	0.595321953297	0.592707157135	0.59106272459	0.595424711704	0.600272834301	0.650506794453	0.603230416775	0.673539757729	0.608329296112	0.607221722603	0.615398049355	0.599873781204	0.605459868908	0.602510750294	0.629210710526	0.602181017399	0.616381704807	0.583624482155	0.609155058861	0.599710404873	0.630522608757	0.605329215527	0.604279279709	0.60867702961	0.600112855434	0.617993533611	0.615987837315	0.597863674164	0.615852355957
35.0741758347	0.587980628014	0.607605755329	0.595494627953	0.631385922432	0.605349838734	0.598594427109	0.628185272217	0.59367287159	0.591705024242	0.590996086597	0.59551602602	0.595635294914	0.590558052063	0.597604036331	0.59111738205	0.597055673599	0.633908927441	0.598024129868	0.593662261963	0.599726676941	0.596223652363	0.59213167429	0.590479373932	0.594811737537	0.601977705956	0.656078219414	0.604593157768	0.67582899332	0.608568608761	0.607114672661	0.61587703228	0.600126504898	0.606122434139	0.604440331459	0.627458572388	0.601110756397	0.616529881954	0.58484518528	0.610057651997	0.601359128952	0.630214750767	0.602510511875	0.602996706963	0.610804975033	0.600489318371	0.617513656616	0.617080688477	0.59932500124	0.616508483887
35.131524841	0.588473021984	0.610028147697	0.594847261906	0.632415533066	0.602766871452	0.599983215332	0.628280460835	0.594534873962	0.592086136341	0.589792430401	0.595103442669	0.596098780632	0.59080940485	0.597089111805	0.590912044048	0.595421850681	0.634586632252	0.596452116966	0.594536244869	0.599855720997	0.596851229668	0.592128038406	0.590968132019	0.596030533314	0.605089783669	0.652089059353	0.603929519653	0.675049722195	0.607860028744	0.610215187073	0.615682780743	0.602145195007	0.604739129543	0.603911817074	0.631685495377	0.600797951221	0.61513710022	0.584999382496	0.611564457417	0.599333822727	0.629601836205	0.603484928608	0.603477776051	0.610931694508	0.600448131561	0.618252933025	0.615043520927	0.598512291908	0.615363359451
35.1880633831	0.58774626255	0.609725296497	0.59719222784	0.63162702322	0.603519499302	0.598735868931	0.628882825375	0.595201432705	0.593659639359	0.590033113956	0.594764947891	0.596111893654	0.59011977911	0.598238050938	0.591697752476	0.595707893372	0.634724199772	0.595631182194	0.594585061073	0.598705887794	0.595577597618	0.591139316559	0.591886460781	0.595600247383	0.607537448406	0.651465058327	0.605269253254	0.675025701523	0.608488321304	0.608146965504	0.614554464817	0.60132598877	0.603619992733	0.605489492416	0.630940794945	0.600857794285	0.615350365639	0.584873735905	0.608447253704	0.598903536797	0.63035017252	0.605291247368	0.602257668972	0.610036313534	0.599367499352	0.61882263422	0.614956438541	0.597764730453	0.616467177868
35.2466434638	0.587927281857	0.610829055309	0.596611857414	0.631818473339	0.600167632103	0.599525332451	0.6274985075	0.595423936844	0.592670023441	0.591272592545	0.593684613705	0.595448672771	0.589304625988	0.596267044544	0.591172456741	0.596206009388	0.634894490242	0.596750557423	0.593555450439	0.597905874252	0.594299852848	0.591194391251	0.591336131096	0.594467818737	0.609391152859	0.652447283268	0.604470014572	0.677736878395	0.609003782272	0.608492434025	0.61613458395	0.600089669228	0.606432080269	0.605409681797	0.630444169044	0.60095757246	0.618101477623	0.5836571455	0.610302388668	0.600664556026	0.629031002522	0.605732321739	0.60171443224	0.611470222473	0.599612951279	0.617628931999	0.617698669434	0.597941339016	0.616595804691
35.3053749005	0.588413953781	0.607925713062	0.595888435841	0.635045468807	0.600403726101	0.599284291267	0.627030611038	0.59433221817	0.59240680933	0.590317904949	0.593383252621	0.595844328403	0.589541971684	0.596595108509	0.590682566166	0.595551788807	0.635496556759	0.595453202724	0.593632876873	0.599504649639	0.595487296581	0.592346489429	0.591105401516	0.595567107201	0.608654022217	0.65362906456	0.603310286999	0.674956381321	0.606470525265	0.608613371849	0.615523397923	0.600572228432	0.604736864567	0.605998754501	0.629937827587	0.601736009121	0.615751028061	0.58417570591	0.609424114227	0.600827634335	0.629867255688	0.603906810284	0.60345262289	0.609530031681	0.601452231407	0.618398249149	0.616651654243	0.600446581841	0.615319788456
35.3644131422	0.588593900204	0.610738754272	0.595378160477	0.631817340851	0.599028289318	0.599666953087	0.628100633621	0.594536781311	0.592797756195	0.59115511179	0.594880700111	0.595447778702	0.589751660824	0.597242295742	0.589914262295	0.596987783909	0.633762359619	0.59808498621	0.593412041664	0.598059594631	0.597946166992	0.592658519745	0.591104209423	0.596144020557	0.610399901867	0.652949512005	0.6053596735	0.678778350353	0.60761153698	0.607881844044	0.6151496768	0.599164962769	0.604890704155	0.606565773487	0.63053393364	0.601117730141	0.617620050907	0.584111809731	0.611578345299	0.600015759468	0.630437254906	0.605362176895	0.603416204453	0.609949588776	0.601610779762	0.618767619133	0.613777935505	0.599436759949	0.617494463921
35.4229061206	0.58802485466	0.61131221056	0.596258699894	0.631765544415	0.598798036575	0.59739780426	0.628625333309	0.594267487526	0.594334125519	0.591709792614	0.595490753651	0.596336722374	0.59062820673	0.597348809242	0.591608285904	0.597803473473	0.633816599846	0.598019182682	0.593863725662	0.59898519516	0.595371186733	0.59207457304	0.592241942883	0.596434593201	0.609435975552	0.654344141483	0.604076325893	0.675977289677	0.608860433102	0.607342123985	0.616863369942	0.601376533508	0.605134904385	0.606059849262	0.630498826504	0.599804401398	0.615633070469	0.584700226784	0.608610391617	0.599713683128	0.628767311573	0.604343414307	0.603784382343	0.611399769783	0.600255072117	0.618824779987	0.614435970783	0.599345207214	0.614665150642
35.4815400839	0.58816754818	0.608732759953	0.595488011837	0.632339835167	0.598643898964	0.599426567554	0.628309965134	0.595251202583	0.593767702579	0.590582251549	0.596349537373	0.595739543438	0.590296268463	0.597687125206	0.591526567936	0.596471428871	0.635182201862	0.597752869129	0.594350755215	0.597917318344	0.596222281456	0.5921241045	0.591467440128	0.59534984827	0.607626140118	0.652311861515	0.604497849941	0.673785626888	0.608893454075	0.609449505806	0.616422533989	0.600485980511	0.604659676552	0.608640670776	0.631772100925	0.601987838745	0.617033362389	0.585453569889	0.610813617706	0.601009845734	0.629494547844	0.605454027653	0.604152619839	0.61030548811	0.600720345974	0.617029607296	0.614779114723	0.598564505577	0.616688013077
35.5394741297	0.588051438332	0.609893083572	0.59594553709	0.631604135036	0.598201572895	0.599035918713	0.630409538746	0.595775485039	0.591817617416	0.591085970402	0.595690369606	0.596033930779	0.590135633945	0.59655880928	0.59208548069	0.595671355724	0.635342419147	0.596532523632	0.594785511494	0.597419679165	0.596447885036	0.591755747795	0.590039432049	0.595635294914	0.606491684914	0.653350532055	0.604848623276	0.675229847431	0.607257306576	0.608422338963	0.614658296108	0.599479973316	0.604703903198	0.607584476471	0.630658507347	0.601790964603	0.618837356567	0.583934783936	0.610846340656	0.602637529373	0.630634188652	0.603568315506	0.604217588902	0.611970245838	0.600140154362	0.617607951164	0.615683853626	0.59829646349	0.616777360439
35.5974347591	0.588764488697	0.611231207848	0.59622657299	0.632191359997	0.598994076252	0.598777651787	0.627862989902	0.595029056072	0.592450201511	0.592043340206	0.594455778599	0.596938192844	0.591209948063	0.598359644413	0.591535151005	0.595783174038	0.636071681976	0.596096754074	0.593811631203	0.597832679749	0.596588432789	0.591890215874	0.592447400093	0.594614803791	0.604513168335	0.655669927597	0.605108559132	0.677206397057	0.608701527119	0.60948318243	0.615715444088	0.601293027401	0.605224192142	0.608566999435	0.631458342075	0.602103531361	0.618468880653	0.586122274399	0.61080378294	0.600128293037	0.629703998566	0.604632914066	0.602943360806	0.610626578331	0.602381706238	0.618669271469	0.617090046406	0.59899353981	0.616201341152
35.6549242338	0.588575839996	0.611985743046	0.595080554485	0.632393598557	0.597874104977	0.598332226276	0.627878606319	0.595832705498	0.593040823936	0.590999484062	0.595196902752	0.595186889172	0.589848935604	0.59707981348	0.591388344765	0.597823917866	0.634423792362	0.598299264908	0.595647871494	0.597172260284	0.595686674118	0.593479216099	0.591067910194	0.596127510071	0.605266690254	0.654063463211	0.606072902679	0.676299095154	0.607836127281	0.608334839344	0.613945126534	0.601847112179	0.603186547756	0.608011305332	0.631749391556	0.601428329945	0.615206956863	0.584054589272	0.611094772816	0.601369857788	0.630297243595	0.605118691921	0.603987216949	0.611132144928	0.602409720421	0.618910551071	0.616165339947	0.601157367229	0.615972161293
35.7128979762	0.587739884853	0.610162615776	0.595578193665	0.631843388081	0.598034620285	0.598125636578	0.628841817379	0.595367908478	0.593661367893	0.591408789158	0.593966126442	0.596114933491	0.590866208076	0.597216963768	0.591843605042	0.596763372421	0.634210944176	0.596655964851	0.593424201012	0.59851616621	0.594253122807	0.592040300369	0.591636478901	0.595771729946	0.602567851543	0.651398062706	0.606952786446	0.676702082157	0.60835403204	0.60968953371	0.61515212059	0.600894033909	0.604040026665	0.60737401247	0.630967915058	0.601978957653	0.616872191429	0.585032820702	0.610006213188	0.600390136242	0.629951179028	0.606365978718	0.602237403393	0.609426259995	0.600780069828	0.619591772556	0.616085648537	0.598447680473	0.616345584393
35.7719576756	0.588436424732	0.609538078308	0.597305774689	0.63165050745	0.599332034588	0.598587393761	0.631214916706	0.594479262829	0.593610227108	0.591418981552	0.595658123493	0.596456170082	0.590756893158	0.597603201866	0.592951416969	0.595942676067	0.635216474533	0.597011804581	0.595564723015	0.60002720356	0.595127880573	0.592605412006	0.591039061546	0.594957590103	0.602156877518	0.654526114464	0.604152560234	0.675461947918	0.610430121422	0.609752237797	0.615297317505	0.602437973022	0.60429173708	0.605560541153	0.631115794182	0.601593911648	0.617660403252	0.584822893143	0.610551178455	0.599004209042	0.630296528339	0.606728851795	0.604195892811	0.611391603947	0.602496802807	0.619704902172	0.617447912693	0.599382817745	0.614616274834
35.8314878146	0.58925652504	0.6111536026	0.596258759499	0.631080150604	0.599953889847	0.59763777256	0.631114780903	0.59577447176	0.593734025955	0.591594517231	0.595605313778	0.59680634737	0.5894780159	0.598907351494	0.591332435608	0.595389723778	0.635553359985	0.597453713417	0.594835579395	0.598982691765	0.596978187561	0.591883003712	0.590667366982	0.595718681812	0.602899074554	0.653140187263	0.605086624622	0.680178880692	0.608249008656	0.609400033951	0.615839719772	0.599319040775	0.603671431541	0.607103466988	0.628584444523	0.601685762405	0.61778062582	0.585012376308	0.610352635384	0.601104080677	0.62978887558	0.603983521461	0.603309929371	0.609404981136	0.600486576557	0.621381163597	0.614239811897	0.599646091461	0.617047905922
35.8895261685	0.589160084724	0.610236167908	0.596764087677	0.632907509804	0.599946260452	0.599941790104	0.627717375755	0.594265818596	0.593721985817	0.591466665268	0.595792412758	0.595915138721	0.591015338898	0.597914218903	0.591403007507	0.597329378128	0.633510053158	0.598385810852	0.593961536884	0.599790275097	0.596857011318	0.592076480389	0.592049300671	0.595539331436	0.602415442467	0.653511285782	0.606082141399	0.674805700779	0.6087885499	0.610567569733	0.61541134119	0.600414812565	0.603790819645	0.601747274399	0.629136443138	0.60330337286	0.618002593517	0.584626078606	0.611641287804	0.599595308304	0.629815161228	0.604213297367	0.602832913399	0.608754754066	0.602511823177	0.619511187077	0.616152226925	0.598863959312	0.616540253162
35.9472428163	0.588224053383	0.611150026321	0.596509933472	0.633372366428	0.602417349815	0.598720014095	0.632859706879	0.593587577343	0.592778146267	0.591234028339	0.594156086445	0.596049368382	0.590484380722	0.597972035408	0.590893566608	0.59669727087	0.635681033134	0.598785042763	0.595175147057	0.600296080112	0.597124874592	0.591328024864	0.591817557812	0.596462965012	0.600998938084	0.652466118336	0.604930818081	0.674224257469	0.606989920139	0.608942091465	0.614843785763	0.601232051849	0.604761600494	0.603215277195	0.630307078362	0.603120923042	0.617074787617	0.584966480732	0.609995186329	0.600314557552	0.629840135574	0.604959011078	0.603656053543	0.611480653286	0.602101504803	0.618071258068	0.616104781628	0.598720669746	0.61668753624
36.0059959094	0.588369071484	0.611277043819	0.597086489201	0.632388710976	0.600899279118	0.600098133087	0.630336582661	0.59413254261	0.594525337219	0.591556966305	0.596295773983	0.59629046917	0.590865910053	0.598890960217	0.588898003101	0.597389698029	0.634633600712	0.597622096539	0.592460095882	0.600498199463	0.596591830254	0.59288173914	0.591566979885	0.59610158205	0.602298557758	0.654735207558	0.60522466898	0.677291452885	0.60936653614	0.608921349049	0.616685926914	0.601241886616	0.605160713196	0.601528465748	0.632145226002	0.601819634438	0.617115437984	0.583934962749	0.609552323818	0.599591434002	0.630407452583	0.60606020689	0.604565858841	0.6110227108	0.600667774677	0.619690597057	0.616639137268	0.600575983524	0.615839421749
36.0640409787	0.589965999126	0.609944105148	0.596774816513	0.632870674133	0.603217422962	0.599498927593	0.628476142883	0.596376121044	0.593035042286	0.592047989368	0.594598591328	0.595710277557	0.590684890747	0.598880708218	0.591210126877	0.596311986446	0.636044979095	0.599233388901	0.595398724079	0.597698390484	0.597104907036	0.592643082142	0.591917693615	0.594797074795	0.601601600647	0.65500575304	0.603800833225	0.676404893398	0.608890891075	0.61073744297	0.615457057953	0.600076556206	0.604197263718	0.600526630878	0.631203532219	0.600384056568	0.616875529289	0.584240853786	0.610149562359	0.601670861244	0.631354570389	0.604649364948	0.603746294975	0.610819458961	0.602697432041	0.619951307774	0.616372585297	0.598366081715	0.617331683636
36.1223821243	0.588958024979	0.611748933792	0.596225261688	0.634057283401	0.603480875492	0.597343504429	0.628663301468	0.596079468727	0.593396961689	0.593183577061	0.595497965813	0.595139086246	0.589757740498	0.597806274891	0.591927349567	0.59710162878	0.635271131992	0.596947968006	0.595431685448	0.599416732788	0.59664863348	0.592465221882	0.591410815716	0.594998180866	0.601918518543	0.651221871376	0.604638397694	0.67542719841	0.608673274517	0.611637413502	0.615881025791	0.600317955017	0.605024635792	0.595727682114	0.629812896252	0.603198647499	0.617302715778	0.583921611309	0.609969437122	0.600805878639	0.630198478699	0.605642557144	0.603382349014	0.609046339989	0.60109102726	0.619419395924	0.616410136223	0.598817646503	0.615737020969
36.1806724072	0.589494943619	0.610894083977	0.594851315022	0.632172882557	0.602267980576	0.599202513695	0.629172027111	0.595947027206	0.59234136343	0.592128098011	0.59540194273	0.596980571747	0.591101646423	0.599192142487	0.591643333435	0.59714025259	0.634809851646	0.59734582901	0.595638811588	0.598440229893	0.59708493948	0.592206537724	0.591736733913	0.596647143364	0.602627754211	0.653099954128	0.605154275894	0.676065504551	0.608605146408	0.611539542675	0.616454303265	0.59988117218	0.604823291302	0.593460559845	0.631336152554	0.601491570473	0.616196513176	0.584442019463	0.610612869263	0.600350856781	0.630432188511	0.605017602444	0.602736234665	0.609976649284	0.602134644985	0.619946777821	0.615420222282	0.59925121069	0.615934252739
36.2385784388	0.588363647461	0.610791027546	0.595943808556	0.631878614426	0.601482152939	0.598713636398	0.628875672817	0.596480667591	0.592712402344	0.592102408409	0.595246016979	0.595804274082	0.590543985367	0.597397327423	0.590892851353	0.597737848759	0.635208010674	0.598280549049	0.594741880894	0.599186301231	0.59576177597	0.593295037746	0.591357946396	0.595973193645	0.601394057274	0.654685020447	0.604751050472	0.674526333809	0.60781365633	0.614144444466	0.616808414459	0.601810157299	0.605679094791	0.596189022064	0.630609095097	0.602396070957	0.617496609688	0.585467755795	0.610612809658	0.600848078728	0.630521714687	0.606351912022	0.604280352592	0.610412418842	0.601360142231	0.618882656097	0.617469370365	0.601809620857	0.61589884758
36.2983570894	0.589546024799	0.611145496368	0.596890747547	0.633026897907	0.603079676628	0.599797785282	0.630638182163	0.594986259937	0.594333469868	0.59080439806	0.595378637314	0.595818758011	0.59179854393	0.597856283188	0.591189801693	0.598828434944	0.635035872459	0.596841692924	0.595786750317	0.599271476269	0.597388386726	0.59255951643	0.592058002949	0.595389783382	0.603517830372	0.654122173786	0.604928195477	0.675266861916	0.609499752522	0.61412858963	0.612995386124	0.602425217628	0.606412470341	0.596183598042	0.632033824921	0.602376103401	0.618316531181	0.584523975849	0.610405862331	0.602014243603	0.63117903471	0.606684327126	0.604131817818	0.610855400562	0.600295841694	0.61862885952	0.615438520908	0.598671078682	0.617719531059
36.3573006789	0.58823287487	0.612172365189	0.595799326897	0.632875680923	0.603273451328	0.600464344025	0.629771411419	0.594437837601	0.593351125717	0.591318964958	0.59566628933	0.597056746483	0.58963561058	0.598012804985	0.591990351677	0.597033679485	0.63531601429	0.597558259964	0.594647884369	0.600017011166	0.59697073698	0.592052042484	0.592024445534	0.595901072025	0.605565369129	0.655343592167	0.606486022472	0.67240434885	0.609807193279	0.613768041134	0.615547835827	0.60068154335	0.604855537415	0.602673053741	0.628972351551	0.60228407383	0.618199765682	0.584325194359	0.611441969872	0.600973665714	0.631130814552	0.605316281319	0.60469776392	0.609912276268	0.600960195065	0.620584726334	0.61612290144	0.600111603737	0.615775704384
36.4157078266	0.590300261974	0.610406279564	0.596323311329	0.632170855999	0.602309942245	0.598870813847	0.627626359463	0.595303177834	0.593700647354	0.591005325317	0.596166312695	0.597365379333	0.590680778027	0.598671197891	0.591629207134	0.597203552723	0.634341061115	0.597000479698	0.595081150532	0.598969459534	0.596743881702	0.592734217644	0.592802703381	0.595149874687	0.604858338833	0.656974136829	0.606094658375	0.6771723032	0.609718561172	0.612699687481	0.615538418293	0.600413680077	0.604716181755	0.605643570423	0.631737291813	0.602706432343	0.618197202682	0.585219442844	0.611489057541	0.600545585155	0.629705607891	0.605862736702	0.603739261627	0.611685574055	0.602164447308	0.622120857239	0.615371882915	0.600290715694	0.617355883121
36.4732541243	0.589737713337	0.611989736557	0.59612429142	0.634505808353	0.601707458496	0.599928796291	0.628832161427	0.594867348671	0.592978656292	0.591133534908	0.595122754574	0.597795069218	0.591183245182	0.597462832928	0.590461313725	0.597175776958	0.635559558868	0.598122835159	0.594299077988	0.598690092564	0.598815798759	0.593061983585	0.59184896946	0.596930444241	0.605430543423	0.654333531857	0.60498803854	0.678661763668	0.608965575695	0.613036990166	0.61627972126	0.600398182869	0.607001066208	0.609354555607	0.631073117256	0.603387415409	0.617597281933	0.584846496582	0.610720038414	0.602068901062	0.629362046719	0.606719851494	0.604388654232	0.613398492336	0.601651668549	0.620547175407	0.615795314312	0.600499510765	0.615867078304
36.5305503607	0.588923752308	0.611037671566	0.59601354599	0.632735490799	0.603134810925	0.599013984203	0.63186621666	0.594687044621	0.593751966953	0.590331315994	0.596229672432	0.596619427204	0.590972363949	0.597939014435	0.591776371002	0.598814845085	0.634876310825	0.59833830595	0.594926118851	0.597539484501	0.597114384174	0.591839909554	0.592310786247	0.59594386816	0.606808364391	0.654763162136	0.606231927872	0.674858093262	0.609618365765	0.610912144184	0.616167247295	0.599814534187	0.603997170925	0.607868254185	0.630719602108	0.603234410286	0.618468344212	0.584898650646	0.611966907978	0.601298987865	0.630608320236	0.60396617651	0.604464232922	0.612530469894	0.60144174099	0.616508245468	0.61567056179	0.600128531456	0.616255700588
36.5880767902	0.588458120823	0.611102819443	0.597110211849	0.633250415325	0.602923989296	0.599564433098	0.631634354591	0.595444440842	0.593510687351	0.591717362404	0.596423089504	0.597639203072	0.58957272768	0.598736226559	0.592439949512	0.596557497978	0.635466516018	0.599712252617	0.595202684402	0.599275410175	0.596981704235	0.59293961525	0.592404186726	0.595848381519	0.606739699841	0.654228687286	0.604904830456	0.675511658192	0.608720421791	0.613425672054	0.617240548134	0.600852787495	0.603829741478	0.609488666058	0.631507456303	0.600851476192	0.61677134037	0.585352838039	0.611176788807	0.601469814777	0.630673468113	0.606114983559	0.602707266808	0.610534489155	0.601386010647	0.618749380112	0.617903530598	0.59952044487	0.617329657078
36.6462250153	0.58876478672	0.611507833004	0.597223877907	0.633727252483	0.603949010372	0.598643124104	0.631260693073	0.595689237118	0.5934009552	0.592692017555	0.596147119999	0.597559630871	0.590406239033	0.598410487175	0.590949118137	0.598100304604	0.636426448822	0.598694145679	0.594963431358	0.599551796913	0.596936285496	0.592371165752	0.591865539551	0.594695925713	0.606178820133	0.657056570053	0.605004608631	0.681311070919	0.609228849411	0.611595571041	0.615472137928	0.60012537241	0.604752182961	0.607578933239	0.630744457245	0.60145676136	0.619646608829	0.584806323051	0.612949132919	0.601281404495	0.630376577377	0.605081737041	0.604441106319	0.61040520668	0.601326167583	0.619926393032	0.615162849426	0.60007339716	0.615417838097
36.705909133	0.589310526848	0.61139523983	0.597222447395	0.633344948292	0.602910816669	0.600361943245	0.631216526031	0.595607817173	0.59387087822	0.591766357422	0.596325337887	0.59743976593	0.591818809509	0.598836421967	0.591606736183	0.597285449505	0.634642660618	0.597254276276	0.595222234726	0.60043990612	0.598006427288	0.591746985912	0.592843532562	0.595744907856	0.606987893581	0.65496212244	0.606340825558	0.676889896393	0.609785974026	0.609128594398	0.616190493107	0.601107180119	0.606716930866	0.606786131859	0.631112992764	0.603468835354	0.617791295052	0.5852201581	0.611953914165	0.601074695587	0.631537556648	0.605920493603	0.605704963207	0.610629677773	0.601869702339	0.620543897152	0.616959929466	0.59979891777	0.617797017097
36.7646205425	0.589234411716	0.610378444195	0.597051858902	0.633034288883	0.603410005569	0.600007116795	0.630591154099	0.59596401453	0.592790603638	0.590906500816	0.594860434532	0.597079873085	0.591506123543	0.597747147083	0.590650320053	0.597353696823	0.634115755558	0.596565127373	0.596128463745	0.598987340927	0.596960783005	0.593042135239	0.590384244919	0.596877813339	0.606030642986	0.657488703728	0.605656504631	0.677560031414	0.60967451334	0.608673512936	0.615313351154	0.602064013481	0.604674339294	0.606565475464	0.63194745779	0.602474689484	0.617237389088	0.584955573082	0.608986794949	0.600313425064	0.630509912968	0.607732117176	0.604860901833	0.611809372902	0.602864861488	0.618347525597	0.61843085289	0.599803328514	0.617611944675
36.8232459625	0.588079869747	0.610150694847	0.596682190895	0.632846951485	0.603943228722	0.5998493433	0.631646335125	0.595480382442	0.5930570364	0.591421306133	0.595052301884	0.598427891731	0.590604364872	0.597408652306	0.591529071331	0.598205864429	0.634709298611	0.5989382267	0.59530454874	0.599852561951	0.596039772034	0.59232878685	0.591795921326	0.595543444157	0.605692446232	0.657997012138	0.604990959167	0.67462849617	0.60860311985	0.608621120453	0.616566419601	0.601739525795	0.606393635273	0.604434013367	0.630132675171	0.603217959404	0.618354618549	0.585154771805	0.609258711338	0.601917803288	0.629311800003	0.605887591839	0.604630827904	0.610148310661	0.602694392204	0.620616316795	0.617339849472	0.601078510284	0.617586791515
36.8806931575	0.588731825352	0.611101448536	0.596427083015	0.633364737034	0.603924632072	0.599803686142	0.629076182842	0.595706403255	0.594542622566	0.591330349445	0.59598004818	0.596905827522	0.591419219971	0.599358797073	0.593213021755	0.597567558289	0.634424030781	0.598954021931	0.595592856407	0.600099444389	0.59740793705	0.593420088291	0.594016611576	0.597237408161	0.6055778265	0.656783044338	0.605183124542	0.678237617016	0.608754038811	0.606230080128	0.616768717766	0.60144585371	0.606147348881	0.602829992771	0.631081581116	0.60269099474	0.618445396423	0.585523247719	0.610468924046	0.600093781948	0.630826473236	0.605160236359	0.604216217995	0.612346470356	0.604021012783	0.619841754436	0.617551207542	0.600410878658	0.617549657822
36.938188235	0.589877307415	0.611429333687	0.595534682274	0.633132636547	0.601663410664	0.599895179272	0.629870772362	0.596321344376	0.593517839909	0.591938734055	0.594708561897	0.596319496632	0.590841472149	0.598658382893	0.592429220676	0.598054528236	0.635029137135	0.598998725414	0.595105707645	0.598971903324	0.597073376179	0.592462837696	0.591611802578	0.595568239689	0.606332421303	0.655281603336	0.605474770069	0.677118360996	0.608759999275	0.605520486832	0.616716086864	0.601573348045	0.604287385941	0.6023619771	0.629728138447	0.602319657803	0.617881238461	0.584936499596	0.613982021809	0.6031062603	0.630913853645	0.606924891472	0.60391253233	0.609944164753	0.602261722088	0.619972407818	0.619369804859	0.599975645542	0.618302226067
36.9966491063	0.590327084064	0.611648857594	0.597375154495	0.633743822575	0.603080511093	0.599858105183	0.629994869232	0.595480501652	0.593924343586	0.593017578125	0.594814240932	0.596602797508	0.590214312077	0.598444700241	0.592528700829	0.597125947475	0.635259747505	0.598636806011	0.596156179905	0.600429415703	0.595889806747	0.592463731766	0.592382073402	0.598218619823	0.60673981905	0.653067708015	0.604576170444	0.678013980389	0.608732759953	0.60124027729	0.615526854992	0.602434813976	0.607187211514	0.601426184177	0.632652461529	0.601909577847	0.6179215312	0.585311710835	0.611388921738	0.601269185543	0.630647540092	0.606484115124	0.604897022247	0.610716879368	0.602088212967	0.620829761028	0.617166876793	0.599527359009	0.616780877113
37.0549392303	0.589387595654	0.611904323101	0.595905959606	0.633526802063	0.603221654892	0.599904537201	0.630360305309	0.594306945801	0.594587981701	0.592024445534	0.596411526203	0.596890687943	0.591490626335	0.599594175816	0.592108547688	0.598734021187	0.634430527687	0.599929988384	0.596271038055	0.600576758385	0.597722113132	0.591677546501	0.592377603054	0.597605645657	0.604955911636	0.652533710003	0.605908930302	0.67923283577	0.608716785908	0.598888516426	0.615438759327	0.602048516273	0.605246961117	0.601666629314	0.631621897221	0.603761672974	0.618221342564	0.584803640842	0.610792756081	0.601084113121	0.62967979908	0.603932380676	0.604824185371	0.611435174942	0.603273808956	0.618176341057	0.619082272053	0.599020242691	0.615361630917
37.1138894558	0.589279353619	0.611875891685	0.59797424078	0.633655786514	0.602849125862	0.599748134613	0.630189299583	0.596154749393	0.593358635902	0.591534376144	0.595427155495	0.59695827961	0.592096269131	0.59852463007	0.592363595963	0.596755564213	0.634928941727	0.596944391727	0.595970511436	0.598967194557	0.596951544285	0.592746496201	0.59137326479	0.596226632595	0.604773402214	0.654735147953	0.605439901352	0.677820146084	0.608390390873	0.600040912628	0.618035972118	0.602742433548	0.604198813438	0.599133789539	0.633265197277	0.602743685246	0.617525458336	0.586195290089	0.611413180828	0.600216627121	0.630749881268	0.60622638464	0.605455219746	0.612425148487	0.601985216141	0.6208948493	0.61653137207	0.598552703857	0.616613030434
37.1724784374	0.589048683643	0.609884142876	0.596424341202	0.631197035313	0.603775322437	0.598927855492	0.632146596909	0.595783948898	0.593921542168	0.593510270119	0.595120847225	0.597046196461	0.591677129269	0.598869085312	0.593140721321	0.598747611046	0.635346353054	0.598889410496	0.595856070518	0.600135147572	0.597805678844	0.592600524426	0.592650055885	0.597217321396	0.605961561203	0.657509505749	0.605675041676	0.677360415459	0.608516931534	0.603866517544	0.617721676826	0.602323234081	0.607258796692	0.599733531475	0.631839931011	0.60270434618	0.616719961166	0.585441052914	0.611618220806	0.602072119713	0.630114376545	0.604977607727	0.602547168732	0.610455870628	0.601635932922	0.621564924717	0.616489231586	0.601101458073	0.616597354412
37.2311046918	0.58927577734	0.611527979374	0.597045302391	0.633163869381	0.604333341122	0.598967730999	0.631911814213	0.595655024052	0.59426176548	0.591935873032	0.595695734024	0.596107780933	0.59150904417	0.600234806538	0.591914832592	0.598203599453	0.635060608387	0.599212110043	0.5965487957	0.597874283791	0.595912218094	0.592154443264	0.592481434345	0.596646666527	0.607065021992	0.657646119595	0.60505592823	0.679073989391	0.608731031418	0.608542382717	0.614335477352	0.60328400135	0.605624914169	0.601125180721	0.630507707596	0.60337883234	0.618290424347	0.585594236851	0.612788796425	0.602193534374	0.62978041172	0.607570767403	0.603507757187	0.610149502754	0.60239225626	0.620861887932	0.618482589722	0.600283265114	0.615874886513
37.2903865178	0.589554071426	0.610974013805	0.597413778305	0.632566332817	0.605105578899	0.59916472435	0.632805347443	0.596105456352	0.593321323395	0.591238319874	0.595013618469	0.596417665482	0.591161489487	0.599168419838	0.590568363667	0.598795294762	0.633962154388	0.599240720272	0.595093548298	0.599442124367	0.597139000893	0.591779768467	0.593924462795	0.595363616943	0.606633245945	0.655239462852	0.605990171432	0.679383277893	0.609366297722	0.613132357597	0.616816580296	0.602985084057	0.606365919113	0.60182762146	0.633604288101	0.603308916092	0.620170354843	0.585887730122	0.611130237579	0.60050368309	0.629850804806	0.607079565525	0.606307446957	0.612294197083	0.60199213028	0.622843742371	0.618168592453	0.599642753601	0.616546690464
37.3490866025	0.590455889702	0.611864686012	0.598257184029	0.633696496487	0.604137957096	0.600705742836	0.630266070366	0.597313702106	0.593485355377	0.592381477356	0.595531642437	0.596729755402	0.591049015522	0.599119842052	0.592588663101	0.598453164101	0.634309232235	0.599097371101	0.594153940678	0.600849807262	0.597489476204	0.592984974384	0.592345356941	0.596688508987	0.606885612011	0.658453226089	0.607405185699	0.676174283028	0.609323620796	0.613923192024	0.616518259048	0.60246950388	0.606803417206	0.601982176304	0.632232248783	0.602805614471	0.617274403572	0.586296200752	0.611011862755	0.600555717945	0.631397724152	0.606914818287	0.60439568758	0.610380470753	0.601847469807	0.621078014374	0.618021905422	0.600412845612	0.618464410305
37.4059859514	0.590554118156	0.612326443195	0.597348451614	0.635437190533	0.605174005032	0.599383115768	0.628163278103	0.596381962299	0.594623625278	0.592044711113	0.595115423203	0.597153425217	0.591300845146	0.597890734673	0.591524541378	0.597790300846	0.634779214859	0.59992992878	0.596287965775	0.599927723408	0.597458720207	0.593748211861	0.593005776405	0.596748292446	0.605681598186	0.656937003136	0.605563223362	0.675298511982	0.609328627586	0.614740550518	0.617433726788	0.601566314697	0.605055689812	0.600733220577	0.631968319416	0.604298114777	0.619330108166	0.586241960526	0.611688137054	0.601366698742	0.632015347481	0.606770575047	0.60574567318	0.611954748631	0.603351533413	0.621007978916	0.617813289165	0.601000607014	0.617248237133
37.4623513222	0.589355289936	0.610535621643	0.597815394402	0.632570266724	0.603886783123	0.599557936192	0.632087826729	0.596232354641	0.5938128829	0.591691613197	0.594745099545	0.598750412464	0.591363191605	0.599125027657	0.594038367271	0.597756147385	0.6346103549	0.598191142082	0.595514476299	0.600464582443	0.597743451595	0.593132615089	0.591765105724	0.595607459545	0.605760633945	0.655672729015	0.604376316071	0.676645517349	0.607257544994	0.613977849483	0.617723941803	0.60276222229	0.604774057865	0.599426150322	0.632776677608	0.602585434914	0.619145512581	0.585511624813	0.612548828125	0.601724147797	0.632090330124	0.60638153553	0.603288888931	0.613194286823	0.600695252419	0.622097074986	0.616863906384	0.599977254868	0.61661106348
37.5214013656	0.588713169098	0.610485196114	0.59713947773	0.634769439697	0.602256596088	0.600188732147	0.629326403141	0.596193313599	0.594394743443	0.5921459198	0.596349239349	0.596550822258	0.590384542942	0.599050581455	0.594163537025	0.59685331583	0.635293185711	0.599036633968	0.596671938896	0.601031422615	0.596271157265	0.594614326954	0.591971039772	0.596395790577	0.607237935066	0.658105790615	0.605840504169	0.678906559944	0.609294593334	0.612826526165	0.616769313812	0.601838350296	0.604930102825	0.600511670113	0.632550418377	0.60277992487	0.619050681591	0.586078107357	0.611899852753	0.601468205452	0.631076097488	0.605403006077	0.604393422604	0.61345821619	0.604582905769	0.621149897575	0.619729757309	0.59894156456	0.61670768261
37.5814412038	0.589943706989	0.61046397686	0.598384559155	0.633617579937	0.6040558815	0.599404513836	0.63033503294	0.596519708633	0.594782114029	0.591648161411	0.597186386585	0.598082661629	0.593243002892	0.599692225456	0.592375934124	0.598647117615	0.634396135807	0.597622394562	0.597831368446	0.599422514439	0.596485555172	0.593257248402	0.59242618084	0.597129702568	0.605758965015	0.656236886978	0.607119679451	0.676603257656	0.609627306461	0.611773192883	0.616895258427	0.603255629539	0.604803085327	0.602420449257	0.633307039738	0.601874709129	0.619372606277	0.585870444775	0.611142098904	0.602399408817	0.631312549114	0.604521214962	0.605842292309	0.611535966396	0.601182103157	0.618848085403	0.6166857481	0.599313080311	0.61763715744
37.63890481	0.588874578476	0.613063216209	0.597081720829	0.634085178375	0.603945791721	0.600595891476	0.630958795547	0.596904814243	0.594111263752	0.591898262501	0.596542418003	0.59828722477	0.592485547066	0.598631381989	0.591831922531	0.598230957985	0.634339332581	0.598183691502	0.596477746964	0.598456025124	0.595932006836	0.595497310162	0.594207346439	0.59784835577	0.607524871826	0.657535254955	0.60615003109	0.680097520351	0.60942876339	0.609278976917	0.615817844868	0.602558732033	0.605414032936	0.603091180325	0.632974863052	0.605084955692	0.620026826859	0.586429476738	0.609991967678	0.601935088634	0.631011009216	0.607388019562	0.604920089245	0.613509654999	0.604482233524	0.621664226055	0.617014527321	0.599740803242	0.615942776203
37.6961058378	0.590056478977	0.611747086048	0.597337782383	0.635164558887	0.605113208294	0.600647270679	0.630393564701	0.597001254559	0.594881057739	0.59276843071	0.596296489239	0.59764611721	0.592584311962	0.599726855755	0.592630088329	0.599479079247	0.634597122669	0.600945115089	0.595596730709	0.598192334175	0.597702920437	0.591604292393	0.592604696751	0.597621262074	0.60593521595	0.656125545502	0.605577766895	0.678841292858	0.609834730625	0.606255829334	0.615670740604	0.600613594055	0.606381833553	0.605773031712	0.632848441601	0.603224873543	0.61790573597	0.585232973099	0.612753927708	0.600234568119	0.631894230843	0.607255220413	0.607001245022	0.611524581909	0.601484715939	0.620107531548	0.618321716785	0.599471569061	0.618395209312
37.7541849216	0.58957451582	0.610636353493	0.596921265125	0.635089218616	0.604095995426	0.60079818964	0.631642401218	0.596938073635	0.593818843365	0.591601371765	0.597502887249	0.596774697304	0.59245711565	0.597423374653	0.593296706676	0.5988317132	0.636018157005	0.600484371185	0.597387254238	0.600201189518	0.597023427486	0.593553960323	0.593206226826	0.597612857819	0.605390787125	0.656441390514	0.606658041477	0.679683864117	0.610549151897	0.606696665287	0.616466164589	0.602535903454	0.607158958912	0.604031503201	0.632210016251	0.604692995548	0.618142724037	0.585432648659	0.611967265606	0.601454019547	0.63144493103	0.607479035854	0.605102062225	0.612250566483	0.601174473763	0.620738387108	0.61927318573	0.60096013546	0.617510735989
37.8126320442	0.589969873428	0.613266944885	0.59841811657	0.636417686939	0.603460073471	0.599046647549	0.632017016411	0.597628116608	0.593301177025	0.593315243721	0.595907449722	0.597770035267	0.591584801674	0.598630130291	0.590051591396	0.598919272423	0.635054409504	0.599320173264	0.595373749733	0.601001918316	0.598331689835	0.593501210213	0.593463242054	0.596301794052	0.606319844723	0.658534348011	0.606093406677	0.679154932499	0.609590232372	0.605705201626	0.618326306343	0.602388560772	0.605719327927	0.605266392231	0.634496510029	0.603951931	0.619082391262	0.585676252842	0.613038778305	0.601100027561	0.63239634037	0.6085485816	0.606563091278	0.614751815796	0.602814495564	0.620422780514	0.617847681046	0.601089894772	0.618048846722
37.8702148994	0.5885014534	0.61096316576	0.597943842411	0.63296931982	0.603380262852	0.600014984608	0.633734703064	0.595722675323	0.593554854393	0.591823339462	0.596806466579	0.598359405994	0.591845631599	0.599778234959	0.592276632786	0.597837567329	0.633901178837	0.599720954895	0.595821499825	0.599906206131	0.597053468227	0.593360126019	0.592911779881	0.598024487495	0.606230020523	0.654402554035	0.605210721493	0.676231622696	0.608818173409	0.606836855412	0.615749895573	0.602437317371	0.606845617294	0.605005025864	0.632050275803	0.603594303131	0.618292570114	0.586661219597	0.611273944378	0.601993560791	0.630959570408	0.605617105961	0.604829072952	0.612196207047	0.60261285305	0.620952963829	0.620772004128	0.601113796234	0.617221474648
37.9282728036	0.590080082417	0.611360669136	0.597043395042	0.633313238621	0.60454416275	0.598650097847	0.630206942558	0.597228288651	0.594234585762	0.594440340996	0.597714602947	0.597069323063	0.591101527214	0.598830759525	0.592961668968	0.599952995777	0.634736776352	0.598827958107	0.596244454384	0.600347220898	0.596331894398	0.593546688557	0.593085110188	0.596528768539	0.607176721096	0.657434344292	0.605596721172	0.678944349289	0.609843194485	0.605546832085	0.615286767483	0.602381944656	0.606623888016	0.607384562492	0.631620645523	0.603535056114	0.61898458004	0.586833834648	0.611023545265	0.603389024734	0.630832374096	0.607590734959	0.605316340923	0.611551165581	0.602451384068	0.622385382652	0.61767166853	0.601710379124	0.618826508522
37.9873687824	0.590061247349	0.612328588963	0.598293304443	0.633427500725	0.604161381721	0.598698556423	0.631699979305	0.596671283245	0.594816207886	0.592278778553	0.596598923206	0.598000824451	0.59168702364	0.598209679127	0.59274494648	0.597535908222	0.634987771511	0.600100040436	0.5966386199	0.599549531937	0.596853494644	0.592229902744	0.594102203846	0.597790002823	0.607224285603	0.65654873848	0.605688750744	0.680081009865	0.610379040241	0.604767382145	0.617714285851	0.600995838642	0.60718613863	0.605664610863	0.63502907753	0.601556301117	0.618466079235	0.585713863373	0.613990485668	0.602717757225	0.631906032562	0.60607779026	0.606688261032	0.614080548286	0.602938354015	0.621014535427	0.617633104324	0.600161552429	0.618904352188
38.0464263757	0.589824795723	0.611284434795	0.597325444221	0.632236421108	0.603663623333	0.598917663097	0.630542516708	0.597280323505	0.594891965389	0.592812776566	0.597519218922	0.598186969757	0.591490507126	0.599157512188	0.592348992825	0.598734259605	0.636198163033	0.599462389946	0.596559405327	0.601675510406	0.596499025822	0.59366863966	0.592496991158	0.597124099731	0.606879711151	0.658299982548	0.605700969696	0.678110480309	0.607983767986	0.60400980711	0.615354657173	0.601671636105	0.605197966099	0.60601657629	0.633047938347	0.603573262691	0.617898583412	0.586164712906	0.612783849239	0.601806402206	0.632043480873	0.605467736721	0.605869829655	0.613608956337	0.602903008461	0.62156444788	0.619807124138	0.60064136982	0.619044482708
38.1053800583	0.589643001556	0.611849367619	0.598222434521	0.633008003235	0.60483777523	0.602434098721	0.633314728737	0.596919000149	0.594863653183	0.59334474802	0.595882356167	0.597865462303	0.591995537281	0.600550234318	0.593488335609	0.599925339222	0.635575950146	0.597360908985	0.595567941666	0.601227164268	0.598826289177	0.593414664268	0.593926608562	0.597888827324	0.605396986008	0.657316327095	0.607291996479	0.678251683712	0.610533893108	0.604475438595	0.615735411644	0.602415382862	0.605473220348	0.60463064909	0.632659971714	0.604405760765	0.619393885136	0.586672067642	0.613933146	0.603192031384	0.631809592247	0.607768833637	0.606121480465	0.612714111805	0.603346407413	0.622676312923	0.619798362255	0.600918471813	0.61824542284
38.1632092794	0.589960932732	0.613295257092	0.596983969212	0.631830811501	0.604946315289	0.601178050041	0.630414545536	0.595847904682	0.594026386738	0.592764616013	0.595395624638	0.599505543709	0.591066837311	0.598651528358	0.593409836292	0.598445296288	0.635716497898	0.600839078426	0.596538126469	0.600723028183	0.597317516804	0.593538224697	0.594251096249	0.597093701363	0.606230914593	0.658363044262	0.604869365692	0.676785647869	0.610609591007	0.604833722115	0.616546690464	0.602408468723	0.607705771923	0.605823278427	0.634263575077	0.60465991497	0.619194328785	0.585980296135	0.612074613571	0.602022945881	0.630883514881	0.606093347073	0.606201648712	0.61374515295	0.602425932884	0.622058212757	0.617483437061	0.602284312248	0.618106245995
38.2206658125	0.59027338028	0.611058175564	0.597506999969	0.633855342865	0.604762434959	0.600501894951	0.632211744785	0.596540689468	0.593049228191	0.59202337265	0.596721470356	0.59784245491	0.591062784195	0.598017394543	0.591262042522	0.598335921764	0.635450363159	0.599771499634	0.595093846321	0.599041104317	0.597188472748	0.594120740891	0.592047393322	0.597236037254	0.606934249401	0.657866954803	0.605907320976	0.681119441986	0.610912680626	0.603338897228	0.617008209229	0.60340076685	0.604927957058	0.606491923332	0.632036030293	0.604377567768	0.620325863361	0.586326122284	0.611828327179	0.603168129921	0.630913794041	0.606946766376	0.606064677238	0.612890839577	0.602405667305	0.621044456959	0.618103802204	0.598236739635	0.617730438709
38.2790478071	0.590168714523	0.61088180542	0.597691833973	0.634248495102	0.602974236012	0.601646304131	0.631572902203	0.596882164478	0.59452599287	0.593225538731	0.598596215248	0.598311603069	0.592110335827	0.600063383579	0.593172490597	0.599228799343	0.63534283638	0.598794102669	0.597348570824	0.600867986679	0.599946081638	0.593681454659	0.594319760799	0.597428262234	0.606284141541	0.657204210758	0.606220960617	0.679020345211	0.609239518642	0.607143878937	0.616799533367	0.602535188198	0.606955826283	0.605994939804	0.633892714977	0.603960573673	0.619562745094	0.586140811443	0.61079198122	0.602654099464	0.632775962353	0.607785999775	0.604494392872	0.613383591175	0.600190341473	0.619950830936	0.619114279747	0.600516021252	0.617092251778
38.3371018171	0.58924549818	0.613446235657	0.596710681915	0.634256362915	0.604116678238	0.60002976656	0.633680582047	0.597285687923	0.59457552433	0.592174589634	0.596502780914	0.598116755486	0.590483367443	0.600716948509	0.592952907085	0.598385810852	0.633929550648	0.599383711815	0.595991969109	0.600993096828	0.598034858704	0.59224909544	0.593921124935	0.59768807888	0.606869935989	0.659874916077	0.606795012951	0.681189119816	0.611057162285	0.606636703014	0.616920828819	0.600661993027	0.606480240822	0.604167580605	0.633042097092	0.603985607624	0.618231534958	0.585702002048	0.611488819122	0.602655410767	0.631097614765	0.607383310795	0.60654938221	0.61298418045	0.603386104107	0.623980045319	0.618681430817	0.600061118603	0.618677377701
38.3952748378	0.589648723602	0.613120496273	0.598005950451	0.634595870972	0.603625178337	0.600490808487	0.634405374527	0.596433520317	0.595106065273	0.593169152737	0.59697586298	0.598562777042	0.591376662254	0.599274396896	0.592928469181	0.599723875523	0.634968698025	0.600083768368	0.596069216728	0.600929200649	0.59854310751	0.593786537647	0.592153668404	0.597399115562	0.606692910194	0.65908062458	0.605967640877	0.679440200329	0.610487937927	0.607893645763	0.616106927395	0.600506007671	0.609190106392	0.607890307903	0.632084786892	0.603320896626	0.619106829166	0.586268246174	0.611808180809	0.600772380829	0.631211698055	0.605122208595	0.60450065136	0.612052977085	0.603795945644	0.621491789818	0.618550121784	0.602409899235	0.617768108845
38.4541999499	0.589266359806	0.611219167709	0.598309695721	0.63279569149	0.603733479977	0.601092875004	0.633160412312	0.59820318222	0.594617128372	0.593126416206	0.59712678194	0.598096430302	0.592139482498	0.600053191185	0.59265422821	0.59868055582	0.635697066784	0.598740816116	0.597759187222	0.599384248257	0.597952663898	0.593270003796	0.594271838665	0.59776777029	0.606998980045	0.656257450581	0.605126321316	0.680375039577	0.612444937229	0.609970092773	0.616109311581	0.603009641171	0.60646378994	0.607189834118	0.634613573551	0.604931950569	0.619722008705	0.586481869221	0.613164842129	0.603333950043	0.630739271641	0.607118427753	0.606128513813	0.612011194229	0.604300618172	0.62247222662	0.618495047092	0.600139081478	0.619767725468
38.5129776398	0.591076433659	0.611651301384	0.598251104355	0.633521020412	0.6040173769	0.599419593811	0.630329847336	0.597867012024	0.595314919949	0.592096209526	0.596652209759	0.598603010178	0.591959238052	0.599735558033	0.592765033245	0.599937856197	0.635045349598	0.598806381226	0.597249746323	0.600246012211	0.598023474216	0.595235943794	0.593562483788	0.59588509798	0.606275439262	0.660481274128	0.605866372585	0.67824369669	0.609790384769	0.610417723656	0.617598176003	0.602642357349	0.605314433575	0.608209967613	0.632282793522	0.605074465275	0.620298266411	0.586522102356	0.613322079182	0.601816236973	0.630633831024	0.606517136097	0.607274711132	0.611972868443	0.603096485138	0.622062087059	0.620091199875	0.599197030067	0.619068145752
38.5720347563	0.589207172394	0.611464858055	0.596806764603	0.632957100868	0.602853894234	0.601215600967	0.633043885231	0.597479939461	0.595351278782	0.591527700424	0.596653342247	0.597095668316	0.592679083347	0.59929651022	0.593860387802	0.598245859146	0.635966181755	0.59980148077	0.597376942635	0.600609958172	0.597443521023	0.595423996449	0.594057500362	0.597303926945	0.606716573238	0.656219124794	0.607485949993	0.682863771915	0.610729038715	0.61059743166	0.616739630699	0.601300954819	0.60764747858	0.607072651386	0.632533550262	0.603449225426	0.619589865208	0.586803495884	0.61378133297	0.600970923901	0.631934344769	0.608344614506	0.605427861214	0.613545119762	0.6037722826	0.623376846313	0.617799282074	0.600673079491	0.617136836052
38.6309630473	0.590989410877	0.611635029316	0.597772538662	0.634611964226	0.605026125908	0.599841296673	0.631071507931	0.597043454647	0.594070315361	0.59357637167	0.596665859222	0.597969353199	0.591049969196	0.599738836288	0.593071222305	0.600580394268	0.635394692421	0.599456191063	0.595971763134	0.602726042271	0.598852992058	0.594336688519	0.594497382641	0.598081409931	0.606443166733	0.657153725624	0.605321109295	0.680319428444	0.609269678593	0.610258877277	0.616222918034	0.603296458721	0.607177436352	0.605264365673	0.633403897285	0.603609979153	0.620368897915	0.587098181248	0.613845705986	0.603755772114	0.632807791233	0.608014762402	0.605856239796	0.612905323505	0.604142844677	0.622743904591	0.619627952576	0.600289702415	0.616675376892
38.6885118882	0.590572297573	0.611916124821	0.598647356033	0.635350227356	0.605174303055	0.601878702641	0.631919085979	0.596577167511	0.595815956593	0.593058407307	0.595778524876	0.5977460742	0.591814219952	0.597772657871	0.592580020428	0.599756658077	0.636383295059	0.600647509098	0.597111165524	0.602230668068	0.598022401333	0.595022976398	0.593755066395	0.598018944263	0.607006847858	0.658817708492	0.607006728649	0.680785179138	0.609980463982	0.609361112118	0.616323113441	0.60228985548	0.609808385372	0.604716956615	0.632618129253	0.604664027691	0.619407951832	0.58624202013	0.614460170269	0.602771520615	0.631775975227	0.607795774937	0.606931269169	0.613848149776	0.603797078133	0.621604323387	0.619140088558	0.600967526436	0.61623108387
38.7459997733	0.590618848801	0.612051665783	0.599118292332	0.635753214359	0.603369176388	0.600774943829	0.632429599762	0.597597777843	0.594526767731	0.59328854084	0.596211731434	0.599300026894	0.591913163662	0.599566340446	0.593039512634	0.600908398628	0.635165095329	0.600642025471	0.597077727318	0.601151287556	0.598069727421	0.593321800232	0.592396378517	0.597059965134	0.607779026031	0.660008847713	0.608123481274	0.681361556053	0.610245049	0.611296057701	0.617254853249	0.604359567165	0.605724036694	0.607827365398	0.632993161678	0.604514122009	0.620139598846	0.585844278336	0.611788630486	0.60173022747	0.629957914352	0.608122766018	0.605515897274	0.613783657551	0.604788839817	0.622166693211	0.617203533649	0.601060032845	0.619449198246
38.8041613499	0.589555084705	0.613342940807	0.598441123962	0.633562624454	0.603947639465	0.600638151169	0.632063806057	0.598090291023	0.595242977142	0.593515634537	0.597082197666	0.597974717617	0.591604053974	0.602116167545	0.593286454678	0.5999391675	0.635300993919	0.599947214127	0.596372067928	0.60217487812	0.597887635231	0.594028055668	0.59372407198	0.597072541714	0.607384502888	0.660431265831	0.606170892715	0.678794264793	0.610970377922	0.611270487309	0.616308450699	0.603718101978	0.607622683048	0.606591403484	0.632699906826	0.603289663792	0.62109452486	0.586552858353	0.614369392395	0.603426098824	0.632011055946	0.607223451138	0.604518413544	0.6144297719	0.604288160801	0.621242046356	0.62045609951	0.599498987198	0.617385029793
38.8623248736	0.590700984001	0.611657321453	0.599652945995	0.633842289448	0.606534004211	0.600763559341	0.63257753849	0.596300840378	0.594376564026	0.593944132328	0.597171783447	0.598681628704	0.593531012535	0.601580262184	0.592633068562	0.600685060024	0.63401132822	0.598907589912	0.596927762032	0.602139770985	0.599615991116	0.59389090538	0.593252122402	0.598236441612	0.607162714005	0.661776542664	0.606957376003	0.67989051342	0.609878242016	0.611131370068	0.61733341217	0.604275524616	0.606109023094	0.605012714863	0.635528326035	0.606020271778	0.620314180851	0.586451292038	0.613911747932	0.603065788746	0.632282495499	0.607709109783	0.607132852077	0.612766802311	0.603640198708	0.622462570667	0.619301140308	0.601805508137	0.62000387907
38.9210510651	0.591320753098	0.612666130066	0.597183167934	0.635008692741	0.603399515152	0.601272284985	0.627654194832	0.597116887569	0.595610141754	0.594021916389	0.595870792866	0.598434209824	0.591482281685	0.598956286907	0.593360900879	0.599191486835	0.636508643627	0.600145459175	0.597740352154	0.602514386177	0.59971755743	0.594218730927	0.59468203783	0.597139596939	0.607702612877	0.65960675478	0.606045544147	0.683036625385	0.610186874866	0.610767960548	0.616522848606	0.604610085487	0.607361078262	0.606694757938	0.633907258511	0.603893816471	0.618400454521	0.58648276329	0.613860249519	0.602000772953	0.631773412228	0.608814060688	0.608126461506	0.614054441452	0.603649258614	0.623438596725	0.619661271572	0.602296710014	0.617390573025
38.9797870715	0.591280221939	0.613936364651	0.59792971611	0.636217534542	0.604570686817	0.601457417011	0.632593274117	0.596580922604	0.59515863657	0.593278467655	0.597880542278	0.598513305187	0.592927515507	0.601712703705	0.595149934292	0.599917650223	0.637173771858	0.60102635622	0.596947610378	0.601688623428	0.599194347858	0.594720304012	0.59451186657	0.597783029079	0.606134951115	0.660283982754	0.606835842133	0.679940164089	0.609095752239	0.612044751644	0.616364181042	0.603449046612	0.606700599194	0.606648921967	0.632631778717	0.605292439461	0.622447013855	0.586111545563	0.613366425037	0.602060139179	0.632354080677	0.607730567455	0.605314493179	0.61252373457	0.604537010193	0.623538017273	0.618406176567	0.60172867775	0.618042886257
39.0373446941	0.589980602264	0.6125395298	0.599240779877	0.634836435318	0.604526698589	0.601982295513	0.632867693901	0.597041666508	0.5946367383	0.593396008015	0.597692072392	0.599047958851	0.591970562935	0.599396765232	0.594826757908	0.600773513317	0.634905099869	0.599588632584	0.594517469406	0.600616812706	0.598540842533	0.595355153084	0.593886613846	0.598646759987	0.607492208481	0.659853577614	0.60717523098	0.678675889969	0.610535621643	0.61137932539	0.615852236748	0.604410707951	0.606212377548	0.608685910702	0.634973227978	0.605352342129	0.619861245155	0.587788105011	0.612740576267	0.603798151016	0.6321824193	0.607442140579	0.606803238392	0.615911006927	0.60500651598	0.621969103813	0.619220733643	0.602732419968	0.617541790009
39.0959626039	0.591116368771	0.613655328751	0.598776817322	0.635054528713	0.604477465153	0.601245164871	0.633829236031	0.597321271896	0.594026744366	0.59562933445	0.59880143404	0.598882555962	0.593936383724	0.601795852184	0.593636453152	0.601354598999	0.63441580534	0.601577162743	0.597442090511	0.602428078651	0.599873781204	0.594210207462	0.594680249691	0.598063826561	0.60752505064	0.657481193542	0.606191694736	0.680532217026	0.610406279564	0.612117648125	0.618880152702	0.604643166065	0.608892202377	0.605207145214	0.635420918465	0.606424987316	0.619082570076	0.587266862392	0.612487018108	0.603116571903	0.633348286152	0.608376681805	0.606762170792	0.615304529667	0.603620290756	0.623009622097	0.61913651228	0.60211789608	0.620665431023
39.1544135412	0.591975331306	0.612603724003	0.599561095238	0.635992646217	0.605815887451	0.599931836128	0.631898999214	0.598272681236	0.595818996429	0.593383491039	0.597014844418	0.600147247314	0.592167317867	0.599235832691	0.593434214592	0.598980605602	0.636062681675	0.600061058998	0.598108291626	0.60251969099	0.59785336256	0.596422374249	0.594713687897	0.596890687943	0.607334256172	0.656935989857	0.606582403183	0.681748151779	0.610184490681	0.612717032433	0.619468867779	0.602106511593	0.608700811863	0.607814490795	0.632432818413	0.60390484333	0.620734512806	0.586447358131	0.612714290619	0.602257311344	0.632698059082	0.607359111309	0.605101704597	0.613931179047	0.604445397854	0.623366177082	0.618764638901	0.601447880268	0.619603514671
39.2118895849	0.59132963419	0.614073395729	0.598848938942	0.634755671024	0.605605602264	0.601508796215	0.631199419498	0.598246514797	0.596391797066	0.594896197319	0.598529577255	0.598763048649	0.592243254185	0.6009324193	0.59322565794	0.600232481956	0.635627031326	0.599476873875	0.597555398941	0.600573420525	0.599594593048	0.593508839607	0.594322443008	0.597865819931	0.607142567635	0.66193908453	0.607935130596	0.682182312012	0.612562835217	0.610434353352	0.617656350136	0.603628098965	0.608287274837	0.60618275404	0.636143326759	0.605335712433	0.620299339294	0.586409032345	0.615769743919	0.603517651558	0.63331580162	0.609437584877	0.607148766518	0.614805877209	0.602925240993	0.623480379581	0.619356870651	0.602901697159	0.618875384331
39.2710027297	0.59178763628	0.61287355423	0.598344027996	0.635175228119	0.606500208378	0.601341307163	0.633341312408	0.599175035954	0.594094872475	0.594961047173	0.596778213978	0.599939644337	0.592865467072	0.59952300787	0.593674600124	0.600959777832	0.636171162128	0.601511538029	0.596183657646	0.602277398109	0.598532140255	0.595432460308	0.593927383423	0.598776876926	0.606396019459	0.660916745663	0.607040643692	0.680493175983	0.61045384407	0.610201239586	0.617973387241	0.60471278429	0.607928991318	0.605889558792	0.633770346642	0.605849266052	0.61995357275	0.586870849133	0.61301201582	0.605013787746	0.632986664772	0.60801422596	0.607527971268	0.614749133587	0.604160547256	0.622351765633	0.622408092022	0.601683318615	0.616839408875
39.3297085762	0.592011928558	0.615399420261	0.59780818224	0.637583553791	0.605105400085	0.602115988731	0.634515047073	0.597282171249	0.595906019211	0.594616472721	0.598186433315	0.598183333874	0.59400510788	0.599351704121	0.593859374523	0.600213706493	0.635422348976	0.598684132099	0.596623241901	0.602245509624	0.600789904594	0.595283687115	0.594298958778	0.597645759583	0.606906890869	0.659211397171	0.606448352337	0.679187953472	0.609369158745	0.609817326069	0.617558181286	0.603406846523	0.608292877674	0.607196807861	0.632988333702	0.604864656925	0.621906578541	0.588019669056	0.615393698215	0.602415561676	0.631726443768	0.607318639755	0.606718540192	0.614598751068	0.603158712387	0.621800243855	0.619340062141	0.601903438568	0.620048940182
39.3878794511	0.591624200344	0.613095462322	0.598648965359	0.63547629118	0.604473292828	0.601257860661	0.63298535347	0.596757769585	0.595488071442	0.594967186451	0.596862494946	0.598273992538	0.592682242393	0.599109113216	0.594684660435	0.60083681345	0.634989500046	0.601091921329	0.597821176052	0.602321863174	0.602214336395	0.594999134541	0.595605075359	0.597065746784	0.607926547527	0.659742474556	0.606170117855	0.683402597904	0.612579762936	0.610325336456	0.619701683521	0.602743089199	0.608237922192	0.606651902199	0.635538935661	0.60625320673	0.619447290897	0.586940944195	0.611954450607	0.603004455566	0.632498502731	0.608981609344	0.606977522373	0.61426949501	0.60621792078	0.62456870079	0.620156049728	0.601951658726	0.618493616581
39.445952932	0.591765522957	0.612952649593	0.598082602024	0.633702456951	0.605974912643	0.600681304932	0.631926119328	0.59833073616	0.595335185528	0.594029188156	0.598026275635	0.599084794521	0.592123150826	0.600172579288	0.593842327595	0.600787639618	0.633960604668	0.601681947708	0.59778124094	0.601786136627	0.602512001991	0.595654785633	0.594366371632	0.598292887211	0.607943892479	0.661699354649	0.607664227486	0.680019974709	0.609785139561	0.610625684261	0.62027490139	0.603609323502	0.608354508877	0.605608820915	0.635061204433	0.605762600899	0.61973631382	0.58671104908	0.613722503185	0.602572023869	0.632946312428	0.610062897205	0.607742905617	0.612380802631	0.605693995953	0.623058319092	0.618514597416	0.603470146656	0.61887806654
39.5041767359	0.590563416481	0.612903654575	0.598908483982	0.635070323944	0.6049695611	0.600342035294	0.633448243141	0.599083065987	0.59391438961	0.592998564243	0.599041044712	0.598920822144	0.59338760376	0.60062712431	0.594168424606	0.599991381168	0.636431932449	0.600482642651	0.596797704697	0.602595150471	0.605337023735	0.596263229847	0.595491886139	0.597866535187	0.607492923737	0.661701440811	0.606874227524	0.680088341236	0.612410187721	0.609334349632	0.621815800667	0.604416966438	0.607142448425	0.606772124767	0.634155750275	0.605409741402	0.620690643787	0.587594330311	0.613852322102	0.602236866951	0.631178557873	0.61133569479	0.606216132641	0.612560868263	0.604244828224	0.622981846333	0.620037734509	0.602189183235	0.619995772839
39.5621478558	0.592434167862	0.613338410854	0.598996341228	0.635723531246	0.606595098972	0.600387871265	0.631582081318	0.597057044506	0.594985902309	0.595702648163	0.597841024399	0.598659873009	0.593610942364	0.601658821106	0.593330800533	0.599753677845	0.634774267673	0.602505743504	0.597385406494	0.602942287922	0.608693301678	0.593880414963	0.595423281193	0.59855401516	0.607470870018	0.658993840218	0.606183469296	0.68102145195	0.610571265221	0.609266519547	0.621809661388	0.603738665581	0.608035206795	0.606281578541	0.634216189384	0.604604780674	0.620952963829	0.586433649063	0.61425369978	0.604640722275	0.631680250168	0.609158694744	0.607642233372	0.613306283951	0.605865240097	0.623954057693	0.617798745632	0.599868297577	0.623814404011
39.6197923819	0.591335654259	0.613486349583	0.599170267582	0.636427998543	0.604922175407	0.601983785629	0.632289409637	0.598709583282	0.596289455891	0.59438598156	0.599480748177	0.59914714098	0.59321397543	0.600718259811	0.595373868942	0.599713742733	0.635202109814	0.601260006428	0.597100019455	0.602186024189	0.607301414013	0.594007372856	0.593599498272	0.598983883858	0.608667254448	0.663814425468	0.605986893177	0.682128965855	0.609189867973	0.611664652824	0.622128427029	0.602860808372	0.606947898865	0.606484830379	0.633619427681	0.604133427143	0.621133983135	0.586833119392	0.611279606819	0.602914571762	0.633053600788	0.612133562565	0.60814666748	0.611298441887	0.603778719902	0.622415184975	0.622236311436	0.602349042892	0.623683929443
39.6784160932	0.591976523399	0.61353969574	0.597589790821	0.635998666286	0.605004906654	0.602528870106	0.632010519505	0.597688496113	0.594574570656	0.592805087566	0.597665190697	0.598531186581	0.593684434891	0.600740253925	0.593643128872	0.598733186722	0.636637747288	0.59914958477	0.597368359566	0.602266192436	0.607321679592	0.594471931458	0.595011472702	0.597564518452	0.607648313046	0.663469851017	0.60668194294	0.680018663406	0.609839618206	0.610553562641	0.621503472328	0.604561626911	0.607676208019	0.606999993324	0.636067926884	0.605893194675	0.620470941067	0.587046146393	0.615936040878	0.604423701763	0.631514847279	0.614025771618	0.606248557568	0.614088773727	0.602952420712	0.622839212418	0.61993855238	0.602777004242	0.628356695175
39.7370620171	0.591231882572	0.613179504871	0.597312152386	0.637241601944	0.604400515556	0.600045859814	0.633620262146	0.598096847534	0.595374166965	0.594966590405	0.598040521145	0.599083125591	0.592835187912	0.600715041161	0.594731450081	0.600203931332	0.636115372181	0.601165950298	0.597015917301	0.600940942764	0.609134197235	0.594972729683	0.594127655029	0.598053753376	0.605989277363	0.663948237896	0.607107996941	0.680416703224	0.609893262386	0.610726416111	0.620470404625	0.603532731533	0.608505189419	0.606554150581	0.636655807495	0.605705499649	0.619212567806	0.587734162807	0.616171002388	0.602869212627	0.633346378803	0.613468706608	0.605974197388	0.613753974438	0.604234039783	0.621563911438	0.621077120304	0.602549910545	0.627838611603
39.7973026832	0.592013716698	0.613423407078	0.599704504013	0.635049343109	0.606447637081	0.601180553436	0.633324325085	0.59756064415	0.595293283463	0.593374073505	0.597568452358	0.598911046982	0.592107534409	0.600920855999	0.595523416996	0.600915253162	0.636090874672	0.600734710693	0.598960220814	0.600663363934	0.60725569725	0.594120323658	0.594093680382	0.59945333004	0.607608675957	0.662349939346	0.607710421085	0.680962979794	0.610291063786	0.610718250275	0.62186473608	0.604726374149	0.60707950592	0.607698500156	0.634310662746	0.605851531029	0.621040642262	0.585878074169	0.615023374557	0.605375766754	0.632661163807	0.61315959692	0.607707679272	0.614556908607	0.605285227299	0.622034072876	0.622715711594	0.602590680122	0.629323780537
39.8562736114	0.590890169144	0.612311005592	0.599290668964	0.636215865612	0.604952812195	0.600901663303	0.633627474308	0.598002433777	0.594629645348	0.5946418643	0.597696423531	0.598862290382	0.592327177525	0.600678920746	0.595135390759	0.599391222	0.636566698551	0.59994995594	0.597613692284	0.602866768837	0.606743514538	0.59526848793	0.596491336823	0.599444448948	0.606876015663	0.660983324051	0.607362210751	0.681760489941	0.610607564449	0.611504673958	0.621652185917	0.603673875332	0.606651246548	0.60830193758	0.636520922184	0.605523943901	0.622470736504	0.587929368019	0.613648951054	0.603204786777	0.632461071014	0.614307045937	0.607459068298	0.616651296616	0.604570448399	0.622159004211	0.617596149445	0.603347361088	0.631422758102
39.9122217894	0.591901659966	0.61379379034	0.600229024887	0.633114337921	0.606135308743	0.601554214954	0.632205963135	0.597398161888	0.596038103104	0.594342708588	0.597510814667	0.598706007004	0.591676592827	0.600979983807	0.594433069229	0.600690662861	0.637086212635	0.600970685482	0.598504543304	0.603379786015	0.599841117859	0.595500528812	0.594230115414	0.59864616394	0.608079195023	0.661881268024	0.608149826527	0.680719435215	0.60999494791	0.612633645535	0.623293161392	0.603017508984	0.609807431698	0.608357191086	0.636336565018	0.605791449547	0.619142353535	0.586808681488	0.613740980625	0.603807270527	0.633618235588	0.614309370518	0.607549369335	0.614757537842	0.606478393078	0.624049603939	0.620501935482	0.602149963379	0.624455034733
39.970334808	0.592597365379	0.613366484642	0.6002150774	0.637350142002	0.604539394379	0.601609826088	0.633685588837	0.598277568817	0.595523893833	0.593602180481	0.598381817341	0.598328173161	0.592762291431	0.599704444408	0.593921065331	0.600965857506	0.635882794857	0.60090982914	0.599161326885	0.601652860641	0.594180166721	0.595954477787	0.594148159027	0.597774028778	0.607374668121	0.663542926311	0.607079863548	0.682675540447	0.610138118267	0.610407888889	0.620607852936	0.605608761311	0.60843372345	0.607886552811	0.635229051113	0.604964494705	0.621118962765	0.587244749069	0.615090548992	0.604060232639	0.632914245129	0.614128112793	0.608278036118	0.613596260548	0.604065060616	0.623756587505	0.620139122009	0.601870298386	0.621551573277
40.0283318361	0.591356635094	0.61321914196	0.598534524441	0.63586306572	0.605685472488	0.601819932461	0.633112549782	0.5985648036	0.595504403114	0.593405544758	0.597747802734	0.598413467407	0.592707574368	0.600256741047	0.593867838383	0.600420057774	0.636234521866	0.600461661816	0.597983181477	0.601324617863	0.581123650074	0.594936728477	0.594255983829	0.598132669926	0.60744702816	0.660726487637	0.607269287109	0.681837141514	0.609874546528	0.61157810688	0.619308710098	0.603173971176	0.608311772346	0.607067286968	0.637794494629	0.606607079506	0.622753083706	0.58769184351	0.614174485207	0.604810416698	0.632362782955	0.614697635174	0.607959091663	0.614381551743	0.607003808022	0.624408304691	0.621188819408	0.60198122263	0.608544945717
40.086586237	0.591751158237	0.613991618156	0.600181937218	0.635381102562	0.604272067547	0.599819362164	0.634450018406	0.598214149475	0.595631241798	0.59456807375	0.597895205021	0.598195910454	0.592588722706	0.600697278976	0.594868659973	0.600078344345	0.63534283638	0.601222217083	0.599726736546	0.603899240494	0.575504541397	0.594302117825	0.59519970417	0.600376665592	0.607586979866	0.660686910152	0.607817411423	0.67853975296	0.610558509827	0.612521588802	0.618724048138	0.603616952896	0.608581066132	0.608066797256	0.634717643261	0.605817198753	0.619172811508	0.588151812553	0.615406870842	0.603742063046	0.632421910763	0.613581776619	0.606567203999	0.616708695889	0.604887902737	0.623544871807	0.620512902737	0.602489233017	0.606318056583
40.1441642841	0.592706501484	0.613371133804	0.600984632969	0.632821500301	0.605490088463	0.602572798729	0.633401274681	0.597079157829	0.596026360989	0.59339761734	0.598472833633	0.598029077053	0.593730449677	0.599958121777	0.595048189163	0.600854575634	0.636709213257	0.5996504426	0.598896503448	0.603144586086	0.573057591915	0.595293521881	0.594494462013	0.597930788994	0.607671499252	0.66163367033	0.606294512749	0.678944945335	0.611609697342	0.610693573952	0.622500121593	0.602416872978	0.607096612453	0.607407391071	0.636083006859	0.602496087551	0.621522188187	0.587452948093	0.614956736565	0.603877961636	0.633049845695	0.612519681454	0.608135581017	0.615568101406	0.604528725147	0.621645987034	0.620217382908	0.602295696735	0.589606881142
40.2020637194	0.592336118221	0.614940285683	0.598368167877	0.635471761227	0.604659855366	0.60201883316	0.633781731129	0.59840041399	0.596849441528	0.594680666924	0.597626447678	0.60004645586	0.594268143177	0.601695716381	0.595104515553	0.600295007229	0.635466992855	0.601622760296	0.598486125469	0.602125287056	0.584092020988	0.59514939785	0.594755828381	0.597757041454	0.607565760612	0.664024710655	0.606471300125	0.681580901146	0.609806895256	0.610993742943	0.617297887802	0.605043292046	0.608277738094	0.607046246529	0.635825693607	0.607009530067	0.62202078104	0.588009357452	0.616092562675	0.605223119259	0.633258163929	0.608562588692	0.608375072479	0.614129781723	0.604910373688	0.623589754105	0.622056663036	0.601614713669	0.591044664383
40.2606354554	0.590797960758	0.613656044006	0.599269866943	0.637137949467	0.604671835899	0.601543307304	0.633370578289	0.597674608231	0.595785617828	0.594804286957	0.599287748337	0.600634396076	0.59286481142	0.600023984909	0.593866169453	0.602066934109	0.635767579079	0.601508677006	0.598129630089	0.602553069592	0.598492145538	0.595580756664	0.593904674053	0.599139153957	0.608177363873	0.660877883434	0.607204377651	0.679325580597	0.611293196678	0.611236572266	0.615827023983	0.603075146675	0.608813047409	0.609341979027	0.637520730495	0.605415284634	0.619017064571	0.587964475155	0.615768551826	0.604989349842	0.632577836514	0.607849419117	0.608115077019	0.615100264549	0.605987966061	0.624940037727	0.621969759464	0.601616084576	0.626933395863
40.3191329638	0.591511130333	0.613763928413	0.600040137768	0.634366095066	0.604336798191	0.601482748985	0.633422911167	0.598711669445	0.596823513508	0.594683110714	0.597693324089	0.599320650101	0.592880249023	0.602077424526	0.594861268997	0.599706530571	0.635415673256	0.600340664387	0.598385930061	0.601293385029	0.602493882179	0.59531390667	0.595305860043	0.59810769558	0.607729196548	0.665575861931	0.606054067612	0.68083781004	0.610663414001	0.609727919102	0.613641560078	0.603545069695	0.609383225441	0.608144581318	0.634999990463	0.60441493988	0.623291611671	0.587573826313	0.612640440464	0.603928923607	0.632605910301	0.603945851326	0.606208562851	0.614641487598	0.605182468891	0.624056458473	0.620162606239	0.601482391357	0.629007220268
40.3775658607	0.592053830624	0.615470170975	0.600123226643	0.636133015156	0.605259001255	0.603519499302	0.634560108185	0.597316741943	0.596472263336	0.594652235508	0.598575592041	0.600045025349	0.594505786896	0.602765262127	0.597124218941	0.601919233799	0.636292695999	0.600982010365	0.599275588989	0.60310536623	0.610882282257	0.596535563469	0.595418810844	0.599320173264	0.606646299362	0.663832485676	0.60663819313	0.680617213249	0.611799955368	0.612439155579	0.61191534996	0.6047757864	0.609752714634	0.608309447765	0.63587385416	0.605253577232	0.62132948637	0.587960898876	0.61439794302	0.602924108505	0.63383936882	0.604219615459	0.608509719372	0.612519025803	0.604054450989	0.622339904308	0.620162606239	0.601294279099	0.63575977087
40.4361884991	0.592185497284	0.6145388484	0.599943220615	0.637337744236	0.605466008186	0.601740598679	0.633513331413	0.59865963459	0.596443533897	0.595066606998	0.598111391068	0.599440395832	0.593416035175	0.600483417511	0.593809664249	0.602059006691	0.635281026363	0.60249710083	0.598862051964	0.60485637188	0.615120172501	0.594875872135	0.594806671143	0.598934292793	0.607707083225	0.663091063499	0.608381569386	0.680511832237	0.610527932644	0.610641598701	0.610493540764	0.605673789978	0.608280181885	0.607860326767	0.638347804546	0.604526877403	0.621402978897	0.587941944599	0.615348935127	0.604297876358	0.633712112904	0.604349076748	0.609674632549	0.615443348885	0.60477232933	0.623288154602	0.620865285397	0.602383434772	0.636091470718
40.4947282076	0.592897415161	0.616526722908	0.600097835064	0.635600626469	0.606209278107	0.602520465851	0.635215640068	0.598559677601	0.59555876255	0.595520019531	0.598891377449	0.600161314011	0.594172298908	0.601552724838	0.595245778561	0.600964725018	0.635345637798	0.60227316618	0.598265171051	0.602743387222	0.610720157623	0.594702780247	0.594099283218	0.600229263306	0.608006477356	0.664458274841	0.607662677765	0.683417618275	0.610009610653	0.611852705479	0.608375966549	0.605134487152	0.608555614948	0.606862306595	0.635574221611	0.605300009251	0.624994337559	0.588113903999	0.614254355431	0.604047715664	0.634121119976	0.60251480341	0.607522785664	0.614348709583	0.605203568935	0.624759554863	0.621171355247	0.602701067924	0.624886870384
40.5521002611	0.591497421265	0.614141762257	0.599766373634	0.636868417263	0.606367468834	0.602761983871	0.633564412594	0.597727417946	0.595889627934	0.594288885593	0.597579717636	0.601498782635	0.593796312809	0.601772367954	0.594949781895	0.600855529308	0.636461615562	0.600738167763	0.600099205971	0.603446960449	0.605373263359	0.595111310482	0.595331192017	0.600461781025	0.607346892357	0.663386166096	0.608188271523	0.680894434452	0.610890567303	0.611930847168	0.609339177608	0.604147911072	0.609651207924	0.608503103256	0.636875629425	0.604327857494	0.622950673103	0.588903844357	0.614235162735	0.605720221996	0.63383603096	0.602704644203	0.608306467533	0.615776002407	0.605883955956	0.624621808529	0.621748864651	0.603832542896	0.620832145214
40.6105106672	0.59326928854	0.614713549614	0.599830806255	0.636603951454	0.606514811516	0.601297795773	0.636722326279	0.599092841148	0.5953348279	0.59524333477	0.596164941788	0.599804699421	0.59458810091	0.602207541466	0.595352947712	0.601238906384	0.636607706547	0.601564347744	0.598515570164	0.601829051971	0.599219858646	0.595842242241	0.595692396164	0.599417924881	0.607544839382	0.662425279617	0.606396496296	0.682880759239	0.610478520393	0.612405061722	0.616718411446	0.604043066502	0.60849326849	0.608852982521	0.636848568916	0.604925990105	0.623140573502	0.587671935558	0.613945186138	0.605023741722	0.63344681263	0.602316379547	0.608837842941	0.61577808857	0.606035709381	0.62452673912	0.621891438961	0.601938188076	0.612575769424
40.668726484	0.592588484287	0.616456747055	0.600319623947	0.638340771198	0.605743944645	0.602205693722	0.634343862534	0.598254024982	0.596157610416	0.594864785671	0.597457706928	0.599168658257	0.59330779314	0.600687563419	0.595257878304	0.599917888641	0.636202692986	0.602060437202	0.600799441338	0.603643238544	0.594629943371	0.59670650959	0.594762921333	0.599676787853	0.60778516531	0.666180491447	0.606792390347	0.682662367821	0.61136084795	0.613485813141	0.619440197945	0.606196641922	0.608538687229	0.608718693256	0.635146141052	0.605022370815	0.621709048748	0.588617622852	0.615630686283	0.603888094425	0.633916020393	0.604279696941	0.607489228249	0.616920173168	0.605896830559	0.622603833675	0.620793998241	0.601269423962	0.612858831882
40.7270393769	0.593513667583	0.613022744656	0.600269675255	0.637524604797	0.606315672398	0.60270100832	0.633473873138	0.597424566746	0.596031248569	0.596194446087	0.599255025387	0.600944161415	0.593989193439	0.602610528469	0.594903886318	0.601826310158	0.635341346264	0.600217461586	0.599240899086	0.602518796921	0.589957475662	0.596133828163	0.595004916191	0.599012076855	0.608655750751	0.663382649422	0.608875513077	0.680218100548	0.612468242645	0.609663844109	0.623098790646	0.604499399662	0.609329521656	0.60855281353	0.637076973915	0.605990111828	0.622180521488	0.58714723587	0.617785394192	0.605065345764	0.634564042091	0.603348433971	0.604785323143	0.615504562855	0.604818284512	0.623414814472	0.620582401752	0.601787269115	0.607765734196
40.7856544256	0.594135224819	0.613517999649	0.598811149597	0.63727003336	0.605260968208	0.602615594864	0.634794056416	0.598569214344	0.59707826376	0.595424473286	0.597781538963	0.59931653738	0.594814062119	0.601758301258	0.595020592213	0.60086607933	0.636320531368	0.600923240185	0.598992884159	0.602582216263	0.590006887913	0.59658664465	0.594365298748	0.599623739719	0.607703745365	0.668541908264	0.608607649803	0.679907560349	0.611851811409	0.613367438316	0.622898519039	0.605081915855	0.608122169971	0.608922123909	0.633967518806	0.607235729694	0.623112022877	0.588387608528	0.616686165333	0.605251133442	0.632571399212	0.602773427963	0.607604622841	0.614910006523	0.606354355812	0.62448233366	0.623182058334	0.602044284344	0.606678366661
40.8443197012	0.593276500702	0.614452064037	0.599749922752	0.637796640396	0.606067419052	0.602139532566	0.637417435646	0.599368572235	0.596995234489	0.594520747662	0.598556995392	0.600675046444	0.594329595566	0.60200625658	0.596125125885	0.600682020187	0.636761546135	0.602358698845	0.598693311214	0.603487789631	0.586768090725	0.596211433411	0.595525324345	0.599793016911	0.608097910881	0.663594782352	0.606749951839	0.682769179344	0.612739443779	0.610503077507	0.624916851521	0.605957567692	0.608289480209	0.607222139835	0.637037158012	0.606208205223	0.621559500694	0.588710129261	0.613908231258	0.60555434227	0.633241772652	0.606043636799	0.60812318325	0.616447925568	0.605738937855	0.623570978642	0.621440172195	0.602198898792	0.608480095863
40.902923584	0.591812431812	0.61346000433	0.599403917789	0.635809719563	0.606704473495	0.601678073406	0.636736273766	0.598351180553	0.596410930157	0.595168709755	0.597921907902	0.599298775196	0.593166768551	0.601461112499	0.595801055431	0.599972784519	0.635989129543	0.600627601147	0.599451005459	0.602060973644	0.589689016342	0.59431630373	0.595292508602	0.60017490387	0.609081029892	0.662527024746	0.607263803482	0.682679533958	0.612070024014	0.612979352474	0.62389844656	0.604995250702	0.607812583447	0.609023094177	0.63677573204	0.606831133366	0.621227264404	0.587895393372	0.614754498005	0.605621814728	0.632981657982	0.602907896042	0.609721958637	0.614930570126	0.605828166008	0.625343978405	0.622365236282	0.604088246822	0.609477221966
40.9608319998	0.594575822353	0.616117298603	0.599072039127	0.639126300812	0.607122659683	0.603626549244	0.637121200562	0.599825501442	0.596643924713	0.595086812973	0.596855640411	0.601440548897	0.592624187469	0.6019744277	0.595807611942	0.602360248566	0.635207414627	0.601706147194	0.598457694054	0.602580070496	0.588670313358	0.596944570541	0.594747841358	0.599695503712	0.607021033764	0.663998186588	0.607990086079	0.68284624815	0.611775457859	0.612061619759	0.621422469616	0.603620171547	0.608353555202	0.609733104706	0.633050680161	0.604736030102	0.622284770012	0.588173031807	0.617575407028	0.605207204819	0.632655501366	0.603725492954	0.609546244144	0.614564597607	0.605248391628	0.624187231064	0.622186660767	0.603439509869	0.616789638996
41.0192990303	0.592488884926	0.615862071514	0.598816394806	0.636823117733	0.604483127594	0.601890981197	0.63514393568	0.599347531796	0.595793008804	0.594727396965	0.59859764576	0.598909258842	0.594487607479	0.601594984531	0.596049964428	0.600336790085	0.636013925076	0.600447297096	0.599020302296	0.602534234524	0.590873360634	0.595221757889	0.594654798508	0.598323762417	0.608814716339	0.667171537876	0.607525229454	0.679693281651	0.612020492554	0.613430440426	0.618746161461	0.605055391788	0.608961284161	0.607403337955	0.636701107025	0.606158077717	0.622437953949	0.587763369083	0.61474275589	0.605596780777	0.633105397224	0.604902267456	0.608905613422	0.615883648396	0.606527805328	0.625407755375	0.623953640461	0.602969408035	0.614389717579
41.0780459245	0.592292129993	0.615424573421	0.600018799305	0.637804925442	0.606273889542	0.602838158607	0.634277403355	0.59829467535	0.596096456051	0.59507894516	0.597013473511	0.600164949894	0.592624783516	0.601695656776	0.59647834301	0.601517558098	0.636924922466	0.601985514164	0.598585009575	0.603845596313	0.594782829285	0.594978570938	0.59603959322	0.599893987179	0.608473002911	0.667311370373	0.608249425888	0.684459030628	0.610790252686	0.611335873604	0.617934882641	0.604372799397	0.609044492245	0.606091678143	0.638069212437	0.605953812599	0.621079623699	0.58833271265	0.616796076298	0.605909585953	0.633347570896	0.603435873985	0.6077465415	0.613101065159	0.606229007244	0.625179767609	0.622845411301	0.604199647903	0.618663311005
41.1364672979	0.592272877693	0.615452408791	0.599777698517	0.635559558868	0.605413377285	0.60270857811	0.635260045528	0.597959458828	0.596195757389	0.594829797745	0.600343763828	0.599359095097	0.593272507191	0.599691808224	0.597175896168	0.601559340954	0.636850059032	0.600305080414	0.599512457848	0.603633105755	0.595438122749	0.596235752106	0.596145451069	0.599682569504	0.607801139355	0.666979134083	0.608106374741	0.683595120907	0.61100178957	0.610498547554	0.61565554142	0.603962779045	0.607977509499	0.610579371452	0.637053608894	0.607989192009	0.621938467026	0.588169336319	0.616145908833	0.604791462421	0.633317887783	0.60420948267	0.608359634876	0.615298271179	0.606600403786	0.625312387943	0.621739029884	0.603557229042	0.619166851044
41.1938817898	0.59154689312	0.616677820683	0.599974632263	0.636778712273	0.606684625149	0.602993488312	0.635457932949	0.599693536758	0.597772181034	0.594701766968	0.599087357521	0.601158857346	0.593001306057	0.600574612617	0.595883846283	0.599965810776	0.636171460152	0.602881729603	0.600388228893	0.603899478912	0.597197175026	0.596430778503	0.596139252186	0.600106596947	0.607466518879	0.66627407074	0.60724401474	0.680212140083	0.613466858864	0.612186014652	0.61814904213	0.605027258396	0.609625458717	0.609852015972	0.636526465416	0.60630851984	0.622899651527	0.588434159756	0.616501927376	0.603518605232	0.632761120796	0.603643834591	0.607834398746	0.616439044476	0.604785203934	0.625173270702	0.620319604874	0.603374302387	0.621302962303
41.2522366444	0.592590391636	0.615318834782	0.599595427513	0.638536810875	0.605993926525	0.601915836334	0.635693728924	0.599373042583	0.597991645336	0.595190107822	0.597774922848	0.601448178291	0.593954861164	0.603556454182	0.596938073635	0.600681483746	0.636148691177	0.600487589836	0.599139809608	0.603399276733	0.600316047668	0.597558259964	0.595796823502	0.5994566679	0.608458280563	0.667064666748	0.608471930027	0.685777544975	0.611056804657	0.612720072269	0.615172445774	0.604880869389	0.609756112099	0.610446035862	0.637912929058	0.606210172176	0.623325049877	0.589344322681	0.614618241787	0.604030430317	0.63317155838	0.602634608746	0.609331071377	0.616092264652	0.605486512184	0.623574793339	0.624122798443	0.60298961401	0.621357321739
41.3110851844	0.592029869556	0.61633092165	0.600342094898	0.63761895895	0.605228304863	0.601819932461	0.634725034237	0.599307060242	0.596635997295	0.596482932568	0.599576711655	0.601306557655	0.594356060028	0.602679312229	0.595753133297	0.602457582951	0.63656681776	0.602536678314	0.599573791027	0.602954149246	0.601690292358	0.597519516945	0.595678806305	0.59939467907	0.607836902142	0.6667522192	0.606327056885	0.685449540615	0.60991102457	0.610157847404	0.61392468214	0.603113353252	0.607865512371	0.61074846983	0.637787699699	0.60505348444	0.622281372547	0.588868260384	0.615544378757	0.604831337929	0.633948147297	0.602985143661	0.607597410679	0.614979982376	0.605582356453	0.624047458172	0.621833264828	0.603654503822	0.6227876544
41.3694870472	0.593325376511	0.61372834444	0.599611401558	0.636436760426	0.607546687126	0.601750791073	0.638118267059	0.598432183266	0.596637129784	0.5947701931	0.599684655666	0.599460601807	0.593596458435	0.602394223213	0.596862494946	0.600973248482	0.636759698391	0.603051960468	0.599771797657	0.604629278183	0.602011799812	0.596355497837	0.595431506634	0.598974227905	0.6090452075	0.668402135372	0.606771111488	0.681568264961	0.6116117239	0.612944066525	0.614747107029	0.606329500675	0.60850840807	0.607783257961	0.639176905155	0.606378555298	0.622779011726	0.589993834496	0.614298641682	0.604512572289	0.633678853512	0.60228985548	0.610407352448	0.615383565426	0.606378436089	0.6252566576	0.622190117836	0.604174733162	0.621651887894
41.4282719294	0.59258210659	0.615704894066	0.599705755711	0.636291801929	0.606261074543	0.602977097034	0.63443082571	0.598720431328	0.595049262047	0.596056818962	0.599733948708	0.601235330105	0.5944840312	0.601885080338	0.596714138985	0.600745379925	0.637325406075	0.602308452129	0.598616123199	0.602589070797	0.603786885738	0.595828294754	0.59560418129	0.600584626198	0.608207762241	0.667026698589	0.608783900738	0.683873713017	0.611676394939	0.611671686172	0.61281722784	0.606459021568	0.606967449188	0.610824525356	0.639637291431	0.605644524097	0.623748123646	0.590370774269	0.613747298717	0.606134533882	0.634531319141	0.601347982883	0.607223391533	0.616192281246	0.605558097363	0.625730574131	0.62214666605	0.603575646877	0.620271861553
41.4871989489	0.593290805817	0.616038441658	0.600634992123	0.637569665909	0.605038106441	0.602460741997	0.63555252552	0.598503828049	0.596831738949	0.596151232719	0.598557889462	0.600646317005	0.595338046551	0.601182162762	0.595843553543	0.6006706357	0.635019361973	0.601056218147	0.59969496727	0.604122817516	0.604263663292	0.596559166908	0.594851255417	0.600139558315	0.607459664345	0.669594347477	0.607635378838	0.683529734612	0.611153960228	0.612045347691	0.614685416222	0.605963885784	0.610086977482	0.608160018921	0.634940862656	0.607043325901	0.622626364231	0.591861665249	0.616683602333	0.605955898762	0.633803665638	0.603925645351	0.60976433754	0.616525828838	0.60443007946	0.625075101852	0.622411489487	0.603929877281	0.620399415493
41.5453580618	0.590981602669	0.616795778275	0.599923312664	0.637587368488	0.605333685875	0.601966381073	0.635806322098	0.601024746895	0.596613645554	0.595582127571	0.598417818546	0.601215720177	0.594341933727	0.602328598499	0.596508920193	0.602539300919	0.636659264565	0.602399170399	0.598548233509	0.604239404202	0.604687988758	0.594447314739	0.59704720974	0.599963963032	0.607616186142	0.667140483856	0.60859555006	0.684386432171	0.612548172474	0.610691189766	0.61385178566	0.605365216732	0.608420968056	0.609492063522	0.637245774269	0.605382323265	0.622491359711	0.592905879021	0.615218639374	0.604022324085	0.634125113487	0.60291749239	0.609138250351	0.615139842033	0.605888485909	0.624169528484	0.621790409088	0.602011561394	0.621540784836
41.6025438706	0.59284555912	0.616530835629	0.600847184658	0.637126326561	0.606804013252	0.602747619152	0.635226726532	0.599356532097	0.596746623516	0.595522880554	0.598579287529	0.599096059799	0.593951404095	0.601313471794	0.594218552113	0.601675570011	0.637133300304	0.602962911129	0.597763955593	0.604461848736	0.605551183224	0.596343994141	0.594929695129	0.598951220512	0.607494473457	0.666952192783	0.60837829113	0.687369227409	0.612537682056	0.61321246624	0.616320550442	0.605233669281	0.608685553074	0.609692513943	0.638292491436	0.606209397316	0.623750150204	0.593710958958	0.616948664188	0.604333281517	0.633457481861	0.604700505733	0.608707368374	0.616387248039	0.6064427495	0.625010251999	0.621293365955	0.60419946909	0.620459675789
41.6599008242	0.592504143715	0.616774260998	0.600189507008	0.63504755497	0.605515480042	0.604076743126	0.636699676514	0.59996598959	0.596360087395	0.59517377615	0.599551439285	0.600597679615	0.59403449297	0.602469801903	0.595961332321	0.601429462433	0.635846078396	0.603176653385	0.599562227726	0.605557203293	0.607630491257	0.597362697124	0.596239924431	0.599780082703	0.607641994953	0.668247997761	0.60851174593	0.683246076107	0.613152265549	0.612864136696	0.61671179533	0.607177913189	0.609392702579	0.610520243645	0.638338685036	0.606766879559	0.623819231987	0.594018936157	0.616508364677	0.605191528797	0.634792923927	0.603212356567	0.608977854252	0.616314351559	0.606595277786	0.625497043133	0.622391283512	0.604342460632	0.620849609375
41.7177848816	0.593083202839	0.61519241333	0.599555492401	0.636879384518	0.607137143612	0.604030847549	0.635548472404	0.599650204182	0.595627367496	0.597408652306	0.598779737949	0.60117161274	0.593870818615	0.603024601936	0.594999492168	0.601912379265	0.636680603027	0.603877604008	0.598590373993	0.604002773762	0.609256386757	0.596062123775	0.596348166466	0.599027276039	0.608295738697	0.670731008053	0.608881354332	0.683292090893	0.611870884895	0.611007034779	0.615426778793	0.606922030449	0.609186291695	0.609433054924	0.636733412743	0.608822286129	0.624523162842	0.594779789448	0.617469251156	0.605374872684	0.634611725807	0.605002045631	0.609391450882	0.617004215717	0.606699705124	0.625326395035	0.622615456581	0.603225529194	0.620829880238
41.7763494651	0.592522263527	0.615406274796	0.600008189678	0.637738764286	0.607613801956	0.602403402328	0.63475227356	0.599096536636	0.596071839333	0.595699727535	0.598677694798	0.601564288139	0.595139205456	0.602450668812	0.596868515015	0.602237641811	0.634141802788	0.601952433586	0.601014494896	0.603074789047	0.607190310955	0.59704887867	0.596379220486	0.600464224815	0.608218312263	0.668363690376	0.607390999794	0.682596743107	0.613057017326	0.610338151455	0.615057945251	0.605468869209	0.609254658222	0.609078705311	0.638577520847	0.60569524765	0.623934626579	0.594554901123	0.615364134312	0.605500042439	0.632902443409	0.606877565384	0.608505189419	0.617244958878	0.605463564396	0.625878989697	0.620813906193	0.604425907135	0.621844947338
41.8362863859	0.593070268631	0.617060244083	0.600368618965	0.63595110178	0.606369495392	0.602721452713	0.636260807514	0.59971010685	0.596835315228	0.596537649632	0.600405275822	0.600516080856	0.593537867069	0.601242542267	0.595577538013	0.60208773613	0.636571586132	0.603538990021	0.600660502911	0.60396361351	0.60674983263	0.596461296082	0.596032142639	0.601132512093	0.607262730598	0.666537046432	0.607450723648	0.68479603529	0.613289475441	0.612689256668	0.619168519974	0.605500161648	0.609664320946	0.609598696232	0.637450218201	0.607217550278	0.62262314558	0.594502806664	0.616810977459	0.606101453304	0.635069310665	0.603673577309	0.607007145882	0.616610705853	0.606196522713	0.625341534615	0.62349832058	0.605293691158	0.622467815876
41.8964879115	0.594372093678	0.615928292274	0.600590229034	0.637964427471	0.607612133026	0.602699756622	0.635254085064	0.600359261036	0.596771478653	0.595519244671	0.599766433239	0.600280106068	0.593866884708	0.602621436119	0.595329582691	0.600444436073	0.636036753654	0.600784957409	0.600867629051	0.604459702969	0.603744745255	0.596491396427	0.596706986427	0.598754644394	0.608608305454	0.670122027397	0.608822405338	0.683990776539	0.612494170666	0.613457918167	0.619287133217	0.605759561062	0.610319674015	0.609078168869	0.636802911758	0.605367362499	0.620135903358	0.593891263008	0.616582512856	0.605802714825	0.635245263577	0.604279994965	0.60960739851	0.618056595325	0.605341553688	0.625003159046	0.622180759907	0.605242073536	0.622486710548
41.9554906686	0.592697203159	0.617761075497	0.601210176945	0.636047780514	0.605812609196	0.60363560915	0.635623157024	0.600736320019	0.597396612167	0.595521211624	0.600511133671	0.601518809795	0.596191108227	0.601550400257	0.59468460083	0.601620912552	0.635380387306	0.603009283543	0.599758446217	0.60354745388	0.602813959122	0.596863746643	0.597059607506	0.601058721542	0.609443366528	0.670017421246	0.609630346298	0.688019454479	0.613066315651	0.614267647266	0.620426356792	0.605714559555	0.609343886375	0.609941005707	0.637305259705	0.607910513878	0.622311770916	0.592577517033	0.61751806736	0.606682598591	0.634248137474	0.60535377264	0.607850432396	0.615638613701	0.606214642525	0.625909984112	0.62173473835	0.604866981506	0.620910525322
42.0111461083	0.592921674252	0.616881668568	0.60104817152	0.637973189354	0.605435073376	0.604907393456	0.634839653969	0.598677098751	0.597726464272	0.596217811108	0.599236130714	0.600318729877	0.593320846558	0.602673947811	0.595934927464	0.602275252342	0.634290874004	0.602786004543	0.599876582623	0.604572296143	0.598691880703	0.596353769302	0.597022593021	0.599763810635	0.609108686447	0.671451032162	0.608870923519	0.684433281422	0.611951768398	0.614179730415	0.619480252266	0.605405092239	0.610595345497	0.610420525074	0.636625349522	0.607603371143	0.624544620514	0.591716587543	0.615707397461	0.606193780899	0.635538756847	0.602744400501	0.609617650509	0.617555320263	0.605599701405	0.624145805836	0.62058198452	0.603749215603	0.620750010014
42.0686006149	0.593060851097	0.6171246171	0.601200401783	0.639157414436	0.606877505779	0.603173196316	0.636257588863	0.597946822643	0.596465408802	0.596950352192	0.600479900837	0.600923597813	0.593990206718	0.603082180023	0.59682059288	0.602224588394	0.63797301054	0.60288977623	0.6009567976	0.604824900627	0.595833361149	0.597994565964	0.598043560982	0.599787056446	0.608974933624	0.670631408691	0.609515786171	0.683020889759	0.61450946331	0.613571703434	0.620136380196	0.605012774467	0.609769582748	0.611250162125	0.639496028423	0.605070829391	0.624173045158	0.587554037571	0.615391850471	0.605211377144	0.635850846767	0.605506300926	0.610208630562	0.616429686546	0.604484200478	0.624036252499	0.62110054493	0.604394257069	0.621079146862
42.1272814671	0.593442976475	0.616979181767	0.600734591484	0.638318002224	0.607517421246	0.602722346783	0.637072324753	0.600813448429	0.596801042557	0.596658229828	0.600594818592	0.600813210011	0.594746947289	0.60346108675	0.595645487309	0.601864159107	0.636331498623	0.603475153446	0.600173652172	0.602895855904	0.587824702263	0.597792983055	0.597020208836	0.599995493889	0.607558012009	0.671567738056	0.608311355114	0.68614667654	0.612856328487	0.612999975681	0.622687339783	0.607270658016	0.611036837101	0.610193252563	0.637828886509	0.609686791897	0.625047504902	0.585026681423	0.617295563221	0.607024788857	0.635109245777	0.60323625803	0.609408915043	0.616397500038	0.605076134205	0.62730807066	0.622957587242	0.603617727757	0.621750116348
42.1856451829	0.592968821526	0.617739379406	0.601630151272	0.63641679287	0.608163356781	0.60434037447	0.637838125229	0.598618805408	0.596976101398	0.596762359142	0.600239932537	0.601302981377	0.594839572906	0.600002646446	0.596665322781	0.602294385433	0.637729883194	0.603008329868	0.599229097366	0.604005038738	0.586833119392	0.596718549728	0.59521651268	0.600484549999	0.609247863293	0.669862568378	0.6092466712	0.683196425438	0.612197101116	0.612654805183	0.618634998798	0.605917453766	0.609925806522	0.608737826347	0.636228501797	0.607598543167	0.623592019081	0.578075289726	0.616219341755	0.607589066029	0.634998083115	0.603979110718	0.611738741398	0.616561114788	0.60737401247	0.625049352646	0.62249058485	0.604849636555	0.621528208256
42.2447056373	0.593739807606	0.617754638195	0.60248208046	0.639380931854	0.606796622276	0.60165053606	0.637336730957	0.59929394722	0.597291946411	0.59761339426	0.601230442524	0.600077271461	0.59547150135	0.601986050606	0.594879746437	0.60217577219	0.637905955315	0.601455330849	0.599746525288	0.603947639465	0.586581647396	0.598083078861	0.596292674541	0.600291490555	0.610106825829	0.672940969467	0.609315335751	0.683327972889	0.611559510231	0.613817691803	0.622078180313	0.605599820614	0.610247612	0.610268831253	0.637157976627	0.606860101223	0.624782681465	0.574550807476	0.616556048393	0.605411887169	0.634738087654	0.603311777115	0.607820391655	0.617618560791	0.607181727886	0.625451385975	0.623718261719	0.604872345924	0.621033847332
42.3036985	0.59306448698	0.618307471275	0.602672934532	0.634775936604	0.605537176132	0.602256536484	0.637917339802	0.600258588791	0.595453977585	0.597051382065	0.599695980549	0.601670503616	0.595020949841	0.602422177792	0.596832096577	0.60142070055	0.637711524963	0.604185223579	0.601912438869	0.6045794487	0.589814722538	0.597808837891	0.595926880836	0.600560247898	0.609066367149	0.671557962894	0.608259499073	0.682410657406	0.613511800766	0.612686038017	0.62100481987	0.60568434	0.610763967037	0.608949959278	0.637380182743	0.607665598392	0.624543964863	0.572704434395	0.618701696396	0.606885373592	0.635606229305	0.60308688879	0.609705924988	0.61668074131	0.606417179108	0.626273810863	0.623026549816	0.603162050247	0.621087193489
42.3619415363	0.592381477356	0.617589116096	0.601477861404	0.637887060642	0.608757853508	0.604298293591	0.635935664177	0.599743187428	0.598305344582	0.596289753914	0.600285768509	0.602942824364	0.595259487629	0.602048575878	0.598080456257	0.602955520153	0.637525260448	0.603768885136	0.600187182426	0.603646576405	0.594581604004	0.596408188343	0.597283840179	0.601716578007	0.609473526478	0.673333823681	0.608721256256	0.681906044483	0.612252473831	0.613139808178	0.621151804924	0.606658101082	0.610214591026	0.608476340771	0.640917122364	0.606929183006	0.622433543205	0.576121509075	0.619177877903	0.606585085392	0.634384214878	0.600344419479	0.608484089375	0.617501795292	0.606753647327	0.624136567116	0.621574401855	0.604962170124	0.623911559582
42.4202020963	0.59524589777	0.618565201759	0.602140307426	0.636548221111	0.608451664448	0.602855205536	0.637279391289	0.601026594639	0.597795367241	0.597158789635	0.598847329617	0.601172745228	0.596468985081	0.60394859314	0.59768474102	0.601245641708	0.636658847332	0.602720975876	0.599359035492	0.604997992516	0.598559617996	0.598807513714	0.595750510693	0.600862383842	0.607977807522	0.67058134079	0.608888149261	0.685002207756	0.613480746746	0.610971212387	0.620166659355	0.608279466629	0.608344018459	0.610433518887	0.639202296734	0.606028020382	0.622674107552	0.587689697742	0.616871356964	0.606234967709	0.63499122858	0.595129787922	0.609408438206	0.617372512817	0.607608795166	0.627086758614	0.623372137547	0.605469107628	0.622805714607
42.4789694548	0.59336656332	0.616700828075	0.601690590382	0.639265477657	0.606256783009	0.603392601013	0.63332259655	0.600421011448	0.596235215664	0.597873926163	0.601255834103	0.601158797741	0.595335841179	0.602750658989	0.597747981548	0.602208077908	0.638220787048	0.603693187237	0.59894990921	0.603267788887	0.607151567936	0.597067594528	0.597171783447	0.601003110409	0.607870459557	0.672400355339	0.609026491642	0.685648024082	0.612941563129	0.612041413784	0.620786905289	0.605007171631	0.609530329704	0.609602451324	0.639208316803	0.606916904449	0.623059093952	0.592102706432	0.61528211832	0.606731534004	0.635009050369	0.594945549965	0.609549403191	0.617411673069	0.605813920498	0.625963747501	0.621726036072	0.602873325348	0.623347640038
42.5372608503	0.594335734844	0.618310749531	0.602398097515	0.63830769062	0.607707262039	0.604815602303	0.638615906239	0.60031157732	0.599436104298	0.59681558609	0.600903868675	0.602143585682	0.594044983387	0.602798223495	0.596324682236	0.601548194885	0.635654568672	0.603594660759	0.600626409054	0.60294175148	0.610283732414	0.59714949131	0.597078025341	0.599972784519	0.608048319817	0.674153923988	0.609269559383	0.684313416481	0.613095939159	0.614526391029	0.621086657047	0.606242656708	0.610139846802	0.609983623028	0.636828184128	0.606801271439	0.620299935341	0.596739292145	0.617471039295	0.60676908493	0.634168148041	0.605522811413	0.608379364014	0.619717240334	0.60613077879	0.627461194992	0.623210906982	0.606022000313	0.623023152351
42.5946074327	0.593573153019	0.617078006268	0.602114140987	0.641293168068	0.607524752617	0.603896379471	0.631525099277	0.599911689758	0.598124623299	0.596742212772	0.601192355156	0.600373029709	0.595035970211	0.603931128979	0.596607863903	0.602909147739	0.637788176537	0.605136930943	0.600639164448	0.603396117687	0.610252380371	0.597235918045	0.59693801403	0.599518835545	0.609038293362	0.673956751823	0.608568191528	0.685928106308	0.611545145512	0.61279463768	0.620643019676	0.607145547867	0.610814988613	0.612322390079	0.637862026691	0.605782926083	0.622904419899	0.597690403461	0.616978287697	0.606461942196	0.634456157684	0.610401213169	0.609115064144	0.616757571697	0.607436060905	0.625895023346	0.62243771553	0.605089128017	0.621977031231
42.6536922057	0.593493163586	0.618310391903	0.601353049278	0.639132022858	0.60837906599	0.602891027927	0.639126956463	0.601040840149	0.597159683704	0.596572160721	0.599530160427	0.600891172886	0.594636023045	0.602782309055	0.597645401955	0.603256106377	0.638132095337	0.603033006191	0.600443124771	0.604065418243	0.605771005154	0.597594559193	0.595923960209	0.600847899914	0.60803604126	0.672439277172	0.609347581863	0.68379431963	0.612526237965	0.61219650507	0.619919359684	0.605551302433	0.610470056534	0.611793875694	0.638831913471	0.607573509216	0.62407630682	0.596312880516	0.615709066391	0.606623470783	0.635254919529	0.620807290077	0.609344422817	0.617932200432	0.607216060162	0.626488983631	0.622582197189	0.604329586029	0.623423993587
42.7107204994	0.594888985157	0.620513498783	0.601653695107	0.638064861298	0.606312930584	0.603759288788	0.633491873741	0.600161671638	0.597791075706	0.596196949482	0.60077893734	0.601461589336	0.596219480038	0.603360891342	0.59622579813	0.602438390255	0.636539697647	0.603327453136	0.599666118622	0.604988694191	0.602917015553	0.597648382187	0.597079753876	0.599522948265	0.608879864216	0.6737241745	0.608423411846	0.683403730392	0.612997829914	0.612765789032	0.621695697308	0.606286287308	0.610183358192	0.609962761402	0.637926280499	0.608230292797	0.62324488163	0.593124866486	0.61799120903	0.604965269566	0.634900689125	0.62065500021	0.609334945679	0.618575692177	0.607084095478	0.625923454762	0.623775303364	0.604346036911	0.623274624348
42.7678780556	0.593261778355	0.618331730366	0.602781713009	0.636294364929	0.608029901981	0.604258716106	0.637827515602	0.600312232971	0.59830725193	0.596687555313	0.60048532486	0.601141393185	0.595948815346	0.604227542877	0.596359491348	0.602677106857	0.638403356075	0.603321135044	0.601896703243	0.605004370213	0.598112523556	0.597411990166	0.596958220005	0.601357638836	0.609110057354	0.674779832363	0.611159205437	0.684791982174	0.612963914871	0.615109741688	0.619408905506	0.607117533684	0.608631908894	0.610132992268	0.636635363102	0.608080208302	0.624415636063	0.589952468872	0.616397678852	0.607183635235	0.635291814804	0.617844164371	0.610533833504	0.617607653141	0.606266379356	0.627333164215	0.624650120735	0.604337155819	0.622468411922
42.826205492	0.594124257565	0.61844933033	0.602370619774	0.638164997101	0.607400894165	0.603915214539	0.63849234581	0.599757015705	0.597294807434	0.59546738863	0.59954303503	0.60281509161	0.595683515072	0.603157877922	0.595208823681	0.60284101963	0.635755240917	0.603969633579	0.599847316742	0.60378319025	0.593396067619	0.598302066326	0.596991837025	0.600523769855	0.608856499195	0.675686717033	0.60766685009	0.686126768589	0.613500475883	0.612752795219	0.620511710644	0.605826258659	0.610347747803	0.610943615437	0.638075053692	0.6070343256	0.624811053276	0.587100088596	0.617332518101	0.608260929585	0.63620698452	0.618315696716	0.608926534653	0.615940690041	0.605944156647	0.626222252846	0.623690843582	0.604161858559	0.621057868004
42.8850436608	0.593077838421	0.619117379189	0.601909577847	0.638517618179	0.608660697937	0.605190396309	0.636873960495	0.600358664989	0.596186935902	0.596433579922	0.598846793175	0.600118041039	0.595475316048	0.603562295437	0.598215699196	0.603508412838	0.638375520706	0.604700803757	0.599617540836	0.604127287865	0.594420194626	0.596603751183	0.597441673279	0.601727902889	0.608390569687	0.674307763577	0.609602451324	0.685132801533	0.613847851753	0.612008631229	0.622552752495	0.607181489468	0.610657393932	0.61161839962	0.638613522053	0.606450855732	0.623100578785	0.585310876369	0.616710722446	0.605604767799	0.634673535824	0.613523840904	0.611033082008	0.61810696125	0.608313918114	0.625293135643	0.622697234154	0.604313194752	0.622999370098
42.9443851709	0.594207644463	0.619733095169	0.601630270481	0.637248635292	0.609251022339	0.603971898556	0.637055575848	0.601553201675	0.597268164158	0.59686177969	0.600288927555	0.601496756077	0.595457494259	0.60497879982	0.597392439842	0.60315734148	0.635761916637	0.605127394199	0.599203228951	0.605505228043	0.593322873116	0.597874343395	0.598214805126	0.600651741028	0.608714520931	0.677795171738	0.607434511185	0.68445545435	0.613061249256	0.613428533077	0.62062805891	0.606072723866	0.609834372997	0.609559893608	0.640244066715	0.608086824417	0.6241543293	0.583299458027	0.616505563259	0.607255280018	0.635979771614	0.611784994602	0.609964966774	0.615934789181	0.607027649879	0.626355409622	0.622201740742	0.603349864483	0.624350905418
43.0031491915	0.594213366508	0.61958771944	0.602600336075	0.637153089046	0.606927275658	0.602746844292	0.636460006237	0.599942028522	0.59675514698	0.597124755383	0.59904307127	0.601125895977	0.595690011978	0.602054536343	0.597579836845	0.603170394897	0.636999666691	0.60176640749	0.601542711258	0.603133678436	0.593107998371	0.597676336765	0.597119688988	0.60117828846	0.608345389366	0.678478300571	0.609808385372	0.685527920723	0.613497555256	0.614311695099	0.620635926723	0.606170117855	0.609129726887	0.611687481403	0.6421251297	0.607690513134	0.624909758568	0.58373695612	0.618603289127	0.605392992496	0.635932147503	0.608082294464	0.609790146351	0.618185639381	0.607679367065	0.627196609974	0.623275518417	0.605418205261	0.622265398502
43.0612903833	0.593550026417	0.619036316872	0.602283060551	0.636307835579	0.607129752636	0.603366672993	0.637027561665	0.600186407566	0.59806650877	0.596982002258	0.600667893887	0.602329313755	0.596123278141	0.603501141071	0.59750854969	0.603304743767	0.636998593807	0.603335022926	0.601655721664	0.60382181406	0.593770861626	0.596757054329	0.597727119923	0.600812494755	0.611462831497	0.674104392529	0.609787464142	0.685346961021	0.612436890602	0.613645136356	0.620175361633	0.606618523598	0.609735608101	0.61068046093	0.639386475086	0.608389437199	0.625321567059	0.581181287766	0.618558764458	0.608076393604	0.635799944401	0.609536170959	0.60993462801	0.615752875805	0.607933521271	0.627541065216	0.625054955482	0.606026530266	0.625681757927
43.1191215913	0.593796849251	0.618383347988	0.601906180382	0.636677861214	0.608290493488	0.604594886303	0.635330498219	0.601442158222	0.597352385521	0.597592830658	0.601047039032	0.601018249989	0.596861541271	0.603089272976	0.597175717354	0.604039728642	0.636203765869	0.603743493557	0.599348604679	0.605453908443	0.59362745285	0.598156929016	0.598364114761	0.601486027241	0.609538435936	0.676598846912	0.609422922134	0.683860301971	0.613540649414	0.614475011826	0.62087982893	0.606640219688	0.607845842838	0.611281335354	0.642631292343	0.609306931496	0.626158475876	0.581293165684	0.618162035942	0.606868982315	0.635415017605	0.607005119324	0.610508561134	0.616392076015	0.607341766357	0.626321256161	0.622257530689	0.60547798872	0.6245251894
43.1756834586	0.593455255032	0.619808375835	0.602578997612	0.636941432953	0.607516765594	0.602626621723	0.636987745762	0.600901901722	0.598091721535	0.597141444683	0.599027454853	0.599455595016	0.594469308853	0.605008840561	0.59637850523	0.603612542152	0.636571466923	0.603604316711	0.600464999676	0.604159712791	0.594731092453	0.596968948841	0.596659779549	0.600976884365	0.608939290047	0.670791268349	0.609253704548	0.684692680836	0.611311733723	0.613608658314	0.619238495827	0.607083141804	0.611082315445	0.611423134804	0.639084875584	0.607442259789	0.624785780907	0.581777691841	0.617733418941	0.605500161648	0.635848999023	0.604136765003	0.610184550285	0.616555273533	0.606271028519	0.625470101833	0.624163985252	0.603916764259	0.623532176018
43.2333129644	0.594259023666	0.619313001633	0.602439701557	0.637287557125	0.607349932194	0.604578912258	0.638246297836	0.600577116013	0.597754955292	0.597618103027	0.601191520691	0.601401269436	0.595853328705	0.603228986263	0.597611486912	0.604533433914	0.637428343296	0.603536486626	0.600392580032	0.604947805405	0.595776379108	0.598249852657	0.597013950348	0.600881814957	0.60970979929	0.676998794079	0.609421372414	0.688746809959	0.614376068115	0.613681197166	0.620807826519	0.606996953487	0.611340641975	0.610575139523	0.638344466686	0.60824906826	0.624572634697	0.582880496979	0.61727386713	0.607517302036	0.635845780373	0.604617416859	0.610109090805	0.618000090122	0.607362091541	0.628045201302	0.626001894474	0.606116652489	0.623371601105
43.2928273678	0.595671236515	0.620197832584	0.604451656342	0.641489088535	0.606746315956	0.602610707283	0.635452151299	0.601569890976	0.599135637283	0.598084032536	0.601007759571	0.602704584599	0.595577657223	0.60409539938	0.597488880157	0.605140507221	0.637470543385	0.604015231133	0.601218700409	0.605996668339	0.597427725792	0.59658229351	0.596795678139	0.601660013199	0.608564078808	0.677989065647	0.609228730202	0.685071468353	0.613584578037	0.6128911376	0.621760249138	0.606894671917	0.61041021347	0.610288262367	0.640176296234	0.606964826584	0.624127864838	0.58231306076	0.618081569672	0.607517361641	0.63705009222	0.604579150677	0.610538244247	0.618509948254	0.60955452919	0.625285387039	0.624485909939	0.606139779091	0.623094022274
43.3526435693	0.594054937363	0.619385957718	0.603068649769	0.63968616724	0.608207583427	0.605433642864	0.637836456299	0.601598501205	0.597818911076	0.597378969193	0.601864755154	0.602489650249	0.595256388187	0.602262854576	0.598456203938	0.60348045826	0.635748565197	0.60495954752	0.601411819458	0.607056498528	0.598199605942	0.598229706287	0.598618745804	0.6008284688	0.610905468464	0.678831756115	0.610826969147	0.687532782555	0.613457262516	0.61322581768	0.619957983494	0.607409954071	0.612177252769	0.613015115261	0.635924577713	0.608482182026	0.623625338078	0.585643947124	0.615782320499	0.608293712139	0.636434793472	0.604576528072	0.611159563065	0.618708968163	0.608067512512	0.62881988287	0.623189032078	0.60681694746	0.623449683189
43.4113111893	0.594020545483	0.620558023453	0.604865014553	0.638427913189	0.609179735184	0.606112778187	0.636239945889	0.601048707962	0.597642481327	0.598180294037	0.600658178329	0.602217316628	0.595261454582	0.604927539825	0.596835136414	0.604610264301	0.63680267334	0.602843940258	0.598860859871	0.60833132267	0.600907862186	0.598380684853	0.597217440605	0.600743055344	0.609708607197	0.677134871483	0.609069705009	0.690529704094	0.615039288998	0.613682210445	0.621761977673	0.60712146759	0.612353265285	0.611113846302	0.639181733131	0.608455300331	0.624899148941	0.586844563484	0.619379758835	0.607042253017	0.634444236755	0.60560888052	0.610732018948	0.617111444473	0.607355952263	0.628289461136	0.623287081718	0.606337606907	0.624775826931
43.468784372	0.595335841179	0.623158454895	0.603109538555	0.638925731182	0.608331859112	0.603270828724	0.638843178749	0.601518929005	0.597787261009	0.59803289175	0.600876927376	0.60143494606	0.595869600773	0.604354500771	0.598527669907	0.60301733017	0.637137830257	0.604567468166	0.600744605064	0.611824691296	0.601458311081	0.597492337227	0.597049832344	0.602701663971	0.609489381313	0.678659856319	0.610459327698	0.691513359547	0.615329325199	0.615110635757	0.62133449316	0.60871219635	0.610832989216	0.612615704536	0.639206469059	0.606911182404	0.625079929829	0.588026702404	0.617669761181	0.607244610786	0.635711073875	0.604810595512	0.612133622169	0.61844855547	0.607834279537	0.62609988451	0.625614523888	0.606251239777	0.623663127422
43.5260388851	0.595030367374	0.619943201542	0.60363805294	0.637162864208	0.609285831451	0.603685498238	0.637635231018	0.60288387537	0.598597466946	0.597878336906	0.600131869316	0.603000402451	0.596280038357	0.604406118393	0.597118675709	0.603704810143	0.636866927147	0.603223562241	0.601138532162	0.614411950111	0.601697742939	0.597448170185	0.597887039185	0.60273951292	0.609007239342	0.678746938705	0.609918951988	0.691581606865	0.613945603371	0.614452719688	0.619950592518	0.607336163521	0.611572563648	0.610534131527	0.638772964478	0.609373092651	0.624784111977	0.589055240154	0.615887820721	0.607766628265	0.635293841362	0.606184601784	0.610421359539	0.617447853088	0.607243299484	0.627160906792	0.624641060829	0.604461073875	0.624289214611
43.583755374	0.595278859138	0.619924664497	0.603944182396	0.636614084244	0.607700169086	0.604507803917	0.638033926487	0.601721346378	0.599223673344	0.596441328526	0.600540935993	0.600598156452	0.596069276333	0.603442370892	0.598666906357	0.602076530457	0.637036085129	0.604658007622	0.60005825758	0.615512192249	0.602443158627	0.597921073437	0.59701102972	0.601438105106	0.609597325325	0.679366648197	0.607922017574	0.693539619446	0.612998902798	0.613346636295	0.620629012585	0.608458280563	0.613230228424	0.613265514374	0.639591097832	0.608407735825	0.623877644539	0.591074049473	0.6185079813	0.607625007629	0.635065376759	0.609217584133	0.611326158047	0.617617070675	0.608440816402	0.628364026546	0.624344706535	0.6040391922	0.624136090279
43.6415248712	0.594840228558	0.620456218719	0.603315830231	0.637183308601	0.60794955492	0.603132963181	0.638835847378	0.601748526096	0.599072098732	0.597371637821	0.601363539696	0.602505683899	0.595235407352	0.605522453785	0.598530948162	0.603778243065	0.638022959232	0.603293180466	0.600387692451	0.615361750126	0.60195928812	0.596939206123	0.598919153214	0.600374758244	0.608401060104	0.680993318558	0.609788775444	0.68987172842	0.614358842373	0.613889575005	0.622086584568	0.605892956257	0.609601318836	0.611021757126	0.64043211937	0.60786563158	0.625719726086	0.590496122837	0.616896629333	0.608026027679	0.635095596313	0.611422419548	0.609438300133	0.61860024929	0.609183847904	0.628149271011	0.622074902058	0.606633901596	0.622633635998
43.7005944252	0.594451606274	0.621839225292	0.60249298811	0.638780653477	0.608435690403	0.604654967785	0.637990415096	0.599634170532	0.600467145443	0.59739357233	0.601158320904	0.603429436684	0.596873342991	0.603153765202	0.597265899181	0.603364706039	0.63855445385	0.604271888733	0.60133856535	0.616095542908	0.602408289909	0.59756475687	0.598212480545	0.602873027325	0.610407948494	0.681694746017	0.609555959702	0.695352137089	0.61236000061	0.614193499088	0.621695995331	0.606684744358	0.612125217915	0.61145401001	0.639708220959	0.609208643436	0.625998735428	0.590139985085	0.619360029697	0.608466684818	0.637287914753	0.612619459629	0.611387372017	0.620065867901	0.610274076462	0.627838551998	0.625832557678	0.606315255165	0.624267876148
43.7598396937	0.593651711941	0.620076775551	0.604300200939	0.640324771404	0.606330990791	0.604036688805	0.640923917294	0.601938784122	0.598489820957	0.597723960876	0.600627541542	0.601022601128	0.596955120564	0.605056524277	0.598780333996	0.604949891567	0.635828197002	0.604514956474	0.60227137804	0.615223705769	0.602266192436	0.59764868021	0.597569108009	0.602366447449	0.608842134476	0.681550323963	0.609044492245	0.693955361843	0.61260509491	0.614443659782	0.622255802155	0.606572568417	0.611731827259	0.612449288368	0.644043982029	0.608143091202	0.628193676472	0.590617179871	0.617247879505	0.608369469643	0.636330008507	0.611957907677	0.610816061497	0.61734688282	0.608012139797	0.627077162266	0.624216914177	0.605811417103	0.624048471451
43.8189428647	0.594120562077	0.621620953083	0.603376686573	0.637153804302	0.60686403513	0.604211390018	0.639794528484	0.601918041706	0.598160266876	0.598337054253	0.601927816868	0.601566433907	0.595294713974	0.605487942696	0.597788095474	0.605508923531	0.639001309872	0.604828894138	0.601645350456	0.615107834339	0.603036999702	0.598982095718	0.597781062126	0.603085815907	0.608998656273	0.682098388672	0.610250174999	0.687091767788	0.613236904144	0.614197552204	0.618834733963	0.606324255466	0.612713038921	0.613000333309	0.638701200485	0.609238743782	0.624633491039	0.590466439724	0.618893802166	0.606977522373	0.635922014713	0.61336684227	0.610365867615	0.618851184845	0.607904851437	0.626352667809	0.624440848827	0.605949163437	0.624756336212
43.8779451052	0.594687581062	0.622530162334	0.603507816792	0.637259662151	0.608762681484	0.604074001312	0.639577746391	0.60083180666	0.599459052086	0.598810613155	0.602457284927	0.604442894459	0.596503853798	0.60309702158	0.597982823849	0.604419708252	0.638081848621	0.604922413826	0.602601349354	0.611910104752	0.603510439396	0.598715305328	0.598999321461	0.603097498417	0.610434234142	0.682710289955	0.608565747738	0.687174797058	0.615840494633	0.612698018551	0.620902478695	0.607903957367	0.613664209843	0.613267719746	0.642215311527	0.60850661993	0.626551151276	0.589598655701	0.620163142681	0.608516871929	0.63634544611	0.61366468668	0.609435260296	0.618728876114	0.609976649284	0.629071176052	0.626163244247	0.60682785511	0.625166893005
43.9356876214	0.594840288162	0.621536433697	0.603334367275	0.638845026493	0.607676565647	0.606362998486	0.637667059898	0.601388275623	0.598959803581	0.597526609898	0.60041642189	0.602592885494	0.596105933189	0.606080412865	0.59795820713	0.604821741581	0.637064635754	0.604142785072	0.600024938583	0.608936190605	0.6027572155	0.599400579929	0.597959458828	0.600810587406	0.609390199184	0.681434571743	0.609525859356	0.677390098572	0.614769399166	0.614606559277	0.620768666267	0.609368681908	0.611766338348	0.611107110977	0.640493869781	0.608005583286	0.62566947937	0.590121090412	0.61899459362	0.607757329941	0.635787427425	0.613725066185	0.613757431507	0.619059741497	0.609707057476	0.627974748611	0.625348329544	0.606487810612	0.623273849487
43.9925846656	0.595079004765	0.622736990452	0.604050219059	0.638648092747	0.608081579208	0.604664921761	0.638619422913	0.601987123489	0.598266839981	0.596723794937	0.59984099865	0.602691829205	0.594895780087	0.603720903397	0.597777485847	0.602789521217	0.637320697308	0.604248642921	0.602343559265	0.600434660912	0.602538883686	0.598667442799	0.597483217716	0.602413713932	0.610200762749	0.682083308697	0.609670877457	0.672412455082	0.614265978336	0.614117741585	0.621362030506	0.608198344707	0.612338721752	0.610966324806	0.639058291912	0.607073128223	0.625158846378	0.591147243977	0.618281304836	0.60825073719	0.635881125927	0.61273008585	0.610796153545	0.618432164192	0.607650458813	0.627630591393	0.625508069992	0.605351626873	0.625079810619
44.0496821404	0.59359484911	0.622768998146	0.604008734226	0.636951088905	0.607706069946	0.605035483837	0.639128744602	0.600683450699	0.598339915276	0.596329391003	0.601279139519	0.60232180357	0.596770823002	0.603340089321	0.59662681818	0.603393137455	0.635494828224	0.604587256908	0.602433443069	0.59351593256	0.601562559605	0.599088251591	0.598226606846	0.602547764778	0.609033048153	0.682606458664	0.610443711281	0.665269613266	0.615508496761	0.614546895027	0.620844304562	0.608705282211	0.610566198826	0.612116098404	0.640621960163	0.608981251717	0.624982774258	0.591290593147	0.618332386017	0.607534348965	0.635698437691	0.613682866096	0.612616479397	0.620458543301	0.608909666538	0.625828742981	0.625822067261	0.607206940651	0.625578284264
44.1080933015	0.595239758492	0.622062683105	0.603844285011	0.638782382011	0.608830332756	0.605360209942	0.637705266476	0.601313710213	0.599577665329	0.597849726677	0.601895213127	0.602942883968	0.596108794212	0.604782998562	0.597765564919	0.604559242725	0.636519491673	0.604074597359	0.6027790308	0.579330265522	0.601012051105	0.597950994968	0.59852963686	0.602228462696	0.610965132713	0.683466315269	0.609895348549	0.659060001373	0.614837825298	0.614453971386	0.623483419418	0.608098983765	0.61270827055	0.610491394997	0.639054536819	0.609307348728	0.625037193298	0.591563761234	0.617810130119	0.608245015144	0.634900450706	0.612274885178	0.611969769001	0.617447376251	0.609265446663	0.625390172005	0.62667542696	0.606403410435	0.62606304884
44.1683485508	0.59484577179	0.621402204037	0.604901432991	0.639497339725	0.606638371944	0.604014992714	0.638352096081	0.601246535778	0.596772670746	0.598615765572	0.601957798004	0.602055490017	0.596411347389	0.604132115841	0.598250746727	0.604774713516	0.637280106544	0.604455828667	0.603055894375	0.567859828472	0.603182256222	0.599830687046	0.598750650883	0.602325856686	0.610615253448	0.682767748833	0.60970389843	0.673155844212	0.613582611084	0.615066409111	0.624246716499	0.608874261379	0.611642360687	0.612669348717	0.638655245304	0.607825636864	0.624837040901	0.590043723583	0.61706840992	0.608074307442	0.637268185616	0.613202512264	0.611284375191	0.620723426342	0.608517706394	0.627175867558	0.626098275185	0.606436610222	0.625016331673
44.2271416187	0.596293747425	0.623065531254	0.605817317963	0.639444291592	0.608647227287	0.60578250885	0.637013971806	0.60189896822	0.599708676338	0.598822534084	0.6021053195	0.603419244289	0.595991671085	0.604877173901	0.598668217659	0.603074491024	0.638158380985	0.605802714825	0.60187125206	0.568063318729	0.603024601936	0.59998434782	0.599044799805	0.601011574268	0.610170662403	0.682778954506	0.609957933426	0.688727796078	0.614556133747	0.615480661392	0.622620165348	0.608222007751	0.612107634544	0.612878203392	0.641622722149	0.609095811844	0.626510262489	0.59055942297	0.617447793484	0.610400140285	0.636612415314	0.612984120846	0.611725151539	0.619152069092	0.609197199345	0.62847918272	0.624409854412	0.605722427368	0.625760436058
44.2855068843	0.595268368721	0.623083174229	0.60380834341	0.641898930073	0.608099639416	0.604600071907	0.637844860554	0.601010501385	0.599003493786	0.598117232323	0.602356612682	0.603231370449	0.596971511841	0.604817211628	0.598182737827	0.603964209557	0.63735306263	0.606144189835	0.600601315498	0.582072615623	0.603072404861	0.59866476059	0.597660005093	0.600992441177	0.608892142773	0.685261666775	0.61177778244	0.699422717094	0.61403042078	0.614388525486	0.621190607548	0.607475042343	0.614095032215	0.610588848591	0.641089320183	0.60881125927	0.626209378242	0.590934455395	0.617923557758	0.608978927135	0.636405289173	0.612448632717	0.610284626484	0.618447005749	0.610277235508	0.627521932125	0.624636113644	0.607272863388	0.625208556652
44.3444908063	0.5948548913	0.623200058937	0.605988562107	0.638716697693	0.608188092709	0.602410674095	0.635712504387	0.601025760174	0.59955316782	0.596544146538	0.601298391819	0.603043675423	0.595626235008	0.604210972786	0.598615109921	0.603470504284	0.63759970665	0.603238165379	0.599950194359	0.617064237595	0.602541804314	0.59906989336	0.597918868065	0.601612508297	0.61045062542	0.681081652641	0.611321151257	0.701287269592	0.613685905933	0.613578736782	0.621329009533	0.60930621624	0.61136251688	0.61170989275	0.640371024609	0.609256803989	0.625894427299	0.590039253235	0.618446946144	0.607911944389	0.636971354485	0.612383365631	0.61107313633	0.616735041142	0.608118414879	0.628285586834	0.625588834286	0.606006324291	0.626009583473
44.4027079741	0.595208525658	0.622538626194	0.604063868523	0.640910327435	0.609128773212	0.604819953442	0.638031423092	0.600855231285	0.599378347397	0.598026394844	0.60204821825	0.604008674622	0.595886647701	0.605281531811	0.598426818848	0.604564368725	0.636346101761	0.604808032513	0.603294789791	0.6325776577	0.603032052517	0.599003553391	0.597956776619	0.60244178772	0.610648214817	0.683104991913	0.611265778542	0.695819556713	0.614313185215	0.615813910961	0.622300863266	0.608609735966	0.610738575459	0.611552238464	0.642454564571	0.608950376511	0.628010034561	0.59063231945	0.619651377201	0.607713460922	0.63652908802	0.614129662514	0.612857758999	0.620228827	0.609160959721	0.629391014576	0.625784158707	0.607095360756	0.624131023884
44.4595283667	0.595865190029	0.623776078224	0.605177283287	0.64113765955	0.607311785221	0.605034887791	0.639871537685	0.601714968681	0.598550438881	0.596763253212	0.601636469364	0.602796256542	0.595442473888	0.605007767677	0.59816378355	0.604417324066	0.638191521168	0.605431377888	0.603076577187	0.634871006012	0.602824270725	0.599025905132	0.598825156689	0.604007720947	0.610003888607	0.684504747391	0.609835803509	0.688762247562	0.613343656063	0.615848124027	0.622946321964	0.606942117214	0.613354086876	0.612345397472	0.640843510628	0.610791742802	0.625302433968	0.591416120529	0.620769739151	0.607838690281	0.635990977287	0.613172233105	0.610816299915	0.618782281876	0.60883140564	0.627428948879	0.626591384411	0.606751859188	0.626817643642
44.5169806083	0.595677554607	0.623637318611	0.605871856213	0.638855755329	0.60809224844	0.604619264603	0.640340149403	0.60137796402	0.598363876343	0.599024653435	0.602655172348	0.603778660297	0.596198737621	0.604831397533	0.598553478718	0.604053020477	0.637112617493	0.603946506977	0.603458762169	0.629061460495	0.603643119335	0.598281681538	0.600119292736	0.601720333099	0.609865367413	0.684612095356	0.609738051891	0.686630964279	0.614751398563	0.61584675312	0.621695399284	0.609063863754	0.609822452068	0.609947681427	0.641370415688	0.609438478947	0.625829696655	0.591910779476	0.618853926659	0.607795000076	0.636385858059	0.614217817783	0.610617399216	0.620367288589	0.60989177227	0.628374636173	0.626974105835	0.60559374094	0.625441193581
44.5752435923	0.595869719982	0.624686300755	0.605360269547	0.639886617661	0.608153641224	0.606640040874	0.638775110245	0.602817058563	0.600197851658	0.598250210285	0.601016402245	0.604047834873	0.596479892731	0.605259478092	0.59883505106	0.605051517487	0.637326180935	0.606905937195	0.602505922318	0.617310881615	0.603417813778	0.598949968815	0.598032414913	0.601281523705	0.610294401646	0.685549557209	0.609688997269	0.681095600128	0.615112602711	0.616081178188	0.623590826988	0.608221828938	0.611757457256	0.610839366913	0.640742480755	0.608630239964	0.626314759254	0.590664148331	0.618493855	0.607920467854	0.63534873724	0.61394828558	0.613409042358	0.619568169117	0.608407199383	0.629401504993	0.625995635986	0.606922566891	0.62626606226
44.6329185168	0.595495581627	0.625714182854	0.604912817478	0.638941466808	0.609300255775	0.60564738512	0.640872776508	0.60211867094	0.599470496178	0.599525153637	0.603121995926	0.603719174862	0.596809923649	0.603569865227	0.597077429295	0.603899598122	0.638340711594	0.605616509914	0.601111114025	0.6119363904	0.601732313633	0.597929954529	0.599259853363	0.603203058243	0.61062836647	0.688977241516	0.609655797482	0.676204144955	0.614745914936	0.614706754684	0.621002078056	0.606963694096	0.611946165562	0.614527702332	0.6416015625	0.609351336956	0.626284003258	0.591164588928	0.61917835474	0.607647180557	0.637804090977	0.613984942436	0.611947357655	0.619692921638	0.609102129936	0.629790961742	0.625558674335	0.607463598251	0.627878963947
44.6920809348	0.596551239491	0.624377012253	0.605755269527	0.640109539032	0.611859977245	0.607169389725	0.639938473701	0.60194683075	0.600394666195	0.599903702736	0.602074444294	0.601764261723	0.597186326981	0.605036556721	0.598100244999	0.606029629707	0.635878324509	0.605842769146	0.601635813713	0.601965010166	0.604232609272	0.599701106548	0.599896967411	0.604123651981	0.611212491989	0.687541544437	0.610996425152	0.677813529968	0.614112973213	0.614195406437	0.620925009251	0.609963238239	0.611383974552	0.613585114479	0.641726791859	0.609331905842	0.62736839056	0.591264128685	0.620516061783	0.60907971859	0.637782514095	0.613230168819	0.610909342766	0.61974799633	0.609759926796	0.628037333488	0.626685678959	0.607083618641	0.624905824661
44.7509790262	0.595024645329	0.625243067741	0.605595052242	0.63790512085	0.60996645689	0.605343103409	0.638473153114	0.601471066475	0.600229680538	0.599180877209	0.601229786873	0.603435218334	0.596396327019	0.60459280014	0.599116742611	0.605305016041	0.636695683002	0.605628490448	0.603110313416	0.598743915558	0.603216826916	0.599559783936	0.600058794022	0.602084159851	0.609458684921	0.685725688934	0.610209703445	0.67434489727	0.615534424782	0.614998519421	0.62310552597	0.607694685459	0.613659143448	0.610986411572	0.642137050629	0.607360363007	0.62605714798	0.590109944344	0.617535829544	0.608552336693	0.636081516743	0.613708019257	0.611086010933	0.620171606541	0.608717083931	0.627964735031	0.624709486961	0.60669618845	0.626749455929
44.8071777026	0.597037911415	0.626031279564	0.604931771755	0.638074159622	0.608821511269	0.604135870934	0.638311505318	0.602389931679	0.598931789398	0.597838699818	0.600516021252	0.602902472019	0.596954166889	0.604539334774	0.597663998604	0.604570508003	0.636119961739	0.605313777924	0.6020154953	0.594103395939	0.602770805359	0.599803686142	0.597770273685	0.603311598301	0.610731899738	0.686647772789	0.610569834709	0.675845861435	0.612758755684	0.615494310856	0.624230444431	0.606800854206	0.612181305885	0.612185001373	0.640557229519	0.610645771027	0.628340244293	0.592183768749	0.619792222977	0.60956633091	0.637355029583	0.614192306995	0.611460447311	0.621195733547	0.611293852329	0.629370629787	0.628070533276	0.606980741024	0.626116573811
44.864786307	0.594552695751	0.625894546509	0.606370151043	0.638939917088	0.608058452606	0.604359924793	0.640140533447	0.601990222931	0.598975002766	0.598659455776	0.602711558342	0.603934645653	0.597979009151	0.606516242027	0.597499847412	0.603382647038	0.635861515999	0.605559706688	0.60132920742	0.59374332428	0.603838980198	0.597859323025	0.600070416927	0.603068053722	0.609824717045	0.688144505024	0.613572478294	0.678869307041	0.615628838539	0.615175366402	0.622899413109	0.6077927351	0.613429129124	0.614552795887	0.638711929321	0.609838008881	0.626258730888	0.591634392738	0.619764268398	0.608106791973	0.637670755386	0.615052878857	0.610818326473	0.6213940382	0.611287653446	0.628363311291	0.627331912518	0.606764018536	0.62698161602
44.9231605927	0.595873832703	0.626278698444	0.603905200958	0.641175031662	0.60916864872	0.607419729233	0.639921426773	0.603056669235	0.598972499371	0.59896594286	0.60358196497	0.603925168514	0.597462594509	0.605801701546	0.598985671997	0.604709208012	0.638727664948	0.606742978096	0.601837098598	0.592308461666	0.603147804737	0.598694980145	0.598941922188	0.603113114834	0.609556257725	0.689950406551	0.611065268517	0.678275048733	0.615313410759	0.616523504257	0.622150659561	0.609262168407	0.611394643784	0.613193392754	0.641929984093	0.60927182436	0.625486671925	0.591178536415	0.619774103165	0.609290540218	0.637538552284	0.613178014755	0.613513231277	0.620741963387	0.609220266342	0.62834405899	0.626914978027	0.606949925423	0.625073432922
44.9821935097	0.596290886402	0.62637847662	0.606086552143	0.639700472355	0.608456790447	0.604606509209	0.639550030231	0.602010130882	0.6005012393	0.599641919136	0.601285040379	0.604763269424	0.596441805363	0.604817867279	0.598667085171	0.605102002621	0.638192236423	0.605254590511	0.601435601711	0.592298924923	0.602790415287	0.600532114506	0.598337590694	0.603044867516	0.610089421272	0.688970863819	0.611274659634	0.680225789547	0.614893019199	0.616391301155	0.620183944702	0.608689844608	0.611234247684	0.614918828011	0.642067193985	0.609754741192	0.625680804253	0.591631352901	0.619964063168	0.608666598797	0.637142419815	0.615750968456	0.611487567425	0.621291220188	0.609150588512	0.630385041237	0.626991152763	0.608005583286	0.624841868877
45.0432850917	0.59644472599	0.624691724777	0.606907129288	0.639304041862	0.608090758324	0.605918824673	0.640965998173	0.60216653347	0.600504815578	0.598711967468	0.602041780949	0.602620899677	0.595929086208	0.604661762714	0.598828732967	0.60678511858	0.637967884541	0.604514420033	0.602251648903	0.592879772186	0.603803694248	0.600347220898	0.599728524685	0.603224635124	0.610176205635	0.690917551517	0.611361086369	0.682665228844	0.614438056946	0.615556359291	0.621852755547	0.609378814697	0.613025546074	0.613151013851	0.643053233624	0.609998703003	0.624157845974	0.591942965984	0.619100749493	0.608547925949	0.636778116226	0.615657806396	0.612336993217	0.61803072691	0.608595609665	0.629241108894	0.624046444893	0.607357025146	0.627944290638
45.1026121378	0.596466004848	0.626224398613	0.60582691431	0.639256298542	0.607764899731	0.607565820217	0.640690505505	0.603981018066	0.598969995975	0.599883317947	0.600970447063	0.603157103062	0.59823268652	0.605387330055	0.599608778954	0.606096088886	0.63864594698	0.606762051582	0.601714253426	0.592669248581	0.603654325008	0.59876292944	0.59973192215	0.604173779488	0.611029446125	0.693644404411	0.611782133579	0.687960028648	0.61458915472	0.615168452263	0.623024821281	0.608292937279	0.611778497696	0.61535102129	0.640066146851	0.609256863594	0.627764582634	0.592002749443	0.619664907455	0.608122885227	0.63857293129	0.613327026367	0.61109995842	0.619647681713	0.610126316547	0.628392159939	0.627244353294	0.607647359371	0.62684327364
45.1610435247	0.596815705299	0.626802504063	0.606158077717	0.640455424786	0.607833683491	0.604688763618	0.641560316086	0.602340102196	0.600109219551	0.59762442112	0.601848006248	0.604012787342	0.595765352249	0.605281352997	0.600476026535	0.605068802834	0.637876689434	0.604468584061	0.602331995964	0.594073653221	0.604407250881	0.599381327629	0.600484192371	0.603751957417	0.610591053963	0.692607462406	0.611969351768	0.688885748386	0.613434135914	0.613997399807	0.623532533646	0.609661817551	0.612083256245	0.611106157303	0.645649850368	0.610154032707	0.627458810806	0.591260254383	0.618824422359	0.608019828796	0.638566493988	0.614933371544	0.608709335327	0.619932591915	0.610289335251	0.629326760769	0.626267433167	0.607008516788	0.627606630325
45.2182302078	0.595179021358	0.626804411411	0.606565833092	0.639475941658	0.60934150219	0.605262100697	0.640007853508	0.60191065073	0.600179672241	0.597608983517	0.600975632668	0.603770077229	0.597834825516	0.605190217495	0.599448025227	0.604660570621	0.636897742748	0.607231616974	0.601448953152	0.597301483154	0.603494346142	0.600491821766	0.598947525024	0.604108631611	0.610718607903	0.69133836031	0.611632704735	0.689460873604	0.615345478058	0.616694331169	0.62119615078	0.608859956264	0.61315792799	0.612701833248	0.642351925373	0.610371589661	0.626003801823	0.592128694057	0.619017541409	0.609340131283	0.638070940971	0.615814983845	0.61252117157	0.620968699455	0.611052811146	0.629685103893	0.624945163727	0.607843875885	0.626975297928
45.2775371869	0.595278799534	0.628920733929	0.607722461224	0.640736222267	0.610925674438	0.606176614761	0.640392065048	0.601380228996	0.600380420685	0.598974466324	0.602025806904	0.604290425777	0.597401916981	0.606637060642	0.59855312109	0.605002105236	0.638536512852	0.605099797249	0.602213561535	0.599810361862	0.604250252247	0.599631071091	0.600400090218	0.602192401886	0.610750079155	0.696302831173	0.611117124557	0.688867390156	0.61584764719	0.613731980324	0.624790251255	0.609030127525	0.610814332962	0.614055871964	0.64388102293	0.608750879765	0.628126740456	0.591862380505	0.6203160882	0.609068751335	0.637713372707	0.615839004517	0.6144541502	0.622716546059	0.610893249512	0.629275262356	0.626693785191	0.607549250126	0.627846062183
45.3361160755	0.596497654915	0.627268791199	0.60517346859	0.640184223652	0.609121441841	0.605387866497	0.638205707073	0.601500570774	0.598778903484	0.599791646004	0.601879775524	0.603192746639	0.596592843533	0.606422543526	0.599781692028	0.60482519865	0.637234985828	0.605998814106	0.603324711323	0.603920042515	0.604248642921	0.600631475449	0.598606944084	0.602866828442	0.610502302647	0.692425966263	0.610694646835	0.687570869923	0.616350293159	0.614508271217	0.621298551559	0.607079744339	0.612349629402	0.612829387188	0.641234338284	0.610118448734	0.626872062683	0.591629326344	0.621297001839	0.608402192593	0.63842612505	0.613578021526	0.612382590771	0.621550619602	0.609871447086	0.628238320351	0.627001643181	0.609609663486	0.628414154053
45.3928844929	0.596349298954	0.625774145126	0.60749989748	0.639207959175	0.60904353857	0.605828166008	0.639908611774	0.604434728622	0.599378287792	0.598841130733	0.601002454758	0.603530228138	0.597156643867	0.606495738029	0.59759837389	0.605159461498	0.639289677143	0.606159925461	0.60339564085	0.605859816074	0.603384256363	0.600245833397	0.600199460983	0.602822899818	0.611189484596	0.694168508053	0.61126857996	0.689200043678	0.61440461874	0.614808142185	0.622660577297	0.607124149799	0.614759624004	0.613348543644	0.643018305302	0.61054700613	0.627834141254	0.591225206852	0.618526160717	0.610608458519	0.637239098549	0.613900065422	0.612546920776	0.618930757046	0.609854638577	0.628427624702	0.627886891365	0.607391357422	0.629016518593
45.4507438739	0.595450639725	0.627303957939	0.607314407825	0.640841186047	0.608428001404	0.605985820293	0.640053451061	0.602852225304	0.600951611996	0.598783135414	0.602383553982	0.602376997471	0.597063362598	0.60569947958	0.599256932735	0.604988336563	0.637559831142	0.607505202293	0.602906107903	0.605704545975	0.60337638855	0.600963056087	0.600244879723	0.604068338871	0.611536920071	0.694088995457	0.610811173916	0.689609885216	0.614647746086	0.615760326385	0.622133970261	0.609395742416	0.613618910313	0.613441884518	0.643009305	0.611078560352	0.625464320183	0.591374576092	0.622905492783	0.610446155071	0.636749148369	0.614342749119	0.612842082977	0.620102226734	0.61079120636	0.629144430161	0.627011597157	0.607388854027	0.62767124176
45.5088123083	0.597331225872	0.628494381905	0.608020663261	0.639801204205	0.607583761215	0.605032801628	0.637502789497	0.601970613003	0.599237024784	0.5997351408	0.600534379482	0.603010296822	0.597969055176	0.605060696602	0.59997266531	0.604985356331	0.638550341129	0.605846643448	0.602318584919	0.605844318867	0.603507399559	0.601199686527	0.600069046021	0.603612542152	0.611425220966	0.694096207619	0.611953735352	0.689558804035	0.613766491413	0.616388857365	0.623842418194	0.607621908188	0.613996088505	0.610681176186	0.64251190424	0.609242022038	0.627674758434	0.592357993126	0.620710015297	0.60831040144	0.637828826904	0.616417944431	0.612144351006	0.620701551437	0.611007869244	0.629693031311	0.627946317196	0.6082457304	0.628925740719
45.5668753783	0.595138370991	0.628480732441	0.607931554317	0.642428398132	0.609677314758	0.605463147163	0.640702486038	0.603987812996	0.600799322128	0.601202428341	0.60296869278	0.604687988758	0.596256792545	0.606384277344	0.599304318428	0.606640577316	0.63908457756	0.607129871845	0.603205919266	0.605392694473	0.604823887348	0.599727571011	0.600868999958	0.603040635586	0.610119044781	0.697702467442	0.610707461834	0.686513483524	0.617074728012	0.615331828594	0.625901997089	0.608807981014	0.612259626389	0.613305568695	0.644924044609	0.6111369133	0.62720900774	0.592533707619	0.621052920818	0.611578881741	0.638691425323	0.615940511227	0.612771630287	0.620847642422	0.609961867332	0.629725217819	0.627530157566	0.607353031635	0.630336761475
45.6265897751	0.596537232399	0.629294872284	0.607957243919	0.639041244984	0.609525859356	0.606895089149	0.640299201012	0.603098511696	0.59997934103	0.5998929739	0.601364791393	0.603619158268	0.598088860512	0.606455624104	0.598453521729	0.605830490589	0.637952387333	0.605881333351	0.603952050209	0.605526328087	0.604912936687	0.599757373333	0.599299132824	0.603553593159	0.609691202641	0.698659896851	0.612140417099	0.687765359879	0.615189731121	0.616659402847	0.624722659588	0.609186351299	0.612030267715	0.613715171814	0.641893267632	0.611104309559	0.62918150425	0.591902911663	0.623105168343	0.608019351959	0.637905538082	0.615128397942	0.613209605217	0.620810687542	0.610310971737	0.630033731461	0.628975570202	0.607004165649	0.630275607109
45.6853014231	0.595633268356	0.62965720892	0.608348309994	0.641702830791	0.607934176922	0.607159674168	0.639878749847	0.60322457552	0.600090026855	0.598028719425	0.602762520313	0.605211138725	0.597831368446	0.606031358242	0.599483668804	0.605922877789	0.639032006264	0.606482803822	0.606042325497	0.607732892036	0.603706479073	0.600557208061	0.600213110447	0.604247689247	0.611363351345	0.69999319315	0.611410081387	0.688995301723	0.615197598934	0.616093397141	0.624014675617	0.609900057316	0.61428385973	0.612759888172	0.64499270916	0.611761748791	0.629978835583	0.592726290226	0.621543884277	0.609853863716	0.638149023056	0.614973723888	0.614695489407	0.619819164276	0.609362244606	0.63220846653	0.629613816738	0.607281029224	0.629416942596
45.7433323065	0.597085118294	0.629783987999	0.608664691448	0.641574263573	0.610357224941	0.606266319752	0.639891326427	0.602703988552	0.599198997021	0.598052024841	0.602542936802	0.603790581226	0.598434567451	0.606777846813	0.598766028881	0.606825530529	0.638742506504	0.607784450054	0.610101878643	0.606415510178	0.603982567787	0.600601792336	0.600161790848	0.60358530283	0.613565683365	0.700306892395	0.610640406609	0.688505530357	0.614192426205	0.615892708302	0.624388456345	0.609153926373	0.614800572395	0.614275097847	0.642735123634	0.612249553204	0.628228664398	0.592134892941	0.621600151062	0.608889460564	0.638828217983	0.614483654499	0.612754046917	0.622704982758	0.61045396328	0.629973649979	0.627616226673	0.608293175697	0.62978720665
45.8019531171	0.59601277113	0.628976225853	0.607936739922	0.639728009701	0.610610663891	0.604835987091	0.640786170959	0.603376269341	0.600662827492	0.598467946053	0.60370850563	0.604354918003	0.597797393799	0.606503486633	0.600345313549	0.606043994427	0.638749063015	0.605971634388	0.611520290375	0.608148872852	0.605979919434	0.600858151913	0.600306212902	0.603068172932	0.610258996487	0.698575377464	0.612031280994	0.686645925045	0.615846514702	0.616739571095	0.623176336288	0.607251942158	0.612675905228	0.613954365253	0.642425119877	0.609968543053	0.628800868988	0.592501521111	0.621765673161	0.611887931824	0.638950645924	0.617513239384	0.613929390907	0.617859721184	0.611341655254	0.628669857979	0.628096818924	0.607735037804	0.630502343178
45.8601118724	0.59682482481	0.627687931061	0.609058618546	0.641332149506	0.607443451881	0.606985926628	0.639246582985	0.603054463863	0.601412236691	0.599556028843	0.604483127594	0.603979289532	0.597087025642	0.605582594872	0.599468827248	0.606326162815	0.639072418213	0.604711771011	0.613079309464	0.607950150967	0.604393959045	0.599429726601	0.602203786373	0.603575706482	0.610209226608	0.698792755604	0.612050652504	0.686770737171	0.614913880825	0.616271138191	0.626340806484	0.610443413258	0.615445613861	0.614756584167	0.64022153616	0.610648751259	0.627797782421	0.592770338058	0.623027145863	0.609243571758	0.637870371342	0.616758286953	0.613425195217	0.621744096279	0.611184239388	0.629744410515	0.627802312374	0.607154786587	0.630833864212
45.9187899431	0.596300423145	0.629587054253	0.609897553921	0.641525089741	0.609468221664	0.608247637749	0.63967615366	0.605331659317	0.601174533367	0.597537577152	0.603213489056	0.605375647545	0.59803134203	0.607015967369	0.600855648518	0.604880332947	0.638155460358	0.604724466801	0.612591564655	0.606462299824	0.604336977005	0.602791786194	0.601504266262	0.60356092453	0.609598100185	0.701251029968	0.612827122211	0.690802514553	0.615039110184	0.616143167019	0.623702466488	0.609166562557	0.612732648849	0.614949703217	0.643856704235	0.608573317528	0.63119250536	0.593095004559	0.621111094952	0.60960906744	0.638480067253	0.61584508419	0.612853288651	0.622272849083	0.611005842686	0.63217997551	0.629338622093	0.609032154083	0.629724085331
45.9762496154	0.598055064678	0.632015168667	0.609625101089	0.641245961189	0.610799670219	0.606121003628	0.639101088047	0.601772785187	0.600646913052	0.599539101124	0.602370381355	0.604920983315	0.597726464272	0.605638563633	0.599681198597	0.605386078358	0.638640403748	0.606584250927	0.614968240261	0.606487393379	0.606467008591	0.599889039993	0.60078305006	0.603140592575	0.61003702879	0.700226068497	0.612933158875	0.685006380081	0.616144299507	0.617101252079	0.622825264931	0.610484242439	0.613108277321	0.613017559052	0.641076207161	0.613025605679	0.628569245338	0.59271645546	0.619862794876	0.610177874565	0.640886723995	0.615192770958	0.615383625031	0.621224045753	0.610192418098	0.628736138344	0.628345072269	0.60913413763	0.630175948143
46.033830603	0.597609400749	0.631841659546	0.609638690948	0.642117440701	0.610525071621	0.606221735477	0.638244986534	0.603625833988	0.599826157093	0.600100517273	0.604150950909	0.605148553848	0.597705245018	0.606195211411	0.599795937538	0.605283617973	0.637454509735	0.607301592827	0.615365922451	0.607077240944	0.604489326477	0.59963530302	0.600292563438	0.603227078915	0.61171066761	0.70312589407	0.61295747757	0.68845552206	0.615590929985	0.61614626646	0.624700784683	0.610067546368	0.613614678383	0.615951955318	0.641824662685	0.610636889935	0.629252314568	0.590799808502	0.620892226696	0.609725654125	0.639791846275	0.615347743034	0.613697826862	0.619907975197	0.611564874649	0.62932997942	0.628449499607	0.608892261982	0.629804849625
46.0921829542	0.596618652344	0.632066965103	0.610585033894	0.643220901489	0.60897064209	0.608810544014	0.639302551746	0.604200541973	0.601056814194	0.599249601364	0.602267622948	0.60480684042	0.598350167274	0.607106268406	0.600709617138	0.608175933361	0.639327228069	0.606506228447	0.613187909126	0.60744613409	0.604158580303	0.600180029869	0.600219964981	0.602639734745	0.610174119473	0.69862818718	0.612926363945	0.688097119331	0.61600458622	0.616445243359	0.623005449772	0.607872188091	0.614171683788	0.614024996758	0.644103646278	0.611040532589	0.626557290554	0.592095971107	0.622482657433	0.6094160676	0.638917326927	0.616205990314	0.61265027523	0.624260783195	0.611917555332	0.629884719849	0.628831803799	0.609386384487	0.62891638279
46.1505035162	0.596747517586	0.632057309151	0.609205245972	0.641581296921	0.608742237091	0.606162667274	0.641134798527	0.603408277035	0.599155783653	0.600554585457	0.603610813618	0.60356003046	0.596728861332	0.605405271053	0.600051164627	0.605680286884	0.637709319592	0.606388688087	0.609269440174	0.606543004513	0.604663252831	0.600831866264	0.600953280926	0.603899359703	0.611857771873	0.705305755138	0.614247262478	0.688671350479	0.615222096443	0.616099596024	0.62331533432	0.610362887383	0.613236546516	0.614697694778	0.645739078522	0.609631419182	0.627872407436	0.591385483742	0.620565474033	0.609875261784	0.637368559837	0.614537477493	0.615636587143	0.622086942196	0.613005042076	0.630672752857	0.627642810345	0.609164595604	0.632502198219
46.2084304889	0.598342657089	0.632134795189	0.610628187656	0.641634047031	0.610816776752	0.604998290539	0.64190196991	0.602073967457	0.600801706314	0.600473105907	0.605168163776	0.604233622551	0.59700024128	0.608771502972	0.600171089172	0.606964349747	0.639324069023	0.608393490314	0.597877383232	0.606993436813	0.606889009476	0.599686980247	0.600889205933	0.603004992008	0.612285912037	0.702493309975	0.612585365772	0.687787413597	0.614711403847	0.61624276638	0.622065186501	0.610248804092	0.613945841789	0.614816308022	0.644510865211	0.610619366169	0.629307985306	0.592956840992	0.62170702219	0.60967195034	0.639120459557	0.615546584129	0.613471746445	0.620637059212	0.61140447855	0.62988448143	0.629400491714	0.608090937138	0.631338775158
46.2674364646	0.597917377949	0.633840143681	0.61023324728	0.641928792	0.609594881535	0.606671929359	0.641017973423	0.605009734631	0.600687086582	0.599900901318	0.603481173515	0.604261219501	0.598677575588	0.60643941164	0.600827693939	0.605276405811	0.63758456707	0.605284869671	0.588104069233	0.607343018055	0.608049750328	0.600342988968	0.600997388363	0.603838860989	0.611147344112	0.703774034977	0.611249685287	0.691633343697	0.617735087872	0.616753816605	0.62514346838	0.608290553093	0.613554298878	0.613958418369	0.642880022526	0.609350502491	0.627923727036	0.592961549759	0.62115252018	0.610567808151	0.638608157635	0.616522014141	0.612486720085	0.623238146305	0.611632466316	0.632516205311	0.628554224968	0.609847247601	0.630329966545
46.3260230621	0.596693098545	0.633555412292	0.610517382622	0.642912983894	0.609554708004	0.60594779253	0.640762925148	0.603379309177	0.600703179836	0.598746716976	0.604783773422	0.60324037075	0.59847921133	0.608078956604	0.59967905283	0.606995105743	0.639429450035	0.606435418129	0.572344005108	0.610128581524	0.607847213745	0.600814938545	0.6024107337	0.604428648949	0.61168295145	0.701972544193	0.612382471561	0.691113889217	0.617327809334	0.616058051586	0.624362826347	0.609683215618	0.613297104836	0.614286243916	0.642847657204	0.61050093174	0.631175875664	0.592251360416	0.622831523418	0.608548521996	0.639814019203	0.616681993008	0.615477085114	0.624017357826	0.611551165581	0.630519449711	0.628792524338	0.608470261097	0.632780969143
46.3838587205	0.597921669483	0.63212364912	0.611213564873	0.642706751823	0.609376728535	0.60710477829	0.639037370682	0.605207979679	0.600094199181	0.600636661053	0.604332447052	0.603881120682	0.597496509552	0.605937242508	0.599906802177	0.607586860657	0.641404569149	0.606176793575	0.570523798466	0.60873901844	0.608690083027	0.601533532143	0.601599276066	0.603926599026	0.611951291561	0.705631315708	0.611854553223	0.690770745277	0.615954995155	0.615976750851	0.624297738075	0.610486328602	0.614562392235	0.614054322243	0.645131647587	0.61001086235	0.630203425884	0.593166649342	0.621565639973	0.610478758812	0.638946652412	0.618918776512	0.614729166031	0.623675823212	0.611747324467	0.630028188229	0.62919729948	0.609870553017	0.63284265995
46.4421759049	0.597326397896	0.634510695934	0.610716223717	0.642761230469	0.609848082066	0.607775390148	0.639682710171	0.602965891361	0.600429296494	0.599921584129	0.602693259716	0.606490731239	0.598199248314	0.607705950737	0.600506186485	0.605165779591	0.637992918491	0.606608748436	0.593354046345	0.607142031193	0.609081268311	0.600303769112	0.600885391235	0.605377972126	0.611866295338	0.708113908768	0.611692488194	0.692680299282	0.616298317909	0.618374824524	0.624630570412	0.610558688641	0.614563822746	0.617624282837	0.642959177494	0.610405266285	0.630059957504	0.592617809772	0.622781872749	0.610514938831	0.638597488403	0.618303179741	0.614426970482	0.619633615017	0.610543191433	0.629723608494	0.629160761833	0.608760416508	0.635086536407
46.5002518098	0.597361505032	0.634445130825	0.611202776432	0.641556322575	0.609433114529	0.607067346573	0.640359401703	0.603440582752	0.600031256676	0.600437164307	0.602940201759	0.604287862778	0.598959565163	0.607385098934	0.599864602089	0.606590688229	0.637355089188	0.607219874859	0.607209026814	0.606394171715	0.610663831234	0.600634753704	0.601970613003	0.603797614574	0.611773729324	0.705986320972	0.610603690147	0.688448786736	0.615540146828	0.617164134979	0.623270094395	0.610147416592	0.614888489246	0.613557159901	0.641466319561	0.610432982445	0.629544198513	0.592430114746	0.620096743107	0.611486911774	0.639214634895	0.615898251534	0.611620545387	0.623640239239	0.611596405506	0.630115091801	0.62751185894	0.610150873661	0.632441222668
46.5587759018	0.597406089306	0.637936353683	0.612206816673	0.641096174717	0.610307335854	0.605935573578	0.641731619835	0.604341566563	0.60078650713	0.600534081459	0.603008925915	0.603488624096	0.598698019981	0.606500089169	0.60074877739	0.606238245964	0.638563096523	0.607968509197	0.615145146847	0.607308626175	0.608932673931	0.600556612015	0.601470470428	0.603256821632	0.611828744411	0.709298431873	0.614472746849	0.690783023834	0.617135703564	0.615522444248	0.621018946171	0.610688388348	0.613584339619	0.615399956703	0.643628120422	0.610547780991	0.630117297173	0.593238472939	0.622671425343	0.611322522163	0.637656927109	0.61687463522	0.614486157894	0.619983017445	0.610776543617	0.631705105305	0.629724085331	0.609835982323	0.632479131222
46.617152373	0.59824103117	0.635445415974	0.61240029335	0.640468239784	0.609509348869	0.606680035591	0.644055783749	0.603097319603	0.600666821003	0.599827349186	0.603547096252	0.604639530182	0.597485721111	0.608776569366	0.5999751091	0.606517910957	0.63858538866	0.60869115591	0.619109630585	0.606961667538	0.609310805798	0.600966751575	0.601864814758	0.603233635426	0.61192125082	0.706254601479	0.612797021866	0.691185116768	0.61623197794	0.617030620575	0.626191735268	0.610380828381	0.614513456821	0.613429367542	0.642048180103	0.611083209515	0.630658447742	0.592624008656	0.622178375721	0.611004769802	0.640320658684	0.616174042225	0.613756716251	0.621990323067	0.612823605537	0.633618056774	0.630407989025	0.60921651125	0.633799552917
46.6741613944	0.597798466682	0.635662078857	0.611559391022	0.642090082169	0.61030125618	0.605713188648	0.641992688179	0.601934373379	0.60069078207	0.601400315762	0.604473352432	0.605567097664	0.598111689091	0.607930481434	0.599803626537	0.605994820595	0.638042807579	0.607781112194	0.62013810873	0.607667446136	0.608938753605	0.600806951523	0.602521717548	0.604574739933	0.611659526825	0.714760363102	0.612718105316	0.688759922981	0.617082953453	0.61701387167	0.624690234661	0.610560417175	0.614507675171	0.615661323071	0.646289467812	0.612180888653	0.6287150383	0.593181908131	0.620532155037	0.611346423626	0.638020098209	0.618040502071	0.614053726196	0.622466623783	0.611225187778	0.630309402943	0.62812936306	0.609298408031	0.634338498116
46.7315688133	0.597745716572	0.63507682085	0.61149007082	0.643921613693	0.610250234604	0.606967806816	0.642165362835	0.60303658247	0.601945579052	0.600207328796	0.604683578014	0.60495620966	0.599448263645	0.606931984425	0.602056384087	0.608188092709	0.64036989212	0.608013212681	0.615888178349	0.608065485954	0.608179867268	0.601024508476	0.600802958012	0.605943024158	0.61130130291	0.709310650826	0.613392174244	0.689629077911	0.616458773613	0.614991903305	0.624881505966	0.610583722591	0.611965894699	0.61428374052	0.646142244339	0.611559092999	0.632590949535	0.594328701496	0.623360335827	0.611105799675	0.640663981438	0.616859674454	0.615050554276	0.621173262596	0.612446069717	0.631871700287	0.62803953886	0.610158979893	0.633728802204
46.7904763619	0.597289323807	0.637317657471	0.613382220268	0.645280539989	0.610675275326	0.607162475586	0.6414296031	0.604308962822	0.601787388325	0.600150227547	0.605080068111	0.605256259441	0.599091589451	0.608034670353	0.601458847523	0.605981230736	0.640147507191	0.608327031136	0.604853093624	0.607204854488	0.604287326336	0.599465429783	0.599837958813	0.60501486063	0.613879680634	0.71003895998	0.614968299866	0.691170275211	0.617976129055	0.61589884758	0.624336183071	0.609465837479	0.613346993923	0.614609360695	0.642944633961	0.611354768276	0.628965377808	0.592971086502	0.620354950428	0.610843837261	0.639366805553	0.618201076984	0.615772426128	0.623460948467	0.612043201923	0.629633426666	0.628573954105	0.611096322536	0.634315788746
46.8506348928	0.597349584103	0.636550664902	0.61299186945	0.642919421196	0.610926866531	0.605663537979	0.642194390297	0.604382097721	0.601120710373	0.600541830063	0.603638827801	0.605239212513	0.598765969276	0.608042418957	0.601273596287	0.606302201748	0.638374328613	0.609027564526	0.601408720016	0.607355415821	0.601616859436	0.600589215755	0.602224111557	0.605972290039	0.612906813622	0.713646233082	0.614733576775	0.692755579948	0.616345047951	0.616519570351	0.625151336193	0.610596895218	0.614100337029	0.617122411728	0.644958496094	0.611867547035	0.629218101501	0.593805372715	0.622971892357	0.610173404217	0.639790356159	0.616765499115	0.616102874279	0.622691094875	0.612307846546	0.631879091263	0.62896412611	0.610290646553	0.634793519974
46.9090125561	0.598096191883	0.637672781944	0.613200426102	0.642966270447	0.6091350317	0.608055651188	0.64321488142	0.605340063572	0.601142346859	0.600801646709	0.603076756001	0.606316745281	0.598242998123	0.608464956284	0.601802706718	0.608527779579	0.639164149761	0.607845187187	0.595988690853	0.607956171036	0.598698079586	0.602287590504	0.599837005138	0.603980839252	0.612398803234	0.714650273323	0.611532688141	0.691614627838	0.615684628487	0.618423759937	0.624694764614	0.611445605755	0.614047765732	0.616366267204	0.643206357956	0.612192153931	0.627718687057	0.592519938946	0.62013065815	0.611022174358	0.638954997063	0.614774525166	0.614996671677	0.621583640575	0.611463367939	0.632541656494	0.629477381706	0.60993039608	0.634922325611
46.9664146105	0.597123324871	0.637724757195	0.613306343555	0.64254617691	0.611516296864	0.607516050339	0.642115294933	0.604772508144	0.60101890564	0.601765394211	0.605372428894	0.605405151844	0.598221123219	0.606474578381	0.598433315754	0.607510745525	0.63862234354	0.608018577099	0.592694699764	0.608166337013	0.593603014946	0.60204398632	0.602155268192	0.605060875416	0.613217949867	0.712094068527	0.613429307938	0.69148927927	0.616503238678	0.615585505962	0.625531196594	0.610507547855	0.614689171314	0.614427149296	0.644440770149	0.610207617283	0.630275130272	0.592567563057	0.62228935957	0.610264062881	0.640230119228	0.61683177948	0.615623831749	0.62237149477	0.611832797527	0.632121443748	0.632007181644	0.609538137913	0.634615719318
47.0245244106	0.597680866718	0.637809336185	0.612579345703	0.644055247307	0.610089242458	0.607147693634	0.64297991991	0.604403913021	0.600861251354	0.599612891674	0.604834198952	0.605250716209	0.600877046585	0.607081353664	0.600910186768	0.607353210449	0.638844251633	0.607889831066	0.589238464832	0.606819331646	0.595108509064	0.600853800774	0.600716471672	0.604071676731	0.612958490849	0.713250100613	0.61510771513	0.691725730896	0.616426229477	0.616544365883	0.625120818615	0.610640525818	0.614170134068	0.616621673107	0.645379364491	0.612088561058	0.630642771721	0.593045771122	0.620849788189	0.61147159338	0.638705134392	0.616364240646	0.616092383862	0.622620940208	0.612590253353	0.632516086102	0.629398286343	0.610597729683	0.635796546936
47.0834239324	0.598303198814	0.639316797256	0.614549517632	0.643878698349	0.610466241837	0.607035934925	0.639234185219	0.605294406414	0.602719902992	0.600876033306	0.604282796383	0.60564416647	0.598631680012	0.607105374336	0.599747717381	0.607072472572	0.638775169849	0.60625565052	0.588997125626	0.60725158453	0.599563360214	0.601265490055	0.602739870548	0.604049801826	0.612207114697	0.713867247105	0.613353490829	0.691503882408	0.616922080517	0.617709815502	0.624085903168	0.610721886158	0.614812195301	0.614528059959	0.644802689552	0.612986922264	0.629855155945	0.594179034233	0.622380077839	0.612383246422	0.640382111073	0.617149472237	0.615010023117	0.623586714268	0.612004816532	0.634361088276	0.633089661598	0.610256314278	0.635592997074
47.1413443486	0.597522079945	0.6390619874	0.6142988801	0.643873274326	0.612590610981	0.605786800385	0.642467856407	0.603783071041	0.600619614124	0.602299928665	0.606232106686	0.605806827545	0.59905064106	0.608860075474	0.601556062698	0.606487095356	0.640765845776	0.607720136642	0.591895461082	0.607227087021	0.603559076786	0.602273762226	0.601403772831	0.603970885277	0.611581087112	0.718676805496	0.61435508728	0.693834900856	0.615965545177	0.616169095039	0.625444412231	0.612094581127	0.615264832973	0.614932239056	0.645456314087	0.612326383591	0.632102668285	0.593403160572	0.624059021473	0.614351868629	0.640240192413	0.61805742979	0.614819705486	0.622796833515	0.615064501762	0.632463872433	0.629284203053	0.610886931419	0.636551737785
47.1982804139	0.598417699337	0.638299167156	0.614201247692	0.642305254936	0.609553217888	0.608528077602	0.643965125084	0.603349745274	0.601220667362	0.601379454136	0.603047966957	0.604226350784	0.598637938499	0.608736515045	0.600509643555	0.607677698135	0.6398178339	0.606749355793	0.594681978226	0.609722495079	0.610676884651	0.6017973423	0.602411985397	0.605753600597	0.613145530224	0.719011008739	0.614517331123	0.69328635931	0.615741312504	0.61763471365	0.628131628036	0.611347675323	0.614217102528	0.614800751209	0.643425583839	0.613035917282	0.631739556789	0.593996047974	0.622213482857	0.610855937004	0.639346659184	0.617660701275	0.614655554295	0.621653020382	0.613741159439	0.632195591927	0.633108258247	0.611757218838	0.635281383991
47.2566755215	0.597954392433	0.640045702457	0.615740537643	0.642336845398	0.612944364548	0.606341660023	0.643053412437	0.60411888361	0.601746976376	0.601215362549	0.60289478302	0.606755375862	0.599557876587	0.60770124197	0.602124810219	0.607343494892	0.64056634903	0.60750991106	0.599273741245	0.609867990017	0.614020168781	0.601527512074	0.601240336895	0.604325652122	0.613353908062	0.713996469975	0.615013659	0.695277571678	0.617901802063	0.618210077286	0.625581026077	0.612166285515	0.614632725716	0.615998208523	0.645172834396	0.610752403736	0.631023228168	0.593316257	0.621956348419	0.611475586891	0.640559315681	0.617489933968	0.61434173584	0.623434066772	0.613116800785	0.632358253002	0.631051301956	0.609682738781	0.638372898102
47.3147882223	0.597663998604	0.641130626202	0.615164518356	0.643148422241	0.610638976097	0.607622623444	0.639736354351	0.604749441147	0.602095007896	0.601992964745	0.603642165661	0.605300605297	0.598151147366	0.608049213886	0.600589394569	0.607377231121	0.640573859215	0.608312010765	0.599190533161	0.608241260052	0.61120647192	0.60202729702	0.602590858936	0.604508757591	0.613721966743	0.719098389149	0.614092767239	0.695623934269	0.61737549305	0.61781835556	0.623904407024	0.612106740475	0.61547601223	0.614994108677	0.646933555603	0.610839366913	0.631052792072	0.594578444958	0.625034153461	0.613376140594	0.640610814095	0.620399534702	0.614594697952	0.62208968401	0.613421738148	0.633303463459	0.62973845005	0.611065208912	0.637260913849
47.3726491531	0.597789764404	0.641944110394	0.616605222225	0.643855988979	0.610993802547	0.606949865818	0.643953621387	0.605819344521	0.603129684925	0.600285232067	0.605378031731	0.605896472931	0.597955822945	0.608672499657	0.601618349552	0.607870459557	0.641168475151	0.607231557369	0.60156083107	0.608578085899	0.609008431435	0.602400362492	0.601805984974	0.604662537575	0.61181396246	0.717386543751	0.612957000732	0.691896796227	0.618550598621	0.617562353611	0.627238094807	0.611177206039	0.615663766861	0.614145100117	0.644957840443	0.613435387611	0.631281018257	0.594892561436	0.623396515846	0.612822175026	0.63913077116	0.619302034378	0.616916000843	0.621699631214	0.613427758217	0.633362233639	0.629964292049	0.611015796661	0.639268755913
47.4311877489	0.59748673439	0.64065849781	0.615145266056	0.642180562019	0.610872149467	0.606078386307	0.641856312752	0.604376912117	0.601422071457	0.6014559865	0.603532552719	0.605840146542	0.599123060703	0.60824996233	0.601099848747	0.606798410416	0.641031861305	0.609423935413	0.604443192482	0.609922349453	0.606891810894	0.602139532566	0.602848649025	0.604412972927	0.612518846989	0.7188398242	0.612827956676	0.692297339439	0.617200553417	0.618961632252	0.625456988811	0.611628711224	0.615905642509	0.615062892437	0.646236658096	0.61299186945	0.632894575596	0.59483987093	0.623264729977	0.611699879169	0.640093028545	0.617970168591	0.614207029343	0.624277770519	0.611186683178	0.63310033083	0.630814433098	0.609979152679	0.637481093407
47.4905390739	0.598768591881	0.641882717609	0.615855813026	0.644429147243	0.610897600651	0.608503997326	0.643890917301	0.604063272476	0.602851569653	0.599753379822	0.603978037834	0.604975700378	0.599609732628	0.608447730541	0.60092574358	0.607632994652	0.638930499554	0.608131110668	0.604409635067	0.608197450638	0.603807866573	0.602424860001	0.602047324181	0.60558360815	0.612958610058	0.714813411236	0.614971935749	0.696223497391	0.617110311985	0.618166208267	0.625736355782	0.611318051815	0.615828633308	0.615336358547	0.64384239912	0.613059163094	0.628831982613	0.593918979168	0.623744010925	0.611102044582	0.640507280827	0.61825209856	0.616237640381	0.621138393879	0.612357616425	0.632252454758	0.630551159382	0.610330820084	0.638637721539
47.5495990912	0.597847282887	0.643347859383	0.61606413126	0.645705401897	0.611744880676	0.607695400715	0.642950236797	0.604732751846	0.602081894875	0.601074397564	0.604024469852	0.606158018112	0.599101185799	0.607272684574	0.60096269846	0.607654869556	0.63854855299	0.607899546623	0.605669796467	0.609781503677	0.602907657623	0.600211620331	0.602635324001	0.604535222054	0.613857805729	0.719841480255	0.61409920454	0.696911513805	0.616754591465	0.616833627224	0.625597834587	0.611075341702	0.614619135857	0.614003837109	0.647322356701	0.612223863602	0.63199108839	0.594399452209	0.623350262642	0.61125254631	0.641309201717	0.620858848095	0.616396903992	0.62505698204	0.613178730011	0.631179630756	0.63084924221	0.609175205231	0.63729095459
47.6070643663	0.598839938641	0.643301546574	0.617015838623	0.643529236317	0.612197577953	0.608020603657	0.643497347832	0.603863835335	0.601333320141	0.601824700832	0.604585826397	0.605871140957	0.600192070007	0.607910871506	0.60085529089	0.606060862541	0.638913035393	0.608019709587	0.605797529221	0.608563125134	0.600988984108	0.603148579597	0.601685345173	0.60486638546	0.613517045975	0.719958007336	0.614373326302	0.690841376781	0.617443740368	0.617493033409	0.623602330685	0.610798001289	0.615904450417	0.615981698036	0.645518898964	0.61335760355	0.629456758499	0.59462594986	0.622173547745	0.613119482994	0.639918744564	0.617252528667	0.617111504078	0.624421358109	0.61315870285	0.631731510162	0.629948854446	0.610776245594	0.640247821808
47.6657096942	0.6001085639	0.644729793072	0.616404473782	0.64669752121	0.611419081688	0.607339441776	0.642163395882	0.604240477085	0.601939857006	0.60201048851	0.603470206261	0.606674969196	0.600944042206	0.607529819012	0.60007828474	0.607869625092	0.639121711254	0.608731389046	0.605980396271	0.610079944134	0.600338041782	0.603544592857	0.602526068687	0.605322062969	0.613030612469	0.720815360546	0.615988910198	0.695651352406	0.618890345097	0.619172990322	0.62444549799	0.609618961811	0.614402413368	0.616649985313	0.646146893501	0.61225438118	0.629388809204	0.594162344933	0.623307287693	0.612713813782	0.640711784363	0.618181347847	0.617147743702	0.62440764904	0.614954471588	0.632758796215	0.632091343403	0.610766351223	0.63856613636
47.7235315243	0.599065959454	0.645744502544	0.617536604404	0.644675850868	0.610404789448	0.609553873539	0.643334150314	0.605717003345	0.60074287653	0.601156771183	0.604889214039	0.604954242706	0.600850641727	0.60843116045	0.600118517876	0.607918441296	0.63988506794	0.60975331068	0.605053842068	0.609801292419	0.601207137108	0.601891338825	0.601883530617	0.606966435909	0.612136244774	0.722024023533	0.615595340729	0.692129135132	0.618266522884	0.620047807693	0.625885665417	0.611850619316	0.615326881409	0.616087436676	0.646686315536	0.611593782902	0.63105070591	0.594165682793	0.623935997486	0.613090872765	0.641445100307	0.617920279503	0.614796817303	0.624174773693	0.613195002079	0.632656037807	0.62986522913	0.611948728561	0.636802315712
47.7814005216	0.599252462387	0.644241511822	0.616716623306	0.643873691559	0.610583245754	0.607096612453	0.641197860241	0.605359971523	0.602984011173	0.602304875851	0.604626655579	0.604743301868	0.598720371723	0.608122944832	0.60093909502	0.608767151833	0.640161275864	0.608497619629	0.606268405914	0.609721958637	0.600447177887	0.602013230324	0.603052020073	0.606075048447	0.6142167449	0.724148988724	0.614098131657	0.691089749336	0.616535365582	0.617717564106	0.627146601677	0.612563252449	0.614148497581	0.616912722588	0.643260419369	0.614019393921	0.633225381374	0.594469964504	0.623244941235	0.612720429897	0.641125798225	0.619118452072	0.617193281651	0.623648583889	0.612340927124	0.634488999844	0.634637475014	0.611409783363	0.639894783497
47.8389612436	0.598896503448	0.64705067873	0.616570949554	0.644277572632	0.612956047058	0.607813417912	0.641438603401	0.604764461517	0.602764904499	0.602226376534	0.604112744331	0.60569614172	0.599002838135	0.608083486557	0.602156162262	0.608251750469	0.638521432877	0.609638273716	0.605315089226	0.609839916229	0.600333988667	0.602956175804	0.603962957859	0.605271816254	0.61444067955	0.721579372883	0.61506986618	0.694610118866	0.618375658989	0.617596745491	0.624333202839	0.612160623074	0.61635017395	0.617111742496	0.645125925541	0.61291539669	0.632951855659	0.594498097897	0.623039364815	0.612901866436	0.641012787819	0.619342148304	0.616176247597	0.62500089407	0.612033069134	0.632897794247	0.631593108177	0.611726403236	0.64016354084
47.8976194859	0.598035693169	0.64908772707	0.618114650249	0.644840240479	0.610837340355	0.607342600822	0.642459213734	0.604868292809	0.60072851181	0.60213893652	0.605096757412	0.605910181999	0.598105251789	0.60943377018	0.60215485096	0.608869254589	0.641137599945	0.60939770937	0.604658484459	0.609218597412	0.601171791553	0.602559626102	0.602738499641	0.605859458447	0.614622354507	0.728308856487	0.616342127323	0.692770779133	0.617543101311	0.618363022804	0.62699919939	0.611376881599	0.615069270134	0.616147875786	0.647790253162	0.611370623112	0.631015062332	0.594727993011	0.623428583145	0.612154245377	0.640912532806	0.619629859924	0.617315948009	0.624389708042	0.613561213017	0.633903264999	0.629946768284	0.612027168274	0.642288565636
47.9573713144	0.598951220512	0.647343397141	0.619290232658	0.645195186138	0.611831665039	0.60829359293	0.643675327301	0.605097293854	0.602846443653	0.602330744267	0.604976534843	0.607394754887	0.600997686386	0.608801543713	0.601429402828	0.607163846493	0.640377879143	0.610585749149	0.605267047882	0.609595239162	0.603130221367	0.603444635868	0.603344678879	0.605241179466	0.614521324635	0.723113596439	0.614382922649	0.692443549633	0.617757737637	0.618758678436	0.626266717911	0.611693501472	0.614713072777	0.615554511547	0.647588253021	0.612979114056	0.631761848927	0.595869541168	0.623290300369	0.613442063332	0.641496002674	0.620681941509	0.615662574768	0.623257160187	0.613339602947	0.634109556675	0.629000782967	0.6122199893	0.641402423382
48.0157462358	0.599519371986	0.647664904594	0.620089113712	0.647332668304	0.612880468369	0.60855948925	0.645156025887	0.605748236179	0.600631952286	0.601865291595	0.605891346931	0.60660970211	0.600277245045	0.609024167061	0.600588619709	0.60969555378	0.640926301479	0.610787987709	0.605257928371	0.610577225685	0.604564487934	0.602515280247	0.60194092989	0.60686224699	0.613934397697	0.727446734905	0.616544365883	0.695998728275	0.620149254799	0.617574810982	0.626415193081	0.612434208393	0.617207288742	0.615644752979	0.646382272243	0.613268435001	0.631058633327	0.595645666122	0.624657511711	0.613577246666	0.641435146332	0.617590665817	0.616136550903	0.62518209219	0.614866912365	0.633475542068	0.631824612617	0.611708879471	0.641409397125
48.0737904708	0.599513828754	0.648962140083	0.620283126831	0.644711732864	0.610897660255	0.60774487257	0.643564999104	0.604588329792	0.603096008301	0.601831972599	0.605256795883	0.607034623623	0.601106524467	0.608650565147	0.602443635464	0.609029233456	0.640828371048	0.608748078346	0.606538116932	0.608562111855	0.605489492416	0.600744187832	0.603416800499	0.606517612934	0.613729476929	0.727227985859	0.61692494154	0.697288572788	0.616708993912	0.618265330791	0.625431418419	0.611798286438	0.614720284939	0.618294119835	0.646682083607	0.612152338028	0.630430817604	0.594352781773	0.62601596117	0.612168908119	0.641064703465	0.617870867252	0.615855872631	0.623756885529	0.614292621613	0.632991671562	0.630726993084	0.610997378826	0.642645835876
48.1321854194	0.597034454346	0.649421334267	0.619705677032	0.64507073164	0.611774265766	0.60800588131	0.644548177719	0.607621014118	0.603419959545	0.602022051811	0.604171335697	0.605647981167	0.599432766438	0.609627306461	0.603148281574	0.609436810017	0.640273690224	0.609286010265	0.606534540653	0.609299838543	0.607454776764	0.602097928524	0.602081954479	0.605087339878	0.61452883482	0.729637265205	0.61590462923	0.69441473484	0.618903875351	0.620144605637	0.626201510429	0.612985491753	0.617177963257	0.617046713829	0.647128760815	0.611527860165	0.63233423233	0.594803452492	0.624563634396	0.612555921078	0.641234517097	0.619814217091	0.617191374302	0.628131210804	0.612973809242	0.63373029232	0.632093250751	0.610946834087	0.641491830349
48.1899160544	0.598146677017	0.650510907173	0.61936122179	0.643809497356	0.612125098705	0.606857776642	0.643638551235	0.604938209057	0.602230548859	0.602025866508	0.605651140213	0.606690406799	0.599066495895	0.610704421997	0.601832866669	0.608400225639	0.641992151737	0.607192516327	0.60493016243	0.608633339405	0.607255578041	0.602840840816	0.603065490723	0.607306063175	0.613525807858	0.729583621025	0.616929769516	0.694641411304	0.618853092194	0.620619654655	0.625249385834	0.612237453461	0.615113556385	0.616046130657	0.643128752708	0.613088667393	0.631250798702	0.595608651638	0.624726772308	0.612462222576	0.640386402607	0.619152367115	0.617098331451	0.624930858612	0.612132847309	0.633572876453	0.629941940308	0.613584041595	0.644898891449
48.2475202878	0.599115312099	0.649110078812	0.620043337345	0.646805465221	0.611913561821	0.609383404255	0.64474684	0.606274425983	0.603611111641	0.603904724121	0.605326235294	0.605292022228	0.599459946156	0.608943402767	0.602479040623	0.608671486378	0.639027833939	0.610184371471	0.607054293156	0.609987139702	0.606837630272	0.602088630199	0.602307796478	0.607323527336	0.613661944866	0.730597913265	0.615933597088	0.694744467735	0.617887556553	0.620595514774	0.626333653927	0.612203896046	0.616392195225	0.617279291153	0.648455023766	0.613957583904	0.63035929203	0.595076441765	0.624284863472	0.61150932312	0.641902685165	0.618442475796	0.617717444897	0.62443870306	0.615043818951	0.632845461369	0.632444143295	0.612178862095	0.642429828644
48.3058761358	0.599398493767	0.651172637939	0.620653927326	0.644878149033	0.612339437008	0.606967329979	0.643154084682	0.605386078358	0.604593634605	0.6019718647	0.604544937611	0.606589972973	0.600340127945	0.609048306942	0.601821839809	0.608759522438	0.640539467335	0.609548866749	0.605952203274	0.61046397686	0.606191217899	0.602508485317	0.602938234806	0.606379687786	0.612468957901	0.733036637306	0.615390539169	0.694300949574	0.620185494423	0.618210434914	0.627294242382	0.611342191696	0.615372598171	0.617284655571	0.64619666338	0.613251507282	0.63299369812	0.594404757023	0.624087154865	0.613426625729	0.641357898712	0.618452191353	0.616631150246	0.625575482845	0.611865341663	0.632564008236	0.63067984581	0.612427830696	0.644314885139
48.3644105196	0.599594831467	0.65202486515	0.621387422085	0.643721759319	0.612072408199	0.609278142452	0.645219862461	0.60542845726	0.602054059505	0.603221178055	0.605686426163	0.607525706291	0.598869085312	0.608750164509	0.602030098438	0.60875582695	0.639147162437	0.608816683292	0.605477511883	0.609977662563	0.60740339756	0.602309167385	0.603710114956	0.608054697514	0.614445328712	0.733282804489	0.617954611778	0.695427536964	0.617034077644	0.619776427746	0.625874221325	0.611861586571	0.617108285427	0.61774033308	0.646830737591	0.613455474377	0.631973385811	0.595253884792	0.625180602074	0.61277616024	0.643159866333	0.619906306267	0.616462051868	0.625337481499	0.613918066025	0.634959280491	0.632712900639	0.613156318665	0.64337593317
48.424274087	0.598760783672	0.65256279707	0.62207531929	0.644258379936	0.612154424191	0.608491420746	0.644906282425	0.604658067226	0.602014005184	0.602113306522	0.605384111404	0.607796728611	0.599180340767	0.608586132526	0.60357016325	0.608727514744	0.641053140163	0.609151780605	0.606917440891	0.609208345413	0.606909036636	0.602939665318	0.603830695152	0.606593430042	0.614060342312	0.731886744499	0.618430435658	0.695877492428	0.617053925991	0.619672834873	0.628020703793	0.613411903381	0.615928053856	0.61661618948	0.647851407528	0.613755941391	0.630262136459	0.59565103054	0.625260174274	0.613218724728	0.642344117165	0.619479775429	0.616361498833	0.626470386982	0.613033592701	0.635120809078	0.632918775082	0.613067865372	0.643503129482
48.4829737345	0.598566174507	0.654138445854	0.622514009476	0.644166648388	0.611615300179	0.608081161976	0.644336640835	0.60482943058	0.604437947273	0.603253781796	0.60396194458	0.608938634396	0.599954724312	0.610296189785	0.603261113167	0.607458949089	0.640590012074	0.608712613583	0.60545116663	0.612454414368	0.608114600182	0.602082431316	0.603563845158	0.606544494629	0.617269933224	0.732516288757	0.617379009724	0.697466552258	0.618864655495	0.619429647923	0.626745581627	0.614141881466	0.617353260517	0.616438090801	0.647144675255	0.612909197807	0.632183670998	0.596895098686	0.622101008892	0.611272037029	0.64257723093	0.61998963356	0.618263065815	0.622946679592	0.615963697433	0.633239388466	0.631110966206	0.612939953804	0.64484077692
48.5396630764	0.599449872971	0.653132677078	0.623716533184	0.644446969032	0.612463772297	0.608125090599	0.645724654198	0.60528922081	0.602919638157	0.602527797222	0.606611907482	0.606212854385	0.601008534431	0.609462976456	0.601622104645	0.608706831932	0.639923930168	0.609403908253	0.606243550777	0.610605597496	0.607924640179	0.603537976742	0.603281617165	0.608812272549	0.614982903004	0.731665849686	0.616885840893	0.694094598293	0.618846297264	0.620559036732	0.626375734806	0.613277077675	0.615565538406	0.61923211813	0.64502632618	0.61372590065	0.633530318737	0.596152484417	0.624546587467	0.614230394363	0.642991185188	0.617918252945	0.617185711861	0.62683981657	0.61303037405	0.63443171978	0.632531762123	0.611466765404	0.646159410477
48.5983354251	0.598910093307	0.655142366886	0.623057425022	0.644496500492	0.611520111561	0.608273625374	0.643333256245	0.605767905712	0.604484736919	0.602303564548	0.605901539326	0.6073974967	0.598875880241	0.609109401703	0.603701889515	0.609227716923	0.641039729118	0.609853863716	0.605812549591	0.610664486885	0.606160402298	0.603125572205	0.604808390141	0.606417417526	0.615939319134	0.7327221632	0.616468608379	0.69442230463	0.620475411415	0.61947709322	0.628460466862	0.612857758999	0.619393348694	0.616151809692	0.648165822029	0.614494144917	0.633192956448	0.595139086246	0.624405324459	0.613500535488	0.641255497932	0.621320664883	0.616709649563	0.626019537449	0.614952027798	0.634674310684	0.633409619331	0.613399386406	0.644823491573
48.6565872828	0.599520027637	0.655376970768	0.623661398888	0.645855426788	0.612092077732	0.609697580338	0.645744740963	0.606273293495	0.603887438774	0.604407429695	0.606011033058	0.607589423656	0.599860072136	0.608757674694	0.602905571461	0.606828689575	0.642046928406	0.609644055367	0.607193470001	0.611283361912	0.609294116497	0.603769958019	0.603698313236	0.607012093067	0.616249978542	0.734432399273	0.618860721588	0.694198489189	0.61920529604	0.619829714298	0.624542117119	0.612484812737	0.620042324066	0.618406057358	0.648012638092	0.611710429192	0.632347822189	0.594285190105	0.627419292927	0.614229977131	0.641029834747	0.61815392971	0.618148505688	0.62524330616	0.615762233734	0.634003102779	0.631869494915	0.612757205963	0.64668649435
48.7142232656	0.59950107336	0.657264649868	0.623142540455	0.64650028944	0.612701416016	0.609199762344	0.644930005074	0.606043934822	0.604000091553	0.603178739548	0.604890286922	0.606896221638	0.601362526417	0.609504342079	0.603115916252	0.609169721603	0.642037272453	0.610331475735	0.607738137245	0.610455989838	0.607807993889	0.602941870689	0.605203270912	0.607129752636	0.615920543671	0.737096011639	0.617587149143	0.696492731571	0.618170142174	0.618247807026	0.625917851925	0.612796366215	0.616256475449	0.618524968624	0.648890197277	0.613578557968	0.633780002594	0.595808744431	0.625562429428	0.61409753561	0.642181515694	0.62215834856	0.616036176682	0.62573492527	0.614136517048	0.633240461349	0.631512701511	0.612535238266	0.648311138153
48.7730666399	0.598754644394	0.658050656319	0.62481802702	0.646737337112	0.613018929958	0.609392940998	0.646398305893	0.607037782669	0.603570401669	0.602976322174	0.606323301792	0.606793403625	0.601175367832	0.611246526241	0.604182243347	0.610564351082	0.640648007393	0.610979676247	0.606000781059	0.608925282955	0.611246109009	0.603821516037	0.604443311691	0.606305062771	0.617028832436	0.737167596817	0.61749112606	0.698970198631	0.619889974594	0.6193395257	0.625579237938	0.612085700035	0.618473112583	0.618072509766	0.646476268768	0.614525675774	0.633211553097	0.597186923027	0.62583386898	0.614066541195	0.641786515713	0.618667542934	0.618201553822	0.626450181007	0.614404320717	0.633662223816	0.632812798023	0.61362195015	0.646919369698
48.8325329622	0.600572645664	0.658032536507	0.624572336674	0.648012578487	0.613563299179	0.609538197517	0.647653520107	0.606281042099	0.603141963482	0.603051185608	0.607498466969	0.607918202877	0.600151658058	0.610388338566	0.60309278965	0.609254479408	0.641694366932	0.610321640968	0.605115294456	0.610479295254	0.611013531685	0.602310121059	0.603719353676	0.607998430729	0.61538207531	0.737536609173	0.619458138943	0.697587788105	0.618312358856	0.621609449387	0.626790583134	0.612092256546	0.617449820042	0.617346405983	0.645756244659	0.614819824696	0.633231520653	0.596896886826	0.626758754253	0.613230168819	0.642406225204	0.61861795187	0.618520855904	0.625864744186	0.613918244839	0.635915219784	0.633249878883	0.613475143909	0.64738547802
48.8902876774	0.601391732693	0.658591508865	0.626458644867	0.645849049091	0.610961079597	0.608590483665	0.647124886513	0.606425702572	0.604652702808	0.602961838245	0.607365846634	0.608190715313	0.601563990116	0.610645711422	0.603156328201	0.609422206879	0.641687095165	0.611234605312	0.606305718422	0.610385537148	0.610322415829	0.603285133839	0.603346347809	0.607143819332	0.616262078285	0.738629639149	0.617514669895	0.698079407215	0.619375526905	0.619487226009	0.626165866852	0.612131416798	0.617157161236	0.619155287743	0.648146033287	0.612804293633	0.634283959866	0.595653116703	0.625993072987	0.615188956261	0.643464207649	0.620630860329	0.617444634438	0.627046227455	0.614180803299	0.635991573334	0.632773339748	0.614047527313	0.6478266716
48.949232618	0.599987924099	0.659910917282	0.627227246761	0.644866228104	0.611957788467	0.609363734722	0.646441459656	0.605839550495	0.602804362774	0.603382229805	0.607621967793	0.606966614723	0.60024446249	0.609423041344	0.603651106358	0.610312223434	0.642315864563	0.608273327351	0.606920003891	0.609774529934	0.612463057041	0.604235053062	0.603810250759	0.607840359211	0.616394758224	0.738980650902	0.618949234486	0.695616066456	0.618666052818	0.620053231716	0.627381384373	0.613670706749	0.617141664028	0.618013441563	0.649138510227	0.614585757256	0.631359934807	0.596302092075	0.626638054848	0.614419519901	0.642467617989	0.621057927608	0.616112112999	0.625845193863	0.615348935127	0.635442614555	0.635143101215	0.615717768669	0.651133179665
49.0082299709	0.599146783352	0.659662663937	0.627289772034	0.64851051569	0.614061415195	0.609825789928	0.646484553814	0.606826841831	0.603457272053	0.60398876667	0.605485975742	0.607368469238	0.600427865982	0.610644519329	0.603840112686	0.609675705433	0.640634596348	0.611600339413	0.606840372086	0.610774636269	0.611624121666	0.60227304697	0.603663384914	0.60643863678	0.615312635899	0.739699304104	0.618379354477	0.694516539574	0.620002627373	0.620583593845	0.628812968731	0.612471759319	0.617962121964	0.617024362087	0.648510575294	0.616016626358	0.63292992115	0.59662014246	0.626741886139	0.613751113415	0.643685698509	0.621634066105	0.618437349796	0.624012291431	0.614927709103	0.635802090168	0.634223341942	0.613982141018	0.648993849754
49.0666391452	0.59958833456	0.660036504269	0.627754151821	0.647463917732	0.6118735075	0.610629737377	0.644443571568	0.606434226036	0.602964818478	0.603147089481	0.60603505373	0.608045220375	0.601707100868	0.610396027565	0.602684140205	0.608072280884	0.640619933605	0.611127972603	0.606638789177	0.610327124596	0.609526515007	0.6028906703	0.604793429375	0.608519971371	0.616318821907	0.745352506638	0.619440495968	0.699433386326	0.61919927597	0.620406806469	0.627731323242	0.613946795464	0.617905318737	0.616038858891	0.649329125881	0.615165293217	0.632171988487	0.597100496292	0.62714445591	0.614953935146	0.642781019211	0.621568143368	0.617444753647	0.626566767693	0.616292715073	0.635623633862	0.631765663624	0.612744808197	0.651522755623
49.123925964	0.60069257021	0.663222551346	0.628040194511	0.647475600243	0.611625909805	0.609558999538	0.649239659309	0.60778427124	0.60408449173	0.605185747147	0.606927514076	0.608228325844	0.600702881813	0.610108613968	0.603337466717	0.610379815102	0.640422344208	0.610384404659	0.60702496767	0.610241889954	0.609800040722	0.602926135063	0.604054629803	0.606472730637	0.617364704609	0.745200991631	0.619431495667	0.699799239635	0.621465742588	0.620245993137	0.627893030643	0.615013182163	0.619228601456	0.620199203491	0.646594524384	0.615465164185	0.633264005184	0.595542728901	0.626409947872	0.61528646946	0.641847550869	0.620692372322	0.61847448349	0.62559568882	0.616157591343	0.635074496269	0.635339796543	0.614718258381	0.650040864944
49.181700786	0.600065529346	0.661633253098	0.629374682903	0.648355901241	0.611470997334	0.609447062016	0.645832121372	0.606096982956	0.602885603905	0.603640556335	0.606124281883	0.607994318008	0.599822461605	0.609935164452	0.602563202381	0.61074590683	0.640226066113	0.609285950661	0.607459902763	0.610067486763	0.60973495245	0.604179084301	0.604035556316	0.60751914978	0.616244316101	0.746179938316	0.61881518364	0.697117865086	0.619900763035	0.619866669178	0.627301514149	0.614753305912	0.618604421616	0.618763625622	0.651733517647	0.613267302513	0.633165061474	0.596618354321	0.625322520733	0.615520179272	0.643054246902	0.621709406376	0.616383075714	0.626233935356	0.614122986794	0.637466728687	0.635721504688	0.614796876907	0.65081179142
49.2401841482	0.600664973259	0.663662970066	0.629462957382	0.646894276142	0.61415296793	0.609721124172	0.646462976933	0.607756257057	0.603515505791	0.603439867496	0.606361925602	0.608467936516	0.601922094822	0.610902011395	0.603465378284	0.610269665718	0.642301797867	0.609590828419	0.608120679855	0.611422121525	0.604989826679	0.604217469692	0.605457127094	0.60726749897	0.616544187069	0.74373716116	0.620099961758	0.699178099632	0.621367633343	0.621032893658	0.626202583313	0.613572716713	0.618914604187	0.618600845337	0.650438904762	0.615145981312	0.633588552475	0.596322834492	0.625605404377	0.614439725876	0.644442081451	0.621826708317	0.617935538292	0.628643929958	0.615081965923	0.634949505329	0.632996618748	0.614814579487	0.652563810349
49.2985580365	0.600310444832	0.664244711399	0.630159795284	0.648015022278	0.612828671932	0.608683824539	0.644645392895	0.606344938278	0.604174137115	0.604945778847	0.606007993221	0.609092473984	0.601096570492	0.609639644623	0.605307936668	0.608991920948	0.64048063755	0.611262619495	0.607767641544	0.611132025719	0.604309260845	0.603283107281	0.603629052639	0.608795464039	0.616503119469	0.745212435722	0.618702232838	0.701315224171	0.620741426945	0.621725142002	0.628112137318	0.614699840546	0.617196977139	0.620099782944	0.651756286621	0.613434672356	0.634916305542	0.596971213818	0.627013504505	0.615790307522	0.641722500324	0.622855365276	0.619636297226	0.626684904099	0.614802241325	0.635715186596	0.633837461472	0.614438831806	0.651977419853
49.3571036259	0.601782262325	0.664588212967	0.629824876785	0.647145330906	0.613245427608	0.610657811165	0.648659288883	0.606778740883	0.603762984276	0.60383027792	0.607334792614	0.608901202679	0.600199341774	0.609996914864	0.603990972042	0.608917236328	0.642321169376	0.610877394676	0.609216630459	0.610888183117	0.599874734879	0.604585468769	0.604616820812	0.606734931469	0.616085827351	0.747298240662	0.620256900787	0.698952436447	0.620558559895	0.620671212673	0.628374159336	0.613766252995	0.619273900986	0.620831489563	0.647149324417	0.612522721291	0.635185480118	0.596600413322	0.626692414284	0.613968849182	0.64367711544	0.621468126774	0.618087351322	0.628519773483	0.616099298	0.636318981647	0.633878231049	0.615568459034	0.651581645012
49.4151464701	0.600737392902	0.665678739548	0.631309211254	0.649599134922	0.612935483456	0.6097676754	0.646509826183	0.606783986092	0.604742705822	0.604514300823	0.607189655304	0.609325110912	0.600709080696	0.611839175224	0.604113221169	0.610715985298	0.641842186451	0.611167013645	0.608234107494	0.611422777176	0.597344219685	0.605314254761	0.604896664619	0.607574820518	0.616770386696	0.746952593327	0.618908464909	0.702570617199	0.621724188328	0.622175574303	0.626706898212	0.613150298595	0.617441475391	0.618820011616	0.648222982883	0.614677011967	0.634250700474	0.597151875496	0.626217126846	0.617181897163	0.644510865211	0.6199015975	0.619980633259	0.625382900238	0.616557002068	0.635676145554	0.635253489017	0.614936828613	0.653491377831
49.4735544523	0.600781440735	0.66474044323	0.632431268692	0.644269406796	0.61405479908	0.609903037548	0.645026504993	0.607849419117	0.603951394558	0.602616846561	0.607289731503	0.608218371868	0.601202487946	0.611622512341	0.604188024998	0.610151648521	0.641859531403	0.610776007175	0.607383608818	0.611865758896	0.600346803665	0.605695188046	0.604524612427	0.607444822788	0.617870271206	0.747802734375	0.619502782822	0.703625917435	0.619992554188	0.620915293694	0.629341542721	0.615862846375	0.619521379471	0.621075928211	0.649455487728	0.614815056324	0.633355915546	0.596134960651	0.628355979919	0.615047216415	0.644519746304	0.622090876102	0.619114160538	0.627502262592	0.615762829781	0.63641422987	0.634325325489	0.614956259727	0.6526517272
49.5315188964	0.599777698517	0.665835618973	0.632050275803	0.646663486958	0.61243224144	0.611465632915	0.647290229797	0.607833087444	0.603932797909	0.605145215988	0.606445968151	0.607798278332	0.601103842258	0.610945880413	0.601796209812	0.61034232378	0.642024040222	0.611866950989	0.606898546219	0.61197245121	0.607092678547	0.604272425175	0.605952739716	0.608736932278	0.61633503437	0.748942613602	0.620239257812	0.702818930149	0.621006131172	0.619313836098	0.62993055582	0.614072024822	0.618962407112	0.619708240032	0.65106767416	0.615682423115	0.633230030537	0.596800684929	0.629582464695	0.615583777428	0.643958091736	0.621312856674	0.619718372822	0.628384649754	0.617076992989	0.638434290886	0.634185552597	0.615266799927	0.655394613743
49.5896691879	0.600771248341	0.669339299202	0.633000969887	0.648781478405	0.61405569315	0.610213577747	0.647226691246	0.607364058495	0.605170190334	0.604329884052	0.605575680733	0.608301341534	0.599934518337	0.611009001732	0.603564381599	0.610216617584	0.642796039581	0.612994968891	0.608928143978	0.612254559994	0.611477375031	0.604413866997	0.604952454567	0.608759939671	0.618131279945	0.748745501041	0.620088398457	0.699823498726	0.619763314724	0.620387017727	0.6277307868	0.61381483078	0.619512557983	0.618241727352	0.649347186089	0.614524364471	0.635523915291	0.597590506077	0.625586748123	0.615289270878	0.643485426903	0.620243906975	0.618808090687	0.62830388546	0.616682946682	0.636591494083	0.635648667812	0.614216446877	0.655044674873
49.6486983697	0.600677371025	0.668685555458	0.634763896465	0.647513270378	0.61255979538	0.609587550163	0.646360337734	0.606863558292	0.605130851269	0.604189753532	0.607127964497	0.607568562031	0.601765096188	0.610137879848	0.603522360325	0.611389935017	0.642987906933	0.610899507999	0.607785820961	0.611634194851	0.613300323486	0.605107188225	0.605538487434	0.608527302742	0.617131233215	0.751755714417	0.622109472752	0.702319383621	0.620899856091	0.619318127632	0.629027068615	0.615870952606	0.618555247784	0.620121538639	0.650818824768	0.615392744541	0.636244237423	0.595954596996	0.628253638744	0.614959180355	0.643725395203	0.622371971607	0.620512247086	0.627546787262	0.613416969776	0.636009931564	0.635143637657	0.61565053463	0.65750259161
49.7073013385	0.599730968475	0.66723459959	0.634500026703	0.647766292095	0.613819360733	0.609633862972	0.648559689522	0.606599330902	0.604245960712	0.604189932346	0.607267439365	0.608271181583	0.602314174175	0.611305594444	0.605507731438	0.610924124718	0.642564892769	0.609741091728	0.608101665974	0.611903727055	0.610946416855	0.605892598629	0.605539917946	0.607519745827	0.617721259594	0.749789595604	0.62172716856	0.700085997581	0.621479511261	0.622115373611	0.628823101521	0.615012228489	0.617841005325	0.620794773102	0.650007665157	0.613972127438	0.635178506374	0.597117185593	0.627921283245	0.616123616695	0.645602345467	0.624985098839	0.61894184351	0.627893209457	0.615805268288	0.63473546505	0.634556829929	0.616028547287	0.658331036568
49.7657896678	0.60152477026	0.671185314655	0.633493363857	0.646834909916	0.614412903786	0.609325647354	0.645984649658	0.608263254166	0.604906916618	0.604191839695	0.60883307457	0.609221339226	0.600701391697	0.610465764999	0.603454053402	0.609391748905	0.641642510891	0.609697699547	0.608989298344	0.611219704151	0.610156178474	0.604536652565	0.606776356697	0.607329487801	0.616885304451	0.746785759926	0.620326280594	0.698664963245	0.621570885181	0.621928274632	0.628660738468	0.614361286163	0.618271052837	0.620184004307	0.64849293232	0.614978790283	0.636065244675	0.597098708153	0.627699673176	0.614514708519	0.645660817623	0.62142431736	0.620004534721	0.630198478699	0.617136955261	0.636412918568	0.636977374554	0.617700397968	0.657526552677
49.8246859312	0.600205659866	0.673142433167	0.63610213995	0.647655665874	0.614937603474	0.609887957573	0.646188914776	0.607506632805	0.604214072227	0.604570448399	0.608343482018	0.608588397503	0.601910531521	0.610411226749	0.602035462856	0.610295653343	0.642637073994	0.611405014992	0.609285831451	0.612911224365	0.606751978397	0.603808403015	0.605599403381	0.609780728817	0.616865813732	0.75152862072	0.620485663414	0.701303303242	0.620814859867	0.62173384428	0.627394199371	0.615275084972	0.620478451252	0.620453894138	0.652158021927	0.61372256279	0.634617388248	0.597382962704	0.625701189041	0.617152452469	0.644523441792	0.62155944109	0.619189083576	0.628357887268	0.616574525833	0.636461019516	0.632920622826	0.616154134274	0.658664524555
49.8822277784	0.600493192673	0.670954287052	0.635709404945	0.647235095501	0.613036751747	0.610288500786	0.64551204443	0.606782674789	0.604201495647	0.603984415531	0.606574952602	0.608202755451	0.601141810417	0.612599253654	0.60324048996	0.610499858856	0.642686963081	0.611109614372	0.610259354115	0.612114965916	0.606715977192	0.604094564915	0.605074346066	0.607627868652	0.618108808994	0.749764144421	0.621605038643	0.705499351025	0.622327744961	0.621261715889	0.630572259426	0.615019738674	0.618054151535	0.620606839657	0.652331709862	0.615633904934	0.635198891163	0.597265303135	0.627230167389	0.616520285606	0.644287645817	0.621317863464	0.617139995098	0.626704990864	0.616900622845	0.637267172337	0.637157261372	0.617315411568	0.65980887413
49.9396611849	0.601651966572	0.67402857542	0.636716425419	0.648203015327	0.613135039806	0.611282944679	0.648275077343	0.608055412769	0.606302440166	0.604845225811	0.608388185501	0.608179688454	0.602086961269	0.610746383667	0.604787826538	0.611044585705	0.64140611887	0.611719727516	0.611754775047	0.610325336456	0.605846643448	0.604569673538	0.606090009212	0.608950793743	0.618616819382	0.752701759338	0.62199562788	0.703089952469	0.621461987495	0.62117511034	0.62825357914	0.616017103195	0.619698882103	0.619912862778	0.649672627449	0.614835500717	0.633854985237	0.596800327301	0.629094064236	0.615546762943	0.645806849003	0.622189462185	0.620750546455	0.626125752926	0.617619156837	0.634540915489	0.638406395912	0.616186261177	0.660598397255
49.9979305267	0.600904107094	0.672312617302	0.636760890484	0.649090707302	0.613325417042	0.61162596941	0.648138284683	0.608314335346	0.605703115463	0.604203104973	0.608689010143	0.609145283699	0.602091252804	0.610953688622	0.60559540987	0.611529409885	0.640834987164	0.611561059952	0.612978816032	0.614323139191	0.605610609055	0.606565475464	0.60568767786	0.608348846436	0.619904637337	0.755537331104	0.621913790703	0.702467381954	0.621110856533	0.622115314007	0.627926290035	0.617458343506	0.618240296841	0.620580375195	0.650176048279	0.615922152996	0.633576691151	0.59801954031	0.627188622952	0.616157591343	0.6452075243	0.621691048145	0.620364367962	0.629782319069	0.61655074358	0.637614130974	0.635472595692	0.615980446339	0.659439027309
50.0552391609	0.602079629898	0.67526704073	0.639568328857	0.648646891117	0.612357497215	0.611207902431	0.647751271725	0.607542097569	0.604802310467	0.604294002056	0.607776939869	0.608052074909	0.60165566206	0.611979484558	0.605608999729	0.611014544964	0.642010748386	0.611310899258	0.613207936287	0.615870654583	0.606151759624	0.604748487473	0.605911970139	0.607784628868	0.618272542953	0.754125237465	0.62216091156	0.703784227371	0.620904147625	0.621455311775	0.629077970982	0.615234255791	0.622409880161	0.618893682957	0.650020062923	0.616419374943	0.634006261826	0.598073840141	0.626648485661	0.616020858288	0.644930541515	0.623738467693	0.621744215488	0.629455685616	0.617674469948	0.637539505959	0.634643793106	0.616979122162	0.662025392056
50.1136676073	0.60217654705	0.675754666328	0.637761771679	0.64766061306	0.61674708128	0.609906315804	0.647765934467	0.608587682247	0.604530990124	0.60292994976	0.605046629906	0.610009014606	0.601385712624	0.61247587204	0.605102419853	0.61085152626	0.643376290798	0.612355709076	0.615449905396	0.612084388733	0.604249179363	0.606529295444	0.606503307819	0.608095884323	0.616882622242	0.754393577576	0.624377369881	0.704348623753	0.622450053692	0.622336447239	0.628890633583	0.614969372749	0.620147824287	0.618707001209	0.650445580482	0.616600513458	0.633743882179	0.597108483315	0.627193629742	0.615439355373	0.645549952984	0.623020529747	0.621000230312	0.628584742546	0.61733007431	0.637261033058	0.636372089386	0.615600466728	0.661429107189
50.171630462	0.601737558842	0.678611636162	0.640083432198	0.647353470325	0.614173710346	0.610269129276	0.645912826061	0.609291136265	0.605622172356	0.604093968868	0.608759224415	0.607702195644	0.600485980511	0.611838102341	0.605063140392	0.611166596413	0.642036914825	0.611349403858	0.616860508919	0.611461758614	0.604693889618	0.602999985218	0.604718506336	0.608749449253	0.61979842186	0.75438529253	0.624385118484	0.702428519726	0.621409475803	0.623638808727	0.627700448036	0.61555236578	0.620427072048	0.620124459267	0.650490105152	0.614517211914	0.636953949928	0.598913431168	0.626148760319	0.615893542767	0.645670235157	0.621855139732	0.620910465717	0.628889083862	0.616657197475	0.638690114021	0.635372579098	0.616727113724	0.66449368
50.2296153704	0.600633084774	0.675006747246	0.64070802927	0.648695111275	0.612573981285	0.610930025578	0.647222697735	0.608197629452	0.605658590794	0.604035317898	0.608336806297	0.609663844109	0.60087531805	0.61068379879	0.603341400623	0.610489666462	0.644380331039	0.611598908901	0.615805089474	0.614920198917	0.604406177998	0.603945672512	0.60466837883	0.609508574009	0.620002567768	0.759094953537	0.624906301498	0.703574120998	0.622463107109	0.624191105366	0.62924849987	0.615805804729	0.619423687458	0.62214910984	0.650462508202	0.614361286163	0.634449541569	0.597744345665	0.62979477644	0.616398513317	0.645509243011	0.622466802597	0.621279716492	0.629660248756	0.617109417915	0.638918042183	0.637392044067	0.618745088577	0.663085877895
[truncated: 604 more rows]
[truncated: 47 more columns]
