# Supplementary material for: In‐depth interrogation of protein thermal unfolding data with MoltenProt
Source: Protein Sci. 2020 Nov 21;30(1):201–17. doi: 10.1002/pro.3986 (PMC7737771; doi:10.1002/pro.3986)
Supplement: Supplementary file 2 — Supplementary code. [file PRO-30-201-s002.zip › moltenprot/resources/demo2.xlsx]

## Sheet: Overview
Capillary	Sample ID	PCR plate ID	Final GuHCl	Final Urea	Excitation Power	Start Temperature	End Temperature	Temperature Slope	Start Time	Duration	Onset #1 for Ratio	Inflection Point #1 for Ratio	Inflection Point #2 for Ratio
1	A1 GuHCl 0.05 M	A1	0.0475312	0	0.9	25	95	1	2018-07-31 19:07:53	1:10:00	63.56	72.2276
2	A2 GuHCl 0.52 M	A2	0.522844	0	0.9	25	95	1	2018-07-31 19:07:53	1:10:00	60.5987	69.0269
3	A3 GuHCl 1 M	A3	0.998156	0	0.9	25	95	1	2018-07-31 19:07:53	1:10:00	56.208	65.1974
4	A4 GuHCl 1.47 M	A4	1.47347	0	0.9	25	95	1	2018-07-31 19:07:53	1:10:00	51.8316	61.2079
5	A5 GuHCl 1.95 M	A5	1.94878	0	0.9	25	95	1	2018-07-31 19:07:53	1:10:00	47.2253	57.3592
6	A6 GuHCl 2.38 M	A6	2.37656	0	0.9	25	95	1	2018-07-31 19:07:53	1:10:00	41.3121	52.6683
7	A7 GuHCl 2.5 M	A7	2.49539	0	0.9	25	95	1	2018-07-31 19:07:53	1:10:00	38.4596	51.3682
8	A8 GuHCl 2.61 M	A8	2.61422	0	0.9	25	95	1	2018-07-31 19:07:53	1:10:00	38.3504	50.6609
9	A9 GuHCl 2.73 M	A9	2.73305	0	0.9	25	95	1	2018-07-31 19:07:53	1:10:00	34.1922	47.5407
10	A10 GuHCl 2.85 M	A10	2.85188	0	0.9	25	95	1	2018-07-31 19:07:53	1:10:00	35.7216	48.4714
11	A11 GuHCl 2.97 M	A11	2.9707	0	0.9	25	95	1	2018-07-31 19:07:53	1:10:00	31.6704	45.378
12	A12 GuHCl 3.09 M	A12	3.08953	0	0.9	25	95	1	2018-07-31 19:07:53	1:10:00	28.2749	44.6684
13	B1 GuHCl 3.21 M	B1	3.20836	0	0.9	25	95	1	2018-07-31 19:07:53	1:10:00	24.9994	42.6941
14	B2 GuHCl 3.33 M	B2	3.32719	0	0.9	25	95	1	2018-07-31 19:07:53	1:10:00	24.9994	41.3714
15	B3 GuHCl 3.45 M	B3	3.44602	0	0.9	25	95	1	2018-07-31 19:07:53	1:10:00	24.9994	41.5534
16	B4 GuHCl 3.56 M	B4	3.56484	0	0.9	25	95	1	2018-07-31 19:07:53	1:10:00	24.9994	40.332
17	B5 GuHCl 3.68 M	B5	3.68367	0	0.9	25	95	1	2018-07-31 19:07:53	1:10:00	25.3288	39.3263
18	B6 GuHCl 4.25 M	B6	4.25405	0	0.9	25	95	1	2018-07-31 19:07:53	1:10:00		35.0737
19	B7 GuHCl 4.82 M	B7	4.82442	0	0.9	25	95	1	2018-07-31 19:07:53	1:10:00
20	B8 GuHCl 5.39 M	B8	5.3948	0	0.9	25	95	1	2018-07-31 19:07:53	1:10:00
21	B9 GuHCl 5.97 M	B9	5.96517	0	0.9	25	95	1	2018-07-31 19:07:53	1:10:00
22	B10 GuHCl 6.54 M	B10	6.53555	0	0.9	25	95	1	2018-07-31 19:07:53	1:10:00
23	B11 buffer control	B11	0	0	0.9	25	95	1	2018-07-31 19:07:53	1:10:00	64.6336	72.3949
24	B12 buffer control	B12	0	0	0.9	25	95	1	2018-07-31 19:07:53	1:10:00	64.7434	72.4331
25	C1 Urea 0.05 M	C1	0	0.04875	0.9	25	95	1	2018-07-31 19:07:53	1:10:00	63.3172	72.1887
26	C2 Urea 0.44 M	C2	0	0.43875	0.9	25	95	1	2018-07-31 19:07:53	1:10:00	62.9871	71.0492
27	C3 Urea 0.83 M	C3	0	0.82875	0.9	25	95	1	2018-07-31 19:07:53	1:10:00	62.8774	70.0376
28	C4 Urea 1.22 M	C4	0	1.21875	0.9	25	95	1	2018-07-31 19:07:53	1:10:00	59.9802	68.3096
29	C5 Urea 1.61 M	C5	0	1.60875	0.9	25	95	1	2018-07-31 19:07:53	1:10:00	58.8137	67.3304
30	C6 Urea 2 M	C6	0	1.99875	0.9	25	95	1	2018-07-31 19:07:53	1:10:00	58.2677	66.6265
31	C7 Urea 2.39 M	C7	0	2.38875	0.9	25	95	1	2018-07-31 19:07:53	1:10:00	57.0639	65.2814
32	C8 Urea 2.78 M	C8	0	2.77875	0.9	25	95	1	2018-07-31 19:07:53	1:10:00	55.085	64.0204
33	C9 Urea 3.17 M	C9	0	3.16875	0.9	25	95	1	2018-07-31 19:07:53	1:10:00	54.5358	63.6328
34	C10 Urea 3.56 M	C10	0	3.55875	0.9	25	95	1	2018-07-31 19:07:53	1:10:00	51.6474	61.0012
35	C11 Urea 3.95 M	C11	0	3.94875	0.9	25	95	1	2018-07-31 19:07:53	1:10:00	50.8079	60.4674
36	C12 Urea 4.34 M	C12	0	4.33875	0.9	25	95	1	2018-07-31 19:07:53	1:10:00	49.0549	59.2509
37	D1 Urea 4.73 M	D1	0	4.72875	0.9	25	95	1	2018-07-31 19:07:53	1:10:00	46.8383	57.5035
38	D2 Urea 5.12 M	D2	0	5.11875	0.9	25	95	1	2018-07-31 19:07:53	1:10:00	45.9636	56.5319
39	D3 Urea 5.51 M	D3	0	5.50875	0.9	25	95	1	2018-07-31 19:07:53	1:10:00	43.9079	55.3719
40	D4 Urea 5.9 M	D4	0	5.89875	0.9	25	95	1	2018-07-31 19:07:53	1:10:00	42.1305	53.6547
41	D5 Urea 6.29 M	D5	0	6.28875	0.9	25	95	1	2018-07-31 19:07:53	1:10:00	40.8156	52.1031
42	D6 Urea 6.68 M	D6	0	6.67875	0.9	25	95	1	2018-07-31 19:07:53	1:10:00	39.9413	50.8946
43	D7 Urea 7.07 M	D7	0	7.06875	0.9	25	95	1	2018-07-31 19:07:53	1:10:00	36.9855	49.4731
44	D8 Urea 7.46 M	D8	0	7.45875	0.9	25	95	1	2018-07-31 19:07:53	1:10:00	35.0194	47.9139
45	D9 Urea 7.85 M	D9	0	7.84875	0.9	25	95	1	2018-07-31 19:07:53	1:10:00	32.1846	46.5734
46	D10 Urea 8.24 M	D10	0	8.23875	0.9	25	95	1	2018-07-31 19:07:53	1:10:00	31.736	44.812
47	D11 buffer control	D11	0	0	0.9	25	95	1	2018-07-31 19:07:53	1:10:00	62.852	72.022
48	D12 buffer control	D12	0	0	0.9	25	95	1	2018-07-31 19:07:53	1:10:00	67.0212	72.1033	82.3803

## Sheet: Ratio
	Capillary	1	2	3	4	5	6	7	8	9	10	11	12	13	14	15	16	17	18	19	20	21	22	23	24	25	26	27	28	29	30	31	32	33	34	35	36	37	38	39	40	41	42	43	44	45	46	47	48
	Sample ID	A1											A12	B1											B12	C1											C12	D1											D12
Time [s]	Temperature [°C]	Fluorescence [counts]	Fluorescence [counts]	Fluorescence [counts]	Fluorescence [counts]	Fluorescence [counts]	Fluorescence [counts]	Fluorescence [counts]	Fluorescence [counts]	Fluorescence [counts]	Fluorescence [counts]	Fluorescence [counts]	Fluorescence [counts]	Fluorescence [counts]	Fluorescence [counts]	Fluorescence [counts]	Fluorescence [counts]	Fluorescence [counts]	Fluorescence [counts]	Fluorescence [counts]	Fluorescence [counts]	Fluorescence [counts]	Fluorescence [counts]	Fluorescence [counts]	Fluorescence [counts]	Fluorescence [counts]	Fluorescence [counts]	Fluorescence [counts]	Fluorescence [counts]	Fluorescence [counts]	Fluorescence [counts]	Fluorescence [counts]	Fluorescence [counts]	Fluorescence [counts]	Fluorescence [counts]	Fluorescence [counts]	Fluorescence [counts]	Fluorescence [counts]	Fluorescence [counts]	Fluorescence [counts]	Fluorescence [counts]	Fluorescence [counts]	Fluorescence [counts]	Fluorescence [counts]	Fluorescence [counts]	Fluorescence [counts]	Fluorescence [counts]	Fluorescence [counts]	Fluorescence [counts]
7.03541	25	0.940423	0.934179	0.931779	0.939355	0.943134	0.929605	0.916931	0.943994	0.946531	0.940556	0.950005	0.956609	0.962845	0.969491	0.973742	0.991849	1.01424	1.22788	1.27951	1.29305	1.29264	1.14818	0.92924	0.931568	0.9572	0.947304	0.947721	0.938646	0.941448	0.931274	0.925175	0.924582	0.927019	0.916463	0.91886	0.911804	0.911289	0.911748	0.900328	0.904578	0.902389	0.90282	0.914743	0.921613	0.941102	0.922165	0.88669	1.35232
24.2756	25.0538	0.938871	0.934922	0.932114	0.937163	0.942043	0.929103	0.916286	0.943206	0.943471	0.946468	0.948561	0.956561	0.964679	0.970218	0.973883	0.996918	1.01251	1.23135	1.28219	1.29257	1.28986	1.14213	0.928335	0.934109	0.956115	0.94673	0.946574	0.942368	0.943891	0.927602	0.928131	0.924701	0.925451	0.915272	0.913255	0.917959	0.911095	0.914119	0.90511	0.902836	0.903061	0.898653	0.903162	0.899337	0.908148	0.917738	0.955632	0.940289
33.3459	25.1077	0.942927	0.932698	0.933719	0.938641	0.943664	0.930605	0.917681	0.943984	0.947651	0.94315	0.948451	0.959947	0.96376	0.96962	0.972245	0.993938	1.01388	1.2313	1.27958	1.29007	1.28859	1.15036	0.930086	0.934089	0.956547	0.946746	0.948934	0.940035	0.94156	0.930139	0.927073	0.924793	0.927288	0.916206	0.917806	0.915639	0.916463	0.914403	0.903411	0.903431	0.907278	0.900389	0.90481	0.903541	0.908438	0.917581	0.955045	0.942686
40.6081	25.1615	0.938563	0.935921	0.933755	0.940076	0.942361	0.930224	0.916393	0.943648	0.943482	0.945106	0.951379	0.960584	0.963384	0.968748	0.973172	0.99358	1.01548	1.23058	1.28055	1.28964	1.29067	1.14342	0.930635	0.93282	0.955481	0.943643	0.946096	0.939368	0.943196	0.931193	0.929916	0.924933	0.93048	0.916171	0.917221	0.915661	0.915409	0.914396	0.904689	0.905358	0.903862	0.900498	0.907413	0.903174	0.91017	0.919872	0.953533	0.942859
46.8146	25.2154	0.942255	0.932883	0.929955	0.937303	0.943432	0.931438	0.918079	0.942345	0.943999	0.942287	0.951081	0.956922	0.961208	0.971384	0.971458	0.992751	1.01369	1.2282	1.2787	1.28768	1.2874	1.15199	0.928878	0.934514	0.9559	0.946487	0.948114	0.941495	0.943428	0.930624	0.92927	0.923991	0.926363	0.916669	0.9147	0.915158	0.91488	0.913387	0.903805	0.904382	0.906695	0.900616	0.906379	0.902662	0.90984	0.918853	0.956583	0.940659
52.5021	25.2692	0.941064	0.933037	0.931746	0.938022	0.944991	0.931543	0.918776	0.945454	0.947062	0.945271	0.95343	0.958337	0.96573	0.971909	0.975475	0.995885	1.0157	1.23212	1.28374	1.29208	1.28981	1.14799	0.92976	0.934414	0.956931	0.945974	0.947481	0.942745	0.942336	0.927572	0.926737	0.929065	0.927176	0.916136	0.915477	0.918902	0.916305	0.915152	0.904325	0.90295	0.906498	0.901694	0.907461	0.903277	0.908089	0.919374	0.955573	0.942439
57.4259	25.3231	0.941582	0.93425	0.932976	0.940747	0.943549	0.930968	0.919019	0.944146	0.948427	0.945148	0.951318	0.959053	0.965228	0.972518	0.974615	0.993519	1.01299	1.23125	1.28205	1.29133	1.28661	1.14678	0.929784	0.930262	0.9569	0.945545	0.946424	0.940211	0.941987	0.928729	0.930254	0.92556	0.926243	0.917667	0.915343	0.919727	0.915911	0.913633	0.906399	0.904295	0.906846	0.900428	0.905377	0.903105	0.910473	0.920723	0.956806	0.940457
62.1259	25.3769	0.940999	0.934029	0.932249	0.938237	0.943376	0.9329	0.9191	0.945653	0.947402	0.944678	0.951144	0.960266	0.965863	0.970863	0.975233	0.995767	1.01309	1.23069	1.2811	1.29008	1.2879	1.14872	0.930465	0.935487	0.956789	0.9478	0.947002	0.941572	0.943279	0.928851	0.92701	0.923148	0.928276	0.916003	0.917938	0.916563	0.917068	0.917348	0.907457	0.906879	0.905386	0.901853	0.909859	0.904034	0.910658	0.922342	0.959294	0.94108
66.6709	25.4308	0.941893	0.933606	0.934262	0.939736	0.944433	0.933524	0.916891	0.94376	0.948795	0.943921	0.950675	0.960009	0.966239	0.972772	0.974065	0.994983	1.01673	1.23311	1.27817	1.29151	1.29033	1.14844	0.929389	0.934618	0.957865	0.947007	0.947577	0.941946	0.941378	0.930974	0.931612	0.925631	0.929688	0.916543	0.91919	0.918344	0.916793	0.915272	0.905622	0.902781	0.906949	0.901788	0.908982	0.905911	0.912414	0.919363	0.957338	0.943688
71.0116	25.4846	0.939702	0.932761	0.934166	0.939354	0.944105	0.933316	0.91932	0.946929	0.950015	0.94478	0.953956	0.961169	0.965733	0.973872	0.976673	0.99955	1.01655	1.22732	1.28189	1.29275	1.28792	1.15148	0.928026	0.934551	0.958742	0.945524	0.9458	0.94114	0.941969	0.93022	0.928186	0.923881	0.930544	0.91682	0.919786	0.917689	0.913898	0.913681	0.903009	0.903443	0.906671	0.902573	0.90794	0.902409	0.910743	0.921717	0.956359	0.940228
75.047	25.5385	0.942081	0.934179	0.931681	0.93853	0.942161	0.932158	0.917984	0.945742	0.94646	0.944541	0.951514	0.961146	0.965028	0.97416	0.97373	0.995989	1.01351	1.23073	1.28165	1.29139	1.29026	1.14793	0.930717	0.934123	0.954395	0.945097	0.948076	0.943482	0.94285	0.931709	0.93042	0.925702	0.928326	0.916317	0.919054	0.917935	0.914894	0.914118	0.906408	0.903199	0.907699	0.901546	0.9076	0.90669	0.91021	0.923379	0.956329	0.94098
78.9339	25.5923	0.940056	0.932653	0.933102	0.939653	0.943421	0.931559	0.917	0.945736	0.947958	0.947888	0.952279	0.961831	0.965792	0.972437	0.975126	0.994935	1.0159	1.23056	1.27945	1.29172	1.28877	1.14662	0.930263	0.935542	0.953283	0.947912	0.947572	0.942526	0.943608	0.930872	0.929023	0.927207	0.928745	0.918157	0.917713	0.917151	0.915532	0.915435	0.906211	0.906616	0.906519	0.900518	0.907658	0.905028	0.910717	0.920119	0.957874	0.943517
82.7088	25.6462	0.939776	0.934603	0.934613	0.940313	0.943711	0.932034	0.917119	0.945739	0.947065	0.947046	0.952338	0.960059	0.966087	0.972433	0.975961	0.994353	1.01621	1.23198	1.28156	1.29206	1.28924	1.14664	0.93038	0.935177	0.956863	0.948322	0.948883	0.943412	0.943938	0.931115	0.928111	0.927753	0.930153	0.918073	0.916135	0.915857	0.917384	0.916134	0.906805	0.905631	0.907171	0.9007	0.90918	0.905686	0.914041	0.924846	0.954716	0.941212
86.4536	25.7	0.941294	0.934063	0.931249	0.93864	0.944989	0.930925	0.919628	0.944591	0.946708	0.946682	0.950895	0.958541	0.965308	0.972067	0.975465	0.99584	1.01458	1.23139	1.28017	1.29055	1.29008	1.15028	0.93024	0.935162	0.956496	0.947534	0.949727	0.945	0.943787	0.929233	0.931483	0.926754	0.929835	0.916502	0.917339	0.91762	0.918446	0.917633	0.907571	0.905718	0.908162	0.901332	0.910468	0.904269	0.913802	0.923547	0.956281	0.942108
90.051	25.7538	0.941029	0.936311	0.932657	0.942132	0.945112	0.930773	0.918653	0.943462	0.947833	0.944907	0.950325	0.959809	0.96514	0.972674	0.974532	0.997031	1.0141	1.23222	1.28174	1.2907	1.28598	1.14782	0.930656	0.932917	0.957347	0.947344	0.948968	0.943313	0.945064	0.930361	0.931226	0.926004	0.927712	0.917496	0.918288	0.92182	0.918207	0.916504	0.906997	0.905174	0.90894	0.902023	0.90738	0.904849	0.913373	0.918659	0.955461	0.943519
93.5986	25.8077	0.940991	0.932782	0.933919	0.93818	0.944002	0.931769	0.918749	0.948384	0.949838	0.94442	0.952025	0.961709	0.967251	0.972164	0.978899	0.996611	1.01549	1.23051	1.28066	1.29288	1.28832	1.15045	0.931067	0.934489	0.956364	0.946387	0.95105	0.939875	0.94587	0.930716	0.930326	0.922808	0.92907	0.920188	0.919823	0.921927	0.915594	0.917736	0.90493	0.904258	0.906673	0.902039	0.908171	0.907237	0.912093	0.921007	0.954088	0.942502
97.0114	25.8615	0.943907	0.934354	0.933771	0.940089	0.945426	0.931454	0.919372	0.947645	0.949399	0.944564	0.953437	0.959647	0.966217	0.974688	0.975753	0.995956	1.01436	1.23069	1.28143	1.29257	1.2895	1.14844	0.929729	0.935649	0.954772	0.946598	0.951088	0.941107	0.944469	0.928804	0.928673	0.923673	0.931265	0.921262	0.917172	0.917823	0.918498	0.917042	0.906393	0.9065	0.908433	0.901936	0.908554	0.905264	0.911462	0.922911	0.960133	0.94254
100.399	25.9154	0.939958	0.934371	0.933187	0.939238	0.943894	0.932949	0.919765	0.948376	0.948951	0.947556	0.952014	0.960696	0.967174	0.97594	0.975128	0.995822	1.01539	1.23615	1.28049	1.29332	1.28616	1.14543	0.928114	0.933997	0.953487	0.946798	0.95178	0.939327	0.943463	0.930956	0.930065	0.92759	0.930769	0.917556	0.91793	0.917033	0.915279	0.916792	0.906084	0.905208	0.90832	0.904626	0.907225	0.906308	0.91362	0.921255	0.959601	0.942923
103.691	25.9692	0.941145	0.93445	0.935665	0.93849	0.944528	0.932641	0.919476	0.947915	0.950864	0.946363	0.952665	0.962869	0.968789	0.97506	0.977817	0.995784	1.01593	1.23369	1.2801	1.28921	1.29354	1.14426	0.928224	0.93539	0.958393	0.949639	0.947818	0.943026	0.943709	0.930524	0.929136	0.926274	0.931618	0.92092	0.919203	0.919729	0.921094	0.918405	0.908936	0.907821	0.908835	0.902291	0.909395	0.903881	0.913468	0.924928	0.956909	0.945315
107.004	26.0231	0.940731	0.932726	0.932829	0.940729	0.94524	0.93336	0.91961	0.946249	0.949211	0.94957	0.955134	0.962048	0.966505	0.9732	0.97714	0.997878	1.01854	1.2321	1.2781	1.28934	1.28814	1.14255	0.930712	0.934131	0.95988	0.950024	0.951309	0.941128	0.945124	0.930766	0.927832	0.927992	0.930459	0.917857	0.919179	0.917146	0.916564	0.920233	0.907065	0.90806	0.908368	0.9046	0.908401	0.905362	0.913534	0.926075	0.956358	0.944575
110.297	26.0769	0.939126	0.933612	0.932651	0.940041	0.944186	0.93098	0.919626	0.946315	0.948252	0.9489	0.956325	0.960552	0.967313	0.970723	0.9764	0.996858	1.01742	1.23265	1.28138	1.29111	1.28906	1.14689	0.930477	0.934364	0.957886	0.945958	0.948936	0.941815	0.944403	0.931089	0.928107	0.928989	0.927033	0.916227	0.919717	0.91852	0.916044	0.915147	0.907127	0.906585	0.910895	0.905007	0.910347	0.905548	0.913104	0.924125	0.955748	0.942464
113.601	26.1308	0.942459	0.93569	0.932444	0.938745	0.947217	0.932763	0.920522	0.948084	0.949073	0.947343	0.953981	0.959905	0.969373	0.972888	0.975594	0.998529	1.02004	1.2313	1.28283	1.29125	1.2876	1.1494	0.930252	0.934317	0.95737	0.945369	0.944418	0.94088	0.944287	0.932497	0.92723	0.928016	0.928411	0.920158	0.920151	0.920003	0.915256	0.91682	0.909678	0.905573	0.909408	0.902427	0.910478	0.906037	0.9132	0.923023	0.956154	0.941005
116.856	26.1846	0.9416	0.935693	0.932435	0.938839	0.946956	0.932699	0.919105	0.947622	0.948513	0.946851	0.95219	0.96139	0.969038	0.97181	0.974298	0.997741	1.0208	1.23217	1.28123	1.29112	1.28957	1.14757	0.929522	0.935245	0.95676	0.945588	0.949479	0.937698	0.943135	0.930318	0.93025	0.925271	0.929324	0.918138	0.9195	0.919001	0.915438	0.916793	0.909011	0.908	0.907835	0.905269	0.912628	0.90529	0.912883	0.92495	0.957371	0.942668
120.102	26.2385	0.941268	0.93425	0.936438	0.940054	0.943197	0.934577	0.919428	0.945081	0.947956	0.947801	0.952271	0.964162	0.970463	0.973487	0.974951	0.997226	1.01565	1.23198	1.28094	1.29346	1.28912	1.14939	0.928406	0.934708	0.958378	0.946324	0.949234	0.939324	0.946727	0.932042	0.927458	0.927555	0.929935	0.916882	0.918887	0.919382	0.918157	0.917644	0.908949	0.907058	0.909092	0.904906	0.913525	0.905823	0.913549	0.924945	0.957061	0.944132
123.294	26.2923	0.940416	0.934764	0.934141	0.9421	0.944137	0.933298	0.919379	0.945521	0.948546	0.946864	0.953455	0.96438	0.967305	0.973194	0.975716	0.99644	1.01793	1.22882	1.28	1.29324	1.28946	1.15241	0.926558	0.935468	0.960118	0.946453	0.948972	0.943838	0.943643	0.93093	0.931288	0.924077	0.929189	0.917852	0.920387	0.921803	0.919532	0.91901	0.908229	0.908864	0.912977	0.904732	0.908638	0.908568	0.91545	0.927643	0.959707	0.942212
126.528	26.3462	0.940185	0.93654	0.933186	0.940004	0.946317	0.933077	0.918117	0.94826	0.948634	0.946409	0.953308	0.961805	0.970311	0.976137	0.9769	0.999538	1.01693	1.23044	1.27913	1.29115	1.28796	1.14856	0.930782	0.936698	0.955168	0.946208	0.945345	0.944029	0.948632	0.930182	0.931865	0.92641	0.929092	0.92018	0.917936	0.9217	0.920754	0.91662	0.911088	0.907832	0.909272	0.90495	0.910038	0.909328	0.916789	0.92812	0.957187	0.940656
129.741	26.4	0.941638	0.936006	0.934969	0.942257	0.946624	0.933787	0.917571	0.947912	0.948987	0.946189	0.955049	0.960015	0.968609	0.976294	0.97823	0.997312	1.01791	1.23036	1.27814	1.29068	1.2862	1.14619	0.932521	0.934073	0.957783	0.944375	0.950623	0.943999	0.943728	0.933247	0.930107	0.926197	0.929353	0.919489	0.920385	0.919868	0.918889	0.917586	0.908568	0.909188	0.910871	0.907827	0.911729	0.90603	0.917189	0.922914	0.958481	0.942684
132.984	26.4538	0.939337	0.934928	0.93402	0.939276	0.946546	0.936145	0.921806	0.945728	0.949868	0.947929	0.95551	0.961906	0.967042	0.975455	0.977505	0.99877	1.01892	1.23392	1.27921	1.28927	1.28829	1.14486	0.932821	0.93421	0.954598	0.949613	0.94924	0.943999	0.942808	0.932143	0.932028	0.927199	0.927095	0.920757	0.919556	0.9213	0.918595	0.91951	0.909071	0.909168	0.909753	0.904628	0.911008	0.90862	0.915853	0.923826	0.95785	0.944992
136.185	26.5077	0.939526	0.935631	0.934554	0.940535	0.946771	0.936173	0.921196	0.94427	0.949403	0.948914	0.95545	0.961822	0.969614	0.974666	0.978744	0.997835	1.0183	1.23572	1.2783	1.29088	1.29023	1.15287	0.93124	0.93479	0.956315	0.946738	0.946629	0.940694	0.944456	0.933065	0.930881	0.925882	0.928249	0.918503	0.921541	0.91916	0.918227	0.918904	0.91036	0.905889	0.91307	0.904732	0.912203	0.908238	0.914852	0.925435	0.958105	0.942432
139.41	26.5615	0.942806	0.935827	0.933577	0.939244	0.946414	0.932522	0.920844	0.948122	0.949158	0.946995	0.951897	0.961132	0.970662	0.973992	0.976883	0.999161	1.01626	1.23183	1.28097	1.28966	1.28945	1.14604	0.929443	0.934155	0.954879	0.946041	0.946774	0.943863	0.943213	0.931688	0.931441	0.926461	0.92689	0.920271	0.922391	0.918821	0.918774	0.920395	0.909482	0.910107	0.911342	0.904677	0.911164	0.908627	0.913856	0.92499	0.956572	0.939735
142.608	26.6154	0.942405	0.936113	0.934298	0.940449	0.944007	0.932168	0.921204	0.948025	0.949357	0.946632	0.953056	0.959478	0.971211	0.975246	0.97818	0.998168	1.0178	1.23226	1.28358	1.2933	1.28763	1.13991	0.930943	0.933304	0.955055	0.949307	0.950055	0.942193	0.945508	0.931356	0.931196	0.925147	0.933552	0.921339	0.91934	0.922058	0.920892	0.916826	0.909665	0.908675	0.913082	0.907762	0.913588	0.905687	0.916692	0.928217	0.955944	0.944514
145.874	26.6692	0.94119	0.935	0.932836	0.939845	0.946521	0.934682	0.921513	0.947191	0.9509	0.946796	0.951612	0.961141	0.970581	0.976241	0.9769	0.999197	1.01897	1.23334	1.27688	1.29182	1.28845	1.14508	0.929446	0.930812	0.957399	0.949781	0.945306	0.940214	0.946216	0.934366	0.931359	0.926689	0.933637	0.919446	0.919723	0.922916	0.921589	0.916825	0.910073	0.909233	0.911185	0.907583	0.911095	0.905341	0.916132	0.928395	0.957691	0.943811
149.124	26.7231	0.942702	0.935051	0.933805	0.939506	0.948001	0.933983	0.920599	0.947176	0.952864	0.950084	0.953949	0.964457	0.968872	0.975425	0.977695	1.00065	1.01796	1.22818	1.27956	1.2914	1.28658	1.14522	0.92883	0.9335	0.955064	0.947972	0.948737	0.943491	0.943849	0.928654	0.927593	0.927183	0.930601	0.920648	0.919913	0.921391	0.920062	0.920824	0.910077	0.911849	0.91078	0.904877	0.91352	0.908569	0.915035	0.926285	0.958	0.941836
152.374	26.7769	0.941281	0.93158	0.93413	0.941183	0.946482	0.935412	0.92149	0.95121	0.951191	0.949244	0.953089	0.962437	0.96966	0.975115	0.980076	0.99641	1.02047	1.23426	1.28008	1.28998	1.28508	1.14405	0.927179	0.934483	0.953629	0.949513	0.950532	0.941161	0.944395	0.932698	0.930191	0.929108	0.930194	0.918386	0.919675	0.920035	0.920458	0.91674	0.9108	0.910385	0.913683	0.905901	0.91272	0.90741	0.914872	0.92802	0.95748	0.941766
155.505	26.8308	0.941543	0.933301	0.935921	0.942711	0.945475	0.934633	0.921227	0.949412	0.951342	0.949401	0.953982	0.960769	0.970799	0.97476	0.97932	0.996071	1.02168	1.23153	1.27991	1.29228	1.28754	1.14852	0.930921	0.93526	0.95592	0.949244	0.950064	0.944744	0.944466	0.932377	0.929234	0.9297	0.930192	0.921029	0.919908	0.918909	0.917722	0.919959	0.911222	0.909027	0.912244	0.906939	0.912601	0.910741	0.91688	0.926387	0.95949	0.942239
158.725	26.8846	0.941767	0.934906	0.933945	0.939568	0.948566	0.934982	0.920011	0.946785	0.950341	0.951374	0.954846	0.961052	0.966656	0.975514	0.975964	0.999821	1.01992	1.23273	1.28243	1.29273	1.29114	1.14078	0.932465	0.934449	0.958364	0.949062	0.948262	0.941743	0.944879	0.932277	0.929521	0.927505	0.931662	0.92001	0.9207	0.917673	0.91876	0.920519	0.908603	0.908791	0.911779	0.905638	0.912324	0.908781	0.916486	0.92794	0.958129	0.943625
162.051	26.9385	0.942479	0.934028	0.936471	0.94234	0.948962	0.934597	0.920378	0.948202	0.947955	0.950624	0.955595	0.961989	0.970371	0.977787	0.978995	0.999204	1.01968	1.23434	1.27745	1.29056	1.29232	1.14768	0.93157	0.935794	0.959173	0.948772	0.950669	0.943995	0.947049	0.931769	0.930692	0.931099	0.931583	0.922157	0.918935	0.924227	0.919474	0.919915	0.907364	0.905788	0.910067	0.904331	0.913207	0.907929	0.919419	0.928755	0.957768	0.941681
165.359	26.9923	0.945426	0.9367	0.937478	0.942861	0.94756	0.934283	0.921549	0.946334	0.950323	0.948159	0.954377	0.964182	0.969266	0.976888	0.978027	0.999703	1.02146	1.22875	1.27642	1.28886	1.29017	1.14716	0.929994	0.934592	0.957781	0.948834	0.947836	0.944622	0.946625	0.93339	0.93016	0.929196	0.928454	0.921263	0.921406	0.92204	0.918533	0.922528	0.911033	0.908443	0.911175	0.906609	0.91352	0.909449	0.919301	0.927472	0.958844	0.942024
168.558	27.0462	0.945088	0.935635	0.937862	0.939174	0.947053	0.936011	0.921785	0.946519	0.950031	0.949386	0.955215	0.9621	0.969765	0.978105	0.978981	1.00127	1.01992	1.23231	1.27736	1.28847	1.28733	1.14679	0.930439	0.935941	0.957268	0.948755	0.948743	0.939306	0.947209	0.930858	0.93069	0.932018	0.926939	0.922339	0.923456	0.921849	0.91957	0.920776	0.912017	0.910143	0.912041	0.907497	0.914572	0.910056	0.917657	0.92781	0.955861	0.943848
171.786	27.1	0.943147	0.935444	0.935518	0.942237	0.943503	0.93351	0.922027	0.950424	0.951376	0.947979	0.955946	0.965461	0.970978	0.978423	0.978007	1.00204	1.01849	1.23143	1.27809	1.28979	1.2861	1.15066	0.930085	0.933954	0.958679	0.949874	0.95116	0.943396	0.944539	0.930415	0.928937	0.928601	0.92969	0.92041	0.923461	0.920864	0.921486	0.922024	0.91135	0.913615	0.91187	0.907466	0.915301	0.91108	0.918592	0.929025	0.957039	0.943126
174.951	27.1538	0.942436	0.934527	0.935787	0.941791	0.946438	0.933896	0.923533	0.948594	0.952113	0.949787	0.956255	0.962576	0.97048	0.976606	0.978792	1.00181	1.0205	1.23345	1.27976	1.28959	1.28765	1.1516	0.931367	0.93494	0.956101	0.950408	0.9492	0.943279	0.943702	0.931535	0.931172	0.929181	0.931029	0.922495	0.921089	0.921938	0.919076	0.923317	0.910955	0.910514	0.912964	0.909043	0.914244	0.912568	0.915607	0.927084	0.956787	0.940723
178.174	27.2077	0.94235	0.936943	0.934197	0.939184	0.943988	0.937697	0.921448	0.951634	0.949504	0.950495	0.954771	0.963079	0.969427	0.978742	0.978516	0.998883	1.01901	1.23379	1.27854	1.29092	1.29022	1.15225	0.933139	0.937215	0.958015	0.949403	0.949374	0.942784	0.944998	0.933256	0.93153	0.92813	0.931039	0.919963	0.921475	0.92145	0.918719	0.921362	0.910055	0.909204	0.912184	0.908092	0.914462	0.91249	0.91604	0.931027	0.956023	0.941442
181.49	27.2615	0.943448	0.935144	0.935051	0.940974	0.946831	0.93444	0.921589	0.951746	0.951494	0.949955	0.955065	0.964567	0.971546	0.977598	0.978521	0.99892	1.0209	1.23305	1.27913	1.29098	1.28923	1.15162	0.933354	0.935717	0.957121	0.948795	0.947557	0.940803	0.944934	0.934518	0.933054	0.930616	0.930428	0.921209	0.921904	0.920671	0.919445	0.922539	0.912467	0.913914	0.911339	0.905563	0.914959	0.910704	0.918719	0.928997	0.955201	0.943235
184.815	27.3154	0.944271	0.934647	0.933386	0.943405	0.946603	0.936627	0.921609	0.950927	0.953405	0.950123	0.954994	0.963499	0.968154	0.978535	0.978447	1.0021	1.0224	1.23138	1.2818	1.29136	1.289	1.14769	0.932175	0.938124	0.956255	0.947675	0.947227	0.942827	0.946031	0.933548	0.932317	0.928204	0.931247	0.921132	0.920498	0.921082	0.921675	0.921869	0.910082	0.911378	0.914228	0.905791	0.914976	0.908972	0.917467	0.928859	0.955232	0.944409
188.063	27.3692	0.943321	0.934965	0.933973	0.940149	0.945712	0.936829	0.920885	0.949155	0.951813	0.948325	0.957409	0.962876	0.96909	0.978158	0.979177	1.0024	1.01984	1.2335	1.2801	1.29085	1.28817	1.1455	0.931226	0.936869	0.956709	0.949411	0.947654	0.945144	0.944936	0.930397	0.932924	0.92911	0.932315	0.92478	0.921947	0.922937	0.921671	0.924283	0.911211	0.912322	0.914951	0.907051	0.914194	0.910523	0.917497	0.930417	0.959668	0.946374
191.291	27.4231	0.940131	0.934798	0.934237	0.942332	0.94539	0.937328	0.920577	0.950198	0.951532	0.948258	0.957148	0.963462	0.968372	0.977014	0.979169	1.00126	1.02137	1.23183	1.28046	1.29156	1.28962	1.14633	0.930346	0.933456	0.957207	0.950073	0.949463	0.94605	0.945666	0.931461	0.933236	0.930177	0.932031	0.923369	0.924098	0.924611	0.92244	0.924193	0.912708	0.912762	0.913594	0.90868	0.914945	0.911774	0.918057	0.930355	0.959037	0.944505
194.413	27.4769	0.939522	0.935676	0.935897	0.943855	0.946515	0.9366	0.92129	0.950512	0.951469	0.949251	0.957509	0.964313	0.971704	0.978389	0.978481	1.001	1.02192	1.2286	1.28005	1.29002	1.28833	1.14878	0.930464	0.93316	0.958742	0.946779	0.949593	0.945838	0.946161	0.933141	0.935267	0.927155	0.929352	0.922572	0.921783	0.925973	0.92192	0.923041	0.914171	0.914429	0.911373	0.911735	0.916036	0.913054	0.919949	0.9288	0.959084	0.944989
197.585	27.5308	0.9427	0.936455	0.937989	0.942368	0.945686	0.934246	0.92372	0.950303	0.954168	0.950048	0.955491	0.965183	0.972195	0.978007	0.979599	1.00044	1.02286	1.23152	1.27872	1.29039	1.28743	1.14887	0.93172	0.936538	0.958621	0.946805	0.948137	0.944437	0.945606	0.933593	0.934084	0.926514	0.928809	0.922788	0.92109	0.922958	0.921744	0.922032	0.915875	0.912279	0.912691	0.909855	0.916194	0.912692	0.918643	0.929511	0.958343	0.946018
200.725	27.5846	0.942471	0.936964	0.938772	0.941901	0.947289	0.935017	0.923343	0.95182	0.953759	0.950463	0.957619	0.965145	0.972128	0.978629	0.980512	1.00129	1.02231	1.23316	1.2796	1.29048	1.28942	1.14657	0.931144	0.937604	0.956992	0.948626	0.948226	0.944136	0.944741	0.935664	0.932324	0.930192	0.930484	0.922529	0.923246	0.923518	0.922688	0.922238	0.911983	0.911687	0.914849	0.90946	0.915292	0.91263	0.919053	0.929754	0.954882	0.941784
203.913	27.6385	0.944471	0.933523	0.935235	0.941411	0.947356	0.937306	0.923269	0.951152	0.952178	0.950852	0.958216	0.964947	0.971053	0.979895	0.982457	1.00109	1.02283	1.23017	1.27844	1.29051	1.28768	1.14517	0.930316	0.9344	0.95737	0.949941	0.948765	0.94512	0.945401	0.935022	0.932007	0.931178	0.93204	0.922865	0.922763	0.924225	0.923485	0.922518	0.911608	0.911864	0.914566	0.910142	0.915592	0.91174	0.920617	0.930439	0.95727	0.94318
207.178	27.6923	0.943496	0.933751	0.934469	0.941293	0.947612	0.936481	0.922442	0.950937	0.953913	0.950076	0.956378	0.9653	0.971834	0.981812	0.984289	1.00204	1.02422	1.23182	1.2785	1.29025	1.28403	1.14479	0.930589	0.934882	0.958547	0.950277	0.948563	0.945245	0.945349	0.93254	0.932505	0.929708	0.932526	0.923226	0.922377	0.92352	0.920249	0.92205	0.912955	0.911831	0.913264	0.909926	0.916711	0.911671	0.921325	0.931666	0.959115	0.94354
210.47	27.7462	0.942365	0.934985	0.934201	0.940807	0.947118	0.937132	0.922336	0.95184	0.954275	0.950063	0.957713	0.964147	0.972198	0.98102	0.981712	1.00401	1.02326	1.23587	1.27895	1.29017	1.28421	1.14678	0.930128	0.935127	0.958997	0.949532	0.950034	0.944383	0.947705	0.932444	0.933008	0.930224	0.932875	0.922913	0.923198	0.924331	0.922211	0.921448	0.91335	0.912781	0.913984	0.908713	0.917466	0.912296	0.920784	0.932098	0.959567	0.944084
213.707	27.8	0.941609	0.934087	0.934186	0.94126	0.946987	0.935798	0.922496	0.95008	0.952483	0.951051	0.95877	0.964883	0.972877	0.979833	0.978236	1.0033	1.02468	1.23394	1.27981	1.28967	1.28412	1.14668	0.930217	0.935392	0.959048	0.947214	0.951088	0.945181	0.948314	0.933545	0.933715	0.929734	0.934158	0.922064	0.924095	0.924636	0.924838	0.923059	0.915158	0.912286	0.914464	0.909923	0.917166	0.911469	0.919733	0.932907	0.956881	0.942962
216.979	27.8538	0.942443	0.933282	0.935778	0.940786	0.947162	0.933992	0.924206	0.94932	0.953233	0.951755	0.958352	0.966489	0.975145	0.981501	0.979947	1.00095	1.02723	1.23116	1.2809	1.28969	1.2859	1.14896	0.930801	0.936624	0.959137	0.948929	0.950025	0.945567	0.946716	0.933066	0.933517	0.927997	0.935236	0.924149	0.922674	0.92373	0.923683	0.923027	0.913425	0.913233	0.914407	0.909946	0.915834	0.911519	0.920939	0.933628	0.957072	0.94406
220.158	27.9077	0.943082	0.933664	0.936111	0.940575	0.947654	0.935878	0.924116	0.951378	0.953937	0.950475	0.958775	0.966137	0.974158	0.980939	0.982742	1.00137	1.02498	1.23191	1.27913	1.28972	1.28828	1.15113	0.930558	0.934233	0.957994	0.951245	0.949846	0.943785	0.946246	0.933532	0.932648	0.926886	0.933909	0.924358	0.922254	0.925008	0.922717	0.922156	0.913302	0.914682	0.915299	0.909938	0.916615	0.913738	0.921438	0.933791	0.957394	0.943882
223.361	27.9615	0.943376	0.934194	0.934708	0.942217	0.948428	0.937156	0.923159	0.951567	0.953304	0.949938	0.959074	0.965675	0.972107	0.981085	0.983454	1.0031	1.02391	1.23211	1.27953	1.28853	1.28729	1.14767	0.931574	0.934519	0.955851	0.949328	0.949433	0.944472	0.946276	0.933555	0.932557	0.928799	0.931866	0.922772	0.92364	0.927614	0.923792	0.923212	0.914582	0.914378	0.914759	0.911244	0.916918	0.91472	0.920588	0.933562	0.959287	0.942416
226.649	28.0154	0.943149	0.93583	0.934851	0.943979	0.948622	0.937565	0.9227	0.951921	0.953176	0.950192	0.958824	0.966626	0.97321	0.983107	0.983617	1.00485	1.02407	1.231	1.27985	1.28833	1.28596	1.14709	0.931615	0.935838	0.958473	0.948664	0.949739	0.946738	0.946895	0.933521	0.9339	0.930424	0.931795	0.922982	0.923267	0.925598	0.925915	0.926234	0.911811	0.912372	0.915911	0.911966	0.915779	0.913568	0.920951	0.934064	0.961635	0.943742
229.928	28.0692	0.941151	0.935593	0.934511	0.943993	0.949281	0.938049	0.922646	0.952918	0.953167	0.951268	0.95964	0.968306	0.974386	0.981901	0.984902	1.0043	1.02417	1.23235	1.27926	1.2891	1.28525	1.14993	0.931449	0.934942	0.960348	0.949087	0.950705	0.946143	0.948277	0.934435	0.933967	0.930426	0.933262	0.923096	0.923065	0.92435	0.924881	0.926329	0.911726	0.912066	0.917367	0.910982	0.91715	0.91308	0.922484	0.934341	0.960835	0.944735
233.124	28.1231	0.941104	0.935184	0.932633	0.944568	0.949158	0.936957	0.923379	0.950646	0.953369	0.951347	0.95984	0.96744	0.974381	0.981309	0.985902	1.00319	1.02496	1.23279	1.27849	1.28881	1.28702	1.15164	0.932351	0.936217	0.959357	0.94786	0.951931	0.94574	0.949408	0.933916	0.933641	0.93234	0.935012	0.92326	0.923374	0.926938	0.924552	0.924018	0.913858	0.91455	0.914966	0.909722	0.918433	0.913385	0.92351	0.933814	0.959567	0.942041
236.305	28.1769	0.94292	0.936373	0.933099	0.945166	0.947423	0.93663	0.923692	0.948689	0.954516	0.950448	0.959617	0.966141	0.975598	0.981062	0.984415	1.00392	1.02505	1.23217	1.2768	1.28936	1.28781	1.14901	0.930812	0.93671	0.959904	0.947699	0.952618	0.94619	0.949184	0.934324	0.935598	0.932433	0.934836	0.923103	0.922588	0.926974	0.926489	0.925489	0.913882	0.914583	0.91549	0.910891	0.918043	0.913541	0.922117	0.932627	0.958274	0.941609
239.574	28.2308	0.941668	0.935611	0.936895	0.94464	0.947094	0.936891	0.923379	0.950154	0.955923	0.952224	0.959707	0.967553	0.97608	0.980669	0.985034	1.00389	1.02707	1.23345	1.2782	1.29174	1.28381	1.14473	0.930293	0.937066	0.958725	0.948822	0.950977	0.945854	0.948396	0.93499	0.935829	0.929968	0.933359	0.923929	0.922884	0.925255	0.925273	0.925933	0.914588	0.913431	0.917494	0.911945	0.917025	0.912694	0.920682	0.932914	0.957356	0.943837
242.838	28.2846	0.942535	0.935278	0.938014	0.944706	0.948813	0.937126	0.923391	0.95283	0.955659	0.952719	0.958275	0.968126	0.974128	0.981171	0.987036	1.00506	1.0282	1.23383	1.27848	1.29065	1.28445	1.14602	0.931891	0.937207	0.957889	0.949224	0.950816	0.946121	0.947544	0.934558	0.93355	0.930681	0.934628	0.925007	0.92471	0.923105	0.923599	0.924625	0.91489	0.915101	0.916068	0.912681	0.918631	0.912404	0.920678	0.9354	0.958695	0.94475
246.069	28.3385	0.942096	0.937469	0.936396	0.943291	0.947528	0.939352	0.92452	0.952845	0.95457	0.952156	0.957659	0.96768	0.974213	0.979253	0.985521	1.00522	1.02894	1.23521	1.27877	1.2887	1.28701	1.14741	0.931994	0.935889	0.957972	0.948912	0.951199	0.946083	0.947053	0.933446	0.931547	0.932201	0.936164	0.923907	0.924237	0.924461	0.922551	0.925422	0.914438	0.917322	0.914744	0.9115	0.919971	0.913666	0.921603	0.933164	0.95763	0.943118
249.246	28.3923	0.940488	0.937198	0.93701	0.943467	0.947081	0.938849	0.924328	0.951795	0.954243	0.951293	0.958265	0.968344	0.975434	0.981247	0.985425	1.00492	1.0274	1.23543	1.27963	1.28994	1.28471	1.15093	0.931474	0.93623	0.95955	0.948183	0.952314	0.945321	0.946633	0.933292	0.932667	0.930474	0.934291	0.922925	0.924659	0.927425	0.923122	0.92493	0.916784	0.916577	0.914623	0.912569	0.917569	0.91636	0.920455	0.935113	0.959663	0.944417
252.469	28.4462	0.942914	0.936011	0.936209	0.944685	0.948285	0.937775	0.924552	0.951038	0.952411	0.952131	0.958328	0.969616	0.975057	0.983686	0.985336	1.00463	1.02682	1.23237	1.27812	1.28983	1.28437	1.15221	0.931545	0.935542	0.961692	0.94894	0.950709	0.94569	0.946098	0.933368	0.935506	0.932523	0.934418	0.923885	0.924587	0.924874	0.924577	0.92473	0.916433	0.916035	0.91485	0.914346	0.916481	0.914703	0.922423	0.935344	0.959263	0.943455
255.745	28.5	0.942021	0.935874	0.936793	0.946007	0.947474	0.939623	0.923012	0.9509	0.951064	0.952052	0.959561	0.968058	0.976276	0.982746	0.98473	1.00304	1.02997	1.23198	1.2772	1.29057	1.28642	1.14773	0.931675	0.935306	0.961576	0.949524	0.949633	0.945287	0.94663	0.934205	0.933903	0.93247	0.934724	0.923905	0.924354	0.92438	0.924348	0.925155	0.912855	0.914781	0.915971	0.912715	0.918758	0.914632	0.922379	0.93626	0.9573	0.943712
258.966	28.5538	0.942959	0.936954	0.935839	0.944696	0.948751	0.940243	0.924278	0.953038	0.956738	0.951189	0.958637	0.969833	0.974883	0.981639	0.984061	1.00407	1.02803	1.23157	1.27628	1.28973	1.2878	1.14566	0.931779	0.935759	0.958953	0.947393	0.952015	0.942654	0.948559	0.936977	0.934462	0.931887	0.934664	0.924635	0.925131	0.925052	0.925391	0.924221	0.915346	0.917756	0.916449	0.914057	0.920593	0.914785	0.922694	0.935202	0.957812	0.945031
262.149	28.6077	0.942435	0.938598	0.93578	0.944317	0.947574	0.940696	0.924459	0.951723	0.954739	0.952526	0.96163	0.968687	0.976317	0.982786	0.985203	1.00629	1.02861	1.23336	1.27646	1.29323	1.28744	1.14561	0.932511	0.935334	0.957973	0.946729	0.953568	0.942945	0.949507	0.934263	0.934473	0.933555	0.931095	0.924859	0.926756	0.926032	0.924619	0.922146	0.916286	0.917588	0.917504	0.912091	0.919092	0.915388	0.924443	0.936336	0.960339	0.944484
265.411	28.6615	0.944065	0.937867	0.937758	0.943641	0.946681	0.937616	0.924828	0.952311	0.953975	0.953844	0.960526	0.967554	0.977089	0.982962	0.983419	1.00583	1.02881	1.23311	1.27861	1.29265	1.28587	1.14667	0.932804	0.9372	0.957156	0.947965	0.950917	0.945983	0.94984	0.936516	0.932712	0.932447	0.935482	0.923406	0.925298	0.925795	0.925559	0.924851	0.915898	0.918738	0.915945	0.912667	0.917353	0.917546	0.922947	0.935053	0.960346	0.944836
268.611	28.7154	0.942998	0.939244	0.938818	0.943568	0.947138	0.937624	0.924137	0.953	0.955447	0.953693	0.961526	0.967337	0.978448	0.984149	0.98209	1.00594	1.02947	1.23219	1.27928	1.28951	1.28423	1.15222	0.932655	0.935926	0.957252	0.948592	0.948024	0.945674	0.949612	0.935146	0.93537	0.931599	0.935058	0.925379	0.92634	0.925582	0.924257	0.925872	0.914087	0.91307	0.91609	0.91061	0.918079	0.916531	0.924184	0.936662	0.960468	0.94415
271.826	28.7692	0.944341	0.935967	0.93595	0.941902	0.948808	0.937849	0.924591	0.952647	0.95246	0.952308	0.960907	0.965426	0.977881	0.98212	0.984965	1.0083	1.02864	1.2362	1.27937	1.28854	1.28773	1.1476	0.93223	0.93416	0.957916	0.948128	0.947684	0.945372	0.949263	0.933952	0.934989	0.932862	0.932291	0.922974	0.92482	0.924506	0.924594	0.925084	0.912531	0.912795	0.919427	0.909307	0.917065	0.918666	0.924334	0.937691	0.959238	0.943949
275.008	28.8231	0.945076	0.936625	0.935359	0.940419	0.946997	0.937335	0.923607	0.951701	0.955631	0.950525	0.960851	0.96993	0.979105	0.983681	0.986767	1.00554	1.02882	1.23634	1.27874	1.28737	1.28888	1.14448	0.931639	0.93488	0.961243	0.948259	0.949535	0.946074	0.948719	0.934976	0.932057	0.933172	0.935059	0.924406	0.926029	0.927495	0.927312	0.927231	0.915594	0.916808	0.918884	0.912824	0.920816	0.91433	0.924384	0.936523	0.9609	0.943825
278.252	28.8769	0.944129	0.935406	0.93719	0.945105	0.94744	0.940817	0.92465	0.952559	0.954864	0.952575	0.962186	0.967857	0.975453	0.985425	0.985133	1.0066	1.02819	1.23315	1.27748	1.28831	1.28472	1.14973	0.931779	0.937114	0.959601	0.948271	0.950848	0.942709	0.948795	0.934937	0.93334	0.933143	0.934951	0.927005	0.9266	0.926926	0.92507	0.925741	0.914085	0.915749	0.920506	0.91319	0.920086	0.914538	0.925555	0.934509	0.960059	0.944938
281.474	28.9308	0.944291	0.936234	0.93674	0.943866	0.950615	0.942064	0.925866	0.952378	0.953974	0.954133	0.963	0.969629	0.974371	0.985385	0.984856	1.00762	1.03032	1.23416	1.27736	1.28749	1.28379	1.14597	0.931932	0.938458	0.959955	0.949173	0.951394	0.942925	0.944404	0.933616	0.938233	0.933054	0.936801	0.926721	0.92529	0.929677	0.926349	0.923678	0.915486	0.916864	0.919042	0.913503	0.9172	0.916251	0.926298	0.935082	0.959189	0.944962
284.762	28.9846	0.943849	0.936573	0.938704	0.941062	0.951493	0.938363	0.924174	0.955545	0.957149	0.952634	0.961304	0.971363	0.977552	0.987134	0.986439	1.00742	1.02987	1.23859	1.2795	1.28913	1.28796	1.15197	0.931089	0.938309	0.960613	0.951891	0.949874	0.947231	0.945407	0.935081	0.935764	0.93394	0.93551	0.924557	0.924328	0.929057	0.927246	0.926212	0.918444	0.91486	0.919578	0.913625	0.916141	0.915473	0.926647	0.937285	0.959602	0.94253
288.043	29.0385	0.943645	0.937623	0.940852	0.942866	0.95218	0.941376	0.924642	0.957407	0.958491	0.953958	0.958831	0.970084	0.978781	0.984074	0.988685	1.00958	1.03157	1.23299	1.2828	1.28902	1.28427	1.15578	0.931652	0.937206	0.95905	0.948411	0.951697	0.946512	0.948639	0.9353	0.932841	0.930125	0.934934	0.923188	0.927021	0.925756	0.924632	0.922828	0.916079	0.914422	0.91781	0.915779	0.920568	0.917854	0.924725	0.935651	0.958687	0.943038
291.307	29.0923	0.946069	0.937213	0.936117	0.943318	0.95287	0.938349	0.924369	0.955881	0.956472	0.954683	0.962245	0.967884	0.979155	0.984128	0.988998	1.00962	1.03264	1.23199	1.27978	1.29041	1.28291	1.14755	0.931663	0.934411	0.956213	0.950798	0.951818	0.944911	0.948715	0.938472	0.935201	0.933657	0.937979	0.925194	0.926777	0.923955	0.927874	0.925746	0.917488	0.915651	0.917122	0.916224	0.91934	0.917079	0.925292	0.938789	0.958734	0.941726
294.519	29.1462	0.945053	0.935613	0.936258	0.944447	0.950531	0.940096	0.924746	0.955545	0.954743	0.956153	0.963334	0.971402	0.979794	0.984208	0.987927	1.00604	1.03036	1.236	1.27877	1.28987	1.28774	1.15053	0.932206	0.937069	0.957378	0.950552	0.953815	0.947655	0.947261	0.936769	0.935855	0.930786	0.935187	0.927585	0.927388	0.927164	0.927247	0.927743	0.918547	0.91724	0.920377	0.915908	0.921113	0.918228	0.926978	0.938887	0.959225	0.944126
297.748	29.2	0.941697	0.937705	0.937077	0.944583	0.950413	0.940055	0.925889	0.953827	0.957056	0.955505	0.961169	0.969929	0.977672	0.985503	0.988798	1.01017	1.02902	1.23394	1.27951	1.28748	1.28557	1.14469	0.932369	0.937865	0.9607	0.949838	0.952634	0.948229	0.946409	0.935549	0.937511	0.932038	0.934371	0.926326	0.92606	0.927607	0.926255	0.928668	0.91955	0.914405	0.920701	0.918785	0.921151	0.918037	0.928206	0.939502	0.958421	0.94475
300.924	29.2538	0.941844	0.937816	0.937793	0.944298	0.951989	0.940414	0.925537	0.951975	0.954709	0.956035	0.961903	0.967853	0.977567	0.987246	0.987971	1.012	1.02898	1.23671	1.27674	1.28625	1.2867	1.14481	0.931789	0.937805	0.961184	0.949831	0.953841	0.949199	0.948845	0.936789	0.935314	0.934445	0.934984	0.92648	0.925347	0.929579	0.929155	0.92496	0.919331	0.916591	0.91902	0.91455	0.922091	0.917258	0.924329	0.938631	0.959206	0.945093
304.117	29.3077	0.942328	0.937892	0.938142	0.94533	0.950724	0.941269	0.925231	0.953902	0.957496	0.954314	0.963995	0.96825	0.980257	0.988234	0.990069	1.00938	1.03232	1.23396	1.28034	1.28976	1.28783	1.15208	0.933472	0.938271	0.962054	0.953028	0.950498	0.948943	0.950229	0.936344	0.936566	0.934288	0.9344	0.928021	0.927806	0.930072	0.927781	0.925688	0.920903	0.915236	0.919953	0.914714	0.920796	0.917182	0.925191	0.938266	0.960854	0.943758
307.268	29.3615	0.94257	0.935909	0.936118	0.944725	0.949443	0.939241	0.925713	0.953047	0.956047	0.955214	0.96511	0.971188	0.980037	0.986487	0.989174	1.00617	1.03329	1.23294	1.27915	1.28666	1.2861	1.13836	0.931803	0.935392	0.958504	0.949999	0.951583	0.946775	0.947389	0.935152	0.934548	0.933165	0.935988	0.928738	0.929364	0.92768	0.929549	0.928833	0.91643	0.917219	0.919093	0.914034	0.92326	0.918199	0.926219	0.940328	0.959164	0.945698
310.539	29.4154	0.942013	0.936076	0.937186	0.945242	0.950784	0.941127	0.924471	0.954012	0.957189	0.955558	0.962837	0.972822	0.979463	0.984804	0.988559	1.00988	1.03195	1.23481	1.27544	1.28807	1.28856	1.14748	0.931427	0.936303	0.957909	0.951895	0.950478	0.949244	0.950177	0.936708	0.936122	0.933095	0.935724	0.927079	0.926995	0.928253	0.930411	0.927928	0.919681	0.915862	0.918066	0.913179	0.920234	0.918267	0.92538	0.938132	0.95948	0.945764
313.864	29.4692	0.940943	0.934124	0.938246	0.946891	0.950868	0.940302	0.925038	0.953798	0.957475	0.956198	0.963573	0.971904	0.977465	0.985294	0.990541	1.00901	1.0312	1.2365	1.27807	1.29052	1.28145	1.14778	0.931612	0.936008	0.959968	0.949206	0.948595	0.946858	0.950119	0.939169	0.935631	0.93459	0.93874	0.928285	0.928327	0.927913	0.92777	0.926577	0.918121	0.917322	0.918863	0.917923	0.920864	0.91954	0.927001	0.936912	0.960009	0.943053
317.112	29.5231	0.944104	0.93904	0.938979	0.943297	0.950054	0.943099	0.923826	0.955047	0.958991	0.954313	0.965102	0.969366	0.979243	0.987607	0.991726	1.01081	1.03135	1.23502	1.27718	1.2878	1.28387	1.139	0.933285	0.935972	0.960318	0.949651	0.954791	0.944611	0.948107	0.937373	0.934049	0.933329	0.935137	0.928303	0.927001	0.930447	0.929742	0.928539	0.917396	0.914705	0.921415	0.918174	0.921878	0.919084	0.926781	0.93877	0.958415	0.942978
320.248	29.5769	0.944029	0.940671	0.93867	0.944301	0.950123	0.941991	0.925714	0.954253	0.957783	0.953526	0.96306	0.970979	0.97974	0.990412	0.988421	1.01309	1.03153	1.23185	1.27921	1.28922	1.28712	1.14291	0.931848	0.935528	0.960984	0.950771	0.952057	0.947757	0.948127	0.936094	0.938868	0.9351	0.933914	0.924976	0.928657	0.929896	0.927785	0.92753	0.919616	0.920239	0.919314	0.91512	0.92293	0.919081	0.926021	0.940744	0.960268	0.943621
323.489	29.6308	0.942903	0.93718	0.938286	0.943418	0.951411	0.938755	0.926047	0.955829	0.956774	0.956317	0.965275	0.970811	0.982902	0.987445	0.989669	1.01216	1.03107	1.23613	1.27755	1.28798	1.28498	1.14394	0.931509	0.937998	0.959659	0.951331	0.953803	0.949146	0.950754	0.936989	0.935238	0.934387	0.933478	0.925528	0.927954	0.928448	0.92808	0.928136	0.91977	0.917768	0.919133	0.913586	0.923775	0.918541	0.927001	0.943128	0.96247	0.943641
326.797	29.6846	0.944107	0.938641	0.941081	0.942828	0.95116	0.941815	0.927741	0.956551	0.956684	0.954233	0.967557	0.971508	0.981374	0.988496	0.992592	1.01332	1.03172	1.23587	1.27389	1.28712	1.28744	1.14166	0.931199	0.938869	0.963028	0.951011	0.954232	0.945492	0.949874	0.937271	0.934141	0.932275	0.93479	0.926724	0.924429	0.932044	0.927165	0.929857	0.919354	0.914613	0.917778	0.915305	0.919999	0.918537	0.929119	0.938252	0.962438	0.947208
330.058	29.7385	0.942343	0.93838	0.940542	0.944143	0.952209	0.940169	0.926067	0.954618	0.957474	0.953753	0.964785	0.974234	0.980303	0.989251	0.990608	1.01118	1.03407	1.23543	1.27901	1.29137	1.28631	1.14867	0.932488	0.935781	0.961124	0.950807	0.951339	0.946394	0.94964	0.937401	0.93435	0.933651	0.937168	0.92678	0.925901	0.930374	0.928223	0.930935	0.91924	0.916999	0.918066	0.915657	0.921776	0.920839	0.929174	0.940902	0.961995	0.944482
333.218	29.7923	0.941827	0.938921	0.939018	0.944818	0.951867	0.939992	0.926642	0.954923	0.957272	0.956636	0.964584	0.973576	0.98065	0.989269	0.990337	1.01262	1.03423	1.23579	1.27989	1.28914	1.28382	1.14979	0.932407	0.937647	0.95859	0.953736	0.95394	0.945036	0.950886	0.938006	0.936908	0.935199	0.938078	0.928723	0.930483	0.929102	0.929104	0.928403	0.919426	0.919951	0.919153	0.918239	0.922985	0.921602	0.925451	0.94314	0.959401	0.944983
336.462	29.8462	0.943405	0.93573	0.936415	0.946192	0.949391	0.939294	0.925784	0.952875	0.960059	0.956082	0.963358	0.972952	0.982134	0.988861	0.993371	1.01493	1.03398	1.23538	1.28228	1.28789	1.2825	1.15077	0.933253	0.936414	0.960111	0.949328	0.949988	0.946158	0.950068	0.934429	0.93611	0.93433	0.934916	0.929838	0.927347	0.931322	0.930955	0.930311	0.917515	0.920318	0.921156	0.917644	0.92259	0.921261	0.925157	0.942548	0.958753	0.944063
339.732	29.9	0.945122	0.938012	0.93745	0.945208	0.950234	0.939539	0.924923	0.954746	0.960016	0.957486	0.965933	0.972413	0.983654	0.989226	0.992775	1.01371	1.03384	1.23764	1.2794	1.28846	1.2848	1.15414	0.932347	0.936783	0.9624	0.952549	0.95615	0.946997	0.94841	0.936497	0.937822	0.935681	0.936759	0.928692	0.92692	0.928434	0.928619	0.927363	0.917239	0.919235	0.918266	0.913785	0.921201	0.92342	0.928446	0.942047	0.961279	0.947352
343	29.9538	0.942818	0.935443	0.941089	0.94223	0.951172	0.941191	0.9275	0.953421	0.95853	0.95561	0.965473	0.97246	0.980652	0.991678	0.992971	1.01302	1.03357	1.23832	1.27434	1.28859	1.28343	1.1511	0.933016	0.934405	0.962153	0.951804	0.953292	0.949141	0.94805	0.936129	0.934331	0.936301	0.934815	0.928677	0.928205	0.928057	0.930665	0.926209	0.920161	0.921315	0.919598	0.913947	0.922507	0.922867	0.929506	0.94137	0.962207	0.947225
346.267	30.0077	0.942105	0.936845	0.939717	0.943412	0.949938	0.940028	0.927492	0.954849	0.95847	0.956446	0.967685	0.973314	0.981613	0.99148	0.992094	1.014	1.03392	1.23265	1.27596	1.29045	1.28604	1.14607	0.932227	0.934628	0.957407	0.953728	0.953566	0.946754	0.950105	0.935342	0.937125	0.933002	0.937452	0.928262	0.92762	0.930245	0.930484	0.928996	0.917297	0.920691	0.919443	0.918816	0.923191	0.921814	0.928391	0.945747	0.961628	0.944393
349.517	30.0615	0.945666	0.93722	0.939284	0.946443	0.953521	0.93923	0.927306	0.953848	0.957063	0.957188	0.967662	0.974698	0.981975	0.990516	0.992456	1.01135	1.03325	1.23998	1.27867	1.29066	1.2849	1.14763	0.934242	0.938183	0.959432	0.950914	0.953828	0.945038	0.950288	0.938013	0.935536	0.93434	0.938529	0.927641	0.928908	0.931369	0.930884	0.928175	0.921051	0.918449	0.920823	0.915241	0.922037	0.920405	0.927253	0.944187	0.960065	0.94601
352.665	30.1154	0.946179	0.939274	0.939047	0.948173	0.952384	0.939405	0.929753	0.953741	0.958721	0.955768	0.966422	0.975297	0.982813	0.991592	0.990796	1.01655	1.0349	1.23724	1.27607	1.28766	1.28639	1.14712	0.93207	0.93577	0.961151	0.954702	0.954286	0.94892	0.951795	0.934813	0.935213	0.932233	0.935574	0.929333	0.930215	0.93074	0.929316	0.931104	0.916319	0.918773	0.920025	0.920142	0.922589	0.919821	0.928787	0.940223	0.960614	0.946465
355.862	30.1692	0.943339	0.938778	0.938325	0.943411	0.951674	0.940648	0.92866	0.955946	0.958144	0.958842	0.96843	0.973205	0.981346	0.98768	0.995473	1.0144	1.03226	1.2375	1.2781	1.28897	1.28654	1.14468	0.930603	0.936012	0.960986	0.952947	0.955543	0.947811	0.948155	0.937801	0.938224	0.935045	0.935768	0.928874	0.928249	0.930981	0.929563	0.931937	0.918501	0.918321	0.922694	0.917219	0.924143	0.921892	0.930088	0.942036	0.960627	0.947688
359.069	30.2231	0.943034	0.939559	0.939528	0.944784	0.95157	0.939886	0.926462	0.957021	0.959234	0.957126	0.966168	0.973174	0.985134	0.990039	0.996235	1.01328	1.0362	1.23746	1.27784	1.28718	1.2854	1.15091	0.931052	0.937259	0.959071	0.948359	0.952855	0.947316	0.94782	0.937903	0.937366	0.933181	0.939309	0.929164	0.929477	0.928689	0.930755	0.933001	0.924811	0.920231	0.921579	0.917892	0.924411	0.923482	0.930816	0.940418	0.96106	0.944268
362.316	30.2769	0.944541	0.938695	0.939706	0.943982	0.948631	0.941449	0.927914	0.957727	0.961181	0.958464	0.964339	0.975047	0.981446	0.991885	0.991451	1.01541	1.03508	1.23981	1.27841	1.28774	1.28587	1.15503	0.930801	0.936407	0.960244	0.950309	0.954334	0.947326	0.950884	0.937028	0.933853	0.935038	0.938752	0.930228	0.927607	0.93156	0.928624	0.930914	0.92208	0.921022	0.923511	0.917941	0.923961	0.923664	0.931594	0.942692	0.961464	0.944574
365.612	30.3308	0.94424	0.938975	0.940288	0.944914	0.952002	0.942481	0.926703	0.957711	0.960277	0.95745	0.965765	0.973951	0.982161	0.993212	0.993349	1.01566	1.03649	1.23532	1.28012	1.28861	1.28703	1.14278	0.933591	0.938012	0.961442	0.954002	0.953547	0.949671	0.952804	0.941384	0.934399	0.935899	0.939488	0.932294	0.925511	0.92928	0.929836	0.929629	0.919839	0.923214	0.924918	0.915392	0.924634	0.923631	0.931228	0.942863	0.960948	0.946665
368.903	30.3846	0.944578	0.939745	0.935295	0.946101	0.955772	0.939893	0.928463	0.959667	0.95945	0.956105	0.967386	0.975922	0.986589	0.990683	0.99284	1.01417	1.03576	1.23797	1.28034	1.28653	1.2858	1.14834	0.934151	0.939147	0.958508	0.952129	0.952978	0.948738	0.952281	0.938903	0.935165	0.936625	0.93865	0.931513	0.928368	0.930581	0.930351	0.927881	0.917916	0.921728	0.923801	0.917556	0.924487	0.923618	0.932877	0.943835	0.960203	0.947974
372.096	30.4385	0.944482	0.93884	0.938328	0.947446	0.955349	0.943095	0.927957	0.95755	0.960079	0.958791	0.967812	0.974004	0.985271	0.992989	0.995512	1.01414	1.03924	1.23636	1.27956	1.28641	1.28511	1.15364	0.932198	0.938687	0.960497	0.950847	0.953907	0.94658	0.952872	0.938118	0.938272	0.936378	0.93726	0.930479	0.92845	0.933387	0.933643	0.93253	0.922466	0.921025	0.924562	0.920362	0.925265	0.923849	0.931134	0.945611	0.961447	0.944976
375.301	30.4923	0.944465	0.936669	0.940204	0.948653	0.950909	0.942549	0.926698	0.955809	0.958967	0.95903	0.967899	0.9774	0.982152	0.994338	0.995132	1.01511	1.03877	1.23283	1.27753	1.28494	1.28257	1.14943	0.929445	0.935435	0.960935	0.952009	0.952258	0.948218	0.950876	0.938344	0.937948	0.935839	0.935176	0.930558	0.930627	0.932137	0.930026	0.932106	0.923634	0.922264	0.922115	0.918025	0.92518	0.924517	0.930484	0.945014	0.960916	0.946764
378.433	30.5462	0.944975	0.938823	0.938661	0.946478	0.953637	0.943368	0.928511	0.956952	0.958461	0.956536	0.966334	0.975779	0.985061	0.992011	0.995989	1.01768	1.03795	1.23306	1.27926	1.28425	1.28398	1.14332	0.933082	0.938288	0.957484	0.949912	0.953994	0.949172	0.949474	0.939378	0.939085	0.93741	0.935489	0.929362	0.928177	0.932441	0.929985	0.931136	0.924081	0.921323	0.924835	0.92072	0.921225	0.924959	0.930416	0.945959	0.960954	0.947017
381.622	30.6	0.942798	0.941735	0.93988	0.947978	0.955312	0.943095	0.92914	0.959076	0.957492	0.956552	0.970867	0.974321	0.983295	0.991416	0.994569	1.01878	1.03854	1.23463	1.27728	1.28747	1.2851	1.14554	0.935254	0.936351	0.958565	0.951732	0.953653	0.948538	0.949129	0.938045	0.940081	0.93657	0.938418	0.928815	0.92889	0.930698	0.932837	0.931479	0.924135	0.922051	0.925022	0.921091	0.923474	0.922628	0.932053	0.946253	0.962899	0.946919
384.896	30.6538	0.94322	0.940381	0.938682	0.945777	0.953897	0.942801	0.928541	0.959144	0.959681	0.959268	0.968609	0.976644	0.985689	0.993884	0.996752	1.01736	1.0395	1.23577	1.27618	1.28741	1.28313	1.15159	0.932613	0.937283	0.960115	0.950426	0.954696	0.9468	0.949256	0.940607	0.940845	0.935609	0.939884	0.929516	0.930395	0.935512	0.931351	0.931976	0.92377	0.919606	0.925855	0.920386	0.925495	0.92592	0.932993	0.946418	0.962368	0.946725
388.197	30.7077	0.943898	0.939937	0.9388	0.946001	0.953975	0.944084	0.929198	0.958171	0.961071	0.957616	0.967948	0.976225	0.985731	0.995868	0.995406	1.01772	1.04003	1.23842	1.27965	1.28767	1.28448	1.14909	0.932386	0.937332	0.960878	0.952441	0.953822	0.946783	0.951851	0.939205	0.937906	0.935148	0.940254	0.930604	0.930052	0.931559	0.932978	0.933909	0.923958	0.922708	0.924701	0.920079	0.927064	0.924097	0.933472	0.947508	0.962854	0.946002
391.39	30.7615	0.943841	0.938042	0.938578	0.947029	0.952792	0.941932	0.929046	0.958511	0.961103	0.957426	0.967968	0.977081	0.985453	0.995376	0.996103	1.01912	1.04131	1.23847	1.27927	1.28677	1.28512	1.14822	0.934571	0.937556	0.960795	0.954011	0.954195	0.948976	0.952467	0.938841	0.937733	0.936752	0.940955	0.929401	0.930786	0.929761	0.934601	0.932643	0.92102	0.925182	0.923964	0.919687	0.926491	0.924985	0.93322	0.942247	0.959667	0.94753
394.625	30.8154	0.945881	0.934277	0.937673	0.946192	0.953902	0.940793	0.927233	0.958051	0.962767	0.958469	0.965612	0.97545	0.98482	0.996995	0.996587	1.01902	1.04261	1.23766	1.27662	1.28746	1.28589	1.14553	0.934118	0.937428	0.960977	0.951385	0.954094	0.948511	0.951988	0.938774	0.939352	0.935952	0.941633	0.930645	0.930873	0.933373	0.932923	0.930456	0.919962	0.921133	0.923949	0.919413	0.925688	0.925563	0.933558	0.943779	0.959839	0.946573
397.929	30.8692	0.945528	0.93845	0.939477	0.946047	0.954148	0.941314	0.926638	0.957948	0.962166	0.958672	0.968068	0.977395	0.984542	0.995407	0.99823	1.01644	1.0419	1.23802	1.27454	1.28823	1.28587	1.1433	0.932064	0.93742	0.960554	0.952373	0.952168	0.94819	0.950792	0.939741	0.939677	0.936798	0.939863	0.930918	0.931553	0.934949	0.932157	0.933325	0.920758	0.922733	0.92364	0.9208	0.925247	0.923235	0.930165	0.94555	0.958913	0.946882
401.234	30.9231	0.946307	0.938622	0.939333	0.948599	0.953144	0.944528	0.926651	0.957059	0.961916	0.959244	0.970566	0.976831	0.986724	0.994865	1.0002	1.01836	1.04045	1.23591	1.27671	1.28555	1.28714	1.14672	0.932399	0.937852	0.960429	0.953644	0.951932	0.947813	0.949781	0.937738	0.938839	0.936131	0.939384	0.930568	0.933351	0.931107	0.933686	0.934559	0.921227	0.924932	0.923261	0.921748	0.926098	0.922876	0.931978	0.946607	0.959817	0.946907
404.364	30.9769	0.945704	0.939283	0.939338	0.946922	0.95199	0.942876	0.927735	0.957234	0.96036	0.959061	0.969471	0.977262	0.986538	0.998064	0.998926	1.02024	1.0428	1.23663	1.28027	1.28683	1.28646	1.15565	0.932213	0.937588	0.960346	0.954035	0.953512	0.948384	0.950041	0.93801	0.93873	0.934749	0.939152	0.929803	0.931834	0.929073	0.9314	0.934382	0.922535	0.922702	0.924824	0.921732	0.926486	0.921873	0.933538	0.947895	0.96408	0.944648
407.527	31.0308	0.945044	0.937635	0.941247	0.946466	0.954767	0.942435	0.928758	0.959937	0.959598	0.958285	0.969709	0.977182	0.987212	0.998456	0.996954	1.02123	1.04278	1.23876	1.27978	1.28671	1.28574	1.15519	0.931666	0.937088	0.96058	0.952647	0.952532	0.949954	0.951275	0.93776	0.939247	0.933848	0.938886	0.930561	0.928874	0.932806	0.93199	0.931408	0.921645	0.922385	0.923414	0.919148	0.925415	0.924604	0.933205	0.946353	0.962383	0.94542
410.698	31.0846	0.945106	0.936995	0.941391	0.94691	0.956127	0.941066	0.929482	0.958142	0.961891	0.957756	0.968693	0.978127	0.989615	0.997849	0.998575	1.01959	1.04213	1.23933	1.27749	1.28668	1.28433	1.14756	0.932388	0.938138	0.959764	0.951328	0.952604	0.950101	0.950274	0.935941	0.94031	0.936129	0.93926	0.931546	0.929911	0.934046	0.932998	0.930869	0.920922	0.923012	0.921965	0.918243	0.924581	0.92671	0.934551	0.947369	0.96096	0.945539
413.896	31.1385	0.945503	0.937682	0.938612	0.948448	0.954472	0.941486	0.929356	0.955272	0.962291	0.960555	0.96838	0.977287	0.988759	0.999197	1.00052	1.01949	1.04384	1.23907	1.2759	1.28837	1.28423	1.14671	0.933655	0.93812	0.95873	0.952592	0.953532	0.950105	0.950688	0.937516	0.938785	0.939187	0.937012	0.933094	0.931925	0.931748	0.932995	0.934849	0.92182	0.922838	0.924047	0.920605	0.925719	0.924978	0.93456	0.949412	0.961526	0.94477
417.196	31.1923	0.946797	0.938376	0.938866	0.949056	0.954021	0.943919	0.929411	0.957069	0.962194	0.96138	0.970783	0.977223	0.987233	0.999323	0.999501	1.02161	1.04262	1.23972	1.27629	1.28835	1.28647	1.15056	0.933983	0.936421	0.959542	0.953767	0.953739	0.950551	0.952092	0.939063	0.936746	0.937382	0.936959	0.935146	0.931653	0.931612	0.932739	0.936011	0.922963	0.923679	0.925979	0.92176	0.927138	0.924429	0.934104	0.947285	0.96007	0.945476
420.485	31.2462	0.946168	0.939216	0.941072	0.947799	0.954467	0.944442	0.929807	0.959264	0.9632	0.960437	0.97047	0.979215	0.988286	0.998418	0.999548	1.02169	1.04187	1.23853	1.27752	1.2877	1.2857	1.14908	0.933521	0.936348	0.961455	0.95401	0.954503	0.948942	0.95132	0.941592	0.93735	0.9354	0.939125	0.933282	0.931822	0.933366	0.931077	0.933396	0.922068	0.925142	0.926368	0.921906	0.926563	0.927006	0.934254	0.946158	0.960081	0.94559
423.747	31.3	0.945542	0.938837	0.939408	0.948401	0.952833	0.942925	0.928818	0.960375	0.962105	0.961729	0.971407	0.978839	0.989744	0.998913	1.00206	1.02128	1.04453	1.23761	1.27741	1.28914	1.28371	1.14555	0.933353	0.938904	0.961539	0.953259	0.954064	0.948023	0.951364	0.940771	0.93857	0.936556	0.93939	0.930967	0.93398	0.934002	0.933188	0.932596	0.920957	0.923836	0.924244	0.920746	0.926447	0.927538	0.933232	0.947503	0.962079	0.944424
427	31.3538	0.945877	0.937989	0.938253	0.94968	0.952026	0.943188	0.928496	0.960255	0.962239	0.961517	0.973169	0.979374	0.989102	0.999033	1.00304	1.02162	1.04475	1.2389	1.27811	1.28906	1.28261	1.14796	0.93282	0.939444	0.960624	0.954189	0.954596	0.948189	0.952593	0.938555	0.940148	0.937254	0.94129	0.931777	0.933233	0.933005	0.934691	0.933572	0.923724	0.921726	0.922521	0.920164	0.928528	0.926424	0.934765	0.949689	0.959705	0.945823
430.213	31.4077	0.944902	0.939491	0.939075	0.948474	0.953979	0.945983	0.92899	0.958348	0.963653	0.961156	0.971127	0.979662	0.98967	0.998256	1.00109	1.023	1.04295	1.24056	1.27851	1.28743	1.28414	1.14869	0.932781	0.937899	0.961364	0.955304	0.954168	0.95027	0.953114	0.940709	0.93929	0.937174	0.94157	0.932354	0.931083	0.933083	0.933087	0.933055	0.923763	0.922861	0.92415	0.921926	0.928842	0.928667	0.93601	0.951313	0.958914	0.94621
433.411	31.4615	0.945368	0.939747	0.939692	0.947215	0.955463	0.945928	0.929917	0.95798	0.964204	0.960701	0.970417	0.979027	0.991989	0.999612	0.999972	1.02415	1.04291	1.24256	1.27775	1.28835	1.28479	1.14912	0.934089	0.93859	0.963286	0.952286	0.953448	0.951613	0.951356	0.938964	0.939302	0.93657	0.941335	0.931531	0.934542	0.934536	0.933107	0.935223	0.921631	0.923383	0.925137	0.922794	0.928594	0.927966	0.934698	0.949244	0.96333	0.947027
436.703	31.5154	0.945331	0.941756	0.940358	0.947922	0.956533	0.945199	0.931281	0.95873	0.964747	0.960494	0.970298	0.979065	0.990272	1.00108	1.00086	1.02338	1.04553	1.24124	1.27725	1.28716	1.28152	1.15265	0.933753	0.939391	0.964	0.951243	0.953634	0.948647	0.951363	0.938107	0.94132	0.936364	0.941979	0.93161	0.933859	0.93572	0.933983	0.936163	0.924233	0.922987	0.926951	0.923736	0.929446	0.930778	0.936261	0.950871	0.963762	0.946453
439.955	31.5692	0.945703	0.941895	0.94283	0.947485	0.958428	0.944804	0.930674	0.958857	0.963819	0.959737	0.970051	0.980682	0.991845	1.00033	1.00116	1.0235	1.04713	1.24091	1.2754	1.28783	1.28286	1.14873	0.931658	0.93973	0.96046	0.952651	0.950783	0.950157	0.95154	0.938618	0.940507	0.938821	0.93988	0.932876	0.933123	0.935995	0.936184	0.9344	0.922891	0.922856	0.925996	0.921456	0.926339	0.929622	0.9366	0.951508	0.964827	0.948371
443.19	31.6231	0.944484	0.940598	0.940744	0.947706	0.953303	0.943941	0.930352	0.96023	0.961924	0.959877	0.972571	0.981901	0.992748	1.00136	1.00108	1.02657	1.04479	1.2409	1.27512	1.2884	1.28543	1.14784	0.932625	0.938587	0.959659	0.952509	0.952923	0.951113	0.951105	0.939441	0.941015	0.937769	0.941774	0.93347	0.935522	0.935438	0.934524	0.935815	0.922515	0.925085	0.925762	0.922315	0.927222	0.928917	0.937203	0.953263	0.96337	0.94944
446.399	31.6769	0.945987	0.939821	0.939896	0.948658	0.950751	0.94194	0.930731	0.959905	0.961374	0.962753	0.972914	0.981002	0.990714	1.00247	1.0014	1.026	1.04432	1.23861	1.2786	1.28555	1.28533	1.15061	0.934662	0.939882	0.962093	0.952086	0.956472	0.949707	0.952624	0.941192	0.940511	0.938894	0.943686	0.932268	0.933435	0.932776	0.935436	0.935194	0.926036	0.922795	0.926981	0.924757	0.931292	0.926984	0.935575	0.950563	0.962431	0.947273
449.623	31.7308	0.943702	0.940902	0.938161	0.946176	0.953312	0.941889	0.93178	0.9598	0.960011	0.96062	0.971789	0.981687	0.993424	0.999958	1.00268	1.02666	1.04621	1.23911	1.27813	1.28456	1.28391	1.14782	0.933607	0.940346	0.962348	0.952796	0.956528	0.947479	0.9523	0.940429	0.942252	0.939205	0.941634	0.932672	0.93362	0.934637	0.935081	0.93516	0.922524	0.922178	0.927018	0.92125	0.928726	0.927169	0.934078	0.951782	0.960282	0.947915
452.813	31.7846	0.943482	0.940484	0.939287	0.945415	0.952554	0.941975	0.93105	0.958502	0.964116	0.960133	0.971516	0.980603	0.993188	0.998138	1.00506	1.02599	1.04707	1.2401	1.27629	1.28557	1.28303	1.14386	0.933868	0.939328	0.963705	0.953378	0.957179	0.950911	0.95346	0.938749	0.942938	0.939913	0.943221	0.93005	0.931185	0.934053	0.933801	0.933935	0.924158	0.924866	0.925625	0.924257	0.929945	0.927198	0.935031	0.952807	0.960544	0.948426
456.01	31.8385	0.946412	0.93807	0.941131	0.949889	0.954809	0.945151	0.931039	0.961002	0.9641	0.961166	0.970815	0.980501	0.992337	1.0011	1.00491	1.0251	1.04884	1.23769	1.27848	1.28835	1.28505	1.14742	0.933008	0.938662	0.96494	0.953945	0.954554	0.952575	0.952596	0.940654	0.940545	0.940383	0.943756	0.932277	0.930573	0.933577	0.930394	0.935415	0.925096	0.924631	0.925005	0.924114	0.929679	0.924737	0.936519	0.952343	0.961134	0.947227
459.195	31.8923	0.946968	0.937858	0.940285	0.949343	0.954664	0.946401	0.931005	0.961144	0.964516	0.961608	0.970451	0.978637	0.991668	1.00289	1.00512	1.02698	1.05051	1.23836	1.27895	1.28631	1.2839	1.15208	0.933525	0.939001	0.962733	0.952949	0.954379	0.94994	0.952851	0.941249	0.938082	0.938084	0.94066	0.932752	0.932737	0.936189	0.935904	0.934912	0.922537	0.926322	0.928605	0.924417	0.930799	0.927645	0.937447	0.951552	0.961889	0.948673
462.51	31.9462	0.944425	0.942188	0.939729	0.952121	0.95611	0.945518	0.930691	0.95848	0.964287	0.962871	0.972976	0.98117	0.992907	1.00022	1.00449	1.02793	1.04855	1.23955	1.27882	1.28841	1.28314	1.14917	0.932257	0.938296	0.960585	0.95214	0.954791	0.949042	0.953337	0.941226	0.938477	0.9381	0.939307	0.930637	0.931616	0.935604	0.937384	0.931608	0.921621	0.924717	0.926784	0.925896	0.92795	0.927928	0.93753	0.95073	0.961723	0.947791
465.809	32	0.948417	0.943269	0.938454	0.950977	0.957905	0.94489	0.930819	0.960602	0.965573	0.964464	0.973638	0.981772	0.993244	1.00143	1.00592	1.02982	1.04893	1.23845	1.27701	1.28684	1.28636	1.14593	0.934598	0.938223	0.961199	0.954456	0.953155	0.95098	0.953051	0.938728	0.942176	0.937058	0.942185	0.931962	0.932599	0.933125	0.937773	0.93587	0.925168	0.924292	0.925668	0.923641	0.930738	0.92813	0.937992	0.953607	0.96371	0.947461
469.047	32.0538	0.944412	0.940112	0.940821	0.950515	0.952256	0.944107	0.928855	0.961348	0.964291	0.962841	0.974412	0.980453	0.995238	1.00303	1.00525	1.02602	1.05083	1.2419	1.27635	1.28582	1.28434	1.15081	0.934989	0.939118	0.961268	0.952585	0.951423	0.953604	0.95322	0.939011	0.944637	0.939241	0.941522	0.93416	0.929251	0.93275	0.936161	0.937705	0.927389	0.925615	0.92827	0.923872	0.931382	0.928629	0.938346	0.951349	0.963419	0.946364
472.218	32.1077	0.947249	0.942309	0.943078	0.950176	0.953192	0.943844	0.928649	0.960172	0.964857	0.960926	0.972864	0.978439	0.996441	1.00368	1.00618	1.02484	1.04965	1.23876	1.2772	1.2863	1.28477	1.15203	0.933034	0.939647	0.963123	0.95261	0.957939	0.951724	0.950004	0.940566	0.942545	0.938249	0.941743	0.934123	0.934119	0.937149	0.934018	0.934295	0.92314	0.927035	0.927338	0.923794	0.930202	0.929221	0.940848	0.953312	0.962944	0.947599
475.421	32.1615	0.945221	0.940543	0.941303	0.947432	0.956265	0.946334	0.932212	0.960991	0.964651	0.962117	0.974143	0.983272	0.993176	1.0023	1.00629	1.02733	1.04842	1.23931	1.27551	1.28697	1.28295	1.14947	0.934766	0.937457	0.962592	0.951892	0.957958	0.951479	0.950527	0.940275	0.940348	0.937496	0.938876	0.936363	0.934585	0.935613	0.935912	0.934312	0.923472	0.925124	0.927364	0.924429	0.93054	0.926234	0.938367	0.952922	0.963776	0.94785
478.579	32.2154	0.943303	0.94239	0.9401	0.949879	0.954678	0.94792	0.93285	0.961161	0.965926	0.963186	0.974655	0.982904	0.99392	1.00052	1.00729	1.03126	1.04903	1.23826	1.27627	1.28759	1.28121	1.15154	0.932109	0.938963	0.962292	0.954045	0.955328	0.948537	0.956521	0.939626	0.94196	0.938969	0.940728	0.932978	0.934666	0.936165	0.937475	0.939534	0.924105	0.92621	0.926944	0.925902	0.931217	0.929601	0.939742	0.953209	0.959302	0.948127
481.862	32.2692	0.944303	0.941048	0.940846	0.951712	0.956156	0.944701	0.932413	0.958166	0.966341	0.962683	0.974744	0.984759	0.993682	1.00508	1.00595	1.02977	1.05221	1.24296	1.27644	1.2855	1.28371	1.15089	0.933535	0.937875	0.964703	0.955644	0.958425	0.950685	0.952588	0.941646	0.943064	0.938132	0.941897	0.933774	0.931828	0.934572	0.935555	0.938861	0.920488	0.927755	0.927511	0.926822	0.930682	0.928605	0.94341	0.951667	0.9595	0.948042
485.119	32.3231	0.944876	0.940663	0.940698	0.952533	0.9567	0.946392	0.934246	0.959288	0.967194	0.962816	0.972796	0.984695	0.993795	1.00232	1.00536	1.02905	1.05114	1.2413	1.27718	1.28573	1.28174	1.15086	0.934614	0.939734	0.962867	0.954741	0.953582	0.948594	0.951102	0.942276	0.939917	0.940628	0.942964	0.932421	0.933826	0.934028	0.938645	0.935676	0.925101	0.928024	0.928921	0.923425	0.931498	0.926226	0.941471	0.955041	0.960378	0.946014
488.365	32.3769	0.945611	0.939649	0.941435	0.95074	0.956351	0.947377	0.93168	0.960426	0.967957	0.965458	0.974589	0.982386	0.993769	1.00596	1.00861	1.02928	1.0546	1.23995	1.27873	1.28704	1.28191	1.15088	0.934679	0.939715	0.965192	0.952636	0.957281	0.952097	0.95592	0.936615	0.943118	0.941339	0.942288	0.93426	0.935031	0.937955	0.937916	0.936193	0.924034	0.928545	0.927922	0.921781	0.931291	0.92628	0.941376	0.956115	0.96069	0.947636
491.569	32.4308	0.943602	0.942058	0.944169	0.949561	0.95557	0.947216	0.933054	0.96143	0.967088	0.967011	0.973997	0.982434	0.993779	1.00763	1.00887	1.03034	1.0535	1.2418	1.28257	1.29019	1.28138	1.15475	0.932609	0.938848	0.961912	0.952546	0.958347	0.953041	0.954206	0.943517	0.940361	0.939622	0.944329	0.934752	0.932931	0.934665	0.936784	0.933226	0.927552	0.927683	0.927251	0.924441	0.933401	0.932464	0.940408	0.956638	0.963338	0.947522
494.795	32.4846	0.947794	0.939156	0.940742	0.949798	0.95706	0.947055	0.932639	0.959727	0.965652	0.966209	0.97257	0.983148	0.993391	1.00462	1.01135	1.03142	1.05497	1.23743	1.28022	1.28257	1.28441	1.14964	0.93449	0.939797	0.963082	0.952428	0.955793	0.948149	0.956153	0.940805	0.940594	0.938103	0.941877	0.934687	0.931146	0.936849	0.937031	0.935952	0.926098	0.92691	0.927578	0.924672	0.933076	0.9338	0.93965	0.955816	0.961256	0.947303
497.979	32.5385	0.94547	0.940479	0.940804	0.950632	0.959012	0.946217	0.932698	0.95968	0.965223	0.967342	0.973026	0.981799	0.995873	1.00557	1.01102	1.03311	1.05545	1.24219	1.27464	1.28567	1.28384	1.15264	0.935863	0.938777	0.962401	0.952028	0.957627	0.953458	0.955332	0.942395	0.94149	0.941036	0.94283	0.938743	0.932582	0.933825	0.935607	0.939352	0.928942	0.928502	0.928093	0.92495	0.932108	0.931619	0.94239	0.954188	0.963745	0.947936
501.206	32.5923	0.946132	0.940869	0.940817	0.94905	0.957336	0.946817	0.933876	0.962913	0.965833	0.965697	0.972745	0.985069	1.00027	1.0073	1.00914	1.0323	1.05793	1.24259	1.27705	1.28677	1.28271	1.14854	0.935376	0.937608	0.964779	0.95257	0.953317	0.953779	0.956596	0.939685	0.945834	0.940938	0.941934	0.937632	0.938204	0.934445	0.935723	0.936377	0.926439	0.92925	0.929562	0.925336	0.932578	0.931703	0.940329	0.955091	0.962241	0.946988
504.449	32.6462	0.945803	0.940603	0.940214	0.950174	0.956891	0.946211	0.934189	0.962831	0.965305	0.965176	0.974922	0.984039	0.997461	1.00726	1.0108	1.03452	1.0562	1.24278	1.27429	1.28303	1.28248	1.15174	0.934937	0.938312	0.963852	0.953544	0.956888	0.951101	0.953276	0.938421	0.94161	0.942532	0.939572	0.935258	0.94197	0.933932	0.938012	0.938824	0.925745	0.928145	0.927509	0.926876	0.932794	0.932552	0.942656	0.956216	0.959257	0.949189
507.706	32.7	0.945054	0.939312	0.940974	0.952439	0.957113	0.948018	0.931313	0.961734	0.966906	0.965615	0.975897	0.983945	0.997998	1.00497	1.00806	1.03327	1.05498	1.24084	1.27531	1.28814	1.28124	1.15001	0.935042	0.936774	0.965853	0.953754	0.958782	0.951496	0.955683	0.941428	0.942957	0.94108	0.945742	0.934163	0.93815	0.934731	0.93916	0.942515	0.925762	0.927735	0.928879	0.929018	0.93099	0.934125	0.942875	0.958762	0.962994	0.947801
510.917	32.7538	0.944484	0.939179	0.94352	0.95395	0.957024	0.948066	0.931742	0.961657	0.965893	0.964928	0.973967	0.983339	0.997848	1.00508	1.01059	1.03559	1.05404	1.24192	1.27464	1.28831	1.28282	1.15667	0.934518	0.937084	0.961284	0.952116	0.955296	0.949255	0.953881	0.943644	0.938329	0.939292	0.943181	0.931639	0.93541	0.938581	0.938832	0.938015	0.925931	0.929228	0.92858	0.927437	0.932479	0.933264	0.941998	0.95739	0.963191	0.94755
514.161	32.8077	0.948891	0.939011	0.939557	0.949955	0.95614	0.94838	0.932059	0.962247	0.968079	0.964982	0.976173	0.98578	1.00027	1.00856	1.00993	1.03356	1.05675	1.24298	1.27949	1.28861	1.28611	1.14971	0.933044	0.938099	0.965154	0.954476	0.958171	0.955809	0.954044	0.940167	0.940491	0.937491	0.941235	0.934643	0.936066	0.935891	0.936598	0.940603	0.929819	0.928197	0.927802	0.926361	0.931523	0.934486	0.940982	0.959944	0.963337	0.946664
517.381	32.8615	0.94768	0.939475	0.942467	0.951028	0.953945	0.947351	0.931744	0.963769	0.967454	0.967358	0.975857	0.988269	0.997645	1.0062	1.00967	1.03544	1.05727	1.24371	1.27892	1.28843	1.28641	1.14904	0.93315	0.93844	0.961112	0.958333	0.956816	0.949843	0.953507	0.941737	0.943878	0.942677	0.942864	0.93595	0.936766	0.935228	0.939266	0.938521	0.925947	0.928781	0.932295	0.926224	0.93196	0.929529	0.943463	0.956258	0.962744	0.949222
520.632	32.9154	0.948297	0.940383	0.9423	0.951904	0.959422	0.951097	0.933239	0.960916	0.96628	0.964656	0.976441	0.986377	1.00001	1.00922	1.01164	1.03608	1.0578	1.24097	1.27956	1.28936	1.28169	1.14296	0.934439	0.940814	0.964108	0.955314	0.956422	0.951344	0.955313	0.942082	0.944324	0.941171	0.944033	0.935323	0.935624	0.938583	0.939071	0.938469	0.928938	0.929639	0.928921	0.9266	0.931938	0.930648	0.943488	0.956226	0.962489	0.950161
523.846	32.9692	0.947772	0.939572	0.942716	0.951888	0.958018	0.949809	0.933608	0.961459	0.967943	0.965138	0.977416	0.98616	0.999541	1.00994	1.01262	1.03701	1.05954	1.24158	1.27836	1.28478	1.27966	1.14773	0.935799	0.940783	0.96335	0.953085	0.95797	0.948958	0.957634	0.942799	0.946639	0.941595	0.942082	0.93512	0.937194	0.940572	0.938508	0.936997	0.926008	0.92613	0.928815	0.928216	0.933066	0.93241	0.943023	0.959016	0.962523	0.947763
527.087	33.0231	0.94686	0.940437	0.941247	0.950634	0.957066	0.945316	0.932519	0.962822	0.969235	0.967227	0.976992	0.986888	0.997776	1.00855	1.01069	1.03349	1.06057	1.24066	1.27779	1.28458	1.27891	1.14587	0.936014	0.943175	0.964972	0.955214	0.957903	0.952402	0.95417	0.940615	0.942729	0.941618	0.941579	0.933932	0.93586	0.941156	0.937388	0.939116	0.927596	0.926523	0.928817	0.926916	0.932489	0.934685	0.944074	0.958581	0.963358	0.94643
530.308	33.0769	0.948083	0.940924	0.941249	0.95031	0.956369	0.946642	0.933722	0.96331	0.967974	0.96748	0.977537	0.986481	0.996446	1.01163	1.01348	1.03851	1.06079	1.24174	1.27764	1.28483	1.28637	1.14525	0.935591	0.940167	0.961672	0.953977	0.956971	0.952213	0.955276	0.942556	0.942097	0.940251	0.942557	0.933217	0.935546	0.937245	0.939306	0.942152	0.927793	0.927867	0.931783	0.928331	0.934477	0.934411	0.943099	0.962372	0.965186	0.948898
533.583	33.1308	0.94583	0.942076	0.93909	0.950992	0.959469	0.946333	0.93545	0.96392	0.968366	0.966336	0.976945	0.986256	1.00215	1.01007	1.01531	1.04069	1.05791	1.24258	1.27835	1.28565	1.28633	1.15733	0.93564	0.939221	0.961131	0.95423	0.955236	0.952362	0.957668	0.941312	0.94158	0.94226	0.942542	0.932778	0.936851	0.937413	0.939639	0.940702	0.926326	0.930236	0.930444	0.928806	0.935473	0.935029	0.942886	0.959769	0.963618	0.948554
536.841	33.1846	0.945726	0.941653	0.942107	0.951461	0.957541	0.945424	0.933432	0.963124	0.969128	0.966629	0.977333	0.988484	0.998252	1.01209	1.01399	1.04012	1.06431	1.2429	1.2791	1.2827	1.28366	1.14727	0.936234	0.939208	0.962421	0.953768	0.956106	0.951469	0.953523	0.940098	0.943265	0.939686	0.945172	0.934285	0.937655	0.939962	0.937988	0.937287	0.926715	0.928414	0.931902	0.92861	0.934562	0.932869	0.943287	0.960428	0.962055	0.948185
540.098	33.2385	0.944589	0.941343	0.941176	0.951995	0.958137	0.949366	0.933673	0.964451	0.966426	0.965427	0.975713	0.98865	1.00212	1.01191	1.01382	1.03918	1.05998	1.24572	1.2753	1.2876	1.28617	1.14983	0.933565	0.94021	0.961672	0.954287	0.957198	0.953647	0.953526	0.941921	0.943487	0.939861	0.94068	0.935907	0.938199	0.937569	0.938402	0.937817	0.92794	0.930587	0.930115	0.92743	0.934807	0.93551	0.942588	0.960421	0.964004	0.949213
543.292	33.2923	0.94472	0.93976	0.942714	0.949066	0.957056	0.951364	0.934264	0.964929	0.968801	0.96551	0.977514	0.98876	1.00323	1.01214	1.01278	1.04038	1.06337	1.24505	1.27951	1.28742	1.28355	1.14845	0.935065	0.938083	0.962508	0.953074	0.960232	0.951494	0.957123	0.939653	0.944052	0.939941	0.943986	0.938584	0.939394	0.93758	0.939859	0.941557	0.92728	0.929048	0.928817	0.930786	0.93527	0.934948	0.945827	0.962418	0.963089	0.948957
546.53	33.3462	0.949812	0.940252	0.944301	0.951435	0.960487	0.95152	0.934995	0.960633	0.969784	0.967011	0.977826	0.987914	1.00107	1.01392	1.01542	1.04125	1.06318	1.24248	1.27814	1.2855	1.2822	1.15286	0.934153	0.94185	0.962858	0.953428	0.957634	0.952646	0.954541	0.940284	0.944015	0.940174	0.944431	0.936539	0.938292	0.934436	0.939549	0.942235	0.928432	0.930178	0.929199	0.929824	0.935267	0.935884	0.946839	0.962077	0.963229	0.949681
549.789	33.4	0.950538	0.941593	0.946012	0.952155	0.960663	0.949932	0.934805	0.962762	0.968441	0.96465	0.977965	0.987308	1.00205	1.01438	1.01894	1.04276	1.06294	1.2449	1.27998	1.28645	1.28508	1.14906	0.933809	0.94057	0.961333	0.954974	0.958343	0.952169	0.956983	0.942032	0.943046	0.941785	0.944095	0.936424	0.937977	0.941058	0.939441	0.940222	0.927346	0.929017	0.932161	0.927868	0.934542	0.938183	0.946631	0.961217	0.965403	0.951431
553.039	33.4538	0.94905	0.941471	0.942113	0.948886	0.957278	0.951538	0.932581	0.965669	0.967913	0.9652	0.978142	0.989225	1.00018	1.01518	1.01578	1.03891	1.05984	1.24377	1.27447	1.28578	1.28515	1.14601	0.937639	0.938261	0.962877	0.955673	0.95911	0.95214	0.955818	0.943513	0.940109	0.939516	0.946756	0.936159	0.93906	0.939921	0.938742	0.939524	0.929019	0.926289	0.931983	0.928836	0.935521	0.937278	0.945663	0.960414	0.963024	0.947789
556.212	33.5077	0.948439	0.940864	0.942498	0.952326	0.958605	0.950831	0.934697	0.964742	0.969492	0.964456	0.978724	0.9897	1.00325	1.01569	1.01682	1.04014	1.06506	1.24406	1.27593	1.28416	1.28351	1.15187	0.935359	0.939233	0.964372	0.951521	0.956082	0.95219	0.955045	0.943452	0.942629	0.942799	0.944298	0.93468	0.936958	0.94181	0.939667	0.941057	0.925437	0.930495	0.930058	0.924969	0.935454	0.938248	0.945828	0.961801	0.964209	0.947747
559.434	33.5615	0.947354	0.942633	0.942801	0.949906	0.959361	0.946457	0.93302	0.963403	0.972417	0.965087	0.980796	0.990406	0.999942	1.01441	1.01554	1.04014	1.06408	1.24353	1.27259	1.28712	1.27931	1.16013	0.937566	0.941585	0.967337	0.956048	0.956391	0.952978	0.954472	0.942606	0.943208	0.942241	0.942998	0.93764	0.93883	0.938051	0.941703	0.939182	0.929654	0.931447	0.931013	0.928213	0.935172	0.93628	0.946877	0.963262	0.963544	0.94862
562.666	33.6154	0.944578	0.942617	0.942961	0.948033	0.957656	0.948196	0.934695	0.964096	0.969914	0.965617	0.978929	0.990249	1.00082	1.01531	1.01575	1.04126	1.06805	1.24562	1.27443	1.2856	1.2792	1.15268	0.935592	0.938659	0.964819	0.953346	0.956479	0.952684	0.955754	0.940959	0.946249	0.943053	0.94644	0.936487	0.936046	0.940004	0.940664	0.940589	0.928535	0.931954	0.930791	0.927617	0.936472	0.937356	0.942108	0.959801	0.96096	0.948041
565.919	33.6692	0.947227	0.939676	0.942197	0.951754	0.9603	0.950085	0.930901	0.960803	0.969578	0.967249	0.978639	0.988595	1.00461	1.01502	1.01724	1.04262	1.06622	1.24665	1.27603	1.29039	1.28516	1.15058	0.934779	0.938268	0.963096	0.953229	0.957162	0.952925	0.959133	0.942982	0.944178	0.940791	0.945249	0.937019	0.937496	0.941413	0.941026	0.941022	0.930672	0.928713	0.931903	0.930093	0.935611	0.93828	0.945593	0.961415	0.962522	0.950145
569.111	33.7231	0.944731	0.941349	0.942155	0.951964	0.95835	0.949049	0.931822	0.962018	0.971169	0.966932	0.979799	0.989015	1.00391	1.01465	1.0178	1.04214	1.06743	1.24612	1.27629	1.28936	1.28341	1.14966	0.933951	0.94075	0.961753	0.955178	0.95602	0.95502	0.954774	0.945049	0.943291	0.942378	0.946059	0.93417	0.941248	0.939962	0.943468	0.938293	0.927152	0.929776	0.933195	0.92721	0.9361	0.93742	0.943216	0.966336	0.962612	0.947404
572.344	33.7769	0.948004	0.940229	0.943489	0.950288	0.954987	0.94848	0.934716	0.962433	0.970083	0.969062	0.977994	0.986596	1.00601	1.01746	1.02007	1.04253	1.06744	1.24857	1.27442	1.2879	1.28198	1.14607	0.936444	0.94101	0.962163	0.956594	0.956321	0.952054	0.954755	0.944048	0.941448	0.942255	0.947694	0.937004	0.93981	0.941075	0.941592	0.939321	0.927073	0.929559	0.931276	0.930037	0.935372	0.93836	0.945248	0.964906	0.963362	0.94849
575.597	33.8308	0.949237	0.941502	0.943151	0.95019	0.958366	0.950081	0.934943	0.962733	0.970909	0.96807	0.978525	0.991015	1.00465	1.01642	1.0192	1.04288	1.06585	1.24708	1.27464	1.28544	1.27996	1.14649	0.936872	0.939117	0.960719	0.954951	0.955425	0.951494	0.955229	0.944286	0.943699	0.940469	0.943849	0.936151	0.938365	0.940669	0.940547	0.942617	0.929509	0.930326	0.933222	0.931313	0.937035	0.93894	0.948361	0.963723	0.963708	0.949481
578.864	33.8846	0.947305	0.941133	0.946265	0.952442	0.95876	0.949185	0.933445	0.960271	0.970742	0.967049	0.981197	0.990332	1.00326	1.01707	1.02179	1.04149	1.06793	1.24738	1.27403	1.28495	1.279	1.14626	0.935455	0.938461	0.961406	0.953614	0.954377	0.9538	0.956101	0.94265	0.943197	0.942215	0.945056	0.937819	0.938741	0.940295	0.940714	0.942619	0.927472	0.929331	0.932412	0.930715	0.939225	0.938123	0.946555	0.964132	0.964264	0.948384
582.054	33.9385	0.94838	0.942648	0.945647	0.951404	0.958205	0.95031	0.935008	0.964074	0.9714	0.966913	0.982128	0.990376	1.00566	1.01792	1.02199	1.04324	1.06844	1.24717	1.27421	1.28657	1.28317	1.14598	0.935173	0.937922	0.962337	0.95729	0.954061	0.95332	0.95702	0.94374	0.945907	0.941539	0.944948	0.940876	0.940073	0.942053	0.941224	0.942856	0.928877	0.931564	0.933501	0.931728	0.936457	0.93895	0.948962	0.961626	0.963542	0.948049
585.27	33.9923	0.947127	0.94459	0.941231	0.954753	0.960935	0.948297	0.934762	0.962233	0.969724	0.96779	0.982215	0.990664	1.0066	1.01902	1.02068	1.04513	1.06883	1.24726	1.27852	1.28735	1.28017	1.15174	0.935654	0.937291	0.966293	0.955911	0.955646	0.953388	0.956104	0.945592	0.945812	0.940904	0.944761	0.940661	0.939601	0.940233	0.942352	0.942004	0.92938	0.930799	0.933127	0.930856	0.935469	0.939433	0.94837	0.962436	0.964991	0.95064
588.452	34.0462	0.945091	0.943185	0.942455	0.953813	0.958846	0.950064	0.935411	0.964607	0.969302	0.967665	0.982478	0.992689	1.00726	1.02104	1.02278	1.04788	1.06943	1.24655	1.28036	1.2855	1.28106	1.15239	0.935164	0.938511	0.966595	0.954358	0.956455	0.953406	0.956287	0.942742	0.944328	0.943942	0.945547	0.939324	0.939539	0.937907	0.942427	0.939622	0.928807	0.93155	0.931758	0.93104	0.938915	0.940568	0.949463	0.967803	0.962116	0.951309
591.671	34.1	0.945053	0.942641	0.943216	0.951113	0.960863	0.949086	0.93609	0.967266	0.971193	0.966988	0.980086	0.991208	1.00765	1.02143	1.0243	1.04929	1.07274	1.24198	1.27847	1.28468	1.28051	1.15038	0.93522	0.940491	0.963257	0.955362	0.956827	0.953541	0.955829	0.942786	0.94272	0.944008	0.945303	0.938037	0.94021	0.939534	0.940594	0.94122	0.928463	0.932346	0.932652	0.930721	0.937445	0.93916	0.950339	0.966125	0.963657	0.95097
594.885	34.1538	0.945538	0.940966	0.941754	0.952624	0.958897	0.950441	0.936552	0.967811	0.972261	0.968614	0.981707	0.989381	1.00737	1.02159	1.02501	1.04857	1.07273	1.24405	1.27648	1.28415	1.28136	1.15178	0.93569	0.941405	0.963009	0.954743	0.956063	0.953363	0.955335	0.942815	0.942784	0.941033	0.945548	0.936977	0.94059	0.941974	0.942359	0.941005	0.9296	0.932792	0.933194	0.930758	0.935678	0.938709	0.949758	0.96499	0.965303	0.951412
598.135	34.2077	0.945963	0.944	0.940723	0.953524	0.959624	0.952284	0.934644	0.964281	0.972571	0.96765	0.983485	0.991448	1.00584	1.02169	1.02509	1.04857	1.07125	1.24679	1.27644	1.28309	1.28152	1.15393	0.935218	0.938554	0.963096	0.954481	0.957109	0.954681	0.956035	0.944161	0.942819	0.941009	0.94603	0.937975	0.939446	0.938863	0.943161	0.940047	0.930422	0.932323	0.932693	0.930328	0.93654	0.936044	0.949388	0.967545	0.964336	0.951297
601.434	34.2615	0.947801	0.942938	0.942553	0.95354	0.960976	0.950922	0.934991	0.963874	0.972286	0.965604	0.982014	0.99054	1.00731	1.021	1.02389	1.04915	1.07198	1.2482	1.27563	1.2856	1.27909	1.156	0.935291	0.936778	0.963951	0.951214	0.958775	0.955819	0.954328	0.943177	0.943935	0.942735	0.945216	0.940378	0.938621	0.938092	0.94242	0.941688	0.930646	0.930369	0.934673	0.931149	0.937694	0.936274	0.948487	0.966233	0.96674	0.948005
604.729	34.3154	0.947808	0.941076	0.941828	0.950258	0.96268	0.950391	0.934965	0.965506	0.970795	0.967122	0.98259	0.991388	1.00855	1.02202	1.02274	1.05047	1.07418	1.24805	1.27618	1.28465	1.28229	1.15254	0.935228	0.939417	0.963895	0.952952	0.958213	0.953389	0.955173	0.941698	0.943978	0.943997	0.945772	0.938642	0.939672	0.940012	0.943133	0.941947	0.932594	0.9307	0.935238	0.931081	0.937563	0.939197	0.950175	0.967142	0.965149	0.949464
607.886	34.3692	0.948432	0.942363	0.942188	0.951286	0.960916	0.9497	0.935889	0.966075	0.971824	0.967536	0.983891	0.993091	1.00973	1.02342	1.02413	1.05043	1.0754	1.24625	1.27221	1.28409	1.28298	1.1492	0.935483	0.940107	0.962755	0.957009	0.955642	0.95314	0.958657	0.945661	0.943201	0.944397	0.945076	0.938806	0.938184	0.939825	0.943731	0.941892	0.935006	0.930654	0.933699	0.931666	0.938251	0.94031	0.952334	0.96865	0.963113	0.948184
611.085	34.4231	0.947032	0.944433	0.944199	0.953205	0.960713	0.948076	0.937341	0.966489	0.971161	0.967672	0.983308	0.994922	1.00937	1.02274	1.02596	1.05117	1.07581	1.24574	1.27175	1.28607	1.27933	1.15178	0.935611	0.940109	0.964392	0.955931	0.955485	0.954024	0.95861	0.947034	0.943966	0.94298	0.944267	0.938017	0.937027	0.940128	0.943062	0.942373	0.933524	0.932177	0.931323	0.93268	0.940258	0.939006	0.953434	0.96751	0.96237	0.947703
614.348	34.4769	0.945965	0.943254	0.94498	0.952511	0.962128	0.949877	0.937173	0.965523	0.972007	0.96835	0.983474	0.996394	1.0096	1.02372	1.02648	1.0523	1.0767	1.24688	1.27695	1.2869	1.2784	1.15157	0.935268	0.940586	0.965105	0.954741	0.956792	0.952397	0.95693	0.945339	0.944755	0.94389	0.946106	0.936241	0.939704	0.93994	0.94286	0.941653	0.932686	0.932881	0.932241	0.933777	0.939675	0.939899	0.952307	0.967509	0.963659	0.948611
617.614	34.5308	0.947482	0.940947	0.945927	0.952345	0.962235	0.953429	0.936032	0.965174	0.975035	0.968471	0.984183	0.995427	1.00999	1.02417	1.02829	1.05245	1.07809	1.24702	1.27885	1.2859	1.27966	1.14858	0.935061	0.940885	0.964371	0.95339	0.957712	0.951406	0.956604	0.9456	0.943649	0.945696	0.947552	0.938227	0.938838	0.938421	0.941691	0.942118	0.931813	0.932001	0.932472	0.934064	0.939967	0.942412	0.952462	0.969962	0.964953	0.948722
620.789	34.5846	0.947503	0.941661	0.944029	0.951889	0.961351	0.953637	0.935629	0.96824	0.975319	0.96994	0.98575	0.994542	1.01115	1.02461	1.02927	1.05252	1.07724	1.24753	1.27788	1.28428	1.28073	1.14742	0.934906	0.940887	0.964169	0.953882	0.958472	0.951995	0.956963	0.945289	0.945164	0.943908	0.948224	0.93975	0.938497	0.939122	0.940128	0.943369	0.929539	0.931914	0.932379	0.93312	0.942612	0.942684	0.953654	0.971552	0.964665	0.94871
623.961	34.6385	0.94649	0.94254	0.941396	0.951532	0.960715	0.953102	0.936119	0.969706	0.975598	0.971454	0.986817	0.995507	1.01288	1.02659	1.02871	1.05249	1.07625	1.24725	1.27628	1.28475	1.27948	1.14655	0.934032	0.939037	0.96262	0.956441	0.958566	0.952882	0.957411	0.943015	0.946616	0.943085	0.947096	0.940791	0.940753	0.942056	0.942617	0.941762	0.930457	0.932701	0.935729	0.931378	0.943594	0.93941	0.95307	0.9706	0.963304	0.950342
627.27	34.6923	0.945534	0.940454	0.943573	0.953523	0.961073	0.952735	0.935917	0.967351	0.976093	0.970289	0.985081	0.995929	1.01381	1.02519	1.02801	1.05453	1.07772	1.25031	1.27714	1.28557	1.27894	1.15142	0.934551	0.938447	0.963699	0.955594	0.960264	0.954038	0.957189	0.941848	0.946165	0.943807	0.945759	0.940464	0.93925	0.942682	0.945095	0.941091	0.931772	0.934935	0.935434	0.930463	0.942724	0.938726	0.956246	0.968114	0.964269	0.950789
630.57	34.7462	0.947155	0.939087	0.945815	0.953931	0.962163	0.951734	0.935471	0.967115	0.975034	0.969471	0.982831	0.996721	1.01547	1.02626	1.02675	1.05618	1.07785	1.2526	1.27704	1.2849	1.28052	1.15204	0.935303	0.940793	0.964252	0.954725	0.960108	0.954827	0.958646	0.943667	0.948434	0.942502	0.947144	0.938135	0.940744	0.941625	0.944423	0.944142	0.931175	0.935006	0.935915	0.932021	0.940001	0.942061	0.953927	0.971648	0.966848	0.949686
633.826	34.8	0.948972	0.941922	0.944679	0.953339	0.962626	0.952787	0.936587	0.967302	0.974181	0.970713	0.98114	0.998669	1.01433	1.02713	1.02679	1.05717	1.07819	1.24908	1.27637	1.28564	1.28148	1.14988	0.93421	0.942382	0.962915	0.956894	0.958039	0.955206	0.959278	0.943898	0.946134	0.944498	0.947699	0.939283	0.941314	0.941429	0.943794	0.94424	0.931459	0.93542	0.935047	0.93222	0.939869	0.943144	0.954637	0.97189	0.966888	0.948154
637.047	34.8538	0.951443	0.945452	0.943972	0.952555	0.961693	0.952825	0.937167	0.966758	0.973551	0.971048	0.983063	0.998426	1.01327	1.02602	1.02853	1.05852	1.07915	1.25073	1.2765	1.28731	1.2821	1.15534	0.935617	0.942162	0.96485	0.959698	0.959484	0.955524	0.957325	0.943072	0.946547	0.944948	0.947884	0.941612	0.939799	0.942068	0.942634	0.941974	0.931422	0.935665	0.935978	0.932273	0.940815	0.942818	0.952987	0.97173	0.965922	0.950085
640.291	34.9077	0.947218	0.944603	0.944605	0.954252	0.961152	0.949465	0.937357	0.966338	0.974	0.970116	0.985423	0.997042	1.0139	1.03045	1.03119	1.05528	1.07961	1.2489	1.27372	1.28759	1.2804	1.15414	0.936285	0.939788	0.963671	0.95914	0.959052	0.954512	0.957761	0.94441	0.94903	0.941869	0.947899	0.941454	0.939801	0.942728	0.943888	0.940792	0.931204	0.936161	0.936355	0.932762	0.93936	0.944658	0.949489	0.972526	0.96668	0.949171
643.493	34.9615	0.94689	0.943184	0.944601	0.955468	0.96057	0.949819	0.937596	0.96643	0.975884	0.970394	0.986385	0.995482	1.01559	1.03104	1.03156	1.05448	1.08298	1.24893	1.27404	1.28708	1.27998	1.15147	0.936132	0.937097	0.964138	0.956046	0.954255	0.955222	0.956556	0.947063	0.947744	0.943426	0.949562	0.94051	0.942287	0.941427	0.945154	0.942268	0.933131	0.93408	0.936892	0.932139	0.941539	0.942396	0.954362	0.972757	0.964966	0.950327
646.718	35.0154	0.948478	0.943885	0.945046	0.955558	0.961796	0.952835	0.937926	0.967374	0.977012	0.971736	0.987307	0.998454	1.01652	1.03105	1.03039	1.05856	1.08643	1.25177	1.27586	1.28579	1.27916	1.14679	0.935219	0.938723	0.965337	0.953483	0.954663	0.956624	0.95515	0.949395	0.945651	0.944643	0.949096	0.939308	0.946815	0.943896	0.945115	0.941703	0.933297	0.933395	0.937743	0.934721	0.941969	0.944863	0.954543	0.974562	0.965714	0.951236
649.915	35.0692	0.946769	0.945563	0.948889	0.957609	0.962471	0.950967	0.93823	0.96848	0.976625	0.972067	0.986154	1.00155	1.01787	1.03238	1.03168	1.05805	1.0836	1.25224	1.27584	1.28496	1.28208	1.14785	0.935037	0.940248	0.965453	0.954593	0.959589	0.957055	0.955881	0.948381	0.945441	0.943782	0.94866	0.942224	0.943757	0.942032	0.944349	0.941979	0.931523	0.934324	0.93314	0.933837	0.942992	0.943844	0.955234	0.973405	0.966374	0.95139
653.133	35.1231	0.949139	0.941826	0.946385	0.9539	0.961889	0.95372	0.938633	0.966433	0.97403	0.972073	0.984288	0.999647	1.01518	1.03088	1.03519	1.05756	1.08121	1.25124	1.27605	1.28694	1.28195	1.14534	0.935822	0.940761	0.965952	0.955117	0.958994	0.957964	0.955616	0.946094	0.945742	0.947574	0.948625	0.939689	0.942547	0.940624	0.942764	0.94073	0.931589	0.933066	0.934949	0.933259	0.944534	0.943496	0.954596	0.969743	0.964325	0.952911
656.323	35.1769	0.949674	0.944864	0.946718	0.9553	0.96457	0.953369	0.939254	0.965523	0.974334	0.970735	0.986116	0.997436	1.01439	1.02983	1.03545	1.06007	1.08282	1.25044	1.27925	1.285	1.27995	1.15009	0.934921	0.939714	0.964313	0.959126	0.958379	0.959342	0.956839	0.945432	0.948788	0.946528	0.949136	0.94056	0.941263	0.94343	0.947083	0.944487	0.932284	0.935967	0.936073	0.934723	0.94509	0.944872	0.954347	0.970921	0.966654	0.952167
659.606	35.2308	0.948649	0.94192	0.945452	0.951981	0.962405	0.953191	0.937962	0.968855	0.975436	0.974671	0.98998	0.999562	1.01962	1.03004	1.03345	1.06268	1.0861	1.24836	1.27494	1.28367	1.28318	1.15067	0.936303	0.93856	0.964959	0.960772	0.958049	0.956067	0.957636	0.945059	0.946828	0.945107	0.948328	0.938218	0.940375	0.94252	0.947131	0.94395	0.933999	0.933079	0.936944	0.932881	0.945817	0.945439	0.956391	0.973866	0.968078	0.950099
662.884	35.2846	0.949555	0.943889	0.944248	0.95178	0.961312	0.952669	0.937774	0.968661	0.976434	0.973471	0.987915	0.998866	1.02156	1.0313	1.03521	1.06397	1.0869	1.24862	1.27625	1.28217	1.2823	1.14791	0.935406	0.939557	0.967195	0.957705	0.960661	0.954621	0.957262	0.945267	0.94717	0.944	0.949273	0.938214	0.944444	0.944222	0.945204	0.944358	0.935521	0.936326	0.936976	0.93603	0.943194	0.943937	0.953437	0.97429	0.966083	0.948295
666.115	35.3385	0.947727	0.942854	0.945275	0.953658	0.962138	0.955014	0.939054	0.970121	0.978383	0.975406	0.988954	0.997391	1.02039	1.03527	1.03605	1.06229	1.08653	1.25494	1.27405	1.28364	1.28042	1.14377	0.933972	0.940558	0.967452	0.958305	0.962151	0.95763	0.958853	0.941979	0.947606	0.944394	0.948617	0.94287	0.942683	0.941825	0.946204	0.942934	0.935182	0.933601	0.936964	0.934895	0.94209	0.943916	0.95359	0.972756	0.965683	0.94742
669.306	35.3923	0.949535	0.944214	0.944662	0.951658	0.965221	0.955508	0.939481	0.968174	0.977834	0.974863	0.98927	1.00008	1.0201	1.03483	1.03404	1.06014	1.08714	1.25133	1.27434	1.28303	1.28224	1.14897	0.935619	0.940236	0.964669	0.956239	0.960905	0.957065	0.956575	0.944191	0.946978	0.943918	0.950017	0.941263	0.942695	0.944245	0.945612	0.944026	0.931559	0.93718	0.938441	0.938829	0.944755	0.943697	0.955178	0.974249	0.965773	0.949193
672.503	35.4462	0.946945	0.945184	0.94423	0.953651	0.963899	0.951959	0.935757	0.969011	0.977342	0.972414	0.988781	0.999933	1.01948	1.0367	1.03637	1.06368	1.09188	1.25199	1.2762	1.28357	1.28185	1.15645	0.936947	0.939089	0.963235	0.957086	0.960373	0.956355	0.95829	0.949039	0.945462	0.946785	0.950463	0.943794	0.944384	0.944923	0.944728	0.944262	0.93518	0.936149	0.937552	0.94029	0.942038	0.942975	0.954184	0.976642	0.965491	0.949116
675.671	35.5	0.9497	0.94513	0.945438	0.95436	0.964492	0.954085	0.937359	0.96845	0.977531	0.971638	0.990065	1.00329	1.022	1.03791	1.03834	1.06177	1.09405	1.25147	1.27768	1.28284	1.28149	1.15464	0.935179	0.940411	0.966579	0.954286	0.95876	0.956996	0.960759	0.948298	0.946121	0.944776	0.948171	0.940152	0.943826	0.943997	0.945718	0.946089	0.934302	0.934915	0.937552	0.934968	0.943763	0.948899	0.957572	0.97442	0.965071	0.949174
678.918	35.5538	0.946703	0.943571	0.945869	0.955227	0.960467	0.956137	0.939743	0.968561	0.97734	0.971179	0.989317	1.00078	1.02083	1.03722	1.03829	1.06558	1.08932	1.25462	1.27643	1.28282	1.28287	1.14921	0.934625	0.94045	0.965859	0.958564	0.961765	0.957761	0.959944	0.948197	0.947582	0.948352	0.949554	0.939415	0.942555	0.940163	0.94712	0.945456	0.930142	0.936162	0.936232	0.937103	0.948518	0.94726	0.958534	0.976632	0.967068	0.950328
682.146	35.6077	0.947223	0.945531	0.946879	0.95529	0.960866	0.952515	0.940062	0.970008	0.977814	0.97236	0.986911	1.00224	1.02291	1.03516	1.04018	1.06425	1.09355	1.25499	1.2744	1.28421	1.28145	1.1478	0.935608	0.941503	0.964949	0.956407	0.959337	0.957225	0.958566	0.9442	0.949314	0.946533	0.945579	0.941434	0.943744	0.942363	0.944356	0.943265	0.932396	0.933189	0.937371	0.933862	0.943298	0.945699	0.95746	0.975158	0.962388	0.949486
685.427	35.6615	0.946705	0.944059	0.946494	0.956291	0.963944	0.954509	0.939254	0.972702	0.97772	0.972903	0.991447	1.00181	1.02043	1.03379	1.04006	1.06682	1.09136	1.25189	1.27543	1.27969	1.27817	1.14597	0.934085	0.943523	0.967529	0.957764	0.960205	0.954377	0.956936	0.946293	0.949171	0.944197	0.94551	0.940984	0.943579	0.939385	0.944606	0.944122	0.930771	0.938972	0.936605	0.93442	0.942989	0.945102	0.957435	0.975338	0.963951	0.948739
688.689	35.7154	0.948909	0.942582	0.944241	0.953682	0.963999	0.955455	0.939639	0.972146	0.978608	0.974822	0.992065	1.00182	1.02197	1.03781	1.04236	1.06715	1.0947	1.25353	1.2779	1.28285	1.28232	1.15114	0.935597	0.940342	0.96728	0.956817	0.956258	0.957764	0.95585	0.950318	0.947601	0.947632	0.95153	0.942167	0.942508	0.945288	0.945454	0.944122	0.93845	0.937047	0.937223	0.935829	0.942044	0.945804	0.958926	0.976311	0.963549	0.948113
691.902	35.7692	0.949188	0.942606	0.946641	0.955731	0.965066	0.955089	0.940088	0.969924	0.978806	0.976059	0.990697	1.00206	1.02223	1.03624	1.04156	1.06961	1.0914	1.24977	1.27441	1.27952	1.281	1.15097	0.936067	0.942829	0.969997	0.956161	0.959181	0.960618	0.957261	0.950581	0.944998	0.948937	0.950744	0.94098	0.946405	0.944447	0.945807	0.943309	0.937331	0.938445	0.936532	0.938741	0.94367	0.947983	0.957154	0.973462	0.964593	0.94804
695.053	35.8231	0.949103	0.942767	0.94776	0.956758	0.966432	0.95495	0.940041	0.967933	0.980991	0.973278	0.993402	1.00269	1.02166	1.04037	1.04279	1.07168	1.09331	1.25337	1.27267	1.28428	1.28165	1.15485	0.936129	0.943465	0.968399	0.956888	0.961623	0.95807	0.962083	0.952598	0.946208	0.947609	0.946417	0.940323	0.942479	0.945744	0.94505	0.947327	0.935304	0.937481	0.939167	0.935443	0.944617	0.946817	0.957423	0.978884	0.965721	0.950654
698.302	35.8769	0.947968	0.944065	0.948143	0.956967	0.965948	0.953634	0.940147	0.970449	0.978417	0.975825	0.993854	1.00436	1.02241	1.03904	1.04219	1.0696	1.09617	1.25472	1.27402	1.2833	1.28031	1.14786	0.935515	0.940518	0.971266	0.952088	0.958713	0.956207	0.957136	0.950343	0.949745	0.950999	0.948189	0.945207	0.944727	0.945417	0.944386	0.946496	0.935326	0.9368	0.937302	0.933962	0.944282	0.946735	0.959049	0.979661	0.965033	0.951243
701.576	35.9308	0.946211	0.945823	0.948042	0.954612	0.964772	0.955269	0.939969	0.969057	0.979024	0.97769	0.993775	1.00576	1.02427	1.03945	1.04081	1.06973	1.09385	1.25452	1.2778	1.28249	1.28302	1.1477	0.936111	0.938911	0.964311	0.959853	0.959526	0.954774	0.958474	0.949522	0.94726	0.946222	0.948619	0.94266	0.942365	0.944581	0.946757	0.947526	0.937108	0.938636	0.938872	0.93846	0.948195	0.947576	0.9587	0.978175	0.964232	0.950808
704.82	35.9846	0.94864	0.943692	0.947368	0.957927	0.963209	0.955051	0.938739	0.968318	0.980922	0.97621	0.989829	1.00641	1.02423	1.04234	1.045	1.07157	1.09848	1.25219	1.27415	1.28389	1.27879	1.14377	0.936251	0.943214	0.964773	0.952532	0.964877	0.958311	0.961623	0.945356	0.945545	0.948053	0.949189	0.941412	0.945983	0.945798	0.948871	0.949523	0.935623	0.937409	0.939595	0.937013	0.946892	0.946749	0.958895	0.977076	0.963267	0.950339
708.012	36.0385	0.949211	0.943537	0.946082	0.958246	0.963209	0.954741	0.939053	0.970034	0.979935	0.977575	0.993006	1.00671	1.02551	1.04386	1.04789	1.07074	1.09915	1.25081	1.27715	1.28413	1.28016	1.14764	0.935889	0.940984	0.966656	0.957618	0.961982	0.955405	0.959329	0.949441	0.949576	0.947329	0.948242	0.941501	0.943768	0.943729	0.945765	0.947331	0.936985	0.937848	0.939219	0.937741	0.944309	0.949857	0.963536	0.981438	0.964436	0.950806
711.271	36.0923	0.948691	0.941317	0.944546	0.956729	0.964337	0.955656	0.940334	0.97132	0.978361	0.974434	0.991223	1.00791	1.02589	1.04161	1.04439	1.07028	1.09808	1.25395	1.27861	1.28378	1.28185	1.15349	0.935609	0.93997	0.966107	0.95523	0.962781	0.960435	0.961293	0.946048	0.946961	0.949932	0.950078	0.942848	0.944817	0.942303	0.94652	0.947112	0.934419	0.939431	0.93918	0.935699	0.945752	0.948506	0.963224	0.979065	0.964971	0.949696
714.491	36.1462	0.947153	0.943763	0.947857	0.957892	0.96567	0.953841	0.941098	0.9723	0.979911	0.974309	0.993882	1.00966	1.02618	1.04304	1.04851	1.07444	1.09742	1.25347	1.27671	1.28017	1.27877	1.15099	0.937257	0.943243	0.96716	0.959723	0.96207	0.954749	0.955643	0.948082	0.950859	0.944131	0.950468	0.943418	0.946871	0.948688	0.945794	0.946288	0.931836	0.938191	0.938895	0.938272	0.944977	0.948912	0.962455	0.978371	0.967511	0.952042
717.755	36.2	0.947867	0.944053	0.948658	0.957597	0.96387	0.957113	0.94037	0.971013	0.977674	0.974908	0.99657	1.00475	1.02779	1.04419	1.04685	1.07404	1.09747	1.25258	1.27636	1.2868	1.27751	1.15412	0.934216	0.941779	0.968493	0.963642	0.958383	0.957082	0.960005	0.944167	0.950648	0.946072	0.949509	0.94079	0.942577	0.942043	0.946803	0.946257	0.934105	0.937994	0.939554	0.938021	0.946104	0.950008	0.963153	0.979975	0.96624	0.952954
721.009	36.2538	0.949486	0.944343	0.947318	0.956701	0.965829	0.95732	0.940627	0.970692	0.977905	0.977393	0.993818	1.00755	1.02599	1.04655	1.04653	1.07481	1.10148	1.25051	1.27802	1.28368	1.27911	1.15389	0.937366	0.938759	0.966331	0.95769	0.95744	0.958088	0.962607	0.947247	0.948648	0.947832	0.950804	0.94251	0.94601	0.947012	0.947028	0.946565	0.936306	0.936656	0.941664	0.939049	0.942579	0.950492	0.963827	0.980788	0.964453	0.95361
724.281	36.3077	0.949437	0.943376	0.945367	0.957514	0.965482	0.956324	0.941981	0.972542	0.981038	0.975108	0.992358	1.0032	1.02549	1.04424	1.05018	1.07446	1.1024	1.25917	1.27701	1.28084	1.27896	1.15218	0.936651	0.939908	0.968433	0.955802	0.957895	0.962251	0.96114	0.946732	0.949625	0.950283	0.950161	0.944893	0.944988	0.946586	0.945443	0.946415	0.935348	0.937194	0.941517	0.939226	0.946382	0.951288	0.964067	0.982285	0.962569	0.951538
727.529	36.3615	0.949935	0.941824	0.947417	0.957066	0.96731	0.955381	0.942114	0.972248	0.98277	0.97655	0.99524	1.005	1.02614	1.04671	1.04865	1.07803	1.10143	1.25747	1.27548	1.28349	1.27692	1.14913	0.93551	0.939776	0.966217	0.959646	0.964087	0.955032	0.961273	0.946212	0.949408	0.947347	0.952446	0.942788	0.944079	0.945554	0.948457	0.947219	0.932348	0.938758	0.939874	0.939164	0.946772	0.948944	0.964502	0.981043	0.966653	0.949507
730.757	36.4154	0.948144	0.946053	0.947054	0.957698	0.965614	0.956166	0.937713	0.973478	0.98335	0.978894	0.993824	1.00808	1.02814	1.0467	1.04897	1.07524	1.10288	1.24996	1.27525	1.28149	1.27873	1.14254	0.936869	0.940534	0.968486	0.956786	0.959622	0.95547	0.963069	0.94649	0.948417	0.945529	0.951215	0.944202	0.941624	0.942167	0.948401	0.944809	0.936308	0.938714	0.94104	0.941167	0.946506	0.948724	0.965099	0.982778	0.966708	0.949487
733.935	36.4692	0.947684	0.947905	0.94663	0.95731	0.964552	0.957369	0.940902	0.972028	0.981689	0.977752	0.995014	1.00824	1.03044	1.0496	1.04735	1.07787	1.1037	1.25345	1.27331	1.27812	1.27994	1.14901	0.937293	0.94102	0.964754	0.956693	0.960269	0.95853	0.958512	0.943791	0.949407	0.950552	0.948651	0.943041	0.94486	0.948841	0.946552	0.948196	0.938716	0.940447	0.939549	0.93992	0.949417	0.9515	0.963396	0.983971	0.968336	0.952236
737.194	36.5231	0.947345	0.94492	0.948038	0.956912	0.967499	0.95646	0.941919	0.970612	0.980645	0.980408	0.998225	1.00929	1.02798	1.0458	1.04801	1.08042	1.1018	1.25423	1.27617	1.28109	1.27962	1.14822	0.93416	0.9421	0.965998	0.958272	0.961819	0.956898	0.962218	0.9495	0.949902	0.947795	0.951575	0.944096	0.943899	0.946613	0.9484	0.949363	0.938605	0.93798	0.940328	0.940274	0.948736	0.952407	0.965204	0.984701	0.967507	0.951909
740.458	36.5769	0.947813	0.946804	0.948335	0.955214	0.969198	0.955876	0.941209	0.972057	0.979552	0.978239	0.997846	1.01083	1.0293	1.049	1.04884	1.07649	1.10669	1.25389	1.27636	1.284	1.28076	1.14765	0.933302	0.941166	0.970028	0.96108	0.961247	0.957432	0.961015	0.948332	0.949946	0.948265	0.946376	0.942159	0.943651	0.94805	0.946392	0.947127	0.935142	0.939158	0.942287	0.941971	0.946593	0.948207	0.96564	0.983965	0.968464	0.951108
743.731	36.6308	0.946747	0.946474	0.944729	0.957446	0.962105	0.956397	0.9411	0.971911	0.984168	0.980931	0.996264	1.01045	1.03603	1.05054	1.05001	1.08156	1.10372	1.2499	1.27172	1.28208	1.27646	1.14916	0.936631	0.941394	0.96979	0.956801	0.961703	0.957937	0.960863	0.948093	0.946851	0.946092	0.948609	0.945033	0.943315	0.945976	0.948998	0.949394	0.935335	0.939137	0.940915	0.939779	0.948825	0.951144	0.965841	0.984297	0.967302	0.953531
746.921	36.6846	0.949917	0.947258	0.946184	0.957832	0.963685	0.954961	0.942076	0.972819	0.9829	0.980363	0.997889	1.01252	1.03549	1.05109	1.05304	1.08158	1.10689	1.25463	1.27282	1.2795	1.27768	1.14466	0.936133	0.942295	0.964838	0.957446	0.964527	0.956909	0.961634	0.951209	0.949426	0.948366	0.951399	0.945718	0.941594	0.946523	0.949273	0.946036	0.935815	0.94074	0.937044	0.938281	0.948661	0.954086	0.970102	0.987446	0.966105	0.95336
750.138	36.7385	0.94717	0.947	0.945994	0.957906	0.965188	0.957771	0.939146	0.972958	0.984551	0.979564	0.999825	1.01205	1.03205	1.04804	1.05657	1.08144	1.10671	1.2547	1.27148	1.28368	1.2801	1.15127	0.935396	0.945127	0.966969	0.955849	0.961813	0.957601	0.962384	0.947703	0.948614	0.950182	0.951283	0.945383	0.945782	0.944467	0.948029	0.946689	0.936583	0.940611	0.940328	0.940049	0.949492	0.954513	0.968919	0.986755	0.967962	0.952534
753.3	36.7923	0.947429	0.946773	0.948022	0.957197	0.964858	0.957909	0.939552	0.972491	0.984341	0.979692	0.999673	1.01186	1.03263	1.05149	1.05641	1.08397	1.10981	1.2539	1.27543	1.28128	1.27957	1.15815	0.93699	0.941875	0.968288	0.958569	0.960163	0.959519	0.961522	0.948249	0.950283	0.948261	0.951864	0.945095	0.942563	0.944657	0.951498	0.952103	0.936026	0.941151	0.944081	0.941526	0.949573	0.953548	0.965298	0.986868	0.964973	0.953246
756.505	36.8462	0.95065	0.947348	0.94929	0.958179	0.966658	0.957801	0.942676	0.970053	0.982623	0.977091	0.995891	1.01354	1.03732	1.05324	1.05435	1.08579	1.11334	1.2554	1.27417	1.28378	1.27597	1.1506	0.937209	0.940322	0.965729	0.960353	0.961771	0.960272	0.961348	0.947754	0.947967	0.948625	0.948391	0.94396	0.942954	0.945617	0.948957	0.950277	0.936899	0.939695	0.942208	0.941735	0.947924	0.952694	0.964706	0.986465	0.966416	0.951233
759.759	36.9	0.951947	0.948206	0.94809	0.958802	0.965451	0.958187	0.943659	0.97046	0.984222	0.978847	0.999589	1.01399	1.0365	1.05311	1.05318	1.08628	1.11087	1.25579	1.27396	1.28307	1.27764	1.15119	0.936726	0.940817	0.968303	0.958818	0.963121	0.959624	0.962975	0.951751	0.949333	0.949156	0.95416	0.943583	0.946613	0.941297	0.954033	0.944276	0.936329	0.938988	0.943226	0.937688	0.952336	0.954258	0.968398	0.991331	0.967465	0.95145
763.073	36.9538	0.949772	0.945228	0.94887	0.957228	0.969623	0.954402	0.939307	0.972267	0.981697	0.981271	0.998254	1.01032	1.0362	1.05135	1.0612	1.08566	1.11404	1.25733	1.27801	1.28267	1.27753	1.15283	0.936971	0.941743	0.968797	0.957449	0.961425	0.960616	0.964629	0.951513	0.950247	0.947809	0.954178	0.947432	0.946356	0.947622	0.94993	0.947095	0.936293	0.941015	0.942282	0.940445	0.950875	0.95229	0.969166	0.9895	0.966312	0.951534
766.362	37.0077	0.950072	0.944485	0.948713	0.957409	0.968984	0.957029	0.940863	0.973948	0.985471	0.978771	1.00188	1.01148	1.03479	1.05357	1.05958	1.08638	1.11436	1.25722	1.27532	1.27975	1.27886	1.15095	0.936796	0.942889	0.968384	0.956787	0.961763	0.958553	0.964291	0.948946	0.949242	0.948977	0.954158	0.943354	0.947809	0.948145	0.947568	0.951115	0.935571	0.943387	0.94586	0.943413	0.952047	0.955048	0.967836	0.986097	0.970049	0.951491
769.633	37.0615	0.949614	0.945733	0.947687	0.956303	0.965747	0.956487	0.941058	0.975448	0.983047	0.979884	1.0017	1.01182	1.03736	1.05619	1.05788	1.08905	1.11311	1.26005	1.27329	1.28309	1.28156	1.15053	0.937879	0.942853	0.966527	0.959476	0.961655	0.957906	0.961308	0.948862	0.950009	0.950688	0.952413	0.943987	0.947494	0.948371	0.949228	0.948919	0.935955	0.94196	0.942998	0.941869	0.954582	0.952872	0.967875	0.989699	0.967015	0.951906
772.796	37.1154	0.950511	0.94653	0.947925	0.957485	0.965434	0.957194	0.942889	0.973837	0.983807	0.980507	1.00105	1.01465	1.03989	1.05557	1.05797	1.0891	1.1137	1.25809	1.27451	1.28392	1.27985	1.14717	0.936897	0.942819	0.969063	0.961845	0.962992	0.956648	0.96121	0.947692	0.951038	0.951203	0.951743	0.948125	0.949317	0.945176	0.94788	0.945039	0.941202	0.939104	0.944647	0.944179	0.955455	0.954609	0.972093	0.992357	0.969036	0.951316
775.997	37.1692	0.951337	0.947821	0.950038	0.958935	0.966968	0.9579	0.941713	0.975338	0.984447	0.981074	1.00081	1.01367	1.03847	1.0582	1.05987	1.08886	1.11713	1.25604	1.27441	1.28457	1.2802	1.14859	0.935942	0.94389	0.971429	0.959955	0.961983	0.956684	0.962091	0.949623	0.950304	0.952163	0.9521	0.94732	0.947229	0.947581	0.94859	0.949726	0.939378	0.939049	0.941465	0.940989	0.951095	0.953209	0.970798	0.990804	0.968541	0.951986
779.218	37.2231	0.951993	0.947475	0.949527	0.958618	0.966789	0.958973	0.941476	0.974722	0.984397	0.981781	1.00072	1.01446	1.03755	1.05749	1.06256	1.09004	1.11721	1.25547	1.2768	1.28415	1.28005	1.15095	0.935618	0.943285	0.967645	0.95751	0.959472	0.958546	0.961424	0.95091	0.951548	0.952595	0.955005	0.945555	0.946202	0.948485	0.952187	0.949231	0.938479	0.941051	0.940214	0.943628	0.951633	0.955278	0.967236	0.989916	0.965809	0.95153
782.457	37.2769	0.951158	0.947283	0.949522	0.955561	0.96779	0.956905	0.942741	0.974028	0.985872	0.977996	1.00116	1.01362	1.03784	1.06133	1.06356	1.09223	1.11823	1.25638	1.27629	1.28181	1.27853	1.15418	0.937156	0.940826	0.964458	0.957094	0.961136	0.960341	0.961338	0.950843	0.952586	0.949286	0.953452	0.945021	0.94758	0.948243	0.949826	0.951231	0.939983	0.938738	0.940638	0.943746	0.950047	0.954105	0.969004	0.989768	0.965189	0.951839
785.617	37.3308	0.951079	0.947312	0.94988	0.955734	0.968542	0.956887	0.943064	0.975098	0.985951	0.979457	1.0002	1.01689	1.0389	1.06168	1.06258	1.09254	1.11659	1.25627	1.27322	1.27893	1.27797	1.15586	0.936593	0.939307	0.96613	0.95923	0.961883	0.958913	0.961628	0.950837	0.949917	0.948684	0.952133	0.946048	0.945674	0.948311	0.951839	0.950072	0.941046	0.9406	0.940916	0.943124	0.951789	0.955884	0.971163	0.9889	0.961544	0.954672
788.843	37.3846	0.949935	0.945477	0.947988	0.959811	0.966205	0.956541	0.943616	0.976413	0.986883	0.979976	1.00381	1.01662	1.04031	1.06	1.06337	1.09238	1.11647	1.25683	1.27587	1.2804	1.27681	1.15241	0.936657	0.941896	0.967025	0.959832	0.96081	0.959113	0.961577	0.951179	0.949935	0.949478	0.952415	0.947991	0.94618	0.948649	0.951891	0.949683	0.940723	0.940585	0.942341	0.943018	0.952737	0.956699	0.972081	0.990619	0.96343	0.954115
792.172	37.4385	0.95048	0.94643	0.950728	0.960198	0.966101	0.95968	0.944052	0.975705	0.988853	0.981496	1.00344	1.0187	1.04044	1.06135	1.06497	1.09473	1.11791	1.2584	1.27273	1.28163	1.27888	1.15153	0.936669	0.943342	0.968135	0.959721	0.961878	0.959391	0.961834	0.94867	0.950165	0.949604	0.951081	0.949686	0.947569	0.951326	0.95104	0.950104	0.939559	0.942182	0.942521	0.942645	0.952182	0.958026	0.972547	0.991266	0.966832	0.951435
795.484	37.4923	0.948738	0.946454	0.950749	0.960029	0.969037	0.957067	0.942381	0.975048	0.989052	0.981674	1.00863	1.01968	1.04258	1.06142	1.06725	1.09503	1.11968	1.26057	1.27579	1.28306	1.27757	1.14955	0.937473	0.942942	0.968784	0.960052	0.959221	0.959656	0.961245	0.949032	0.951057	0.950065	0.950229	0.948514	0.947581	0.951129	0.949931	0.95148	0.939606	0.943017	0.944113	0.942968	0.951567	0.957475	0.971248	0.994322	0.96841	0.951227
798.592	37.5462	0.948814	0.945854	0.950304	0.960421	0.968006	0.958566	0.944114	0.976591	0.987046	0.979218	1.00639	1.01839	1.04165	1.06145	1.06878	1.09357	1.12247	1.25941	1.27523	1.28279	1.27723	1.15072	0.937416	0.943066	0.968209	0.959434	0.960414	0.959047	0.963512	0.952449	0.9512	0.948593	0.950674	0.946092	0.94795	0.949723	0.950181	0.950642	0.940773	0.944261	0.945434	0.939968	0.953296	0.95736	0.972195	0.995514	0.970589	0.95225
801.741	37.6	0.953325	0.94602	0.949397	0.9577	0.965837	0.958273	0.942625	0.974707	0.985769	0.98048	1.0038	1.01591	1.04182	1.06079	1.0697	1.09652	1.12348	1.25847	1.27386	1.28325	1.2773	1.15068	0.937875	0.942564	0.966148	0.957839	0.965233	0.959864	0.963716	0.951764	0.949382	0.95041	0.951054	0.946418	0.946813	0.94973	0.950123	0.951084	0.939505	0.942901	0.94316	0.939636	0.955068	0.957822	0.972317	0.995479	0.967195	0.955571
805.005	37.6538	0.950609	0.94585	0.949966	0.959077	0.966985	0.95867	0.942687	0.975426	0.987463	0.981787	1.00388	1.01896	1.04358	1.06159	1.06827	1.10079	1.12299	1.25776	1.27411	1.28208	1.27671	1.14587	0.938733	0.942393	0.96689	0.95863	0.965351	0.959746	0.962923	0.949235	0.95151	0.951976	0.952585	0.946982	0.945408	0.948518	0.951541	0.951415	0.939495	0.942914	0.941535	0.943579	0.953318	0.957041	0.971911	0.996752	0.965828	0.954906
808.261	37.7077	0.951229	0.945177	0.949216	0.958672	0.966715	0.957153	0.944407	0.97553	0.987814	0.981918	1.00477	1.02255	1.04448	1.06298	1.06662	1.10074	1.12501	1.25667	1.27472	1.28191	1.27792	1.14749	0.93949	0.9418	0.967534	0.961152	0.962865	0.959365	0.964177	0.949019	0.952195	0.95274	0.953394	0.948172	0.94641	0.947033	0.952122	0.950847	0.94088	0.944261	0.943511	0.94473	0.952608	0.958652	0.973067	0.997573	0.968831	0.952103
811.577	37.7615	0.951845	0.945195	0.950608	0.960283	0.96625	0.958688	0.944692	0.977801	0.988374	0.980979	1.00623	1.02088	1.0447	1.06471	1.06974	1.09763	1.12648	1.25833	1.27554	1.28419	1.27692	1.14635	0.939589	0.94152	0.968602	0.960033	0.961217	0.963685	0.964659	0.95026	0.952621	0.952182	0.954083	0.950067	0.946941	0.946759	0.950687	0.950096	0.940071	0.945577	0.94364	0.943719	0.954494	0.961231	0.974311	0.997329	0.969072	0.953153
814.914	37.8154	0.947654	0.947312	0.947996	0.958062	0.967715	0.960353	0.94524	0.977541	0.989494	0.982788	1.00652	1.0198	1.04547	1.06662	1.07067	1.0976	1.12651	1.26075	1.27542	1.28292	1.27755	1.15033	0.938116	0.94255	0.968155	0.958895	0.962182	0.962298	0.961552	0.95021	0.95395	0.95101	0.955338	0.947716	0.945528	0.947171	0.952152	0.951227	0.938495	0.945726	0.942355	0.945541	0.955911	0.960897	0.974885	0.997853	0.966966	0.952507
818.041	37.8692	0.949042	0.947241	0.948486	0.961012	0.967672	0.960294	0.944335	0.976437	0.991273	0.98419	1.00486	1.02258	1.04803	1.06719	1.07121	1.09891	1.12802	1.26048	1.27299	1.28218	1.2797	1.15542	0.93862	0.943021	0.966849	0.959785	0.963899	0.959925	0.960899	0.952265	0.951282	0.952939	0.954965	0.946448	0.947292	0.948371	0.951731	0.9517	0.939583	0.943875	0.942988	0.946918	0.956882	0.960485	0.974776	0.999913	0.967632	0.952404
821.178	37.9231	0.951302	0.947136	0.948291	0.962717	0.968317	0.959726	0.943495	0.975505	0.991031	0.985403	1.00697	1.02152	1.05046	1.06843	1.07229	1.0994	1.12907	1.25958	1.27143	1.28271	1.27861	1.15096	0.93799	0.943681	0.968214	0.961288	0.963254	0.961818	0.962753	0.953837	0.95129	0.953212	0.955419	0.946761	0.950178	0.949517	0.949773	0.949911	0.941063	0.944842	0.944139	0.94646	0.954383	0.960068	0.974479	1.00064	0.967663	0.952115
824.332	37.9769	0.950726	0.948076	0.948968	0.960359	0.968334	0.95897	0.943824	0.975843	0.988701	0.98626	1.01018	1.02073	1.05171	1.06786	1.07186	1.10154	1.13073	1.26141	1.27266	1.28173	1.278	1.15038	0.935968	0.942404	0.967969	0.962119	0.96136	0.960448	0.962556	0.951902	0.954212	0.951486	0.956764	0.945616	0.950113	0.949825	0.950325	0.95126	0.940317	0.946038	0.945366	0.946572	0.952039	0.959539	0.974547	0.99906	0.965029	0.952763
827.476	38.0308	0.949049	0.94914	0.950649	0.959392	0.967	0.959989	0.9448	0.977541	0.988375	0.985078	1.00888	1.02523	1.05172	1.06731	1.07247	1.10427	1.13149	1.26281	1.27339	1.28322	1.27943	1.15289	0.936332	0.939517	0.969333	0.960143	0.960179	0.959735	0.963829	0.951594	0.955626	0.950418	0.955912	0.947541	0.950133	0.948916	0.950719	0.951922	0.941124	0.945039	0.944693	0.947704	0.955944	0.958334	0.979816	0.999037	0.968097	0.950658
830.743	38.0846	0.949584	0.947855	0.95002	0.959388	0.966999	0.962371	0.946322	0.97592	0.990099	0.984185	1.0086	1.02627	1.05011	1.07013	1.07388	1.10609	1.13119	1.26192	1.27416	1.28548	1.27915	1.15066	0.937219	0.940966	0.971821	0.959587	0.962969	0.960951	0.96539	0.952415	0.954434	0.951579	0.953668	0.949084	0.950469	0.949808	0.95161	0.950391	0.941122	0.944889	0.944334	0.947252	0.955479	0.961252	0.978313	0.999526	0.969163	0.952736
834.065	38.1385	0.951438	0.948063	0.948147	0.962094	0.967556	0.959769	0.944467	0.975156	0.992661	0.983907	1.00914	1.02542	1.05069	1.0707	1.07629	1.10713	1.1346	1.26146	1.27377	1.28409	1.27961	1.15196	0.936976	0.943234	0.968889	0.961353	0.964444	0.958753	0.963761	0.955166	0.951852	0.952592	0.953272	0.948461	0.951575	0.953442	0.953002	0.951613	0.940417	0.944773	0.94716	0.947221	0.956788	0.962798	0.977644	1.00227	0.968554	0.953946
837.314	38.1923	0.952429	0.94797	0.950333	0.960363	0.968284	0.959791	0.945876	0.977624	0.990666	0.983909	1.01116	1.02478	1.05278	1.07289	1.07754	1.10812	1.133	1.26006	1.27472	1.2846	1.28113	1.15352	0.935793	0.942681	0.970634	0.961356	0.961256	0.957048	0.961011	0.954958	0.952789	0.952672	0.954235	0.948667	0.951892	0.951495	0.95418	0.95354	0.940157	0.941218	0.94737	0.94674	0.959426	0.962851	0.974272	1.00159	0.970964	0.955109
840.527	38.2462	0.951322	0.948446	0.951564	0.961686	0.968523	0.959114	0.947415	0.978772	0.989481	0.985195	1.01234	1.02528	1.0542	1.0733	1.07805	1.10954	1.13244	1.25981	1.27554	1.28202	1.27949	1.15212	0.93836	0.942238	0.972398	0.960496	0.963973	0.958663	0.961778	0.952306	0.954214	0.953648	0.95283	0.947981	0.950671	0.950595	0.955551	0.952252	0.940909	0.943999	0.945811	0.946692	0.954618	0.963141	0.976001	1.00044	0.967635	0.95194
843.809	38.3	0.95084	0.949116	0.950503	0.96147	0.968596	0.959286	0.946964	0.979543	0.99141	0.986137	1.01	1.02594	1.05334	1.07459	1.07711	1.10908	1.13486	1.258	1.27299	1.27979	1.27894	1.15346	0.938123	0.943022	0.969302	0.959615	0.965202	0.961334	0.963487	0.952321	0.953452	0.951965	0.952273	0.947926	0.949002	0.951967	0.952424	0.952189	0.940853	0.946268	0.943876	0.948543	0.953666	0.963734	0.977204	1.00131	0.967858	0.953243
847.075	38.3538	0.949471	0.951032	0.948945	0.963042	0.969384	0.961107	0.945957	0.978831	0.991089	0.98653	1.01159	1.02759	1.05476	1.07625	1.07479	1.10661	1.13712	1.26102	1.27208	1.28292	1.27995	1.15235	0.938527	0.943744	0.968848	0.958855	0.963414	0.95902	0.964803	0.952477	0.95011	0.953075	0.953922	0.947827	0.947739	0.950455	0.951976	0.950186	0.941101	0.945896	0.946452	0.943805	0.959452	0.96327	0.978083	1.00436	0.966647	0.954718
850.355	38.4077	0.950165	0.948341	0.951992	0.961543	0.967235	0.963026	0.947045	0.97997	0.990776	0.986885	1.01257	1.0252	1.05672	1.07596	1.07787	1.10935	1.13919	1.26212	1.27257	1.28396	1.2775	1.15247	0.938562	0.944661	0.966766	0.960557	0.964832	0.957367	0.96517	0.954099	0.953028	0.953303	0.955797	0.948316	0.950892	0.948588	0.95474	0.953266	0.941632	0.947909	0.946356	0.943376	0.958251	0.962371	0.978688	1.00402	0.9671	0.954088
853.579	38.4615	0.950234	0.948001	0.95073	0.963238	0.967008	0.961803	0.947499	0.979928	0.989829	0.984965	1.01306	1.02691	1.0571	1.07664	1.08087	1.11045	1.14084	1.25998	1.27395	1.28298	1.27736	1.14986	0.938242	0.945287	0.967252	0.960463	0.964651	0.959096	0.96552	0.955058	0.953475	0.953945	0.95867	0.946993	0.951736	0.952247	0.956015	0.953441	0.942527	0.945881	0.947055	0.947578	0.957494	0.963056	0.982232	1.006	0.969589	0.953517
856.731	38.5154	0.950761	0.950303	0.950971	0.958903	0.970353	0.962307	0.947346	0.979708	0.993551	0.98801	1.01405	1.0286	1.05938	1.07882	1.08187	1.11123	1.14135	1.26048	1.27369	1.28352	1.27468	1.15257	0.938917	0.942662	0.967006	0.961863	0.965534	0.959941	0.964535	0.955561	0.954161	0.952552	0.956637	0.948249	0.950002	0.950634	0.953197	0.951767	0.939567	0.945953	0.945431	0.947776	0.955904	0.963872	0.981103	1.00748	0.971078	0.952882
859.841	38.5692	0.952324	0.952291	0.950218	0.960629	0.970386	0.962244	0.947134	0.97846	0.994777	0.991157	1.01404	1.02909	1.06005	1.0752	1.08176	1.1122	1.14065	1.26246	1.27292	1.28129	1.27564	1.15161	0.937823	0.940921	0.967997	0.961973	0.965009	0.960435	0.965001	0.952278	0.952544	0.95195	0.955398	0.95041	0.953073	0.949066	0.955931	0.950916	0.942287	0.946162	0.944574	0.948968	0.957887	0.962558	0.982257	1.00682	0.968581	0.952211
863.126	38.6231	0.947981	0.951494	0.949427	0.963163	0.971481	0.961172	0.948299	0.979288	0.995533	0.987385	1.0147	1.03022	1.05905	1.07843	1.08308	1.11392	1.14131	1.2606	1.27501	1.2808	1.27867	1.1532	0.937149	0.942846	0.970377	0.963172	0.963681	0.958057	0.967263	0.951715	0.951341	0.950301	0.95515	0.952835	0.953829	0.948646	0.954017	0.952256	0.939469	0.946746	0.946007	0.948749	0.955745	0.96397	0.985366	1.00799	0.967088	0.951748
866.399	38.6769	0.948844	0.951177	0.949418	0.96005	0.972086	0.960821	0.94758	0.980083	0.994997	0.988811	1.01742	1.03304	1.05801	1.07668	1.08373	1.11444	1.13978	1.26147	1.27481	1.28005	1.27571	1.15134	0.937838	0.941659	0.972296	0.962842	0.961372	0.960699	0.963963	0.953583	0.953814	0.954492	0.956589	0.947101	0.950801	0.951407	0.955162	0.947781	0.941837	0.947014	0.948438	0.94647	0.957693	0.963197	0.982797	1.00765	0.968606	0.953351
869.715	38.7308	0.948632	0.947877	0.951006	0.960282	0.969011	0.962738	0.945849	0.981228	0.994166	0.989327	1.01583	1.03142	1.05871	1.08048	1.08345	1.11347	1.14436	1.26164	1.27234	1.27926	1.27851	1.1489	0.939279	0.941311	0.971955	0.95907	0.964029	0.964841	0.964938	0.950944	0.955892	0.950753	0.95383	0.949209	0.951521	0.95019	0.954989	0.950115	0.942322	0.946029	0.947928	0.946525	0.956793	0.962487	0.984078	1.00966	0.967727	0.952595
873	38.7846	0.946955	0.947094	0.94888	0.959384	0.97163	0.964503	0.94864	0.98181	0.995194	0.991534	1.01698	1.03442	1.05981	1.08302	1.08598	1.11559	1.14734	1.26054	1.27224	1.27997	1.28072	1.14217	0.939141	0.942057	0.969375	0.960092	0.964822	0.960296	0.962649	0.953616	0.952842	0.953518	0.957793	0.950798	0.950722	0.952466	0.95411	0.94867	0.940347	0.947076	0.951119	0.950042	0.962493	0.963082	0.985405	1.01312	0.969042	0.952337
876.104	38.8385	0.951901	0.948509	0.950039	0.960629	0.971679	0.960387	0.948007	0.980891	0.997988	0.987706	1.01652	1.03273	1.06047	1.08319	1.08735	1.11905	1.14638	1.2598	1.27208	1.28012	1.2776	1.14454	0.939057	0.944957	0.966891	0.959688	0.961418	0.961562	0.965657	0.955391	0.952488	0.950948	0.958191	0.949534	0.948838	0.948965	0.95321	0.948041	0.941534	0.945174	0.950083	0.947511	0.961832	0.965087	0.988047	1.0129	0.969538	0.951959
879.276	38.8923	0.951261	0.948096	0.951615	0.962493	0.97048	0.959178	0.947522	0.982995	0.998441	0.989212	1.01363	1.03178	1.06227	1.0849	1.08525	1.12023	1.14609	1.26279	1.27359	1.28102	1.27842	1.15055	0.936028	0.94563	0.970905	0.961621	0.963481	0.958909	0.966787	0.953927	0.952059	0.94966	0.954816	0.949416	0.950761	0.950625	0.955877	0.955681	0.942998	0.946483	0.948646	0.95255	0.960421	0.965351	0.984803	1.01001	0.971867	0.950835
882.543	38.9462	0.951622	0.946866	0.950507	0.961913	0.971017	0.962112	0.947324	0.980572	0.995894	0.990136	1.01579	1.03159	1.06135	1.08435	1.08827	1.11973	1.14703	1.26393	1.27403	1.27841	1.27583	1.15766	0.938003	0.943246	0.970986	0.960967	0.961925	0.961041	0.968801	0.953223	0.952845	0.951161	0.956879	0.947509	0.950319	0.950814	0.95825	0.953231	0.945544	0.945974	0.949458	0.95031	0.958556	0.967469	0.984666	1.01062	0.972051	0.950211
885.801	39	0.950354	0.9491	0.951125	0.962373	0.971863	0.962959	0.948041	0.979684	0.998961	0.989595	1.01677	1.03193	1.06182	1.08425	1.09142	1.11968	1.14912	1.26407	1.27385	1.28043	1.27719	1.15445	0.935953	0.942586	0.972657	0.962117	0.963868	0.960663	0.968754	0.953351	0.952682	0.949839	0.95709	0.953317	0.948592	0.952439	0.952972	0.952848	0.941671	0.944502	0.946394	0.94984	0.957703	0.964736	0.986283	1.01268	0.965722	0.956779
889.062	39.0538	0.954117	0.950794	0.950002	0.95757	0.968597	0.962618	0.946531	0.982883	0.995854	0.988363	1.02068	1.0344	1.0632	1.08677	1.08968	1.12336	1.14815	1.26109	1.27355	1.28339	1.27526	1.154	0.937764	0.940027	0.967468	0.960215	0.965759	0.963032	0.967302	0.953468	0.954703	0.952973	0.957271	0.952235	0.950146	0.948344	0.955524	0.95103	0.942788	0.947332	0.947103	0.94923	0.960017	0.968098	0.985694	1.01478	0.96786	0.955853
892.286	39.1077	0.952004	0.949793	0.947634	0.960783	0.969718	0.963599	0.947609	0.983019	0.997143	0.990442	1.01944	1.03283	1.0653	1.08557	1.09248	1.12339	1.15095	1.26451	1.27064	1.27776	1.27493	1.1457	0.941483	0.941429	0.969637	0.96325	0.962181	0.961288	0.965319	0.953682	0.956493	0.954581	0.957379	0.948845	0.950669	0.95288	0.953514	0.954187	0.941136	0.948771	0.949477	0.949207	0.961975	0.968457	0.986012	1.01573	0.968785	0.953188
895.547	39.1615	0.95281	0.9478	0.952227	0.962057	0.970793	0.964464	0.949746	0.98055	0.999966	0.989872	1.02017	1.03708	1.06603	1.09089	1.09456	1.12294	1.1547	1.26065	1.27512	1.28183	1.27436	1.15145	0.938602	0.943545	0.967061	0.96226	0.9638	0.960051	0.963359	0.953633	0.954748	0.953697	0.957677	0.948755	0.951113	0.951281	0.954697	0.954243	0.942447	0.948204	0.94986	0.950301	0.964124	0.968182	0.985435	1.01632	0.96803	0.95562
898.796	39.2154	0.952884	0.948343	0.953964	0.960772	0.969278	0.965029	0.950092	0.97995	0.997908	0.993331	1.02264	1.04043	1.07024	1.09206	1.09431	1.12449	1.15334	1.26101	1.2691	1.28022	1.27473	1.15422	0.937862	0.943728	0.966078	0.960425	0.964243	0.96101	0.964608	0.953311	0.954177	0.955416	0.957108	0.950346	0.953772	0.949798	0.953986	0.95235	0.943004	0.948222	0.950224	0.95043	0.962456	0.971229	0.988756	1.01637	0.968562	0.954203
902.033	39.2692	0.952703	0.948013	0.951224	0.964633	0.972685	0.961965	0.949021	0.984872	0.998562	0.992655	1.02091	1.03665	1.06882	1.09078	1.0947	1.12756	1.15225	1.26225	1.27271	1.27644	1.27671	1.15091	0.937956	0.944518	0.968475	0.961042	0.965111	0.959069	0.968821	0.956231	0.953854	0.950881	0.955173	0.951376	0.951145	0.949082	0.953616	0.953574	0.942807	0.946586	0.951297	0.950477	0.967148	0.970567	0.989052	1.01468	0.969848	0.954942
905.209	39.3231	0.953952	0.946965	0.950002	0.962517	0.972603	0.961657	0.949751	0.985744	0.999046	0.989094	1.01959	1.03705	1.0677	1.09063	1.09332	1.12636	1.15566	1.26262	1.27286	1.28061	1.28298	1.15564	0.939215	0.945757	0.968645	0.962883	0.965813	0.963694	0.966217	0.958417	0.955265	0.951345	0.955352	0.950841	0.948949	0.956012	0.958011	0.954508	0.944924	0.949303	0.952625	0.950932	0.962041	0.972243	0.993968	1.01471	0.968327	0.957505
908.45	39.3769	0.951848	0.950195	0.950892	0.962545	0.971101	0.9629	0.947737	0.982627	0.998028	0.99334	1.0231	1.03548	1.06864	1.09141	1.09806	1.12861	1.1578	1.26078	1.27562	1.27999	1.27582	1.14986	0.940014	0.947204	0.967807	0.961754	0.961947	0.961394	0.96597	0.954679	0.9547	0.952339	0.957828	0.950341	0.951198	0.953772	0.955197	0.953899	0.946155	0.949612	0.950147	0.951869	0.962419	0.97174	0.992628	1.01584	0.968362	0.957807
911.669	39.4308	0.951943	0.947785	0.951039	0.963378	0.970573	0.963562	0.948699	0.984375	0.997782	0.993348	1.02149	1.0415	1.0701	1.09103	1.0935	1.12669	1.15409	1.26298	1.27291	1.28115	1.276	1.14931	0.937935	0.945647	0.968641	0.964785	0.962334	0.961013	0.968513	0.954706	0.955696	0.955894	0.95423	0.952799	0.952755	0.954501	0.955295	0.95421	0.944503	0.951311	0.946977	0.94996	0.963763	0.970428	0.991876	1.01532	0.970427	0.95845
914.888	39.4846	0.949625	0.950476	0.950854	0.965927	0.971765	0.965459	0.95092	0.981609	1.00037	0.991937	1.02374	1.03724	1.0689	1.09538	1.10021	1.1311	1.1537	1.26087	1.26863	1.28024	1.27187	1.15041	0.94098	0.943568	0.970274	0.964089	0.962946	0.967414	0.96849	0.953686	0.95474	0.95348	0.95486	0.954366	0.951168	0.953496	0.95464	0.956821	0.941245	0.948754	0.948293	0.949363	0.962251	0.973227	0.991322	1.01644	0.967378	0.957712
918.046	39.5385	0.951284	0.949739	0.950552	0.964648	0.971104	0.965105	0.950366	0.982501	1.00404	0.993463	1.02511	1.04149	1.0743	1.09697	1.10198	1.13262	1.15528	1.26561	1.2697	1.27853	1.27422	1.15154	0.938668	0.944724	0.96911	0.959247	0.964577	0.961527	0.969714	0.952434	0.954109	0.95337	0.953152	0.947777	0.953566	0.956011	0.957496	0.9545	0.947732	0.951401	0.950969	0.953371	0.964977	0.969671	0.990685	1.01929	0.970492	0.952722
921.295	39.5923	0.949973	0.950847	0.950377	0.962061	0.972023	0.963221	0.95179	0.982076	1.00101	0.99603	1.02687	1.04069	1.07365	1.10029	1.10087	1.13326	1.15781	1.26741	1.27424	1.2819	1.27306	1.15065	0.941533	0.942125	0.971887	0.961145	0.962904	0.96182	0.965549	0.952842	0.957098	0.954399	0.952679	0.94878	0.949524	0.956676	0.956179	0.955796	0.946877	0.950463	0.951433	0.951384	0.962762	0.972502	0.988955	1.01982	0.969884	0.954651
924.587	39.6462	0.950004	0.951062	0.951732	0.962393	0.971463	0.962092	0.952538	0.981507	0.998767	0.994281	1.02543	1.04182	1.06924	1.09805	1.10105	1.13167	1.15922	1.26331	1.271	1.28264	1.27324	1.15369	0.941662	0.944472	0.970815	0.95933	0.963621	0.965366	0.966713	0.958974	0.954313	0.955968	0.959997	0.953771	0.954436	0.955832	0.955432	0.955634	0.941366	0.951281	0.950255	0.948665	0.965913	0.973583	0.991754	1.02346	0.97023	0.953568
927.856	39.7	0.952747	0.948746	0.950809	0.96025	0.969332	0.963893	0.950821	0.983616	1.00325	0.994459	1.02554	1.04095	1.07268	1.1027	1.1026	1.13176	1.1608	1.26479	1.26997	1.28005	1.27419	1.15094	0.938838	0.944249	0.967561	0.962313	0.964642	0.960216	0.968105	0.958073	0.953081	0.957445	0.956669	0.953161	0.95397	0.955648	0.956606	0.952666	0.942847	0.949978	0.947418	0.952443	0.966246	0.973084	0.994032	1.02129	0.969546	0.955781
931.044	39.7538	0.953486	0.949988	0.950219	0.96153	0.968673	0.963874	0.951688	0.984035	1.00307	0.997004	1.02622	1.04247	1.0755	1.10094	1.10602	1.13467	1.16182	1.26342	1.27153	1.2851	1.27414	1.15219	0.938433	0.946378	0.970672	0.963658	0.962795	0.965774	0.968962	0.956339	0.955065	0.957817	0.955483	0.955093	0.9534	0.953891	0.957945	0.952505	0.944914	0.952067	0.949693	0.952604	0.962783	0.974226	0.993238	1.02062	0.972439	0.954299
934.299	39.8077	0.951828	0.948603	0.94996	0.964485	0.970286	0.962736	0.951772	0.984474	1.00135	0.994912	1.02765	1.04102	1.07249	1.10406	1.10519	1.13339	1.16299	1.26797	1.27653	1.27958	1.27323	1.14898	0.94001	0.943889	0.97125	0.963674	0.965345	0.960301	0.965104	0.95558	0.954042	0.954475	0.956169	0.955821	0.951609	0.954409	0.956326	0.953711	0.944173	0.95098	0.949571	0.952619	0.964229	0.975318	0.994161	1.02139	0.969667	0.954166
937.596	39.8615	0.954385	0.950272	0.951834	0.963958	0.970799	0.964641	0.951012	0.98391	1.00167	0.995965	1.02953	1.0445	1.07424	1.10286	1.10647	1.13616	1.16292	1.26745	1.26995	1.27778	1.2781	1.15083	0.941193	0.945983	0.969699	0.965152	0.964298	0.961947	0.966806	0.952232	0.955596	0.954888	0.960101	0.954072	0.95279	0.957713	0.955552	0.955757	0.945485	0.949769	0.952602	0.954022	0.966652	0.974103	0.994303	1.0211	0.969248	0.955903
940.839	39.9154	0.952209	0.951261	0.950009	0.963311	0.973057	0.964311	0.951338	0.985093	1.0047	0.996543	1.03097	1.04473	1.08123	1.09986	1.10343	1.13566	1.16444	1.26236	1.27276	1.27988	1.2739	1.15831	0.941117	0.944452	0.969689	0.961645	0.968871	0.966079	0.969228	0.955551	0.95755	0.953075	0.955655	0.951178	0.951296	0.954821	0.956265	0.957159	0.945835	0.949209	0.951984	0.95458	0.970446	0.976632	0.996061	1.02374	0.969727	0.954918
943.946	39.9692	0.952376	0.951392	0.951047	0.963601	0.971545	0.964825	0.951703	0.985792	1.00672	0.995395	1.03291	1.04737	1.08272	1.10328	1.10411	1.13859	1.16605	1.264	1.27796	1.28019	1.27506	1.15726	0.939236	0.942405	0.971086	0.962507	0.965407	0.964844	0.963315	0.956563	0.95563	0.955826	0.958252	0.952046	0.950104	0.95378	0.955164	0.958873	0.945233	0.948438	0.949871	0.954436	0.9655	0.97441	0.997817	1.02613	0.970609	0.957984
947.154	40.0231	0.9493	0.94943	0.95078	0.964813	0.9736	0.965937	0.951057	0.987043	1.00917	0.995761	1.02791	1.04628	1.08274	1.10569	1.10901	1.1405	1.16762	1.26597	1.27099	1.27929	1.27518	1.14728	0.938918	0.942361	0.969353	0.961589	0.967024	0.964015	0.963238	0.956444	0.954953	0.956915	0.957906	0.949122	0.951473	0.954275	0.957612	0.957051	0.945862	0.950543	0.952145	0.953276	0.96742	0.977404	0.997838	1.02497	0.968271	0.958113
950.446	40.0769	0.9509	0.949568	0.953347	0.964831	0.973458	0.964559	0.95189	0.985957	1.00666	0.996853	1.02987	1.04747	1.08115	1.10309	1.1093	1.13978	1.16972	1.26202	1.27369	1.28129	1.27831	1.14955	0.94041	0.942529	0.971719	0.964966	0.967822	0.963925	0.966582	0.959481	0.954186	0.954608	0.961782	0.948748	0.95003	0.953881	0.957416	0.95636	0.945101	0.94951	0.949284	0.955272	0.964919	0.979784	0.995344	1.02692	0.970772	0.955321
953.733	40.1308	0.950038	0.949475	0.95499	0.966712	0.973244	0.967521	0.951728	0.985511	1.00708	0.996893	1.0302	1.05225	1.07682	1.10463	1.11475	1.14209	1.17156	1.26673	1.27141	1.28212	1.27604	1.14886	0.939468	0.945961	0.970484	0.962273	0.963618	0.963197	0.967593	0.954966	0.954796	0.954154	0.956976	0.951965	0.95516	0.956273	0.957669	0.956914	0.946627	0.952701	0.949388	0.957332	0.966137	0.977456	0.99954	1.02871	0.971876	0.955451
956.942	40.1846	0.951329	0.95026	0.954034	0.968126	0.972554	0.964676	0.952433	0.985659	1.0074	0.997409	1.03133	1.05189	1.08214	1.10866	1.11302	1.14405	1.17108	1.26527	1.2726	1.2836	1.27615	1.15097	0.939489	0.945212	0.974107	0.962303	0.967326	0.964767	0.96989	0.958112	0.956208	0.953613	0.958242	0.953077	0.952065	0.954444	0.95853	0.95876	0.946286	0.950864	0.950944	0.954008	0.967698	0.97781	0.998609	1.02721	0.973079	0.954923
960.177	40.2385	0.952157	0.9491	0.95299	0.9612	0.973766	0.966966	0.95146	0.98416	1.0037	0.999958	1.03222	1.04914	1.08066	1.10726	1.11053	1.14579	1.17039	1.26457	1.26896	1.28668	1.27372	1.15126	0.941771	0.944345	0.973033	0.963785	0.966808	0.966392	0.969242	0.955351	0.956766	0.95512	0.959351	0.953195	0.954362	0.953842	0.958112	0.957829	0.946932	0.951742	0.952736	0.952998	0.969614	0.978398	1.00127	1.02761	0.970459	0.954296
963.336	40.2923	0.951183	0.949423	0.953718	0.964532	0.972456	0.966651	0.95362	0.98632	1.00738	0.999597	1.03183	1.05127	1.08257	1.10984	1.11319	1.14417	1.17389	1.2635	1.27045	1.28236	1.27362	1.14894	0.940466	0.944814	0.971936	0.962995	0.963327	0.962392	0.9692	0.95439	0.955372	0.957482	0.95613	0.952341	0.954451	0.95582	0.95699	0.958996	0.946532	0.950318	0.955282	0.955229	0.97029	0.979819	1.00197	1.02954	0.971739	0.955865
966.557	40.3462	0.952959	0.950561	0.955667	0.961889	0.97291	0.965596	0.954832	0.984917	1.00415	1.00206	1.03494	1.05376	1.08787	1.11062	1.11535	1.1485	1.17391	1.26382	1.27001	1.27953	1.27545	1.14929	0.938463	0.944914	0.971236	0.962037	0.965717	0.964915	0.967422	0.954284	0.95477	0.960718	0.95705	0.950468	0.952428	0.956767	0.957859	0.958282	0.946449	0.951304	0.953821	0.955973	0.971553	0.976771	1.00226	1.03216	0.970974	0.956602
969.847	40.4	0.952062	0.948767	0.954873	0.96304	0.970804	0.966913	0.954288	0.984971	1.00675	1.00058	1.03633	1.05308	1.08749	1.11297	1.11821	1.14895	1.17584	1.26484	1.26906	1.27801	1.27598	1.14786	0.939424	0.943834	0.97265	0.963539	0.967614	0.963802	0.965529	0.956962	0.954804	0.958043	0.958579	0.949989	0.954818	0.956768	0.956874	0.95888	0.949128	0.9546	0.948395	0.954493	0.971938	0.980277	1.00379	1.03344	0.966049	0.954249
973.124	40.4538	0.949785	0.951287	0.954544	0.964921	0.972018	0.97165	0.954336	0.99034	1.00892	0.999323	1.03824	1.05456	1.08511	1.11542	1.11773	1.1499	1.17738	1.266	1.27215	1.28057	1.27331	1.14977	0.940929	0.944605	0.970258	0.965696	0.968954	0.964291	0.965762	0.95522	0.955214	0.956228	0.957879	0.95256	0.953612	0.956403	0.958486	0.95851	0.947656	0.951459	0.950783	0.956585	0.971361	0.981021	1.00417	1.03399	0.969409	0.952499
976.318	40.5077	0.950419	0.951403	0.953616	0.966426	0.974306	0.969711	0.95533	0.988606	1.00941	1.00068	1.03594	1.05484	1.08771	1.11566	1.11783	1.14951	1.18025	1.26732	1.26945	1.27993	1.2736	1.1493	0.941698	0.94495	0.968253	0.965623	0.968558	0.96318	0.96723	0.955804	0.956381	0.956821	0.959465	0.954451	0.951235	0.956088	0.962426	0.955704	0.948972	0.952086	0.952861	0.956309	0.97507	0.982441	1.00524	1.03263	0.968172	0.956499
979.557	40.5615	0.955861	0.951431	0.956621	0.96298	0.973136	0.968252	0.953299	0.988695	1.00753	1.00012	1.03614	1.05397	1.0893	1.11509	1.11874	1.14961	1.17822	1.26426	1.27035	1.28238	1.27423	1.14938	0.941483	0.945757	0.970319	0.96148	0.968977	0.966194	0.968034	0.956246	0.958149	0.956639	0.960965	0.955113	0.952635	0.954681	0.95952	0.957693	0.948843	0.951023	0.954652	0.957274	0.970725	0.982423	1.00457	1.03479	0.970216	0.955319
982.788	40.6154	0.95427	0.951649	0.955586	0.964033	0.971872	0.967792	0.954009	0.987578	1.00969	1.00149	1.03759	1.05625	1.08971	1.11549	1.12127	1.15184	1.1801	1.2654	1.27385	1.27902	1.27361	1.14821	0.940751	0.947293	0.97095	0.962053	0.968566	0.96733	0.969105	0.958036	0.958656	0.958699	0.958388	0.952467	0.952557	0.955583	0.963017	0.95683	0.949398	0.955856	0.951369	0.956422	0.972911	0.98138	1.00627	1.03602	0.968447	0.956424
986.045	40.6692	0.956859	0.952053	0.953778	0.966244	0.97018	0.967499	0.956363	0.987212	1.01057	0.999045	1.03649	1.05547	1.09341	1.11395	1.12212	1.15442	1.18172	1.26533	1.27369	1.27889	1.27818	1.15325	0.940775	0.945721	0.970733	0.962859	0.965689	0.966973	0.968478	0.956889	0.956002	0.958344	0.958139	0.95447	0.953382	0.955855	0.962022	0.956771	0.949761	0.955623	0.954607	0.955873	0.973455	0.983454	1.00763	1.03794	0.970628	0.956919
989.256	40.7231	0.955717	0.951975	0.9521	0.967043	0.972562	0.968787	0.956652	0.986724	1.00992	1.00171	1.03886	1.05502	1.09278	1.11673	1.11901	1.15397	1.18139	1.26642	1.2719	1.27961	1.27593	1.15278	0.939534	0.946555	0.971995	0.965076	0.964219	0.966209	0.969684	0.955271	0.955797	0.956584	0.961481	0.953662	0.951151	0.954885	0.95716	0.958115	0.949641	0.953063	0.956458	0.958057	0.971771	0.982429	1.00722	1.03639	0.968204	0.956735
992.464	40.7769	0.952177	0.952717	0.954196	0.963629	0.975723	0.968293	0.9554	0.986882	1.0099	1.00032	1.04082	1.0572	1.09403	1.11941	1.12026	1.15509	1.18246	1.26862	1.27222	1.27965	1.27413	1.15466	0.939631	0.944272	0.971608	0.963952	0.963778	0.966223	0.970481	0.956447	0.954807	0.957607	0.962732	0.953092	0.952012	0.956626	0.956751	0.958122	0.948563	0.953019	0.95561	0.95792	0.972189	0.982311	1.00647	1.03746	0.971089	0.956509
995.682	40.8308	0.95247	0.95184	0.954751	0.964474	0.976054	0.967995	0.95555	0.987887	1.01197	1.00068	1.04097	1.05764	1.09354	1.12003	1.12447	1.15515	1.18292	1.26931	1.27483	1.27694	1.27516	1.15703	0.939194	0.943363	0.970417	0.963031	0.965592	0.964662	0.968127	0.957322	0.957502	0.955731	0.958237	0.95384	0.953821	0.956655	0.959126	0.959424	0.948088	0.950508	0.955392	0.960377	0.974138	0.98206	1.0032	1.04052	0.97013	0.955887
998.921	40.8846	0.954578	0.949448	0.953371	0.964923	0.97399	0.96812	0.955503	0.985255	1.014	1.00381	1.03813	1.05898	1.09397	1.11957	1.12596	1.15683	1.18138	1.26792	1.27343	1.27757	1.27581	1.15324	0.939014	0.944826	0.970444	0.964482	0.965553	0.965213	0.967993	0.957337	0.958084	0.953998	0.958027	0.954652	0.954694	0.955497	0.960393	0.957692	0.949174	0.953501	0.95568	0.95929	0.976065	0.984034	1.00599	1.03947	0.969326	0.954455
1002.21	40.9385	0.954976	0.950002	0.955699	0.96807	0.973838	0.967374	0.956698	0.987977	1.01332	1.00473	1.04206	1.0605	1.09614	1.12275	1.12666	1.15843	1.1832	1.26951	1.27121	1.27834	1.27492	1.14936	0.939296	0.944973	0.972011	0.965344	0.966326	0.96439	0.968212	0.958172	0.95835	0.955086	0.96015	0.954795	0.953967	0.957196	0.96027	0.957142	0.948306	0.956346	0.955068	0.958494	0.976727	0.985076	1.00885	1.03709	0.968705	0.954933
1005.52	40.9923	0.954076	0.951062	0.954841	0.965596	0.974282	0.969079	0.955334	0.98461	1.01531	1.00137	1.04364	1.0617	1.09539	1.12591	1.12708	1.15985	1.18749	1.26903	1.27252	1.27812	1.27476	1.15067	0.939943	0.945933	0.970691	0.962389	0.968357	0.96355	0.966345	0.95881	0.957374	0.958328	0.959386	0.953344	0.952703	0.958035	0.958706	0.959434	0.948288	0.9538	0.956341	0.960381	0.975766	0.985051	1.00846	1.0394	0.967524	0.956803
1008.69	41.0462	0.953461	0.949913	0.953326	0.965389	0.974236	0.96926	0.954946	0.987299	1.01328	1.00195	1.04445	1.06164	1.09707	1.12664	1.12756	1.161	1.18732	1.26794	1.27209	1.27834	1.2751	1.15003	0.939746	0.948146	0.971008	0.962428	0.969301	0.965627	0.967892	0.955955	0.956393	0.959194	0.958619	0.951572	0.95353	0.957608	0.960959	0.957708	0.950134	0.954025	0.958948	0.958341	0.975117	0.987094	1.01084	1.04072	0.968388	0.954647
1011.89	41.1	0.956998	0.95387	0.952121	0.966223	0.97676	0.969547	0.958552	0.991002	1.01124	1.00309	1.04553	1.06289	1.09708	1.12547	1.12721	1.16191	1.18828	1.26813	1.27233	1.27872	1.27404	1.15047	0.9397	0.947168	0.972232	0.962972	0.967737	0.963425	0.967451	0.954626	0.957788	0.958027	0.960873	0.954189	0.956129	0.956488	0.962551	0.95838	0.948699	0.954631	0.955213	0.959381	0.974501	0.987257	1.01125	1.04078	0.971286	0.954955
1015.12	41.1538	0.954944	0.95357	0.954109	0.966642	0.975821	0.969249	0.955361	0.98946	1.01133	1.0033	1.04456	1.06433	1.09754	1.12664	1.12947	1.16233	1.18942	1.26957	1.27245	1.27735	1.27434	1.15301	0.940366	0.945851	0.973633	0.96228	0.967366	0.962313	0.968101	0.957196	0.957669	0.95826	0.962497	0.955517	0.956254	0.95782	0.961298	0.96109	0.94792	0.955013	0.955658	0.960621	0.974092	0.98803	1.0114	1.0426	0.972069	0.955376
1018.37	41.2077	0.951893	0.953175	0.954838	0.965347	0.975228	0.969474	0.953206	0.989305	1.0117	1.00471	1.04415	1.06386	1.09975	1.12892	1.13187	1.16369	1.18897	1.27144	1.27198	1.27733	1.27441	1.15583	0.940273	0.946056	0.97372	0.964637	0.96649	0.964936	0.969523	0.959236	0.958943	0.958716	0.961545	0.953619	0.954839	0.960171	0.961219	0.959473	0.948059	0.955187	0.959081	0.959965	0.97601	0.990007	1.01437	1.04505	0.971755	0.954029
1021.54	41.2615	0.952868	0.951979	0.955594	0.965045	0.976128	0.970462	0.956549	0.99087	1.01517	1.00472	1.04434	1.06534	1.10271	1.12947	1.13305	1.16392	1.19101	1.26718	1.27062	1.27741	1.27437	1.15485	0.939692	0.945325	0.972691	0.965606	0.965558	0.965705	0.967308	0.957668	0.9605	0.957908	0.961557	0.954569	0.955276	0.959122	0.960993	0.957457	0.947988	0.954176	0.957265	0.960681	0.978022	0.99022	1.01624	1.04636	0.97371	0.953307
1024.69	41.3154	0.955374	0.950833	0.95784	0.966915	0.975896	0.970385	0.957222	0.991177	1.02001	1.00297	1.04493	1.06715	1.10494	1.12999	1.1354	1.16226	1.19292	1.26428	1.26771	1.27594	1.27649	1.15324	0.941175	0.943047	0.972075	0.963572	0.967369	0.965512	0.967511	0.956299	0.959047	0.955799	0.963649	0.954399	0.955479	0.957039	0.960082	0.95857	0.95013	0.955502	0.957835	0.960263	0.976664	0.988768	1.01046	1.04848	0.970086	0.954862
1027.99	41.3692	0.954795	0.949838	0.954697	0.966668	0.976156	0.968498	0.957891	0.993105	1.02088	1.00387	1.04814	1.06673	1.10219	1.13033	1.13483	1.16488	1.19223	1.26846	1.26731	1.27677	1.27586	1.15529	0.942654	0.942457	0.971383	0.965533	0.967772	0.96665	0.968898	0.958628	0.958074	0.955776	0.963961	0.951773	0.954953	0.956331	0.962683	0.958265	0.948995	0.957072	0.958015	0.963355	0.977868	0.990869	1.0135	1.04852	0.972788	0.953513
1031.22	41.4231	0.955201	0.950926	0.953076	0.96544	0.976713	0.968717	0.95916	0.992192	1.01757	1.00527	1.0489	1.07051	1.10127	1.13125	1.13363	1.16749	1.1934	1.26449	1.26983	1.27606	1.27308	1.15249	0.939858	0.944821	0.974417	0.96729	0.970212	0.967595	0.967337	0.958739	0.954653	0.959358	0.961914	0.956977	0.954903	0.957054	0.963049	0.958779	0.948434	0.955613	0.957678	0.959339	0.977734	0.990685	1.01378	1.05004	0.974096	0.95889
1034.46	41.4769	0.952042	0.953958	0.955924	0.969666	0.974653	0.970412	0.957378	0.992248	1.01739	1.00573	1.04908	1.06924	1.10654	1.13287	1.13633	1.16797	1.19397	1.26514	1.27204	1.27567	1.27377	1.15159	0.939219	0.945061	0.972485	0.965763	0.97059	0.965691	0.968166	0.958761	0.954933	0.958654	0.961411	0.958362	0.956226	0.958142	0.961367	0.960305	0.948477	0.954028	0.954188	0.95757	0.975825	0.98987	1.01816	1.04863	0.973943	0.958761
1037.67	41.5308	0.951863	0.954951	0.956019	0.970331	0.975352	0.969574	0.958366	0.994582	1.0174	1.00738	1.05131	1.06784	1.10709	1.1328	1.13666	1.17215	1.19527	1.26832	1.27124	1.27612	1.2739	1.14735	0.940134	0.947001	0.971086	0.965196	0.970022	0.964766	0.968992	0.958155	0.957253	0.959267	0.959437	0.957957	0.955453	0.957577	0.960116	0.960838	0.950468	0.955593	0.959814	0.962541	0.978355	0.990528	1.0135	1.04738	0.972813	0.956202
1040.88	41.5846	0.953177	0.951554	0.957246	0.967928	0.975366	0.968094	0.959413	0.993071	1.01744	1.00794	1.05173	1.07079	1.10759	1.13564	1.13733	1.16933	1.19448	1.26601	1.27191	1.28088	1.27276	1.15382	0.939851	0.946071	0.972317	0.963242	0.96899	0.967891	0.970906	0.956503	0.959401	0.958941	0.960038	0.955426	0.956856	0.95781	0.958056	0.959842	0.948042	0.956807	0.95722	0.965529	0.978969	0.992843	1.01493	1.04988	0.972833	0.95658
1044.05	41.6385	0.950755	0.950344	0.957143	0.967773	0.974007	0.969667	0.958324	0.990369	1.01938	1.00655	1.05044	1.07145	1.10987	1.13677	1.13846	1.16881	1.1959	1.26747	1.27092	1.2808	1.27426	1.15547	0.941159	0.944841	0.973411	0.964698	0.969006	0.967577	0.970228	0.956459	0.957966	0.95874	0.959706	0.957257	0.954935	0.95981	0.961446	0.960694	0.950478	0.956896	0.960103	0.960419	0.980982	0.993812	1.01486	1.05325	0.971387	0.95903
1047.29	41.6923	0.951813	0.951556	0.955728	0.968421	0.975759	0.971374	0.959666	0.994648	1.01937	1.00889	1.05325	1.07209	1.10982	1.13812	1.13967	1.17017	1.19797	1.26607	1.26864	1.27949	1.27425	1.15108	0.943804	0.944653	0.974726	0.965688	0.968133	0.967801	0.965903	0.956878	0.957246	0.960138	0.961184	0.956394	0.956807	0.956473	0.964958	0.960057	0.95166	0.958702	0.963716	0.963933	0.981028	0.997479	1.01675	1.0531	0.971537	0.960889
1050.49	41.7462	0.952493	0.952503	0.955602	0.96829	0.977777	0.972673	0.958461	0.996168	1.02491	1.00977	1.05146	1.07349	1.11167	1.13564	1.14224	1.17176	1.19791	1.26614	1.27234	1.27851	1.27576	1.15541	0.94209	0.945292	0.974061	0.966125	0.965184	0.967095	0.966416	0.958734	0.956654	0.957053	0.96043	0.957471	0.955358	0.960102	0.96309	0.959483	0.950345	0.955166	0.958724	0.961353	0.979373	0.996235	1.01948	1.05425	0.972175	0.957552
1053.85	41.8	0.952764	0.9529	0.957229	0.968418	0.976103	0.973827	0.960842	0.990962	1.02024	1.0129	1.05355	1.07269	1.11245	1.13995	1.14494	1.17515	1.19703	1.2643	1.27384	1.27992	1.27254	1.15317	0.940945	0.947746	0.971554	0.964824	0.969363	0.96366	0.971026	0.957724	0.957977	0.956543	0.963065	0.957652	0.953646	0.960363	0.961124	0.960012	0.950525	0.958901	0.957427	0.963637	0.979438	0.994519	1.02021	1.05708	0.972103	0.957014
1057.24	41.8538	0.951102	0.950227	0.958592	0.967981	0.976449	0.97232	0.95995	0.993965	1.01761	1.01286	1.0554	1.07571	1.11474	1.14237	1.14555	1.17931	1.19853	1.26317	1.27358	1.27775	1.27225	1.15155	0.941538	0.94704	0.972093	0.96437	0.970484	0.965437	0.971204	0.959387	0.957807	0.957397	0.963315	0.956426	0.956164	0.959401	0.96288	0.959984	0.951392	0.958367	0.959304	0.96167	0.983005	0.995268	1.01888	1.05781	0.973452	0.958126
1060.47	41.9077	0.951967	0.953613	0.955336	0.96719	0.978076	0.973818	0.962583	0.993389	1.02293	1.01084	1.05549	1.07609	1.11489	1.14141	1.14191	1.17751	1.19954	1.26398	1.26893	1.27525	1.27243	1.15118	0.941541	0.94538	0.973041	0.964391	0.966239	0.966368	0.970986	0.960564	0.959116	0.958833	0.961571	0.952293	0.958784	0.96088	0.963307	0.961335	0.949706	0.956092	0.959037	0.964842	0.983503	0.996831	1.02194	1.0579	0.973029	0.958809
1063.69	41.9615	0.953364	0.95439	0.95923	0.968841	0.979556	0.972611	0.962565	0.993451	1.02415	1.01084	1.0554	1.07719	1.11943	1.14138	1.14588	1.17953	1.20172	1.26905	1.2705	1.27571	1.27443	1.15267	0.941054	0.947956	0.970828	0.965461	0.967427	0.96785	0.971504	0.959931	0.956648	0.95776	0.961493	0.955282	0.956603	0.960723	0.962317	0.96351	0.951817	0.959449	0.961046	0.963232	0.983674	0.994073	1.02299	1.05707	0.972219	0.956541
1066.88	42.0154	0.954173	0.952417	0.956175	0.968096	0.976529	0.971005	0.963577	0.995636	1.02259	1.01323	1.05532	1.07771	1.11587	1.14166	1.1492	1.1773	1.20276	1.26806	1.26812	1.27728	1.27298	1.14817	0.942253	0.947555	0.9735	0.966094	0.966677	0.967735	0.970093	0.959286	0.959036	0.958112	0.962184	0.955012	0.957885	0.960735	0.959154	0.962217	0.951812	0.957378	0.960102	0.965261	0.982468	0.993734	1.02394	1.05482	0.97143	0.956465
1070.03	42.0692	0.954003	0.950876	0.955335	0.968188	0.977876	0.970364	0.962607	0.993686	1.02395	1.01391	1.05559	1.07901	1.11962	1.14343	1.14535	1.17885	1.2026	1.26502	1.27402	1.279	1.26979	1.15004	0.941433	0.946544	0.975531	0.963293	0.970466	0.968697	0.971913	0.961765	0.957405	0.959204	0.960322	0.956484	0.957398	0.95968	0.962505	0.961413	0.951311	0.957424	0.961823	0.965258	0.980957	0.999104	1.02066	1.05804	0.972989	0.959301
1073.26	42.1231	0.953388	0.953151	0.955694	0.968358	0.976563	0.973259	0.963245	0.998505	1.02608	1.01669	1.06273	1.07642	1.1211	1.14408	1.15206	1.18461	1.2036	1.26933	1.26576	1.27856	1.27463	1.15519	0.942236	0.946871	0.972878	0.963383	0.969484	0.967266	0.971003	0.961707	0.959392	0.959443	0.959857	0.959281	0.955884	0.960166	0.965155	0.959273	0.951547	0.960772	0.961498	0.966471	0.98209	0.999975	1.02259	1.05856	0.97305	0.95672
1076.43	42.1769	0.951862	0.952554	0.956697	0.967784	0.975848	0.971127	0.963706	0.997827	1.02578	1.01843	1.06044	1.08222	1.12098	1.14457	1.15192	1.1843	1.20571	1.26854	1.26757	1.27696	1.27577	1.14978	0.939981	0.944284	0.972781	0.966379	0.968475	0.96772	0.971206	0.961945	0.962794	0.957976	0.961416	0.958093	0.959473	0.960604	0.967779	0.96235	0.953684	0.959671	0.962404	0.963344	0.981756	1.00218	1.02825	1.06204	0.974772	0.956576
1079.66	42.2308	0.952932	0.953151	0.957853	0.967394	0.978356	0.972071	0.963991	0.997085	1.02793	1.01505	1.06177	1.07921	1.12253	1.14915	1.15404	1.18067	1.21049	1.27029	1.2693	1.27515	1.27502	1.15885	0.939181	0.946296	0.974133	0.964208	0.968111	0.966919	0.972259	0.960501	0.964056	0.958032	0.961883	0.960526	0.958319	0.959517	0.964741	0.962432	0.954534	0.958622	0.962135	0.962421	0.985665	1.00212	1.02987	1.06283	0.972385	0.955919
1082.88	42.2846	0.952916	0.954158	0.958486	0.965331	0.97704	0.972294	0.965228	0.996528	1.0307	1.01525	1.06279	1.08085	1.12723	1.15236	1.15155	1.18171	1.20726	1.26982	1.27178	1.27602	1.27318	1.15023	0.941069	0.945459	0.971443	0.962598	0.967072	0.964366	0.970484	0.960417	0.958715	0.959083	0.9626	0.956741	0.956236	0.95921	0.962765	0.963076	0.952981	0.957547	0.96641	0.968085	0.985052	1.0022	1.02739	1.06412	0.973023	0.956491
1086.17	42.3385	0.955521	0.951617	0.955559	0.967877	0.97872	0.974034	0.963711	0.998239	1.02901	1.01602	1.06525	1.08424	1.12277	1.15221	1.1553	1.18194	1.20974	1.26679	1.27044	1.27951	1.27351	1.14609	0.941643	0.947373	0.974022	0.96235	0.971284	0.963764	0.972463	0.960895	0.961267	0.9622	0.96462	0.955972	0.955072	0.95988	0.96461	0.96462	0.955852	0.958888	0.966763	0.969714	0.984247	1.00442	1.02697	1.06629	0.971632	0.959636
1089.45	42.3923	0.958155	0.948818	0.958421	0.965516	0.979038	0.976741	0.963218	1.00117	1.02829	1.01474	1.06505	1.08479	1.12354	1.15263	1.155	1.18496	1.20712	1.26817	1.27033	1.27692	1.27155	1.14698	0.943505	0.947586	0.974334	0.964883	0.970165	0.969832	0.974131	0.961575	0.961812	0.963524	0.962273	0.95871	0.960016	0.962455	0.96486	0.960265	0.955793	0.958559	0.961255	0.968392	0.985432	0.999831	1.02988	1.06623	0.973695	0.958763
1092.68	42.4462	0.954438	0.953594	0.956305	0.969992	0.979762	0.975161	0.963115	0.999141	1.02865	1.01884	1.06649	1.0838	1.12572	1.14911	1.15611	1.18967	1.21259	1.26393	1.27186	1.27713	1.2778	1.14789	0.941735	0.945128	0.972697	0.968604	0.96782	0.968541	0.971702	0.960866	0.95661	0.962301	0.962354	0.956465	0.957246	0.962129	0.963501	0.961244	0.955382	0.961335	0.963221	0.967605	0.98906	1.00031	1.02749	1.06814	0.972849	0.959621
1095.83	42.5	0.954455	0.951495	0.955262	0.968738	0.980558	0.975877	0.964899	0.996112	1.02981	1.01776	1.068	1.08497	1.12226	1.15126	1.15806	1.18669	1.21122	1.26883	1.27182	1.27754	1.27431	1.15347	0.944461	0.946029	0.974093	0.965113	0.970207	0.967525	0.971192	0.960565	0.961616	0.960554	0.960227	0.955513	0.958859	0.956396	0.965135	0.964632	0.951845	0.959676	0.96533	0.9666	0.98626	1.00172	1.03318	1.06896	0.975226	0.95994
1099.1	42.5538	0.952546	0.95374	0.958127	0.966559	0.979745	0.976514	0.966848	0.999956	1.03044	1.01691	1.06762	1.08711	1.12875	1.15589	1.15744	1.1887	1.21263	1.26772	1.26871	1.27811	1.27429	1.15466	0.940805	0.948835	0.976412	0.962851	0.970841	0.967206	0.974465	0.96202	0.959242	0.960764	0.960491	0.954054	0.959372	0.961276	0.96547	0.964074	0.951282	0.959822	0.96361	0.968968	0.986248	1.00461	1.0319	1.06997	0.975984	0.95966
1102.34	42.6077	0.95399	0.954111	0.958485	0.967706	0.97922	0.976288	0.968589	1.00011	1.03252	1.01904	1.06979	1.08946	1.13281	1.15689	1.15744	1.18825	1.21236	1.26641	1.26595	1.2804	1.27447	1.14936	0.941514	0.948869	0.973453	0.966423	0.971797	0.964139	0.972418	0.962504	0.96179	0.957055	0.962516	0.956675	0.95915	0.962898	0.964348	0.960251	0.955711	0.959826	0.963335	0.967859	0.986896	1.00847	1.03286	1.0699	0.973565	0.955984
1105.62	42.6615	0.952024	0.956321	0.958308	0.969689	0.974871	0.974883	0.965321	0.99762	1.03164	1.01977	1.06896	1.08901	1.13036	1.15563	1.16044	1.18926	1.21595	1.26999	1.26971	1.27613	1.27293	1.15422	0.943538	0.944428	0.974611	0.965619	0.968994	0.963067	0.971547	0.959737	0.960498	0.961307	0.963541	0.953487	0.960439	0.963778	0.966431	0.96181	0.952597	0.95845	0.965523	0.967143	0.988456	1.00721	1.03448	1.06985	0.973831	0.955155
1108.87	42.7154	0.95275	0.956942	0.958992	0.970584	0.976361	0.973889	0.96443	0.999237	1.03268	1.02287	1.06841	1.09017	1.12992	1.1581	1.16422	1.19008	1.21436	1.2632	1.27106	1.27467	1.27299	1.15527	0.941365	0.944839	0.968371	0.96427	0.970547	0.967353	0.972479	0.958449	0.961006	0.958769	0.965889	0.958395	0.956271	0.960656	0.966546	0.962527	0.950964	0.962177	0.968406	0.970604	0.987223	1.00713	1.03697	1.07173	0.97333	0.957875
1112.13	42.7692	0.954566	0.952925	0.956733	0.965982	0.977898	0.978986	0.965962	1.0017	1.03382	1.02332	1.07186	1.0916	1.1339	1.15926	1.16365	1.19524	1.221	1.26473	1.26926	1.27467	1.27235	1.1561	0.940341	0.945599	0.973929	0.969028	0.969737	0.963954	0.971442	0.962184	0.961121	0.959832	0.963852	0.956548	0.958649	0.959958	0.965943	0.965437	0.953599	0.961747	0.966042	0.971204	0.989545	1.00879	1.03726	1.07271	0.975212	0.957923
1115.3	42.8231	0.958158	0.953634	0.958887	0.968598	0.980614	0.977922	0.964185	1.00172	1.03373	1.02202	1.07099	1.09215	1.13466	1.16204	1.16283	1.19276	1.21816	1.26256	1.27055	1.27642	1.27128	1.15298	0.941121	0.94545	0.972336	0.966776	0.96993	0.967708	0.973084	0.964061	0.96452	0.962774	0.963463	0.958048	0.959803	0.961552	0.965352	0.96303	0.954785	0.960577	0.967792	0.97238	0.987696	1.00878	1.03898	1.07593	0.975745	0.957576
1118.52	42.8769	0.955888	0.954653	0.959502	0.971236	0.976123	0.976502	0.965774	1.00077	1.03277	1.01967	1.07227	1.09025	1.13852	1.16103	1.16379	1.19396	1.21674	1.26626	1.26793	1.27704	1.27794	1.15145	0.941943	0.947967	0.971785	0.967368	0.963705	0.96564	0.974006	0.963522	0.962254	0.962233	0.962211	0.955718	0.960278	0.958863	0.963038	0.966353	0.956395	0.961004	0.966215	0.970244	0.98931	1.00866	1.03732	1.07541	0.97404	0.95763
1121.73	42.9308	0.954074	0.954949	0.959219	0.970478	0.976766	0.978072	0.966864	1.00297	1.03408	1.01894	1.0774	1.09337	1.13647	1.16214	1.16729	1.1942	1.2166	1.26671	1.26752	1.27731	1.27198	1.14612	0.940329	0.94816	0.973777	0.965781	0.970667	0.971403	0.970503	0.962347	0.960651	0.961843	0.960891	0.958961	0.959772	0.964847	0.961152	0.963531	0.954503	0.963572	0.96816	0.974083	0.992106	1.0092	1.03694	1.08086	0.975183	0.95986
1124.96	42.9846	0.954991	0.954477	0.956885	0.969025	0.978811	0.978148	0.967353	1.0021	1.03426	1.02066	1.07352	1.09627	1.1378	1.16132	1.17151	1.19935	1.21993	1.26949	1.27172	1.27835	1.27214	1.15032	0.942021	0.947903	0.977657	0.968923	0.968348	0.969028	0.971928	0.963735	0.963371	0.963917	0.961735	0.959936	0.959097	0.962764	0.964281	0.964444	0.955599	0.964207	0.96635	0.973855	0.992788	1.00925	1.03915	1.08145	0.971305	0.960322
1128.14	43.0385	0.954893	0.954374	0.958362	0.968526	0.978663	0.976236	0.969369	1.00343	1.0351	1.02239	1.07407	1.09733	1.13821	1.16402	1.16907	1.1971	1.21596	1.26796	1.27051	1.2797	1.27299	1.14975	0.942569	0.948102	0.977324	0.963812	0.971698	0.966703	0.975919	0.961711	0.960237	0.962671	0.966737	0.959784	0.958655	0.963144	0.968581	0.965728	0.956969	0.963513	0.971535	0.974658	0.991539	1.01101	1.04168	1.07992	0.975698	0.955146
1131.39	43.0923	0.95572	0.955386	0.957419	0.968694	0.982038	0.976744	0.9686	1.00253	1.03859	1.02213	1.07571	1.0934	1.14007	1.16449	1.16974	1.19833	1.21743	1.26273	1.2697	1.27728	1.273	1.15357	0.942967	0.947794	0.972209	0.967224	0.97029	0.967677	0.973345	0.965619	0.961589	0.964033	0.966914	0.957803	0.956557	0.964765	0.967004	0.96174	0.955636	0.96409	0.969647	0.973606	0.993187	1.0109	1.04226	1.07989	0.974686	0.959127
1134.66	43.1462	0.955888	0.954651	0.957036	0.97086	0.982477	0.981031	0.970027	1.00293	1.03779	1.02449	1.07781	1.09792	1.14108	1.16415	1.17165	1.19805	1.21792	1.26788	1.27014	1.27418	1.27134	1.16243	0.941492	0.947185	0.971848	0.966293	0.969129	0.971978	0.973116	0.962428	0.961659	0.962393	0.960796	0.957071	0.959293	0.961779	0.966838	0.966935	0.954615	0.963783	0.968256	0.975159	0.995456	1.01484	1.04522	1.08431	0.972233	0.956575
1137.9	43.2	0.953603	0.954293	0.959479	0.967595	0.979108	0.979764	0.970638	1.00304	1.0396	1.02433	1.08255	1.09743	1.13969	1.16644	1.17396	1.19977	1.21858	1.26926	1.26412	1.27876	1.27503	1.15459	0.941396	0.945893	0.973813	0.963532	0.971206	0.965351	0.975332	0.961399	0.962685	0.959846	0.96169	0.957582	0.960279	0.962472	0.9649	0.966357	0.958448	0.965183	0.970858	0.974198	0.993189	1.01256	1.0465	1.08268	0.97406	0.957528
1141.14	43.2538	0.95582	0.95364	0.959301	0.966493	0.979129	0.979807	0.970409	1.00439	1.04098	1.02928	1.08025	1.09775	1.14333	1.16719	1.17469	1.19899	1.22047	1.26638	1.26946	1.27511	1.27065	1.15172	0.943202	0.947726	0.972924	0.965626	0.972238	0.968467	0.978068	0.963984	0.96061	0.960553	0.963139	0.958652	0.956318	0.959563	0.967528	0.967446	0.959582	0.963701	0.969512	0.974254	0.997232	1.01509	1.04355	1.08651	0.972478	0.958886
1144.39	43.3077	0.954168	0.957956	0.960564	0.971069	0.977447	0.980497	0.967521	1.00494	1.04233	1.02877	1.08123	1.10432	1.14006	1.17087	1.17471	1.20241	1.22296	1.2697	1.27155	1.27795	1.27521	1.14925	0.940705	0.948633	0.974563	0.964935	0.972235	0.96902	0.974027	0.964948	0.962971	0.959297	0.965015	0.958168	0.957447	0.959919	0.965043	0.966921	0.958499	0.965748	0.970923	0.974335	0.998453	1.01249	1.04705	1.08666	0.975229	0.958342
1147.6	43.3615	0.954794	0.958635	0.959392	0.967883	0.980907	0.97827	0.968956	1.00479	1.04199	1.02642	1.08059	1.10432	1.143	1.17175	1.16933	1.20313	1.22222	1.27158	1.27196	1.27682	1.27244	1.15264	0.940055	0.946786	0.972717	0.964736	0.970492	0.969074	0.973227	0.95922	0.961616	0.961463	0.963947	0.958013	0.95737	0.960193	0.96468	0.963896	0.95828	0.960915	0.967359	0.974331	0.993184	1.01858	1.04807	1.08672	0.973506	0.956175
1150.83	43.4154	0.954542	0.955209	0.959985	0.970856	0.984178	0.978305	0.968942	1.00319	1.0442	1.02789	1.08341	1.10387	1.14869	1.17171	1.17569	1.20125	1.22374	1.26855	1.26879	1.27943	1.27245	1.15192	0.941904	0.944326	0.975314	0.966949	0.970309	0.969869	0.97002	0.960362	0.960381	0.961501	0.964847	0.959746	0.960659	0.960327	0.96777	0.965995	0.958589	0.961942	0.968404	0.973137	0.99645	1.01836	1.04854	1.08765	0.973389	0.957961
1153.98	43.4692	0.956379	0.954289	0.961037	0.970695	0.983481	0.978405	0.971227	1.00416	1.0436	1.02904	1.08284	1.10552	1.14744	1.16904	1.17711	1.20403	1.22508	1.26686	1.27081	1.27983	1.27064	1.15106	0.943757	0.945256	0.974555	0.967313	0.970529	0.970253	0.973316	0.964493	0.961047	0.961697	0.963441	0.959108	0.960947	0.961966	0.966609	0.964914	0.956424	0.967975	0.968454	0.974534	1.00014	1.01645	1.04886	1.09315	0.971168	0.956363
1157.19	43.5231	0.954967	0.958183	0.955657	0.968966	0.979719	0.978787	0.972009	1.00711	1.04295	1.03014	1.08371	1.10396	1.14805	1.16951	1.17962	1.20349	1.22428	1.26608	1.27106	1.27686	1.27009	1.15223	0.944357	0.94706	0.974632	0.965323	0.968408	0.969367	0.974898	0.96272	0.961177	0.960266	0.965114	0.959775	0.961536	0.961645	0.965545	0.965009	0.954213	0.96611	0.970949	0.976645	0.998523	1.0196	1.04904	1.09222	0.972497	0.954314
1160.44	43.5769	0.954287	0.957309	0.956633	0.970414	0.980967	0.978812	0.972436	1.00564	1.04534	1.03027	1.08446	1.10627	1.14934	1.17388	1.17893	1.20352	1.22551	1.26725	1.26924	1.27655	1.26828	1.15482	0.943195	0.94918	0.975802	0.966335	0.971449	0.96778	0.976309	0.962056	0.961047	0.961535	0.966962	0.959124	0.96235	0.96113	0.963767	0.965229	0.958419	0.96652	0.968318	0.980657	0.999068	1.0218	1.04967	1.09374	0.975097	0.959381
1163.73	43.6308	0.955481	0.955106	0.960019	0.969049	0.982222	0.979363	0.973674	1.00486	1.04344	1.03041	1.08703	1.10449	1.14997	1.17495	1.18007	1.20648	1.22509	1.26661	1.27195	1.2767	1.27091	1.15844	0.943059	0.948392	0.974139	0.966292	0.972548	0.969844	0.973388	0.961898	0.961221	0.961954	0.967002	0.959839	0.96071	0.961715	0.967222	0.966243	0.956857	0.96626	0.96775	0.977444	1.00079	1.02092	1.05344	1.09394	0.97415	0.958689
1167.01	43.6846	0.954824	0.95635	0.958969	0.969472	0.982018	0.98019	0.973243	1.0048	1.04627	1.03238	1.08794	1.10844	1.15138	1.17582	1.17951	1.20862	1.22464	1.26591	1.27145	1.27761	1.27277	1.15749	0.942608	0.946437	0.974991	0.96496	0.973939	0.972425	0.971045	0.960698	0.961085	0.963637	0.964911	0.961639	0.960988	0.962398	0.966106	0.965474	0.95677	0.967176	0.972712	0.976894	1.00095	1.02123	1.0545	1.09098	0.974308	0.957487
1170.3	43.7385	0.954704	0.955991	0.958681	0.971413	0.980288	0.983578	0.973955	1.00432	1.04724	1.03295	1.08824	1.10938	1.15399	1.17703	1.1807	1.20831	1.22553	1.26323	1.26949	1.27834	1.2707	1.15101	0.941275	0.948497	0.974421	0.966131	0.971573	0.969863	0.97387	0.961299	0.9612	0.963037	0.965109	0.961125	0.960908	0.964602	0.964374	0.964967	0.958485	0.968402	0.972266	0.978282	1.00167	1.02396	1.05402	1.09317	0.974121	0.958664
1173.52	43.7923	0.953635	0.957029	0.960613	0.973057	0.980949	0.98208	0.974728	1.00737	1.04626	1.03505	1.09017	1.11058	1.15546	1.17908	1.18407	1.2086	1.22834	1.26621	1.26764	1.27691	1.27197	1.14902	0.942082	0.949271	0.974432	0.967874	0.969929	0.970289	0.974189	0.96493	0.961852	0.962147	0.964548	0.960225	0.962894	0.965839	0.968171	0.96707	0.960749	0.965545	0.974577	0.975412	1.00205	1.02131	1.05436	1.09444	0.971824	0.959192
1176.63	43.8462	0.949255	0.952742	0.962098	0.971902	0.979856	0.982707	0.972704	1.01207	1.04947	1.03621	1.09135	1.11184	1.15449	1.17881	1.18435	1.21164	1.2273	1.27045	1.26688	1.27715	1.27491	1.15147	0.941608	0.947946	0.972946	0.968195	0.97057	0.970212	0.972828	0.967004	0.962515	0.963349	0.964904	0.959727	0.962445	0.963289	0.969349	0.966387	0.959706	0.967035	0.973677	0.97674	1.00288	1.02315	1.05539	1.09559	0.973806	0.958341
1179.9	43.9	0.953473	0.953914	0.962622	0.970633	0.980707	0.981017	0.973609	1.01136	1.052	1.03748	1.09196	1.11105	1.15377	1.18017	1.18383	1.21205	1.22678	1.26991	1.26839	1.27747	1.2754	1.14838	0.940017	0.946484	0.974018	0.966836	0.971614	0.969356	0.973375	0.966674	0.961924	0.962194	0.963876	0.960065	0.9602	0.964119	0.968515	0.967253	0.959699	0.968597	0.970884	0.979373	1.00465	1.02448	1.05576	1.09687	0.975644	0.958034
1183.18	43.9538	0.954044	0.954799	0.958131	0.974343	0.98145	0.981147	0.975054	1.01086	1.0517	1.03636	1.09177	1.11357	1.15523	1.18383	1.18142	1.21129	1.2285	1.26652	1.26896	1.27532	1.27373	1.14664	0.942128	0.947203	0.974807	0.967569	0.971321	0.970206	0.975399	0.964368	0.961329	0.960891	0.966295	0.959615	0.960049	0.966627	0.968887	0.96839	0.958881	0.968737	0.972358	0.980274	1.00282	1.02678	1.05644	1.09802	0.976104	0.959943
1186.33	44.0077	0.955109	0.955733	0.959136	0.9733	0.98191	0.981772	0.974123	1.01307	1.0526	1.03536	1.09497	1.11522	1.15655	1.185	1.18526	1.2118	1.23025	1.26458	1.2676	1.27624	1.27268	1.15117	0.943199	0.947594	0.974976	0.968226	0.97224	0.969043	0.975153	0.963733	0.960609	0.961945	0.967057	0.960814	0.961835	0.9658	0.969014	0.968021	0.95854	0.969232	0.974981	0.979898	1.00234	1.02835	1.05749	1.09855	0.976736	0.961296
1189.52	44.0615	0.95681	0.95601	0.960949	0.973198	0.98221	0.982829	0.974063	1.01206	1.05394	1.04048	1.095	1.11579	1.16119	1.18308	1.18779	1.20986	1.23118	1.26672	1.26685	1.2793	1.27116	1.15444	0.941657	0.945401	0.97602	0.966173	0.97179	0.968965	0.974512	0.964692	0.960925	0.962493	0.965372	0.962134	0.961622	0.963288	0.96959	0.969923	0.959202	0.968181	0.973576	0.978849	1.0049	1.02704	1.06045	1.09936	0.975308	0.960361
1192.78	44.1154	0.954276	0.955082	0.960272	0.973747	0.982861	0.981435	0.975612	1.01119	1.05122	1.04317	1.09507	1.11709	1.16164	1.18173	1.18779	1.21088	1.23194	1.26779	1.26758	1.2792	1.27172	1.15548	0.942102	0.945838	0.976953	0.967062	0.968489	0.969897	0.975654	0.966026	0.962739	0.961884	0.965612	0.960921	0.958893	0.963951	0.970119	0.969846	0.958751	0.967843	0.972062	0.980228	1.00548	1.02753	1.06266	1.10159	0.973244	0.961406
1196.08	44.1692	0.954144	0.954925	0.959532	0.972571	0.98322	0.982244	0.976525	1.01224	1.05141	1.04043	1.09653	1.11833	1.15902	1.18158	1.19338	1.21362	1.23365	1.26724	1.26783	1.27595	1.27217	1.15776	0.942974	0.947869	0.97829	0.969205	0.969602	0.971106	0.974652	0.964041	0.962351	0.962687	0.964408	0.960583	0.957645	0.966238	0.96996	0.965662	0.95963	0.969294	0.974086	0.983608	1.00569	1.02923	1.05938	1.10543	0.975457	0.962459
1199.26	44.2231	0.955249	0.955535	0.959753	0.970933	0.982121	0.984828	0.977571	1.01195	1.0562	1.03977	1.09843	1.1188	1.15771	1.18151	1.19278	1.21357	1.23335	1.26757	1.26892	1.27505	1.26909	1.15901	0.943061	0.947526	0.977402	0.96951	0.970512	0.971476	0.974696	0.962129	0.96266	0.963848	0.966678	0.961415	0.959652	0.965029	0.969814	0.966607	0.960966	0.968415	0.973013	0.983183	1.00517	1.02943	1.05885	1.10577	0.975827	0.960201
1202.45	44.2769	0.956576	0.955764	0.958193	0.970175	0.981881	0.985968	0.978745	1.01196	1.0565	1.0406	1.10008	1.12063	1.15674	1.18545	1.18784	1.21331	1.2329	1.26769	1.26758	1.27508	1.26761	1.15788	0.94319	0.947917	0.975582	0.969968	0.971031	0.970384	0.975407	0.964095	0.962687	0.96456	0.968878	0.962397	0.961618	0.964744	0.969836	0.966386	0.961291	0.969019	0.973467	0.981154	1.00627	1.03207	1.06366	1.10567	0.973509	0.959026
1205.69	44.3308	0.957618	0.957521	0.957734	0.972193	0.983566	0.984945	0.978217	1.01343	1.05741	1.04001	1.10044	1.12253	1.16066	1.18925	1.1907	1.21355	1.23382	1.26528	1.26517	1.27463	1.2693	1.15633	0.942282	0.948545	0.975429	0.967153	0.973653	0.970553	0.974967	0.963079	0.961764	0.964281	0.966813	0.961826	0.960665	0.965539	0.972328	0.964892	0.961276	0.970031	0.976148	0.981859	1.0088	1.03434	1.06776	1.10686	0.974989	0.958372
1208.91	44.3846	0.95757	0.959794	0.960134	0.974519	0.98466	0.985032	0.977588	1.01519	1.06025	1.03967	1.10335	1.1235	1.16376	1.18723	1.19364	1.21531	1.23431	1.26507	1.26675	1.27588	1.27156	1.15127	0.942322	0.948096	0.975253	0.966141	0.973583	0.968625	0.975274	0.961891	0.963317	0.963299	0.96534	0.959794	0.961775	0.963908	0.973994	0.967674	0.960763	0.969577	0.978361	0.98439	1.00815	1.03316	1.06518	1.10799	0.97261	0.957589
1212.21	44.4385	0.956516	0.95909	0.960964	0.975078	0.984855	0.986731	0.97986	1.0158	1.05827	1.04192	1.10262	1.12584	1.16462	1.18716	1.19226	1.2168	1.23568	1.26734	1.26887	1.27624	1.27222	1.1492	0.943802	0.947211	0.973903	0.968984	0.971638	0.968858	0.974854	0.964025	0.963061	0.961665	0.966492	0.959866	0.962592	0.964783	0.972218	0.969261	0.959796	0.971219	0.977943	0.985782	1.00772	1.03348	1.06518	1.10724	0.972067	0.957726
1215.47	44.4923	0.955825	0.957284	0.95963	0.973297	0.983903	0.9842	0.980863	1.01545	1.05825	1.04342	1.10163	1.12549	1.16577	1.18888	1.19525	1.21833	1.23601	1.26516	1.26868	1.2777	1.27166	1.15243	0.94365	0.946915	0.973517	0.969211	0.971126	0.971306	0.974442	0.965649	0.962655	0.961772	0.967417	0.960802	0.960176	0.965855	0.971422	0.967063	0.961476	0.971352	0.975195	0.985628	1.00865	1.03433	1.06927	1.10994	0.975088	0.960493
1218.67	44.5462	0.95435	0.956129	0.958322	0.972158	0.982385	0.984528	0.978804	1.01459	1.06057	1.04524	1.10344	1.12528	1.16693	1.18903	1.19798	1.21785	1.23501	1.26584	1.2663	1.27783	1.27167	1.1508	0.942426	0.946491	0.973756	0.968738	0.973425	0.972053	0.973335	0.963631	0.961731	0.964752	0.965434	0.961732	0.961255	0.964	0.971797	0.968002	0.962686	0.97343	0.975106	0.986368	1.01138	1.0314	1.06938	1.11357	0.973244	0.962297
1221.84	44.6	0.955611	0.959437	0.961506	0.97362	0.982751	0.985625	0.979881	1.01469	1.06338	1.0457	1.10415	1.12649	1.16856	1.19141	1.19837	1.21687	1.23481	1.26309	1.26558	1.27561	1.27275	1.15638	0.943023	0.946248	0.973059	0.970505	0.972334	0.971362	0.97383	0.964937	0.962611	0.96332	0.967184	0.962334	0.96313	0.965904	0.970506	0.968198	0.962983	0.973112	0.978998	0.98579	1.01324	1.03461	1.07116	1.11419	0.975512	0.962407
1225.08	44.6538	0.957825	0.956728	0.961249	0.973776	0.985795	0.985937	0.982464	1.01751	1.06308	1.04598	1.10762	1.12654	1.16899	1.19145	1.1985	1.22045	1.23615	1.26334	1.26336	1.27417	1.27082	1.15743	0.94338	0.94684	0.976175	0.972424	0.972282	0.969595	0.97371	0.963889	0.96442	0.965627	0.965618	0.960538	0.963632	0.965852	0.973058	0.967669	0.961271	0.970863	0.977887	0.986257	1.01141	1.03512	1.07253	1.11732	0.973604	0.96293
1228.29	44.7077	0.960016	0.95619	0.961626	0.972627	0.983141	0.987468	0.981944	1.01921	1.06238	1.04514	1.10898	1.12849	1.16845	1.19154	1.1989	1.22439	1.2378	1.26802	1.26574	1.27183	1.27154	1.15314	0.943104	0.94754	0.978706	0.9706	0.968977	0.969882	0.974895	0.963026	0.964043	0.964333	0.966255	0.961223	0.962128	0.967074	0.972566	0.969289	0.960973	0.972395	0.978413	0.987327	1.01495	1.03736	1.07171	1.11722	0.976487	0.962122
1231.59	44.7615	0.956269	0.958311	0.962367	0.97234	0.983117	0.987103	0.982981	1.01814	1.06668	1.04761	1.10892	1.13293	1.17147	1.19285	1.20002	1.22173	1.23769	1.26698	1.26998	1.27184	1.27291	1.15716	0.943751	0.94839	0.975327	0.968595	0.972268	0.973721	0.975263	0.965153	0.964965	0.963353	0.968541	0.962219	0.961135	0.966375	0.971651	0.970839	0.965008	0.973664	0.977297	0.9891	1.01348	1.03676	1.07293	1.11887	0.978162	0.962733
1234.89	44.8154	0.957781	0.958989	0.963908	0.970812	0.981595	0.987259	0.981907	1.01606	1.06544	1.05034	1.11044	1.13278	1.17142	1.19679	1.20006	1.22097	1.2379	1.26657	1.26918	1.27205	1.27284	1.15217	0.943397	0.947399	0.974496	0.96872	0.97246	0.975252	0.976319	0.966535	0.964281	0.965398	0.966046	0.962135	0.963635	0.965489	0.970183	0.968236	0.961738	0.974786	0.980084	0.98817	1.01655	1.03935	1.07952	1.12009	0.978905	0.957632
1238.14	44.8692	0.956825	0.962119	0.960505	0.973068	0.981064	0.98749	0.984868	1.0193	1.06731	1.04875	1.11185	1.1328	1.17348	1.19658	1.20011	1.22434	1.23764	1.2648	1.26778	1.27176	1.27114	1.15255	0.942712	0.948131	0.97415	0.965911	0.97393	0.975048	0.977804	0.964746	0.966105	0.966123	0.964744	0.963571	0.963404	0.966877	0.972427	0.970761	0.963311	0.977925	0.981724	0.991893	1.01703	1.041	1.07839	1.12269	0.979134	0.956864
1241.36	44.9231	0.960373	0.961116	0.960308	0.97312	0.983298	0.985676	0.984697	1.02065	1.0691	1.05051	1.11429	1.1333	1.17514	1.19342	1.1996	1.22487	1.23966	1.26106	1.26769	1.27294	1.27107	1.15695	0.943936	0.949368	0.974608	0.96705	0.975113	0.973224	0.977964	0.96569	0.962339	0.965378	0.966586	0.961271	0.963129	0.96748	0.973124	0.971484	0.964282	0.978106	0.980761	0.990631	1.01633	1.04276	1.08098	1.12344	0.975847	0.961632
1244.59	44.9769	0.957215	0.957234	0.961685	0.971877	0.984005	0.991128	0.986354	1.02002	1.06609	1.05135	1.11679	1.13628	1.17581	1.19599	1.20205	1.22348	1.23923	1.26664	1.26397	1.27039	1.26984	1.15484	0.944583	0.94897	0.975408	0.968665	0.97583	0.975634	0.975858	0.964512	0.963924	0.968191	0.968195	0.96139	0.965154	0.968696	0.972118	0.972024	0.964193	0.974191	0.982002	0.992982	1.01589	1.04612	1.08035	1.12527	0.97604	0.962884
1247.78	45.0308	0.957524	0.957367	0.960921	0.974233	0.983024	0.991491	0.987899	1.02329	1.0677	1.04969	1.11651	1.13972	1.17452	1.19776	1.20105	1.22502	1.23722	1.26588	1.27057	1.27183	1.27021	1.1549	0.945349	0.946876	0.975367	0.970709	0.975792	0.973329	0.974451	0.965095	0.963327	0.964454	0.966792	0.961884	0.96678	0.967255	0.975166	0.971386	0.963618	0.974854	0.982269	0.99167	1.02194	1.04806	1.08253	1.12279	0.977434	0.960643
1251.06	45.0846	0.956037	0.956972	0.957751	0.972669	0.985455	0.986272	0.985659	1.02155	1.06963	1.05662	1.1158	1.13824	1.17846	1.19712	1.20457	1.22193	1.24072	1.2627	1.26825	1.27595	1.2674	1.15022	0.944628	0.948048	0.97631	0.966796	0.974632	0.974759	0.976507	0.964954	0.960604	0.964968	0.964847	0.96348	0.970283	0.967911	0.973806	0.969028	0.965723	0.975214	0.982448	0.993918	1.02095	1.04785	1.08298	1.12556	0.980306	0.962937
1254.32	45.1385	0.954733	0.954788	0.960893	0.971212	0.985761	0.985642	0.987223	1.02299	1.06801	1.05317	1.12006	1.13921	1.17879	1.19794	1.20237	1.22447	1.24359	1.26541	1.26628	1.2736	1.27223	1.15358	0.942777	0.948766	0.976073	0.968093	0.975663	0.973682	0.977752	0.965698	0.964401	0.96672	0.966815	0.963583	0.963702	0.965322	0.972889	0.975378	0.965985	0.97644	0.982516	0.994209	1.022	1.04532	1.08381	1.12409	0.977222	0.958262
1257.49	45.1923	0.957803	0.959837	0.962318	0.974445	0.987036	0.99326	0.985423	1.02233	1.07206	1.05403	1.11741	1.14053	1.17862	1.20062	1.20381	1.22785	1.24732	1.2664	1.26726	1.27591	1.26875	1.15487	0.945219	0.949266	0.977059	0.973375	0.974183	0.971141	0.976469	0.96483	0.96688	0.965774	0.968955	0.963764	0.961907	0.963382	0.972986	0.973912	0.967443	0.976047	0.980912	0.99175	1.02076	1.04527	1.08408	1.1257	0.979321	0.959434
1260.57	45.2462	0.95876	0.959756	0.961203	0.975558	0.991067	0.996337	0.985511	1.02376	1.07332	1.05457	1.11626	1.14106	1.18061	1.19895	1.20615	1.22563	1.24778	1.26347	1.26751	1.27486	1.26997	1.15201	0.946275	0.950626	0.976413	0.971296	0.97433	0.97082	0.978652	0.967245	0.962241	0.96646	0.965917	0.962114	0.964633	0.966879	0.97525	0.972911	0.964186	0.977867	0.983863	0.995587	1.02307	1.04699	1.08438	1.13097	0.978135	0.960803
1263.82	45.3	0.956347	0.958997	0.962661	0.971883	0.987741	0.989985	0.986593	1.02293	1.07459	1.05558	1.11994	1.14002	1.18007	1.20452	1.20882	1.22454	1.23803	1.26554	1.26896	1.27786	1.26747	1.14894	0.942539	0.947555	0.97883	0.969221	0.974043	0.969731	0.974109	0.966189	0.965394	0.968727	0.969049	0.964452	0.968325	0.966052	0.972403	0.97037	0.96394	0.978103	0.982625	0.99657	1.02492	1.04588	1.08466	1.13155	0.98103	0.957557
1267.1	45.3538	0.956517	0.957013	0.96245	0.973291	0.987111	0.991353	0.988334	1.02258	1.07595	1.05505	1.12366	1.1415	1.18302	1.20375	1.21015	1.22578	1.24293	1.26798	1.26736	1.27548	1.2693	1.15129	0.944806	0.948069	0.978244	0.966383	0.973102	0.975176	0.978737	0.963559	0.965754	0.969446	0.9677	0.962658	0.964113	0.971066	0.971295	0.97351	0.966247	0.977016	0.984348	0.996869	1.02335	1.04854	1.0872	1.1316	0.976634	0.959547
1270.4	45.4077	0.956602	0.957454	0.963674	0.974569	0.985774	0.9938	0.988016	1.02392	1.07446	1.05604	1.12469	1.1458	1.18331	1.20325	1.20427	1.23081	1.24472	1.26609	1.26819	1.27407	1.26691	1.15675	0.94328	0.949892	0.980235	0.969677	0.970356	0.972103	0.979159	0.966268	0.962686	0.964675	0.966367	0.96139	0.963275	0.966951	0.974298	0.972489	0.965584	0.979599	0.987416	0.995199	1.02267	1.0481	1.08751	1.13119	0.977334	0.960436
1273.66	45.4615	0.959051	0.956871	0.960924	0.973545	0.985886	0.992499	0.988639	1.02345	1.07598	1.05735	1.12447	1.14475	1.1826	1.20418	1.20911	1.23257	1.2452	1.26682	1.27209	1.27459	1.26963	1.15655	0.945648	0.950298	0.980272	0.971818	0.973447	0.97053	0.975664	0.963229	0.96605	0.96771	0.965997	0.962317	0.962188	0.967243	0.975311	0.971961	0.967241	0.976717	0.98788	0.999621	1.02629	1.05357	1.08949	1.13187	0.976312	0.963118
1276.85	45.5154	0.95988	0.958003	0.963448	0.973434	0.986276	0.989438	0.98799	1.0237	1.07931	1.0601	1.12622	1.14875	1.18659	1.20115	1.20971	1.2286	1.24505	1.26759	1.26884	1.26698	1.27133	1.14948	0.944853	0.948019	0.977767	0.968593	0.972117	0.970921	0.973132	0.964252	0.966123	0.966511	0.969826	0.964384	0.962924	0.966149	0.974966	0.974187	0.962429	0.974422	0.985809	0.999866	1.02774	1.05645	1.08839	1.13519	0.975114	0.962498
1279.96	45.5692	0.960413	0.960344	0.963515	0.973675	0.987436	0.990205	0.990459	1.02704	1.08189	1.06016	1.12556	1.15087	1.18407	1.20577	1.20792	1.22416	1.24884	1.26607	1.27035	1.27553	1.27	1.14892	0.945317	0.945481	0.973316	0.972718	0.972353	0.972118	0.977618	0.965622	0.966257	0.964706	0.969122	0.964293	0.964459	0.968995	0.972665	0.975509	0.966913	0.977434	0.989474	1.0011	1.02713	1.05802	1.09405	1.13329	0.978609	0.958567
1283.22	45.6231	0.957362	0.956658	0.960343	0.973152	0.985834	0.995134	0.990189	1.02938	1.08424	1.06193	1.1263	1.14768	1.18591	1.20745	1.21286	1.2351	1.24464	1.26543	1.26701	1.27487	1.27135	1.15218	0.943614	0.949163	0.978699	0.972488	0.975202	0.972339	0.978863	0.968079	0.967749	0.96423	0.970406	0.960618	0.964156	0.9701	0.973237	0.975678	0.965229	0.979915	0.987026	0.998545	1.02835	1.0584	1.09424	1.13833	0.976988	0.959633
1286.51	45.6769	0.957324	0.960613	0.960579	0.975025	0.987153	0.994979	0.992594	1.02881	1.08647	1.06256	1.12975	1.14887	1.1862	1.20797	1.20926	1.23214	1.24651	1.26384	1.26552	1.27391	1.27219	1.14874	0.944679	0.949065	0.972177	0.970427	0.972486	0.973726	0.979303	0.965532	0.964435	0.963892	0.968367	0.962737	0.966633	0.969937	0.974679	0.971532	0.96686	0.981459	0.989031	1.00136	1.02819	1.05603	1.09629	1.13774	0.977027	0.961313
1289.78	45.7308	0.957014	0.960138	0.963341	0.97547	0.983981	0.994974	0.99367	1.02833	1.08387	1.06245	1.12973	1.15157	1.18893	1.20704	1.21217	1.23071	1.2469	1.26698	1.2697	1.27456	1.27117	1.14968	0.946601	0.947124	0.97752	0.968271	0.974573	0.973751	0.978704	0.965773	0.964802	0.966687	0.970716	0.964496	0.967272	0.970072	0.977473	0.969288	0.967048	0.979722	0.990169	1.00634	1.02916	1.05664	1.09542	1.13724	0.978232	0.959179
1293	45.7846	0.956301	0.959803	0.961067	0.975707	0.985809	0.993204	0.99364	1.02863	1.08263	1.05999	1.13181	1.14808	1.18775	1.21086	1.21748	1.23065	1.24445	1.26352	1.26675	1.27451	1.27102	1.15833	0.944762	0.947597	0.97898	0.968944	0.976296	0.972706	0.978059	0.966794	0.968775	0.964981	0.969654	0.965557	0.966371	0.969368	0.970924	0.972283	0.968513	0.978608	0.989145	1.00424	1.03357	1.05936	1.09579	1.14109	0.976784	0.963179
1296.21	45.8385	0.956549	0.95809	0.9629	0.975816	0.985839	0.995155	0.992392	1.03214	1.08451	1.06593	1.13506	1.15565	1.19002	1.20776	1.21662	1.23345	1.2408	1.2667	1.26482	1.27508	1.26706	1.15511	0.944379	0.950732	0.977641	0.972065	0.972101	0.971564	0.976972	0.967492	0.967378	0.967623	0.969272	0.964222	0.964567	0.967729	0.97598	0.968649	0.966091	0.976778	0.98859	1.00203	1.03302	1.0611	1.09754	1.1421	0.977116	0.963394
1299.4	45.8923	0.956805	0.957701	0.963709	0.973803	0.984114	0.995666	0.992141	1.0279	1.08361	1.06957	1.13553	1.15384	1.19161	1.20696	1.21816	1.23076	1.24771	1.26652	1.26599	1.27375	1.26802	1.15648	0.946722	0.950075	0.979581	0.971127	0.971586	0.969003	0.978873	0.966844	0.967372	0.964649	0.969467	0.968101	0.966794	0.971361	0.971738	0.977284	0.968407	0.980175	0.987011	1.00451	1.03534	1.05997	1.10299	1.14387	0.978053	0.957344
1302.61	45.9462	0.955656	0.958714	0.958481	0.975768	0.983557	0.997194	0.991897	1.03277	1.08637	1.06598	1.13549	1.15775	1.19331	1.21611	1.21509	1.23434	1.24687	1.26064	1.26551	1.27372	1.27095	1.15588	0.946265	0.950905	0.976306	0.974022	0.975138	0.970521	0.98064	0.966234	0.966038	0.965107	0.97071	0.96486	0.96171	0.971037	0.975462	0.974882	0.967716	0.981907	0.987099	1.00467	1.03324	1.06494	1.10237	1.14528	0.978925	0.958781
1305.8	46	0.960475	0.96222	0.96082	0.977032	0.987163	0.998764	0.994584	1.03171	1.08887	1.06982	1.13704	1.15775	1.19127	1.21782	1.21714	1.23927	1.2444	1.26318	1.26628	1.27074	1.26628	1.16147	0.946066	0.950099	0.976979	0.970524	0.973181	0.971958	0.980522	0.968871	0.966043	0.968149	0.970095	0.965889	0.964437	0.970774	0.974232	0.976171	0.966675	0.980675	0.990576	1.00306	1.03561	1.06373	1.10383	1.14639	0.978862	0.96356
1309.08	46.0538	0.957101	0.960286	0.961043	0.973078	0.988511	0.996663	0.997596	1.03312	1.0901	1.0659	1.13652	1.15597	1.19104	1.2112	1.21699	1.2321	1.24492	1.26731	1.26917	1.27715	1.26978	1.15176	0.943127	0.951085	0.974067	0.970203	0.970873	0.974451	0.979858	0.96543	0.96832	0.968246	0.971207	0.965123	0.967882	0.97071	0.975713	0.973531	0.966425	0.981693	0.99154	1.0032	1.03477	1.06522	1.10191	1.14715	0.979093	0.960313
1312.42	46.1077	0.95716	0.959897	0.962475	0.974509	0.986881	0.994473	0.997264	1.03136	1.09014	1.06955	1.13511	1.16161	1.19534	1.21277	1.21816	1.23305	1.24776	1.27	1.26976	1.27698	1.26992	1.15165	0.943849	0.948925	0.978093	0.970317	0.972276	0.973093	0.977508	0.966425	0.9656	0.968313	0.973715	0.965591	0.964118	0.972645	0.975985	0.975147	0.970314	0.982729	0.990936	1.0056	1.03923	1.06881	1.1059	1.14883	0.977305	0.962674
1315.7	46.1615	0.959864	0.961925	0.964488	0.977014	0.988682	0.994904	0.99822	1.03235	1.09155	1.06886	1.13878	1.15685	1.19635	1.21096	1.22268	1.2384	1.24791	1.26454	1.26954	1.27269	1.26922	1.15809	0.945408	0.951827	0.975829	0.975459	0.973611	0.975797	0.975925	0.969336	0.967944	0.966961	0.971687	0.963234	0.966185	0.972397	0.976932	0.9726	0.971033	0.984903	0.993175	1.00568	1.03936	1.06656	1.10327	1.15132	0.978651	0.961828
1318.88	46.2154	0.958286	0.961535	0.964185	0.974576	0.988026	0.998296	0.999882	1.03311	1.08964	1.07384	1.13843	1.16083	1.19542	1.21284	1.22078	1.23449	1.25001	1.26439	1.26551	1.27183	1.2673	1.14789	0.947713	0.949883	0.976089	0.970229	0.977422	0.972288	0.981784	0.967984	0.969243	0.965843	0.971334	0.962654	0.968051	0.96652	0.975944	0.975371	0.969504	0.9843	0.995161	1.00667	1.03777	1.06671	1.111	1.15261	0.976919	0.956643
1322.11	46.2692	0.955917	0.959881	0.96332	0.976067	0.988913	0.997019	0.998938	1.03308	1.09305	1.0734	1.14384	1.16076	1.1983	1.21121	1.21957	1.23564	1.25067	1.26495	1.273	1.27666	1.26244	1.15397	0.945268	0.947854	0.981417	0.969646	0.972327	0.976294	0.979763	0.965907	0.969609	0.965962	0.971276	0.966232	0.968421	0.965854	0.976213	0.975097	0.973728	0.982841	0.992352	1.00829	1.04009	1.07061	1.10928	1.15181	0.97707	0.958251
1325.35	46.3231	0.959029	0.961272	0.964855	0.976278	0.990432	0.998352	0.999016	1.03447	1.09399	1.07581	1.13984	1.16194	1.19842	1.21553	1.22498	1.23948	1.24786	1.26338	1.27115	1.27314	1.26903	1.14753	0.943665	0.948351	0.980937	0.971222	0.973964	0.972934	0.979829	0.966593	0.966828	0.966176	0.971	0.963412	0.965578	0.967074	0.978714	0.97877	0.968246	0.984845	0.992772	1.0111	1.04197	1.07104	1.11347	1.15132	0.978882	0.962243
1328.59	46.3769	0.960113	0.958294	0.963117	0.974883	0.989312	0.99995	1.00043	1.03586	1.09674	1.07141	1.14459	1.16209	1.20008	1.21894	1.22472	1.23476	1.25054	1.26669	1.26793	1.27025	1.2687	1.1587	0.944284	0.951397	0.978546	0.97162	0.972149	0.97697	0.976918	0.96664	0.96579	0.96864	0.970948	0.963612	0.964827	0.970002	0.977447	0.978449	0.972124	0.98469	0.99363	1.01365	1.04261	1.07038	1.11257	1.15294	0.979835	0.962642
1331.73	46.4308	0.959231	0.959062	0.962284	0.975586	0.989945	0.998842	1.00354	1.03942	1.09811	1.07459	1.14213	1.16524	1.20154	1.21731	1.22348	1.23684	1.24908	1.26788	1.2649	1.27191	1.27125	1.15272	0.946352	0.948288	0.981266	0.971578	0.975911	0.971157	0.979562	0.967234	0.969173	0.970067	0.970042	0.96059	0.967976	0.972038	0.974181	0.976705	0.970155	0.982159	0.993156	1.01057	1.04308	1.07371	1.11343	1.15427	0.978974	0.964217
1334.94	46.4846	0.958294	0.961444	0.963408	0.978721	0.986617	0.998864	1.00109	1.03772	1.09672	1.07633	1.1445	1.16772	1.19851	1.21348	1.21852	1.23771	1.2482	1.26489	1.27492	1.27382	1.26874	1.15925	0.944105	0.950871	0.97856	0.9734	0.974484	0.974298	0.981386	0.969735	0.968248	0.969833	0.971142	0.96475	0.96905	0.972898	0.975838	0.976869	0.969771	0.982346	0.995717	1.01044	1.04151	1.07491	1.11496	1.15819	0.97983	0.963889
1338.24	46.5385	0.958429	0.961996	0.963583	0.976142	0.987784	0.998588	1.0024	1.03927	1.10066	1.07478	1.1473	1.16698	1.20328	1.21654	1.2243	1.23864	1.24994	1.2633	1.26957	1.27371	1.27132	1.15459	0.946453	0.948035	0.978512	0.970197	0.974634	0.974569	0.978913	0.972171	0.965483	0.967498	0.969926	0.966503	0.965606	0.970717	0.977577	0.980583	0.966745	0.990636	0.997442	1.0116	1.0441	1.07481	1.11684	1.1574	0.978334	0.962928
1341.53	46.5923	0.955861	0.963224	0.962033	0.977524	0.987963	1.00208	1.0046	1.04016	1.09668	1.07843	1.14912	1.16637	1.20219	1.22026	1.22341	1.23995	1.24824	1.26297	1.2684	1.27383	1.2681	1.15501	0.943662	0.948923	0.979589	0.969392	0.975341	0.972394	0.979251	0.966461	0.96759	0.96795	0.972303	0.964988	0.966505	0.972954	0.97698	0.976488	0.966764	0.987689	0.999619	1.01371	1.04533	1.07632	1.11629	1.1612	0.976647	0.963349
1344.73	46.6462	0.955555	0.961684	0.965437	0.977328	0.985395	1.00028	1.00602	1.04209	1.1004	1.07954	1.14835	1.16933	1.20262	1.21758	1.22215	1.23895	1.25004	1.26071	1.26966	1.27283	1.26903	1.1527	0.945649	0.948868	0.979782	0.968244	0.97747	0.974212	0.975876	0.966789	0.964352	0.968007	0.969326	0.964565	0.966918	0.974279	0.980754	0.97497	0.973286	0.986201	0.995404	1.01456	1.04774	1.07984	1.11533	1.16062	0.977463	0.96077
1347.93	46.7	0.957454	0.96222	0.966337	0.975996	0.987549	1.0021	1.00501	1.03739	1.10106	1.07909	1.14398	1.1671	1.20391	1.2203	1.22187	1.23653	1.24939	1.26321	1.26567	1.2728	1.26875	1.15214	0.947199	0.950368	0.978412	0.971339	0.974397	0.975022	0.977102	0.966413	0.96816	0.96754	0.97082	0.965107	0.968606	0.972198	0.977506	0.975801	0.971628	0.985536	0.999761	1.01551	1.04766	1.08194	1.11658	1.16238	0.977636	0.962167
1351.08	46.7538	0.958344	0.962396	0.966459	0.977021	0.990273	1.00179	1.00656	1.03977	1.09995	1.08078	1.14819	1.17032	1.20346	1.21863	1.22003	1.23882	1.24848	1.26579	1.26787	1.27359	1.26697	1.15391	0.945363	0.947645	0.978533	0.970736	0.97249	0.976062	0.978754	0.965582	0.969331	0.967439	0.972887	0.964448	0.967961	0.970983	0.97803	0.976595	0.971497	0.986168	0.99862	1.01582	1.04827	1.08344	1.12032	1.16253	0.97935	0.959331
1354.31	46.8077	0.957861	0.957134	0.962489	0.978136	0.989306	1.00114	1.00573	1.04266	1.10652	1.07909	1.15287	1.17549	1.20439	1.22111	1.22472	1.24276	1.24805	1.26753	1.26818	1.27139	1.26785	1.14939	0.944998	0.948042	0.97547	0.970834	0.974049	0.976257	0.979264	0.965708	0.967257	0.967926	0.973913	0.967328	0.970745	0.973271	0.978098	0.974157	0.972533	0.987756	0.999756	1.01705	1.04885	1.08334	1.12098	1.16209	0.976473	0.959871
1357.58	46.8615	0.958102	0.958063	0.961549	0.976438	0.989449	1.00276	1.0066	1.04542	1.10763	1.08193	1.15449	1.17208	1.2061	1.2207	1.22812	1.24422	1.24809	1.26269	1.26781	1.27406	1.2654	1.15276	0.946333	0.946823	0.977761	0.973896	0.974951	0.978526	0.976275	0.967642	0.965764	0.969853	0.971023	0.966229	0.96982	0.972525	0.975597	0.975183	0.97206	0.988948	0.998703	1.01407	1.05088	1.08165	1.11973	1.16238	0.980191	0.961545
1360.81	46.9154	0.961227	0.961346	0.965536	0.972403	0.989289	1.0022	1.00471	1.04357	1.1037	1.08501	1.1566	1.1738	1.20539	1.22186	1.22881	1.24068	1.24781	1.2656	1.26723	1.2727	1.26743	1.15471	0.946196	0.946984	0.978716	0.974576	0.977931	0.975228	0.978716	0.969114	0.966934	0.969008	0.969562	0.967112	0.969104	0.970793	0.980124	0.978975	0.969844	0.989225	1.00018	1.01638	1.05251	1.08576	1.12335	1.16406	0.97802	0.961898
1364.05	46.9692	0.959192	0.958994	0.964652	0.976388	0.989201	1.00344	1.01017	1.04589	1.10495	1.08739	1.15777	1.17558	1.20802	1.22368	1.22974	1.24163	1.25137	1.26509	1.26397	1.27203	1.26867	1.16089	0.946735	0.947617	0.978916	0.972809	0.97671	0.971851	0.980431	0.967998	0.970238	0.970833	0.972292	0.965409	0.969317	0.971299	0.978781	0.980083	0.974486	0.989214	1.00419	1.01936	1.05547	1.08605	1.12629	1.16889	0.97695	0.959001
1367.31	47.0231	0.95617	0.962352	0.96274	0.976784	0.993321	1.00549	1.00871	1.04229	1.11103	1.08799	1.16054	1.17281	1.2086	1.22391	1.22472	1.24111	1.24809	1.2625	1.26538	1.2729	1.26813	1.16297	0.945838	0.948395	0.980143	0.971996	0.974928	0.974574	0.981573	0.968574	0.970879	0.971224	0.973835	0.96543	0.968597	0.974813	0.979183	0.9777	0.975093	0.988732	1.00244	1.02056	1.05536	1.08577	1.12755	1.1683	0.977413	0.961571
1370.54	47.0769	0.960428	0.961944	0.96236	0.978391	0.991453	1.00426	1.01009	1.04775	1.11171	1.08683	1.16011	1.17339	1.2103	1.22374	1.2262	1.24039	1.24845	1.26246	1.2671	1.27315	1.26707	1.15811	0.944076	0.949093	0.979173	0.971067	0.976353	0.97585	0.981585	0.969759	0.969686	0.97191	0.973386	0.967893	0.969266	0.97534	0.980785	0.97941	0.973277	0.989101	1.00407	1.0192	1.05632	1.08908	1.12662	1.16836	0.979778	0.960702
1373.8	47.1308	0.960804	0.959075	0.963734	0.98032	0.990927	1.0077	1.01072	1.04672	1.10977	1.08826	1.15892	1.17677	1.20916	1.22007	1.22645	1.23977	1.24802	1.26393	1.26406	1.27308	1.26614	1.15665	0.947409	0.949977	0.980612	0.971089	0.976823	0.975964	0.980356	0.970032	0.970017	0.970012	0.972193	0.968687	0.970113	0.974991	0.979331	0.979842	0.975172	0.990274	1.00488	1.02245	1.05751	1.09037	1.12891	1.16969	0.97944	0.961621
1376.99	47.1846	0.959886	0.958466	0.966249	0.979138	0.992051	1.0066	1.01212	1.04641	1.1092	1.09126	1.15963	1.17699	1.20872	1.22314	1.22849	1.23937	1.2509	1.26808	1.26172	1.27296	1.26676	1.156	0.94709	0.95044	0.981587	0.970889	0.976047	0.976057	0.979513	0.969745	0.969192	0.968076	0.971856	0.967041	0.969378	0.97489	0.979019	0.97978	0.977543	0.990897	1.00311	1.02491	1.05691	1.08941	1.13037	1.17297	0.980313	0.964399
1380.24	47.2385	0.958779	0.959374	0.963822	0.976466	0.991211	1.00795	1.01464	1.04626	1.11346	1.09442	1.15915	1.18219	1.2104	1.22716	1.22968	1.2427	1.2508	1.26858	1.26476	1.27282	1.26803	1.15404	0.945025	0.95088	0.980515	0.972188	0.975347	0.977092	0.977067	0.971002	0.968328	0.968556	0.971167	0.964901	0.9698	0.974867	0.981405	0.979816	0.977427	0.993523	1.00532	1.02385	1.0579	1.09056	1.13062	1.1724	0.979363	0.96458
1383.5	47.2923	0.959217	0.95853	0.964641	0.976302	0.991252	1.00855	1.01531	1.05103	1.11378	1.09444	1.16179	1.18295	1.21069	1.22479	1.23052	1.24401	1.25372	1.26418	1.26706	1.27374	1.26649	1.15099	0.944171	0.95028	0.980345	0.972031	0.976217	0.977182	0.976601	0.969261	0.966932	0.968665	0.973985	0.967665	0.971771	0.974032	0.981993	0.978983	0.974559	0.994447	1.00964	1.0249	1.06247	1.09465	1.13351	1.17147	0.975328	0.964669
1386.77	47.3462	0.959149	0.961031	0.959934	0.978616	0.993046	1.01107	1.01587	1.05016	1.11046	1.09203	1.16226	1.18251	1.21216	1.22434	1.23141	1.24084	1.24981	1.26445	1.26367	1.27344	1.26593	1.15391	0.946147	0.950307	0.979808	0.971763	0.975032	0.976779	0.979114	0.967668	0.967442	0.968946	0.974116	0.969891	0.972313	0.974875	0.980462	0.980006	0.975725	0.993668	1.00875	1.02478	1.06268	1.09591	1.13202	1.1734	0.977508	0.961625
1390.02	47.4	0.958837	0.961497	0.961523	0.979495	0.992993	1.01028	1.01687	1.05321	1.11566	1.09236	1.16203	1.18336	1.21416	1.22613	1.23057	1.23986	1.24901	1.266	1.26465	1.27243	1.26675	1.15052	0.946823	0.95236	0.97787	0.973255	0.974244	0.977372	0.981129	0.970261	0.968025	0.968685	0.971685	0.968811	0.969305	0.973726	0.979694	0.980314	0.976522	0.993804	1.0085	1.02398	1.06281	1.09585	1.13079	1.17513	0.979569	0.959064
1393.29	47.4538	0.959568	0.959492	0.962454	0.976688	0.991365	1.00857	1.01559	1.05545	1.11582	1.09713	1.16417	1.18347	1.2157	1.22809	1.2308	1.24399	1.2491	1.2641	1.26757	1.27304	1.2678	1.14934	0.946198	0.952895	0.978787	0.971827	0.975201	0.975976	0.980999	0.97034	0.970346	0.968916	0.971889	0.969381	0.96904	0.972071	0.982092	0.980013	0.976841	0.994138	1.01043	1.02659	1.06503	1.09585	1.13424	1.17521	0.979101	0.960881
1396.49	47.5077	0.960608	0.961786	0.965138	0.9777	0.993256	1.00815	1.0177	1.05613	1.11545	1.09834	1.1643	1.18271	1.21701	1.22867	1.23208	1.24372	1.24938	1.26401	1.26607	1.27348	1.26759	1.1548	0.945683	0.95036	0.980628	0.97006	0.976103	0.975223	0.979974	0.96776	0.969589	0.969965	0.973204	0.969832	0.969838	0.97363	0.983623	0.98046	0.979624	0.993575	1.01108	1.02873	1.06542	1.09676	1.13761	1.17556	0.979082	0.960848
1399.7	47.5615	0.962451	0.961531	0.966973	0.976816	0.99394	1.0099	1.01942	1.05501	1.12038	1.09805	1.16514	1.18432	1.21556	1.22692	1.23254	1.24044	1.25246	1.26479	1.26397	1.27124	1.26879	1.15553	0.944913	0.949372	0.980753	0.97271	0.978529	0.976963	0.981365	0.967308	0.966023	0.970668	0.973412	0.968535	0.966895	0.974611	0.983684	0.981174	0.978596	0.994547	1.01172	1.02769	1.06329	1.09813	1.13838	1.17607	0.978561	0.960862
1402.89	47.6154	0.96165	0.963645	0.965495	0.976323	0.991845	1.01111	1.01984	1.05618	1.12388	1.09953	1.16729	1.18562	1.21571	1.22463	1.23106	1.24244	1.25196	1.26407	1.26599	1.27125	1.26913	1.15533	0.944978	0.949126	0.980085	0.972976	0.978807	0.975407	0.981265	0.967529	0.968972	0.969062	0.972727	0.969281	0.968189	0.976729	0.982501	0.982302	0.976355	0.996116	1.01053	1.02933	1.06434	1.10096	1.13742	1.17697	0.977389	0.960382
1406.1	47.6692	0.95915	0.962842	0.963953	0.977746	0.991155	1.01128	1.01875	1.05754	1.12635	1.10004	1.171	1.18469	1.21556	1.22721	1.23032	1.24374	1.25138	1.26169	1.26603	1.27404	1.26734	1.15388	0.94578	0.948259	0.978502	0.968964	0.976801	0.974332	0.981273	0.96898	0.969556	0.969823	0.972243	0.968797	0.972578	0.976873	0.980912	0.982272	0.977086	0.996623	1.0114	1.03145	1.06831	1.10167	1.14151	1.17952	0.9798	0.962253
1409.28	47.7231	0.959957	0.959834	0.96412	0.977818	0.993027	1.01163	1.01888	1.05682	1.12641	1.09988	1.17201	1.18741	1.21402	1.23016	1.23371	1.24403	1.25297	1.26183	1.26519	1.27444	1.26778	1.1499	0.946474	0.948664	0.980113	0.969429	0.976283	0.976012	0.983096	0.969436	0.967436	0.972867	0.97168	0.968088	0.974249	0.974994	0.983792	0.982221	0.979256	0.998058	1.01299	1.03117	1.06884	1.10058	1.14421	1.1807	0.980225	0.962356
1412.43	47.7769	0.962208	0.95979	0.964949	0.977347	0.994077	1.01191	1.02161	1.05719	1.12551	1.10126	1.17107	1.19074	1.21532	1.23003	1.23664	1.24722	1.2533	1.26402	1.26715	1.27313	1.26844	1.15089	0.946831	0.948188	0.98253	0.972875	0.975776	0.977566	0.982749	0.968833	0.968924	0.971156	0.96944	0.970061	0.971998	0.976437	0.983786	0.981804	0.981578	0.999993	1.01302	1.03034	1.0704	1.10314	1.14274	1.18427	0.978736	0.964508
1415.69	47.8308	0.959215	0.962963	0.968957	0.980048	0.995003	1.01329	1.02179	1.06083	1.12749	1.10406	1.17464	1.18942	1.21586	1.23033	1.23672	1.24733	1.2513	1.26358	1.26576	1.27161	1.26687	1.15609	0.947684	0.949406	0.97915	0.971497	0.975479	0.976856	0.981427	0.969786	0.969505	0.969858	0.969269	0.971191	0.971133	0.976913	0.981408	0.981356	0.981237	1.00061	1.01639	1.03248	1.07175	1.10631	1.14239	1.17992	0.980088	0.96321
1418.93	47.8846	0.959662	0.962985	0.970708	0.980476	0.996337	1.01442	1.02138	1.06295	1.12726	1.1049	1.17555	1.18891	1.21661	1.22787	1.23528	1.24524	1.2533	1.26509	1.26503	1.2717	1.26704	1.15535	0.947954	0.953012	0.977799	0.970822	0.977525	0.974599	0.978438	0.971385	0.968869	0.970531	0.973445	0.970707	0.972035	0.975721	0.984	0.981717	0.979373	0.995115	1.01195	1.03547	1.07583	1.10715	1.1451	1.18456	0.978131	0.965089
1422.22	47.9385	0.960166	0.961615	0.965404	0.981691	0.995183	1.01111	1.02288	1.0558	1.12448	1.10497	1.17458	1.1906	1.2199	1.22791	1.23419	1.24533	1.25617	1.26512	1.26582	1.27288	1.26859	1.15406	0.947071	0.952366	0.983438	0.972623	0.97878	0.976266	0.979408	0.973166	0.969096	0.971747	0.97435	0.971357	0.9714	0.977373	0.983014	0.982553	0.979156	0.995141	1.01607	1.03273	1.07865	1.10604	1.14583	1.19003	0.978059	0.962954
1425.48	47.9923	0.959749	0.960366	0.966889	0.981825	0.995797	1.01129	1.02158	1.05867	1.12673	1.10674	1.17629	1.19174	1.22067	1.23086	1.23644	1.24449	1.25309	1.26226	1.26566	1.27208	1.26387	1.15157	0.944878	0.952346	0.983849	0.971339	0.977226	0.975981	0.981398	0.971208	0.966451	0.972798	0.974993	0.969211	0.97026	0.97801	0.981752	0.98365	0.982931	1.00074	1.01552	1.03676	1.07258	1.10605	1.15036	1.18632	0.978192	0.962787
1428.71	48.0462	0.958459	0.963702	0.968632	0.977572	0.994091	1.01574	1.02403	1.06311	1.131	1.10714	1.17966	1.19355	1.22174	1.23154	1.23519	1.24564	1.25325	1.26215	1.2632	1.27377	1.2644	1.15009	0.945634	0.952485	0.98217	0.973881	0.977583	0.976675	0.981239	0.969088	0.965385	0.971799	0.974904	0.96933	0.971394	0.976106	0.984079	0.983766	0.985099	0.999746	1.01666	1.03785	1.07461	1.10689	1.15214	1.18574	0.979123	0.961345
1431.91	48.1	0.958744	0.965452	0.96835	0.97984	0.995419	1.01483	1.02737	1.06588	1.13247	1.10967	1.18131	1.19517	1.22381	1.23229	1.23809	1.24507	1.2549	1.26388	1.2631	1.27424	1.26718	1.1537	0.946883	0.950214	0.981888	0.975773	0.977461	0.973652	0.982145	0.969775	0.96541	0.971458	0.974992	0.970975	0.973391	0.977291	0.98537	0.985166	0.981293	1.00242	1.01674	1.03722	1.07797	1.11199	1.14931	1.18804	0.979935	0.96467
1435.23	48.1538	0.957521	0.961615	0.965816	0.979001	0.998813	1.01878	1.02738	1.06366	1.13248	1.11234	1.18051	1.19432	1.21822	1.23021	1.23619	1.2442	1.25561	1.26482	1.26504	1.26904	1.26697	1.15455	0.948613	0.94914	0.980308	0.974174	0.978656	0.979336	0.983595	0.968893	0.966089	0.970146	0.975837	0.969357	0.973122	0.979132	0.986373	0.983547	0.982645	1.00276	1.01471	1.03968	1.08107	1.11144	1.15032	1.18886	0.978743	0.963853
1438.51	48.2077	0.957177	0.961736	0.966669	0.977359	0.9988	1.01813	1.02785	1.06568	1.13187	1.11458	1.18018	1.195	1.21536	1.2293	1.23415	1.24476	1.25359	1.26573	1.26389	1.2669	1.26873	1.15525	0.945326	0.95155	0.979199	0.973945	0.979076	0.974662	0.982031	0.9693	0.972559	0.966583	0.973579	0.970259	0.971858	0.978336	0.986026	0.985067	0.981815	0.999594	1.02098	1.04187	1.08037	1.11414	1.15399	1.19018	0.97701	0.963377
1441.72	48.2615	0.959397	0.96171	0.96527	0.981281	0.995939	1.0172	1.02865	1.06848	1.13498	1.11144	1.17897	1.19599	1.21942	1.23137	1.2364	1.24718	1.25403	1.26478	1.26613	1.26979	1.26845	1.15591	0.945293	0.952543	0.983308	0.971237	0.977768	0.974538	0.985332	0.971486	0.973943	0.969141	0.973656	0.971788	0.969575	0.97743	0.985736	0.987912	0.98188	1.00094	1.02122	1.04211	1.0803	1.11003	1.15638	1.19169	0.977856	0.961106
1444.88	48.3154	0.959259	0.961598	0.965757	0.980737	0.996301	1.01719	1.03069	1.07159	1.13559	1.11218	1.18057	1.19594	1.22201	1.23265	1.23829	1.24677	1.25366	1.26561	1.26683	1.26996	1.26817	1.15392	0.94795	0.953719	0.984271	0.972363	0.979285	0.979769	0.985973	0.969595	0.969969	0.973464	0.974207	0.970644	0.970697	0.976698	0.984174	0.984831	0.984533	1.00477	1.02061	1.04402	1.08205	1.11702	1.15342	1.19198	0.977651	0.965111
1448.09	48.3692	0.958397	0.961452	0.965755	0.982362	0.997333	1.01989	1.03139	1.06572	1.13684	1.11332	1.18314	1.19608	1.22165	1.23233	1.23764	1.24384	1.25191	1.26497	1.26756	1.26974	1.26949	1.15499	0.945641	0.949407	0.980163	0.973752	0.979278	0.979313	0.982498	0.97152	0.972077	0.971574	0.97743	0.971257	0.974562	0.976736	0.986864	0.981504	0.983822	1.00467	1.01938	1.04483	1.08053	1.11762	1.15507	1.19187	0.978421	0.962858
1451.27	48.4231	0.957134	0.960828	0.963296	0.982527	0.996993	1.01943	1.03146	1.06838	1.13743	1.11416	1.18467	1.19536	1.21976	1.23444	1.23948	1.24305	1.25323	1.26554	1.26633	1.26867	1.26441	1.16063	0.947061	0.95062	0.976274	0.974562	0.978404	0.978292	0.985682	0.971442	0.968199	0.97273	0.975661	0.969444	0.970883	0.980089	0.98922	0.984678	0.985095	1.00502	1.02465	1.04624	1.08211	1.11883	1.15998	1.19279	0.979232	0.963167
1454.54	48.4769	0.95962	0.961873	0.966097	0.97922	0.997324	1.02051	1.03255	1.07117	1.13961	1.11659	1.17981	1.20001	1.22053	1.23151	1.23815	1.24627	1.2525	1.26365	1.26235	1.27236	1.26872	1.15425	0.946378	0.952972	0.97927	0.971566	0.978586	0.977733	0.987174	0.970458	0.968577	0.97364	0.973293	0.967586	0.972238	0.976898	0.989565	0.987102	0.986174	1.00701	1.02599	1.04522	1.08659	1.1193	1.16014	1.196	0.976535	0.964001
1457.78	48.5308	0.95997	0.963599	0.965957	0.980451	0.996431	1.02096	1.03722	1.06994	1.14301	1.11859	1.1831	1.20106	1.22443	1.2317	1.24461	1.24436	1.25932	1.26366	1.26484	1.27303	1.2673	1.14967	0.946325	0.954308	0.978678	0.973683	0.979119	0.978087	0.983028	0.968819	0.968574	0.971612	0.976384	0.971384	0.972302	0.977579	0.988331	0.984685	0.984311	1.0069	1.02499	1.05116	1.0894	1.12104	1.16084	1.19782	0.979715	0.962251
1461.01	48.5846	0.958454	0.962038	0.966706	0.981654	0.995835	1.02164	1.03599	1.07053	1.14083	1.11746	1.18275	1.2022	1.2266	1.2335	1.23623	1.2469	1.25626	1.26432	1.26409	1.27405	1.26618	1.1518	0.946769	0.952443	0.983523	0.976059	0.976724	0.977987	0.980772	0.969732	0.969174	0.970007	0.973063	0.970848	0.970276	0.977384	0.984857	0.982981	0.982176	1.00625	1.02351	1.05015	1.0894	1.12171	1.16159	1.1973	0.982847	0.961656
1464.2	48.6385	0.957835	0.964725	0.965822	0.983108	0.99808	1.02302	1.03719	1.06851	1.14035	1.12138	1.18489	1.19782	1.22614	1.2373	1.23591	1.24374	1.25593	1.26153	1.26536	1.26933	1.2654	1.15287	0.95011	0.95162	0.98429	0.975589	0.978977	0.979664	0.985309	0.971989	0.969059	0.972446	0.973097	0.971812	0.973938	0.974236	0.987044	0.985705	0.984152	1.00624	1.02788	1.05408	1.08933	1.12164	1.16175	1.1961	0.979883	0.961595
1467.49	48.6923	0.957091	0.965395	0.967208	0.979674	1.00039	1.02148	1.03862	1.07382	1.14441	1.12272	1.18535	1.20079	1.22655	1.22954	1.23978	1.2435	1.25488	1.26624	1.26335	1.27288	1.26626	1.15217	0.94634	0.950649	0.980042	0.97445	0.981285	0.975658	0.987995	0.971029	0.967455	0.972625	0.978224	0.971881	0.974288	0.977005	0.987921	0.986802	0.987485	1.00542	1.02756	1.0526	1.09169	1.12292	1.16227	1.19882	0.980718	0.963398
1470.79	48.7462	0.958716	0.966505	0.966036	0.980141	0.999824	1.02151	1.03889	1.07823	1.14423	1.12314	1.18586	1.20164	1.22222	1.22904	1.23794	1.24625	1.2519	1.26411	1.26586	1.27425	1.26623	1.15536	0.945876	0.952346	0.977914	0.972274	0.980994	0.975069	0.987193	0.972228	0.97324	0.971325	0.973863	0.969945	0.972002	0.978535	0.988885	0.987444	0.985771	1.01236	1.02649	1.05108	1.09353	1.12616	1.16135	1.20154	0.979463	0.964498
1473.96	48.8	0.959135	0.965546	0.964339	0.980087	0.995915	1.02679	1.04099	1.07811	1.1425	1.12524	1.19284	1.20342	1.22408	1.23011	1.23877	1.24784	1.25478	1.26437	1.2633	1.27451	1.26644	1.15724	0.947321	0.948349	0.977919	0.973863	0.981068	0.976472	0.982505	0.973834	0.969778	0.971345	0.97456	0.967689	0.973197	0.974893	0.990073	0.988452	0.988608	1.01258	1.02904	1.05349	1.0951	1.12392	1.16076	1.199	0.981399	0.963868
1477.19	48.8538	0.959108	0.965953	0.96485	0.980561	0.99591	1.02844	1.04099	1.08055	1.14314	1.12391	1.19337	1.20331	1.22093	1.23173	1.24052	1.24857	1.25455	1.2625	1.26539	1.27266	1.26501	1.15366	0.947354	0.949269	0.981842	0.971601	0.979436	0.978678	0.984329	0.972439	0.969857	0.973858	0.971856	0.972378	0.974704	0.980019	0.989454	0.991687	0.98515	1.01156	1.03116	1.05525	1.09427	1.13061	1.16615	1.20206	0.980519	0.960658
1480.48	48.9077	0.960074	0.962395	0.967956	0.981484	0.996199	1.02485	1.04214	1.07913	1.14971	1.12535	1.18916	1.20605	1.22695	1.23485	1.2424	1.25085	1.25801	1.26131	1.26572	1.27181	1.26634	1.15089	0.946611	0.952034	0.976034	0.974967	0.980853	0.976187	0.983008	0.971995	0.9698	0.974843	0.977129	0.968493	0.973437	0.980736	0.989957	0.992176	0.986752	1.01132	1.034	1.05612	1.09397	1.13245	1.16743	1.20024	0.98235	0.959832
1483.76	48.9615	0.959823	0.962679	0.967251	0.984549	0.999017	1.02797	1.04338	1.07852	1.15047	1.1289	1.19194	1.20498	1.22723	1.23408	1.24366	1.24806	1.25485	1.26014	1.26838	1.27231	1.2685	1.15097	0.946173	0.948057	0.979558	0.974459	0.977289	0.979522	0.986857	0.971484	0.971289	0.970672	0.974389	0.973555	0.972949	0.978244	0.989177	0.986743	0.988486	1.01261	1.03533	1.05588	1.09694	1.13214	1.16975	1.20109	0.979531	0.96554
1486.99	49.0154	0.960369	0.961799	0.970041	0.979396	0.998768	1.0272	1.0445	1.08335	1.15089	1.12785	1.18733	1.20633	1.22711	1.23475	1.23732	1.24826	1.25488	1.26855	1.26421	1.27333	1.26613	1.15317	0.949071	0.954255	0.982371	0.975611	0.980384	0.977027	0.982088	0.97058	0.971224	0.972119	0.975225	0.973495	0.976037	0.977969	0.987998	0.989177	0.989113	1.01276	1.03674	1.05683	1.09845	1.1327	1.16965	1.20348	0.981625	0.96347
1490.15	49.0692	0.957892	0.962311	0.969184	0.980203	1.00082	1.02833	1.04597	1.08413	1.15133	1.12952	1.18773	1.20802	1.22864	1.2344	1.23944	1.24813	1.2545	1.26369	1.26308	1.27264	1.26328	1.14877	0.950003	0.954051	0.979146	0.971619	0.978892	0.973361	0.981882	0.973436	0.973918	0.975172	0.979144	0.972416	0.973431	0.97829	0.992072	0.992005	0.99069	1.01326	1.03894	1.05872	1.09514	1.13442	1.17254	1.20608	0.978644	0.964565
1493.43	49.1231	0.96313	0.964116	0.967814	0.98449	1.00088	1.02999	1.04541	1.08552	1.15319	1.13492	1.1923	1.2094	1.22796	1.23655	1.24022	1.24674	1.25055	1.26649	1.263	1.2718	1.26275	1.15839	0.946545	0.955293	0.98386	0.975682	0.978949	0.979121	0.98184	0.970268	0.9726	0.973624	0.97909	0.971356	0.973614	0.978422	0.990917	0.992144	0.989656	1.0141	1.03885	1.06242	1.10036	1.13727	1.17348	1.20604	0.980096	0.966361
1496.76	49.1769	0.964772	0.965516	0.9666	0.985176	1.00031	1.03286	1.04546	1.08935	1.15265	1.1333	1.19488	1.2089	1.22887	1.23642	1.24028	1.25326	1.25295	1.2647	1.26375	1.27126	1.26503	1.15645	0.94773	0.952453	0.978839	0.973388	0.973897	0.980454	0.983075	0.972228	0.972274	0.975439	0.977075	0.977218	0.973525	0.981433	0.991119	0.989231	0.991635	1.01563	1.0371	1.06453	1.10174	1.13691	1.17436	1.20591	0.982626	0.969613
1499.98	49.2308	0.960668	0.962282	0.968577	0.980821	1.00074	1.03069	1.04726	1.08348	1.15352	1.13632	1.19555	1.212	1.22699	1.23789	1.24235	1.24957	1.25355	1.26331	1.26189	1.2713	1.26014	1.15521	0.948294	0.954084	0.983076	0.975091	0.981897	0.976674	0.98363	0.973657	0.968924	0.978037	0.978573	0.973387	0.974481	0.981184	0.99101	0.990928	0.994415	1.01373	1.03818	1.06406	1.10381	1.13888	1.17311	1.20398	0.981917	0.969387
1503.07	49.2846	0.962753	0.965383	0.969516	0.985267	1.00214	1.03167	1.04868	1.08602	1.15417	1.13799	1.1959	1.21261	1.232	1.23809	1.24275	1.25447	1.25101	1.26172	1.26361	1.26907	1.26665	1.15706	0.947218	0.953663	0.978367	0.973805	0.983823	0.981866	0.986525	0.971786	0.974406	0.974725	0.978614	0.972178	0.976392	0.978354	0.99065	0.991564	0.992961	1.01375	1.04189	1.06477	1.10656	1.13835	1.1758	1.20637	0.981601	0.96503
1506.25	49.3385	0.959596	0.963501	0.968414	0.981641	1.00185	1.03174	1.05361	1.08616	1.15707	1.13372	1.19711	1.21022	1.22744	1.23387	1.24537	1.24636	1.25551	1.26138	1.26395	1.27321	1.26485	1.1585	0.951238	0.951522	0.981338	0.973825	0.979489	0.979734	0.985091	0.97334	0.973265	0.974626	0.97581	0.973604	0.973565	0.981266	0.991876	0.991251	0.993915	1.01856	1.04138	1.06447	1.11044	1.13781	1.17537	1.20436	0.981676	0.965163
1509.47	49.3923	0.959464	0.964546	0.968103	0.978583	1.00152	1.03228	1.05241	1.08619	1.1583	1.13824	1.19828	1.21	1.2316	1.23517	1.24723	1.24662	1.25316	1.26197	1.26123	1.27059	1.26291	1.15543	0.947345	0.951342	0.978637	0.971824	0.980514	0.980216	0.98886	0.970574	0.968866	0.97645	0.976635	0.974393	0.975894	0.981026	0.991711	0.995357	0.992144	1.02113	1.04148	1.06835	1.1056	1.14491	1.17767	1.2091	0.984233	0.964133
1512.73	49.4462	0.959045	0.96336	0.970221	0.985039	1.00144	1.03482	1.05303	1.09032	1.1593	1.13788	1.20016	1.20859	1.22505	1.23538	1.24351	1.25135	1.2526	1.2627	1.26393	1.27204	1.26881	1.15145	0.947665	0.951659	0.982504	0.976763	0.977595	0.982196	0.987112	0.974359	0.972526	0.972694	0.973224	0.976518	0.975759	0.981816	0.993219	0.994514	0.995657	1.02234	1.04294	1.06885	1.10827	1.14571	1.17792	1.21057	0.982116	0.964066
1515.99	49.5	0.959627	0.965999	0.969969	0.98433	1.00241	1.03582	1.05659	1.09198	1.1606	1.14082	1.19843	1.21004	1.23052	1.23631	1.24243	1.24748	1.24815	1.26324	1.2636	1.27035	1.26431	1.15512	0.947832	0.952575	0.980289	0.974212	0.979364	0.983273	0.986121	0.97172	0.975202	0.97439	0.978799	0.974094	0.974267	0.979459	0.993185	0.991871	0.991035	1.01954	1.04518	1.07169	1.10862	1.14376	1.18028	1.20709	0.98156	0.96646
1519.28	49.5538	0.959741	0.964566	0.97011	0.982223	0.999045	1.03961	1.05902	1.08687	1.16021	1.13805	1.19868	1.21188	1.23289	1.2392	1.2418	1.24659	1.25397	1.26349	1.26419	1.2697	1.2625	1.14872	0.949739	0.952679	0.984271	0.974214	0.979429	0.981141	0.985209	0.971747	0.973053	0.972953	0.975031	0.973691	0.974634	0.978272	0.992471	0.992739	0.993058	1.0231	1.04491	1.07183	1.10679	1.14511	1.18343	1.20922	0.979982	0.962469
1522.54	49.6077	0.959699	0.964635	0.966909	0.981553	1.00205	1.04059	1.05809	1.09076	1.16081	1.1397	1.20123	1.21345	1.22928	1.23862	1.2432	1.25049	1.25674	1.26079	1.26544	1.26814	1.26319	1.15116	0.947205	0.952324	0.985924	0.973641	0.97819	0.980826	0.988732	0.974045	0.974931	0.97685	0.979479	0.972424	0.977308	0.980155	0.996478	0.994982	0.999361	1.01958	1.0472	1.0747	1.11183	1.14629	1.1833	1.21115	0.984125	0.964376
1525.78	49.6615	0.961872	0.963158	0.969703	0.98506	1.00326	1.04117	1.0609	1.09206	1.16261	1.14309	1.2002	1.20951	1.22989	1.23901	1.24097	1.24901	1.25204	1.26257	1.26555	1.26789	1.26356	1.14818	0.947453	0.951257	0.984785	0.977662	0.976623	0.97863	0.987782	0.974129	0.973449	0.975615	0.97726	0.973755	0.975701	0.981438	0.997888	0.996414	0.996243	1.02367	1.04607	1.07433	1.11445	1.14771	1.18346	1.21367	0.983477	0.964433
1528.94	49.7154	0.962258	0.961656	0.969045	0.985769	1.00381	1.0432	1.06124	1.09381	1.16441	1.14497	1.19918	1.21193	1.2327	1.23947	1.23854	1.24958	1.2521	1.26147	1.26803	1.26999	1.265	1.14858	0.947591	0.955429	0.984647	0.974097	0.980188	0.981534	0.986848	0.971773	0.973658	0.974894	0.975638	0.973753	0.978915	0.978393	0.997225	0.997034	0.99619	1.02055	1.05345	1.07421	1.11608	1.15033	1.18502	1.21371	0.982019	0.964544
1532.1	49.7692	0.960394	0.964621	0.971279	0.982477	1.00276	1.04063	1.05752	1.09523	1.16669	1.14895	1.20112	1.21203	1.23428	1.23496	1.23858	1.24882	1.25685	1.26232	1.26685	1.27014	1.2631	1.1556	0.945624	0.952974	0.9817	0.975267	0.9784	0.977663	0.987162	0.970752	0.974869	0.974138	0.974995	0.973888	0.97643	0.982261	0.994568	0.996722	0.996034	1.02222	1.05042	1.07408	1.11508	1.15016	1.1861	1.21358	0.979651	0.962997
1535.36	49.8231	0.961857	0.964387	0.971306	0.981375	1.00308	1.04078	1.06079	1.09504	1.16635	1.14885	1.20231	1.21708	1.23158	1.23505	1.24316	1.25209	1.25728	1.26023	1.26026	1.27095	1.26544	1.15337	0.947838	0.951629	0.981178	0.97512	0.978221	0.979892	0.987067	0.97393	0.974074	0.976568	0.975789	0.971054	0.976293	0.983275	0.991977	0.996117	0.99669	1.02354	1.05218	1.07775	1.11538	1.15392	1.18569	1.21211	0.985085	0.966027
1538.63	49.8769	0.961102	0.966565	0.969185	0.983999	1.00857	1.04233	1.06074	1.09397	1.16743	1.14775	1.20409	1.21298	1.23779	1.23962	1.24417	1.2488	1.2547	1.26421	1.25884	1.26685	1.2634	1.14867	0.946571	0.952054	0.980337	0.976617	0.979405	0.97961	0.986439	0.972971	0.973404	0.975162	0.977109	0.977977	0.977508	0.983273	0.994156	0.995535	0.99797	1.02534	1.05244	1.07829	1.11847	1.15395	1.18788	1.21391	0.984397	0.96504
1541.87	49.9308	0.959918	0.96411	0.968779	0.982799	1.00708	1.04279	1.0639	1.09896	1.17096	1.1479	1.20526	1.21589	1.23725	1.23901	1.24702	1.24641	1.2525	1.26355	1.26073	1.26906	1.26322	1.154	0.948695	0.95288	0.980618	0.970734	0.98146	0.981112	0.98665	0.973896	0.972134	0.975101	0.981131	0.972142	0.980849	0.982156	0.995973	0.998844	0.997465	1.02649	1.05674	1.07905	1.11975	1.15431	1.18881	1.2139	0.9809	0.964267
1545.11	49.9846	0.963098	0.965531	0.967743	0.985481	1.00615	1.04144	1.06477	1.09471	1.16979	1.14767	1.2023	1.21647	1.23275	1.23567	1.24579	1.24784	1.25236	1.26755	1.26273	1.2711	1.26646	1.15729	0.947438	0.953203	0.98626	0.972932	0.980527	0.98151	0.987285	0.971155	0.972974	0.975992	0.977183	0.974017	0.977604	0.983097	0.998179	0.997255	1.00035	1.02641	1.05719	1.08039	1.12311	1.15573	1.18958	1.2147	0.982031	0.965013
1548.26	50.0385	0.964093	0.965597	0.96831	0.985872	1.00605	1.04606	1.06855	1.09932	1.17095	1.14993	1.20535	1.21755	1.23398	1.23626	1.24409	1.2509	1.25308	1.26711	1.26315	1.27147	1.26812	1.1521	0.947473	0.952383	0.984384	0.974147	0.981373	0.980159	0.985624	0.972548	0.973051	0.975225	0.975496	0.975279	0.980182	0.985734	0.998448	1.0022	0.999948	1.02945	1.0554	1.08379	1.12234	1.15749	1.19183	1.21573	0.983837	0.968641
1551.48	50.0923	0.962537	0.962783	0.970253	0.986825	1.00645	1.04393	1.06821	1.10128	1.17039	1.15415	1.20659	1.21692	1.23627	1.23587	1.24401	1.25105	1.25532	1.26196	1.26299	1.26711	1.2672	1.15415	0.949622	0.953819	0.982849	0.974344	0.981268	0.97993	0.986672	0.975597	0.971929	0.973826	0.976929	0.974263	0.980016	0.984539	0.997138	1.00209	0.999916	1.02899	1.05627	1.08257	1.12482	1.15744	1.19008	1.21702	0.9856	0.967067
1554.73	50.1462	0.961427	0.963648	0.967819	0.986508	1.00709	1.04603	1.07066	1.10337	1.17179	1.15091	1.20789	1.21856	1.23578	1.23856	1.24441	1.2508	1.25564	1.26038	1.2616	1.2697	1.26497	1.15833	0.949509	0.954539	0.981084	0.976647	0.980231	0.978101	0.985955	0.97433	0.97215	0.97811	0.980723	0.974547	0.981018	0.986644	0.993845	0.999815	1.00038	1.0292	1.05905	1.08777	1.12192	1.15988	1.19295	1.21842	0.979459	0.964171
1558	50.2	0.958864	0.962316	0.964381	0.986323	1.00249	1.05284	1.07134	1.10395	1.17254	1.15805	1.20687	1.21926	1.2378	1.23726	1.24289	1.24634	1.25849	1.26306	1.263	1.27053	1.26467	1.15709	0.948161	0.951992	0.983345	0.976156	0.980178	0.980449	0.986323	0.974861	0.972672	0.97439	0.980475	0.973981	0.978153	0.986627	0.995958	0.999402	1.00271	1.02941	1.05927	1.08661	1.12572	1.15989	1.19419	1.21889	0.981842	0.964092
1561.27	50.2538	0.961978	0.964203	0.967243	0.987703	1.00554	1.05303	1.07143	1.10706	1.17622	1.15401	1.2083	1.21822	1.23277	1.23992	1.24737	1.24961	1.25427	1.26568	1.26371	1.2688	1.26437	1.15773	0.950059	0.952779	0.981556	0.976937	0.980472	0.978833	0.98578	0.972924	0.972615	0.975571	0.978772	0.975647	0.972922	0.983847	0.997558	1.00044	1.00361	1.03158	1.06149	1.08929	1.12989	1.16266	1.19426	1.21896	0.984322	0.965925
1564.52	50.3077	0.964269	0.962831	0.969793	0.984987	1.00424	1.04963	1.07385	1.10846	1.17553	1.15799	1.2082	1.22371	1.23362	1.23806	1.24758	1.25058	1.25365	1.26354	1.26269	1.27292	1.25948	1.16157	0.94938	0.952853	0.984045	0.974308	0.980244	0.97939	0.986995	0.974794	0.975541	0.978845	0.979552	0.976317	0.973907	0.983669	0.99577	0.99998	1.00317	1.03386	1.06213	1.09022	1.12959	1.1633	1.19688	1.22207	0.984459	0.965294
1567.66	50.3615	0.963818	0.964744	0.96837	0.986424	1.00522	1.05208	1.07236	1.1085	1.17593	1.15617	1.2081	1.22073	1.23456	1.23865	1.24699	1.25209	1.25457	1.26224	1.26425	1.27187	1.26148	1.15648	0.949652	0.953758	0.983272	0.977124	0.979359	0.982174	0.985258	0.976528	0.978352	0.978443	0.979153	0.976678	0.975072	0.984778	0.999006	0.999346	1.00358	1.03348	1.06488	1.09166	1.13089	1.16168	1.19428	1.22318	0.979237	0.964934
1570.85	50.4154	0.962322	0.965348	0.969115	0.985989	1.00564	1.04955	1.07589	1.10665	1.1776	1.15858	1.20901	1.21843	1.23672	1.24244	1.24364	1.24997	1.25492	1.26003	1.26351	1.27139	1.26313	1.15238	0.948944	0.956398	0.985976	0.977113	0.982176	0.981574	0.984989	0.975255	0.974051	0.976886	0.979454	0.977985	0.976936	0.98516	1.00078	1.00095	1.00411	1.03382	1.06516	1.09407	1.13415	1.1618	1.19571	1.22091	0.980823	0.963982
1574.18	50.4692	0.962156	0.964703	0.968139	0.986868	1.00703	1.05067	1.07518	1.10956	1.17709	1.15839	1.21036	1.21888	1.23589	1.24252	1.2419	1.24993	1.25425	1.26205	1.26157	1.26798	1.26333	1.14923	0.949897	0.956372	0.989655	0.974811	0.979744	0.981877	0.985539	0.975103	0.972591	0.977735	0.978829	0.975186	0.980337	0.986321	1.00242	1.00228	1.00479	1.03578	1.06744	1.09201	1.1361	1.16511	1.19624	1.22576	0.982648	0.967736
1577.49	50.5231	0.960703	0.968795	0.96761	0.986051	1.01026	1.0509	1.07888	1.11202	1.1774	1.162	1.2133	1.22124	1.2342	1.2377	1.24592	1.24886	1.25645	1.25963	1.25967	1.26808	1.26151	1.14744	0.950235	0.953849	0.987106	0.975429	0.978712	0.982333	0.987021	0.976451	0.974389	0.976176	0.980704	0.975541	0.978774	0.986417	1.00186	1.00171	1.00764	1.03588	1.06822	1.09023	1.13515	1.16477	1.19612	1.2235	0.981802	0.966793
1580.66	50.5769	0.961605	0.966473	0.970771	0.985653	1.00948	1.05316	1.08219	1.11158	1.17961	1.1613	1.21311	1.22461	1.2345	1.23674	1.24504	1.24958	1.25291	1.26056	1.257	1.2708	1.26238	1.15151	0.948898	0.952631	0.984554	0.977576	0.979693	0.981425	0.986297	0.975535	0.974573	0.976854	0.979205	0.978515	0.981422	0.987143	0.998866	1.00141	1.00772	1.03533	1.06453	1.09203	1.13319	1.16589	1.20099	1.22224	0.981509	0.96421
1583.86	50.6308	0.963787	0.964093	0.969928	0.984241	1.0095	1.05558	1.08027	1.11437	1.18396	1.16065	1.21155	1.22488	1.23591	1.23967	1.24758	1.2484	1.25315	1.26326	1.26011	1.27318	1.26549	1.15293	0.94951	0.952398	0.980585	0.977392	0.979049	0.983044	0.986705	0.975012	0.974429	0.97804	0.977371	0.978909	0.980673	0.986448	1.00132	1.00299	1.00901	1.03701	1.06781	1.09787	1.13596	1.1652	1.20096	1.22355	0.983633	0.965179
1587.04	50.6846	0.96218	0.965035	0.971363	0.984434	1.0115	1.05675	1.08032	1.11408	1.18167	1.1636	1.213	1.22216	1.23836	1.24156	1.24931	1.24846	1.25434	1.26347	1.26373	1.26951	1.26265	1.15662	0.950025	0.95392	0.979086	0.974743	0.980258	0.983815	0.986835	0.971718	0.973919	0.976695	0.979093	0.978702	0.97817	0.985166	1.00333	1.00339	1.0093	1.03943	1.07081	1.10156	1.13824	1.16496	1.19863	1.22278	0.985286	0.966317
1590.26	50.7385	0.959715	0.967396	0.967655	0.987433	1.01145	1.05639	1.08356	1.1139	1.18248	1.16479	1.21301	1.22233	1.23519	1.24084	1.2476	1.25076	1.25711	1.26154	1.26125	1.26687	1.26233	1.15816	0.950559	0.954686	0.979921	0.974237	0.981068	0.983077	0.986107	0.971672	0.97535	0.976138	0.979136	0.976774	0.978067	0.987759	1.00313	1.00477	1.01017	1.03914	1.07001	1.10106	1.14022	1.16842	1.20074	1.22318	0.984711	0.96712
1593.51	50.7923	0.963219	0.966963	0.970309	0.988207	1.01223	1.05604	1.0847	1.1168	1.18381	1.165	1.21376	1.22166	1.23418	1.23905	1.24687	1.25011	1.25822	1.26082	1.26167	1.26779	1.26311	1.15839	0.950164	0.953331	0.983781	0.974283	0.979008	0.98036	0.98688	0.974766	0.976082	0.978404	0.981223	0.975402	0.979513	0.98925	1.00549	1.00557	1.01068	1.03948	1.06916	1.10102	1.13917	1.17096	1.20427	1.22543	0.98312	0.967264
1596.8	50.8462	0.959949	0.96669	0.970798	0.985923	1.01263	1.05925	1.08458	1.11931	1.1839	1.1644	1.21262	1.22004	1.23658	1.23863	1.24777	1.24814	1.25578	1.26532	1.26204	1.26768	1.26316	1.15739	0.950421	0.952055	0.982297	0.974744	0.978579	0.98297	0.987574	0.975948	0.974984	0.979059	0.98262	0.976935	0.981152	0.988233	1.00527	1.00544	1.01093	1.03957	1.07133	1.10206	1.13914	1.17145	1.20283	1.22295	0.981443	0.964956
1600.04	50.9	0.960167	0.964697	0.968786	0.987001	1.0133	1.05965	1.08657	1.11806	1.18611	1.16616	1.21243	1.22103	1.23544	1.24015	1.24517	1.24954	1.25603	1.26562	1.26199	1.26907	1.26497	1.15573	0.951305	0.953256	0.98119	0.977189	0.980075	0.982572	0.989138	0.974964	0.974335	0.977325	0.978626	0.977678	0.981177	0.990026	1.00281	1.00441	1.01306	1.03952	1.07467	1.10455	1.14238	1.17415	1.20381	1.22307	0.982677	0.966298
1603.29	50.9538	0.962849	0.964784	0.969468	0.987036	1.01331	1.05983	1.0886	1.12254	1.18661	1.16801	1.21427	1.22314	1.23574	1.23822	1.24506	1.24826	1.25699	1.26227	1.26127	1.26969	1.26299	1.15377	0.950229	0.953181	0.984684	0.978738	0.980799	0.981738	0.989145	0.972575	0.973795	0.977066	0.978411	0.977605	0.979917	0.988914	1.00398	1.00506	1.01378	1.04431	1.07448	1.1035	1.14259	1.17731	1.20678	1.22494	0.982282	0.968917
1606.47	51.0077	0.962325	0.964296	0.970728	0.985481	1.0134	1.06244	1.08962	1.12534	1.18379	1.16806	1.21675	1.2236	1.23694	1.23903	1.2467	1.24817	1.2553	1.26405	1.26011	1.27085	1.26229	1.15144	0.950157	0.953858	0.984557	0.976838	0.98089	0.983566	0.988065	0.973528	0.975686	0.976118	0.979091	0.978043	0.980876	0.988432	1.00442	1.00727	1.01445	1.04677	1.07474	1.10193	1.14422	1.1769	1.20555	1.22558	0.981306	0.966844
1609.68	51.0615	0.963841	0.965101	0.970384	0.988213	1.01425	1.06547	1.08945	1.12479	1.18563	1.16735	1.22013	1.22489	1.23595	1.24294	1.24776	1.24947	1.25533	1.26485	1.26353	1.27114	1.26523	1.15292	0.950646	0.955047	0.984209	0.975242	0.979875	0.981206	0.988873	0.97788	0.976515	0.975547	0.977979	0.977865	0.983401	0.991767	1.00088	1.0067	1.01408	1.04537	1.0743	1.10502	1.14466	1.1756	1.20355	1.22761	0.983178	0.966142
1612.92	51.1154	0.962585	0.967997	0.970472	0.988278	1.01349	1.06598	1.09017	1.12829	1.18729	1.16647	1.21771	1.2254	1.23687	1.24332	1.24733	1.2501	1.25693	1.26318	1.26398	1.26941	1.26652	1.15593	0.949808	0.956189	0.985008	0.976418	0.981212	0.9802	0.989546	0.979635	0.976529	0.977014	0.977715	0.977455	0.983421	0.991531	1.00196	1.00869	1.01548	1.04765	1.07604	1.10824	1.14524	1.17811	1.20793	1.23134	0.984499	0.96559
1616.16	51.1692	0.96166	0.968072	0.971209	0.986601	1.01189	1.06644	1.09282	1.12872	1.18632	1.16953	1.21375	1.22545	1.23875	1.24255	1.24609	1.25095	1.25647	1.26259	1.26249	1.2693	1.26545	1.15806	0.949495	0.956998	0.984784	0.976773	0.983378	0.981668	0.988636	0.976879	0.977387	0.978166	0.978671	0.978354	0.983965	0.991923	1.00436	1.01129	1.01489	1.05057	1.08175	1.11078	1.1484	1.18077	1.20512	1.22598	0.983955	0.964707
1619.37	51.2231	0.965153	0.966305	0.971865	0.987852	1.014	1.06663	1.09475	1.12388	1.18969	1.17262	1.21539	1.22689	1.23799	1.2412	1.24783	1.24965	1.25594	1.26008	1.26404	1.26911	1.26384	1.15773	0.949824	0.954373	0.983641	0.977314	0.982906	0.982896	0.987787	0.975285	0.975699	0.979845	0.981597	0.977959	0.982333	0.993163	1.00232	1.01104	1.01225	1.05024	1.08348	1.11022	1.15013	1.18217	1.20219	1.23023	0.986918	0.967645
1622.56	51.2769	0.966195	0.967284	0.972859	0.986596	1.0163	1.0653	1.09548	1.12386	1.1913	1.17162	1.21775	1.22657	1.2379	1.24008	1.24767	1.24972	1.25633	1.25966	1.2628	1.26819	1.26307	1.15559	0.950436	0.953137	0.984884	0.977696	0.981844	0.9812	0.988483	0.976242	0.976734	0.979333	0.982862	0.976592	0.981445	0.991346	1.00289	1.01003	1.01429	1.05062	1.0837	1.11138	1.15416	1.17751	1.209	1.23072	0.982996	0.967321
1625.84	51.3308	0.965135	0.968032	0.971955	0.987217	1.01462	1.06738	1.09607	1.12769	1.19195	1.17097	1.21801	1.22789	1.24025	1.2399	1.24615	1.2523	1.25624	1.26159	1.26123	1.26602	1.26245	1.15577	0.951467	0.95225	0.98575	0.978707	0.979687	0.981742	0.989057	0.9772	0.978131	0.979058	0.981925	0.976151	0.983933	0.989902	1.00356	1.00993	1.01422	1.05311	1.0844	1.11236	1.15489	1.17813	1.20717	1.23189	0.983493	0.966514
1629.11	51.3846	0.964907	0.968462	0.971581	0.988246	1.01439	1.07066	1.09755	1.13084	1.19311	1.17211	1.21616	1.22848	1.24068	1.23813	1.24691	1.25193	1.25366	1.26191	1.26104	1.2662	1.26182	1.15875	0.950738	0.95327	0.983221	0.980227	0.981699	0.981535	0.989944	0.976043	0.978234	0.981038	0.979451	0.97598	0.983951	0.989292	1.00516	1.01288	1.01838	1.05219	1.08611	1.11422	1.15338	1.17763	1.21045	1.22821	0.980539	0.969107
1632.32	51.4385	0.964805	0.965726	0.971787	0.989055	1.01506	1.07159	1.09921	1.13155	1.19407	1.17602	1.218	1.22667	1.23813	1.2393	1.24784	1.2466	1.25414	1.26262	1.26121	1.2688	1.2622	1.1585	0.948513	0.954124	0.983535	0.976986	0.981332	0.981749	0.990467	0.976636	0.977399	0.979276	0.980804	0.978291	0.980803	0.990624	1.00732	1.01471	1.01951	1.05214	1.08853	1.11469	1.15441	1.17621	1.21077	1.22774	0.982474	0.968417
1635.47	51.4923	0.965371	0.966253	0.973172	0.989098	1.01717	1.07388	1.0998	1.13147	1.19549	1.17604	1.22089	1.22642	1.2384	1.24391	1.2461	1.24897	1.25633	1.26317	1.26174	1.26698	1.26214	1.15585	0.949193	0.955875	0.98259	0.975469	0.981377	0.985979	0.989624	0.977749	0.974052	0.979115	0.981542	0.981271	0.981951	0.993244	1.00828	1.01166	1.01719	1.05691	1.08652	1.11681	1.15522	1.1808	1.20869	1.23133	0.984535	0.967893
1638.72	51.5462	0.962976	0.968414	0.971164	0.991209	1.01699	1.07076	1.10258	1.13357	1.1954	1.17672	1.22003	1.2286	1.23847	1.24294	1.24556	1.24944	1.25382	1.262	1.26105	1.26596	1.26183	1.15355	0.950939	0.956379	0.98514	0.979978	0.984552	0.983942	0.991118	0.976296	0.974537	0.980248	0.980787	0.980322	0.984859	0.992973	1.00533	1.01371	1.0204	1.05644	1.08715	1.1208	1.15569	1.18178	1.20842	1.22944	0.98528	0.964068
1641.98	51.6	0.963311	0.965592	0.971767	0.992656	1.01703	1.06924	1.10301	1.13284	1.19793	1.17927	1.22091	1.2316	1.23853	1.24336	1.24573	1.2505	1.25367	1.25879	1.26319	1.27116	1.25901	1.15239	0.948786	0.954605	0.984647	0.977737	0.983201	0.980745	0.990167	0.976174	0.979109	0.979814	0.983733	0.979976	0.983131	0.992642	1.01109	1.01484	1.02163	1.05656	1.09035	1.12096	1.15971	1.18434	1.21334	1.22795	0.984671	0.966761
1645.22	51.6538	0.963604	0.967182	0.972358	0.990398	1.01861	1.07655	1.1041	1.13576	1.19441	1.17989	1.22082	1.22695	1.23602	1.24261	1.24736	1.25117	1.25328	1.26338	1.26447	1.2677	1.26355	1.15702	0.949437	0.953999	0.982015	0.97661	0.980342	0.986239	0.989824	0.97505	0.97996	0.979824	0.984383	0.981351	0.984676	0.991708	1.00866	1.01391	1.02145	1.058	1.08963	1.12286	1.16066	1.1874	1.21432	1.22634	0.982915	0.967064
1648.4	51.7077	0.96435	0.969445	0.969662	0.992649	1.01769	1.07796	1.10468	1.13746	1.19532	1.17998	1.21809	1.22906	1.23642	1.2438	1.24985	1.24942	1.2543	1.25988	1.26367	1.26974	1.26286	1.15743	0.952195	0.954886	0.985964	0.977456	0.980485	0.984671	0.993275	0.97877	0.974256	0.978269	0.986231	0.979038	0.985836	0.992313	1.00844	1.01278	1.02464	1.05828	1.096	1.12154	1.16095	1.18485	1.21132	1.23009	0.984032	0.967322
1651.7	51.7615	0.963512	0.96526	0.975028	0.991416	1.01905	1.07596	1.10889	1.13755	1.19438	1.18071	1.22324	1.22941	1.23846	1.2465	1.24845	1.24895	1.259	1.26325	1.26186	1.26679	1.26284	1.15381	0.9509	0.952002	0.985474	0.977563	0.981038	0.983323	0.995035	0.977023	0.975147	0.978177	0.984218	0.978471	0.985213	0.992048	1.00876	1.01594	1.02513	1.05891	1.09809	1.12487	1.16249	1.18638	1.21287	1.23188	0.982577	0.968431
1655	51.8154	0.960238	0.965898	0.973711	0.990876	1.01737	1.07472	1.10842	1.13828	1.19852	1.18473	1.22465	1.23097	1.24153	1.24559	1.24993	1.24791	1.25548	1.26246	1.26082	1.27072	1.26173	1.15055	0.951699	0.95578	0.985443	0.977008	0.984357	0.986787	0.989604	0.977684	0.977098	0.983906	0.982358	0.985174	0.984804	0.994492	1.01039	1.0152	1.0268	1.06109	1.09716	1.12687	1.15851	1.19116	1.21404	1.22929	0.985808	0.965636
1658.25	51.8692	0.964484	0.968237	0.97198	0.990439	1.0223	1.07996	1.10875	1.14144	1.19677	1.18275	1.2211	1.2284	1.23882	1.24436	1.24698	1.25356	1.25528	1.25949	1.26286	1.26711	1.26007	1.15634	0.949967	0.954062	0.984514	0.975461	0.983688	0.985426	0.987162	0.979029	0.977858	0.980036	0.983218	0.983964	0.98376	0.995375	1.01123	1.01365	1.02716	1.06278	1.09937	1.12772	1.15984	1.18822	1.21488	1.22971	0.987173	0.964968
1661.45	51.9231	0.966878	0.9687	0.973914	0.991456	1.02039	1.08125	1.11079	1.14326	1.20069	1.18273	1.22337	1.22933	1.23786	1.24343	1.25063	1.25104	1.25554	1.25903	1.26143	1.27021	1.26412	1.15609	0.950321	0.95479	0.984706	0.973907	0.983281	0.981164	0.992773	0.974565	0.978811	0.980931	0.985659	0.98293	0.982897	0.994864	1.01028	1.01805	1.02451	1.06688	1.10009	1.12857	1.16566	1.18801	1.21421	1.22929	0.982082	0.967201
1664.6	51.9769	0.963769	0.967909	0.974776	0.989738	1.01906	1.07954	1.1136	1.14165	1.19971	1.18293	1.22171	1.22963	1.23965	1.2414	1.24732	1.25226	1.25616	1.25885	1.26241	1.27106	1.2624	1.15402	0.948307	0.95363	0.986898	0.979435	0.984508	0.982449	0.990569	0.975441	0.976993	0.979934	0.988511	0.983669	0.98633	0.993542	1.0129	1.02061	1.02369	1.06504	1.10224	1.12903	1.16336	1.18959	1.21673	1.22818	0.979535	0.968127
1667.74	52.0308	0.964224	0.967663	0.974761	0.989844	1.0207	1.08243	1.11533	1.14275	1.20381	1.18503	1.22499	1.22675	1.24067	1.2373	1.2459	1.25374	1.25279	1.26239	1.26319	1.26902	1.25846	1.15378	0.947434	0.955231	0.985735	0.975459	0.982112	0.985969	0.991139	0.974208	0.979761	0.981624	0.980899	0.98174	0.983594	0.996853	1.01368	1.01846	1.02991	1.06697	1.10431	1.13059	1.16656	1.19214	1.21615	1.2336	0.986524	0.968344
1671.04	52.0846	0.964984	0.96811	0.974032	0.99177	1.02332	1.08341	1.11615	1.1447	1.20172	1.18825	1.22027	1.23039	1.24089	1.24083	1.2464	1.24941	1.25414	1.26239	1.26126	1.26879	1.26054	1.15554	0.954342	0.954006	0.983268	0.978642	0.984178	0.985555	0.995236	0.97951	0.978823	0.980903	0.980692	0.981529	0.986683	0.992223	1.0133	1.02105	1.03139	1.06549	1.10808	1.13435	1.16589	1.19287	1.21763	1.23386	0.987754	0.96415
1674.35	52.1385	0.964974	0.96654	0.974832	0.991013	1.02296	1.08649	1.11413	1.14579	1.19926	1.18951	1.22276	1.2318	1.23712	1.23893	1.24671	1.25383	1.2474	1.26053	1.26095	1.27088	1.26311	1.14515	0.950378	0.954712	0.99005	0.980762	0.983092	0.987478	0.987363	0.980542	0.98127	0.982885	0.98307	0.982229	0.985129	0.993595	1.00997	1.02035	1.02985	1.06942	1.10388	1.13633	1.1704	1.19403	1.21983	1.23269	0.984323	0.968537
1677.62	52.1923	0.96359	0.968076	0.975284	0.992051	1.02206	1.08629	1.11625	1.14682	1.20064	1.18838	1.22556	1.23373	1.23715	1.24039	1.24642	1.24929	1.25996	1.26063	1.25642	1.26748	1.26119	1.15067	0.949655	0.955133	0.98694	0.978767	0.988004	0.987514	0.990251	0.982022	0.979302	0.987187	0.977662	0.984358	0.985161	0.99456	1.0116	1.0193	1.02959	1.0732	1.10198	1.13853	1.17141	1.19208	1.21962	1.23033	0.983489	0.968969
1680.83	52.2462	0.96249	0.969042	0.973656	0.996959	1.02347	1.08939	1.11689	1.14582	1.20348	1.18796	1.22412	1.23272	1.23684	1.24423	1.24735	1.24666	1.25807	1.26025	1.26359	1.26358	1.26127	1.15854	0.952172	0.953383	0.985158	0.976134	0.981926	0.984632	0.991575	0.980683	0.97566	0.982332	0.983311	0.985756	0.987254	0.999626	1.01454	1.02084	1.03215	1.0693	1.10571	1.13612	1.17131	1.19264	1.22036	1.23245	0.985453	0.967301
1684.05	52.3	0.964087	0.967094	0.971767	0.991026	1.02499	1.08931	1.12031	1.15093	1.20362	1.1908	1.22098	1.23125	1.24078	1.24389	1.24485	1.25593	1.25455	1.25747	1.26031	1.26934	1.25941	1.15261	0.948755	0.955206	0.986127	0.975677	0.983593	0.982923	0.992863	0.976736	0.979697	0.981385	0.98232	0.981625	0.98793	0.998644	1.01938	1.02387	1.0334	1.06939	1.10807	1.13793	1.17236	1.19804	1.22016	1.23224	0.988984	0.966242
1687.23	52.3538	0.963084	0.966876	0.972421	0.990961	1.0252	1.0913	1.11814	1.1482	1.20525	1.18859	1.22152	1.22932	1.24034	1.24049	1.246	1.25465	1.25116	1.25995	1.25812	1.26452	1.26274	1.15297	0.952641	0.957092	0.984366	0.977324	0.981811	0.986698	0.989575	0.979204	0.977382	0.98196	0.986157	0.983118	0.985494	0.998393	1.01606	1.02664	1.03525	1.0731	1.1048	1.1402	1.17394	1.19487	1.21963	1.23408	0.985268	0.967798
1690.48	52.4077	0.964391	0.96964	0.976009	0.994094	1.02427	1.09388	1.12208	1.14934	1.20524	1.19093	1.2273	1.22943	1.24017	1.24033	1.24884	1.25387	1.25006	1.26044	1.26106	1.26835	1.25675	1.15448	0.950744	0.956372	0.986613	0.974341	0.982651	0.986101	0.989454	0.97947	0.980015	0.980666	0.980275	0.983884	0.985251	0.996249	1.01705	1.02586	1.03425	1.07222	1.10841	1.14152	1.17494	1.19595	1.22137	1.23592	0.984851	0.97038
1693.72	52.4615	0.965071	0.968674	0.974151	0.993842	1.02493	1.09421	1.12152	1.14984	1.20354	1.19398	1.22604	1.23256	1.23971	1.24613	1.25111	1.24804	1.25456	1.26318	1.25713	1.27025	1.26046	1.15897	0.952549	0.954116	0.986567	0.97805	0.985673	0.987113	0.989759	0.979493	0.980554	0.981629	0.984382	0.985544	0.988474	0.99723	1.01788	1.02309	1.03389	1.0755	1.11148	1.13955	1.17627	1.1959	1.22019	1.23772	0.986381	0.964095
1696.96	52.5154	0.965962	0.967777	0.975699	0.994222	1.02955	1.0951	1.12679	1.15214	1.20642	1.1942	1.22495	1.23328	1.24218	1.24586	1.24845	1.25455	1.25891	1.26356	1.26138	1.26743	1.25889	1.15461	0.948951	0.952401	0.981615	0.977934	0.983388	0.985733	0.992212	0.978029	0.980308	0.98282	0.984011	0.986771	0.989558	0.998978	1.01683	1.02419	1.03553	1.07981	1.11351	1.14214	1.17531	1.19656	1.21975	1.23509	0.98829	0.966168
1700.12	52.5692	0.965638	0.969683	0.97658	0.994432	1.02856	1.09374	1.12784	1.15625	1.20373	1.19499	1.22418	1.23477	1.23998	1.24034	1.24558	1.25284	1.25419	1.26005	1.25788	1.26636	1.25762	1.15599	0.950199	0.954097	0.987218	0.979239	0.985761	0.98696	0.989307	0.977763	0.976115	0.981597	0.983373	0.986684	0.986861	0.997165	1.01537	1.02687	1.04	1.07933	1.11297	1.14424	1.17885	1.20135	1.22074	1.23598	0.984575	0.969789
1703.34	52.6231	0.963714	0.968666	0.97199	0.993757	1.02827	1.09551	1.13216	1.15779	1.205	1.19545	1.22775	1.23334	1.24254	1.24311	1.24583	1.25187	1.25877	1.26031	1.25852	1.27078	1.26013	1.15428	0.951386	0.952256	0.988497	0.979955	0.984255	0.988556	0.992485	0.976906	0.981072	0.985557	0.98572	0.986086	0.987722	0.996814	1.01724	1.0279	1.0403	1.08021	1.11479	1.14254	1.179	1.20064	1.22164	1.23567	0.9872	0.969633
1706.56	52.6769	0.964356	0.970123	0.973585	0.99212	1.02776	1.09644	1.13216	1.15617	1.20838	1.19167	1.2275	1.23443	1.24213	1.24526	1.24782	1.25292	1.25591	1.26004	1.2584	1.26508	1.26286	1.15793	0.950748	0.956476	0.986644	0.975957	0.984442	0.985851	0.992262	0.975519	0.979151	0.983031	0.987624	0.985817	0.990426	0.998924	1.02511	1.03084	1.03859	1.07988	1.11671	1.14495	1.1789	1.19721	1.22183	1.2376	0.986378	0.968742
1709.79	52.7308	0.962929	0.969632	0.974994	0.993736	1.02673	1.09721	1.12804	1.15873	1.20758	1.19358	1.22931	1.23532	1.23759	1.24066	1.24877	1.25314	1.25656	1.25797	1.26022	1.26641	1.26018	1.15971	0.948504	0.953392	0.985595	0.973982	0.980923	0.985612	0.988546	0.978141	0.980967	0.982469	0.986801	0.984275	0.989183	0.999422	1.02197	1.03066	1.04033	1.08102	1.11781	1.14571	1.18066	1.20001	1.22097	1.23463	0.987878	0.968474
1713.01	52.7846	0.964403	0.968858	0.972692	0.996091	1.02912	1.09781	1.13082	1.15954	1.2089	1.19665	1.22976	1.23403	1.2393	1.24168	1.25129	1.25214	1.25562	1.25948	1.26172	1.26552	1.25775	1.15434	0.950379	0.954419	0.986071	0.975747	0.986191	0.985597	0.991955	0.978971	0.978453	0.984924	0.988266	0.987937	0.989733	0.998934	1.0178	1.03106	1.04271	1.08192	1.11982	1.14667	1.18484	1.19878	1.21897	1.23431	0.982536	0.968893
1716.29	52.8385	0.964694	0.969837	0.972993	0.994335	1.03031	1.09714	1.13498	1.16007	1.20763	1.19592	1.22979	1.23297	1.23819	1.24345	1.25278	1.25633	1.25447	1.26078	1.26136	1.26495	1.2601	1.15228	0.950481	0.956377	0.985778	0.979342	0.985929	0.983937	0.991306	0.980132	0.978428	0.980787	0.983816	0.984899	0.988982	1.00223	1.02107	1.03238	1.04276	1.08233	1.12214	1.14878	1.18024	1.19933	1.2218	1.23815	0.985006	0.967193
1719.62	52.8923	0.96479	0.969958	0.97398	0.993356	1.02991	1.0982	1.13379	1.16	1.20698	1.20064	1.23022	1.22876	1.24124	1.2423	1.24686	1.25057	1.25264	1.25558	1.26097	1.26602	1.25965	1.15825	0.951397	0.955852	0.987346	0.980384	0.986496	0.985406	0.989521	0.981485	0.980485	0.986164	0.985869	0.987118	0.985005	1.00095	1.02323	1.0336	1.0447	1.08994	1.12525	1.15077	1.18425	1.20144	1.2213	1.23647	0.988029	0.970394
1722.9	52.9462	0.967188	0.969087	0.973469	0.99366	1.03586	1.10277	1.13476	1.16094	1.21299	1.1986	1.23052	1.23761	1.23975	1.23954	1.24518	1.24873	1.25211	1.25481	1.25816	1.27025	1.26101	1.15655	0.952417	0.95813	0.990716	0.983668	0.986662	0.987352	0.992272	0.981176	0.980692	0.984176	0.985217	0.988492	0.988365	1.00278	1.02177	1.03151	1.04508	1.08871	1.1242	1.15319	1.18311	1.20468	1.22333	1.2372	0.987786	0.968791
1726.07	53	0.966052	0.970159	0.974983	0.995073	1.03558	1.10362	1.13666	1.16013	1.21247	1.19956	1.23127	1.2352	1.23921	1.24206	1.24684	1.24914	1.25324	1.25907	1.2617	1.26691	1.26038	1.15612	0.951293	0.956964	0.986721	0.978201	0.983309	0.988573	0.992501	0.984141	0.978869	0.985305	0.985854	0.983517	0.985217	0.996938	1.02205	1.03174	1.04466	1.08582	1.12623	1.15453	1.18721	1.20621	1.2234	1.23444	0.985873	0.967663
1729.27	53.0538	0.963974	0.969851	0.974351	0.996141	1.03397	1.10938	1.13924	1.1626	1.21173	1.20019	1.23234	1.23361	1.24219	1.24282	1.24768	1.24975	1.25406	1.25682	1.26193	1.26763	1.26011	1.15841	0.951468	0.95345	0.98968	0.979439	0.982325	0.984778	0.98887	0.979451	0.979963	0.984785	0.987334	0.985948	0.989192	1.00094	1.02476	1.03469	1.04482	1.08933	1.12536	1.15551	1.18569	1.20415	1.22297	1.23454	0.98419	0.969689
1732.48	53.1077	0.96471	0.971237	0.975621	0.993779	1.03376	1.10738	1.13691	1.16159	1.20957	1.19788	1.23239	1.2356	1.23687	1.24255	1.24691	1.24987	1.25591	1.26256	1.25967	1.26574	1.25989	1.15757	0.949394	0.955513	0.987589	0.978419	0.986315	0.983512	0.991046	0.978029	0.976061	0.983938	0.98323	0.986298	0.992036	1.00372	1.02319	1.03324	1.04883	1.09173	1.12839	1.15758	1.18675	1.20815	1.2267	1.23298	0.987273	0.968985
1735.73	53.1615	0.961612	0.968162	0.975488	0.995336	1.03283	1.11132	1.13911	1.16536	1.2134	1.20106	1.22828	1.23028	1.24427	1.24188	1.24799	1.25593	1.25717	1.26079	1.25776	1.26389	1.25769	1.15588	0.948244	0.955841	0.986349	0.979794	0.986086	0.984108	0.993029	0.979612	0.97781	0.98492	0.983104	0.98461	0.992646	1.00287	1.02754	1.03256	1.04954	1.09045	1.12881	1.15659	1.18859	1.20665	1.22702	1.23657	0.985647	0.969067
1738.95	53.2154	0.96453	0.970159	0.977079	0.994162	1.03376	1.1102	1.14055	1.1667	1.20949	1.2	1.22853	1.23239	1.24222	1.2435	1.24898	1.25271	1.25619	1.26137	1.25835	1.26475	1.25656	1.15379	0.950373	0.956853	0.986719	0.982339	0.983862	0.986264	0.991531	0.980002	0.979041	0.981526	0.984473	0.987708	0.992233	1.00577	1.02742	1.03548	1.04829	1.0976	1.1289	1.16126	1.18852	1.20465	1.22327	1.23465	0.988452	0.967748
1742.21	53.2692	0.963946	0.971234	0.975619	0.996226	1.0336	1.10968	1.14406	1.17003	1.21141	1.20365	1.22815	1.23325	1.23877	1.24622	1.24768	1.25248	1.25565	1.25769	1.25679	1.26451	1.2566	1.15213	0.950881	0.953495	0.985554	0.981312	0.984747	0.983405	0.992656	0.97913	0.97893	0.981859	0.986445	0.989675	0.989208	1.00514	1.02768	1.03702	1.04748	1.09564	1.13219	1.16257	1.18828	1.20849	1.22602	1.23347	0.986546	0.967868
1745.48	53.3231	0.963224	0.970881	0.977149	0.995776	1.03261	1.10942	1.14564	1.16777	1.21187	1.20459	1.23315	1.23371	1.24084	1.24343	1.24858	1.25297	1.2546	1.25974	1.26023	1.26745	1.25802	1.15596	0.952261	0.957216	0.986099	0.982554	0.985245	0.982803	0.994401	0.977085	0.980696	0.981852	0.987478	0.989491	0.991602	1.00597	1.02862	1.03864	1.05211	1.09625	1.12908	1.1584	1.1892	1.20254	1.22562	1.23814	0.988916	0.96864
1748.71	53.3769	0.965218	0.970332	0.975227	0.996875	1.04049	1.11058	1.14487	1.1724	1.21165	1.19984	1.23267	1.233	1.23899	1.24175	1.2499	1.24824	1.25606	1.26114	1.26041	1.26598	1.2638	1.15472	0.950543	0.956388	0.984244	0.981365	0.986748	0.984973	0.99395	0.982054	0.982184	0.983953	0.989374	0.992532	0.989618	1.00662	1.0279	1.03774	1.05468	1.09588	1.12964	1.16007	1.19308	1.20371	1.22588	1.23809	0.98557	0.968495
1751.82	53.4308	0.965857	0.970314	0.972765	0.998533	1.03885	1.11082	1.1467	1.17243	1.2128	1.20175	1.23187	1.23652	1.2396	1.24163	1.24921	1.24843	1.25322	1.25799	1.25858	1.26242	1.262	1.15604	0.950419	0.955886	0.985502	0.980871	0.986497	0.984671	0.991618	0.984985	0.978781	0.983382	0.987893	0.988261	0.990269	1.00725	1.02665	1.03889	1.05305	1.09705	1.13261	1.16426	1.19281	1.20707	1.22772	1.23861	0.985176	0.97574
1755.01	53.4846	0.963805	0.968853	0.975535	0.996384	1.03949	1.11316	1.14451	1.1717	1.21214	1.20473	1.23259	1.2365	1.24034	1.24385	1.24641	1.24971	1.25373	1.25994	1.25899	1.26392	1.2583	1.15871	0.951141	0.956667	0.987099	0.976813	0.985298	0.984166	0.992344	0.980979	0.978858	0.984544	0.986042	0.988139	0.99268	1.0065	1.0278	1.03782	1.05165	1.10056	1.13551	1.1648	1.19376	1.209	1.23028	1.23776	0.988093	0.973401
1758.31	53.5385	0.965678	0.968933	0.974708	0.996735	1.03824	1.11302	1.14655	1.17226	1.21342	1.20404	1.23371	1.23333	1.23894	1.24525	1.24535	1.2516	1.25532	1.26133	1.25899	1.26603	1.25842	1.15849	0.95187	0.955981	0.988528	0.976898	0.984987	0.986371	0.992549	0.979482	0.981072	0.986549	0.987952	0.988903	0.990469	1.00656	1.02812	1.03783	1.05776	1.10166	1.1383	1.16516	1.19125	1.21171	1.22971	1.24069	0.98974	0.967885
1761.58	53.5923	0.968265	0.966713	0.973335	1.00054	1.03662	1.11271	1.15082	1.1706	1.21776	1.20258	1.23219	1.23414	1.2411	1.24652	1.24746	1.25174	1.25246	1.25761	1.25697	1.26514	1.25827	1.15647	0.952485	0.956732	0.988092	0.979875	0.982319	0.986959	0.990357	0.98024	0.981355	0.985862	0.989759	0.987491	0.993246	1.00728	1.03102	1.04211	1.05817	1.10237	1.1381	1.16796	1.19291	1.21137	1.22903	1.24001	0.988803	0.970069
1764.88	53.6462	0.964956	0.969108	0.975902	1.00068	1.03831	1.11867	1.14971	1.17382	1.21834	1.20332	1.23243	1.23354	1.24129	1.24524	1.24769	1.25063	1.25329	1.25975	1.25683	1.26709	1.25528	1.15281	0.951875	0.958754	0.988382	0.980629	0.982441	0.988908	0.993483	0.982238	0.980259	0.984964	0.98982	0.990545	0.997337	1.00749	1.03227	1.0436	1.05929	1.10506	1.13676	1.1701	1.19431	1.21177	1.22966	1.23675	0.981903	0.96755
1768.17	53.7	0.966525	0.969438	0.977071	0.999205	1.04188	1.12113	1.15353	1.17815	1.21397	1.20435	1.23161	1.23214	1.24122	1.24355	1.2494	1.25247	1.25302	1.25883	1.25965	1.26732	1.25736	1.15279	0.951248	0.957499	0.987068	0.979871	0.985321	0.989334	0.994637	0.98207	0.981094	0.985932	0.988839	0.992132	0.998681	1.00706	1.0314	1.04292	1.0606	1.10593	1.13942	1.17034	1.19439	1.2112	1.22706	1.24051	0.983524	0.968937
1771.3	53.7538	0.966232	0.971366	0.978622	1.00037	1.04104	1.12009	1.15358	1.17565	1.21338	1.20685	1.23102	1.23579	1.24249	1.24051	1.25007	1.25207	1.25598	1.25921	1.25949	1.26537	1.25704	1.15788	0.950242	0.956954	0.987559	0.982837	0.988686	0.987581	0.994862	0.98063	0.981951	0.986834	0.986296	0.992342	1.00002	1.00804	1.0305	1.04698	1.06132	1.10619	1.13961	1.1726	1.19357	1.21486	1.22722	1.23924	0.986862	0.96772
1774.46	53.8077	0.963255	0.968291	0.978647	1.00084	1.04165	1.12113	1.15429	1.17454	1.21673	1.20777	1.23104	1.23694	1.2432	1.24177	1.24833	1.25133	1.2568	1.25716	1.25785	1.26525	1.26009	1.16025	0.950408	0.955943	0.990993	0.983054	0.988564	0.984236	0.993159	0.980453	0.982038	0.984833	0.98834	0.992881	1.00112	1.00794	1.02961	1.04945	1.06347	1.10796	1.14298	1.17417	1.19438	1.21593	1.23012	1.23954	0.987025	0.968682
1777.76	53.8615	0.963914	0.970982	0.978716	1.00046	1.04395	1.12274	1.15503	1.17592	1.21629	1.21038	1.23159	1.23795	1.24143	1.24336	1.24569	1.24758	1.25436	1.25892	1.25382	1.26448	1.2618	1.16129	0.950118	0.956249	0.99086	0.981562	0.98684	0.984508	0.992181	0.980914	0.981401	0.984653	0.991971	0.993823	0.999248	1.00771	1.0329	1.05103	1.06524	1.10928	1.14809	1.17271	1.19525	1.21406	1.23194	1.24051	0.986423	0.969912
1781.07	53.9154	0.965646	0.970127	0.974617	0.997867	1.04371	1.1198	1.15508	1.17687	1.21587	1.21062	1.22995	1.23363	1.24131	1.24142	1.24404	1.24929	1.25497	1.25983	1.25537	1.26607	1.25931	1.15911	0.950478	0.957962	0.989568	0.980618	0.985189	0.986839	0.993151	0.980669	0.981853	0.987713	0.991813	0.991914	0.996738	1.00917	1.03591	1.05199	1.06534	1.1091	1.1476	1.17017	1.19568	1.21233	1.23144	1.23658	0.985087	0.97077
1784.17	53.9692	0.965011	0.970519	0.976364	0.996948	1.04346	1.11981	1.15687	1.1766	1.21517	1.20919	1.2321	1.23299	1.23912	1.24378	1.24666	1.25398	1.2548	1.25753	1.25816	1.26425	1.26206	1.15961	0.951324	0.957716	0.990461	0.980598	0.985391	0.988746	0.99439	0.983338	0.983654	0.98882	0.991579	0.988315	0.997431	1.01241	1.03585	1.05112	1.0666	1.11187	1.14558	1.17174	1.19677	1.21397	1.23096	1.2368	0.987076	0.971336
1787.27	54.0231	0.965143	0.970325	0.977763	0.998141	1.04646	1.12212	1.15886	1.17571	1.21688	1.20891	1.2342	1.23592	1.23871	1.24513	1.24914	1.2529	1.25498	1.25815	1.25764	1.26222	1.26102	1.16013	0.952094	0.956819	0.990335	0.980495	0.985733	0.990688	0.994611	0.98326	0.981894	0.988276	0.992627	0.988508	0.997836	1.01172	1.03684	1.05109	1.06856	1.11445	1.14782	1.17379	1.19871	1.21623	1.23124	1.24128	0.986835	0.969669
1790.61	54.0769	0.965561	0.969039	0.977905	1.00131	1.04809	1.12441	1.16	1.17606	1.21986	1.20837	1.23608	1.23538	1.24231	1.24199	1.24914	1.24802	1.25453	1.25935	1.26037	1.26633	1.25783	1.15705	0.952034	0.955944	0.989101	0.981224	0.985687	0.987873	0.994112	0.980329	0.981564	0.986889	0.991317	0.992803	0.998558	1.00887	1.03752	1.05097	1.06823	1.11439	1.15049	1.17488	1.20201	1.21627	1.23234	1.24252	0.9859	0.969666
1793.96	54.1308	0.964484	0.97078	0.976912	1.00093	1.0471	1.12753	1.16109	1.1789	1.21916	1.20925	1.23406	1.23422	1.24266	1.24167	1.24939	1.24562	1.25334	1.26089	1.25929	1.26531	1.25953	1.15596	0.950417	0.955794	0.988538	0.980566	0.986057	0.986147	0.995289	0.981903	0.985909	0.987706	0.990782	0.996028	0.998748	1.01184	1.04197	1.05115	1.06875	1.1161	1.15026	1.17608	1.20335	1.21317	1.2288	1.24044	0.989695	0.970959
1797.14	54.1846	0.96436	0.971543	0.976833	0.999891	1.04878	1.13159	1.16192	1.18217	1.21941	1.21196	1.23131	1.23555	1.24272	1.24486	1.24615	1.24912	1.25474	1.26031	1.25685	1.26305	1.26066	1.15528	0.951628	0.956153	0.987387	0.979073	0.985717	0.986127	0.993844	0.983135	0.983724	0.990807	0.992798	0.995169	0.999215	1.01137	1.043	1.05131	1.07189	1.11607	1.15237	1.17603	1.20317	1.21028	1.22879	1.23685	0.989742	0.971255
1800.34	54.2385	0.965422	0.971068	0.976713	1.00033	1.04837	1.13077	1.16053	1.18507	1.21729	1.21243	1.23226	1.23834	1.24273	1.24686	1.24615	1.25183	1.25381	1.25933	1.25761	1.26556	1.25925	1.15458	0.952198	0.957904	0.988895	0.981527	0.988521	0.9885	0.99333	0.986336	0.980211	0.991362	0.989464	0.994111	0.999075	1.01217	1.0412	1.05451	1.07342	1.1193	1.15144	1.17705	1.20244	1.21456	1.23079	1.23798	0.986758	0.9707
1803.58	54.2923	0.966395	0.969987	0.97593	1.00311	1.04815	1.12847	1.16112	1.18696	1.21634	1.21085	1.23489	1.23897	1.2426	1.24524	1.25032	1.25426	1.25197	1.25974	1.25642	1.26651	1.25569	1.15185	0.951767	0.958689	0.991207	0.980338	0.98851	0.99417	0.994873	0.986563	0.983281	0.990541	0.986993	0.993654	0.996921	1.0159	1.04183	1.05671	1.0737	1.12228	1.15148	1.1775	1.20123	1.21662	1.22753	1.23726	0.986509	0.969586
1806.79	54.3462	0.965449	0.969482	0.97657	1.00443	1.05141	1.13042	1.16527	1.18574	1.22034	1.21224	1.2367	1.23703	1.24376	1.2461	1.24928	1.25424	1.25215	1.25735	1.25682	1.26344	1.25756	1.15364	0.952553	0.955769	0.988673	0.980405	0.984783	0.990534	0.993775	0.982193	0.986037	0.987463	0.989134	0.993115	0.999972	1.01841	1.04444	1.05619	1.07281	1.12078	1.15448	1.17885	1.20263	1.21757	1.2326	1.23831	0.988288	0.970962
1810.07	54.4	0.967213	0.971324	0.978567	1.00143	1.05302	1.13	1.1654	1.1822	1.22202	1.21405	1.23108	1.2345	1.24441	1.24582	1.24874	1.24789	1.25222	1.25802	1.25665	1.26063	1.25837	1.1592	0.952073	0.955771	0.988838	0.982846	0.983415	0.989133	0.99422	0.980998	0.984753	0.985095	0.989827	0.991043	1.00114	1.01942	1.04554	1.05826	1.07126	1.1196	1.15696	1.1813	1.20246	1.21485	1.23181	1.23916	0.986837	0.97118
1813.34	54.4538	0.969221	0.972608	0.97843	1.00256	1.05384	1.13089	1.16501	1.18327	1.22197	1.21054	1.23113	1.23451	1.24478	1.24258	1.24881	1.25071	1.25206	1.26088	1.25799	1.26216	1.25826	1.16238	0.953159	0.958522	0.988995	0.984216	0.98678	0.992167	0.996444	0.98391	0.983261	0.987372	0.989337	0.994078	1.00054	1.01647	1.04487	1.06077	1.07648	1.12457	1.15774	1.18131	1.20453	1.21644	1.23262	1.2379	0.986884	0.971422
1816.55	54.5077	0.968008	0.972081	0.975692	1.00544	1.05599	1.13253	1.16816	1.18608	1.22047	1.20917	1.23499	1.23809	1.24506	1.24575	1.24902	1.25223	1.25205	1.26024	1.2601	1.26412	1.26184	1.1593	0.953983	0.957496	0.989365	0.982345	0.990047	0.987061	0.994067	0.985229	0.985355	0.987558	0.990197	0.994266	0.999663	1.01606	1.04558	1.0625	1.07863	1.12491	1.16066	1.18287	1.20372	1.2157	1.23458	1.2372	0.985718	0.970316
1819.72	54.5615	0.966644	0.972638	0.976416	1.00363	1.05711	1.13227	1.17058	1.18533	1.22082	1.21193	1.23563	1.23775	1.24486	1.24426	1.24963	1.25108	1.25142	1.26063	1.25888	1.26534	1.26137	1.15097	0.955039	0.954932	0.989005	0.979898	0.988045	0.986744	0.994343	0.982103	0.984943	0.989867	0.990098	0.994277	1.00074	1.01511	1.04531	1.06264	1.08194	1.12634	1.15913	1.18449	1.20674	1.21715	1.23358	1.23897	0.987479	0.969099
1822.98	54.6154	0.964545	0.971578	0.97777	1.00326	1.05772	1.13456	1.16791	1.18589	1.22104	1.21342	1.23364	1.23708	1.24113	1.24354	1.24719	1.25075	1.25349	1.26159	1.26032	1.26361	1.25995	1.14924	0.953864	0.957103	0.986968	0.982294	0.989037	0.987328	0.995628	0.980658	0.984831	0.991228	0.990326	0.993197	1.00186	1.01674	1.04801	1.06356	1.08351	1.1259	1.15955	1.18634	1.20602	1.21921	1.23526	1.24175	0.989652	0.968683
1826.22	54.6692	0.967491	0.972585	0.979237	1.00325	1.0587	1.13775	1.16685	1.18641	1.2227	1.21303	1.23385	1.23588	1.24208	1.24595	1.24782	1.2482	1.25625	1.26091	1.26065	1.26694	1.25752	1.14985	0.95061	0.958593	0.989741	0.981421	0.986697	0.98836	0.995598	0.979809	0.985558	0.992854	0.991753	0.997986	1.0002	1.01611	1.04307	1.06591	1.08256	1.12677	1.16274	1.18591	1.20635	1.21692	1.23327	1.23811	0.983539	0.970818
1829.48	54.7231	0.96661	0.973239	0.978611	1.00397	1.05754	1.13889	1.1709	1.18744	1.22014	1.21683	1.23571	1.23716	1.24311	1.24436	1.24806	1.24952	1.25424	1.25649	1.25645	1.26634	1.25649	1.15044	0.950913	0.958658	0.988611	0.980984	0.986291	0.988881	0.999168	0.980516	0.983545	0.99041	0.990985	0.996615	1.00243	1.01919	1.04801	1.06832	1.08513	1.12689	1.16192	1.18832	1.20834	1.21954	1.23383	1.24034	0.98583	0.970193
1832.72	54.7769	0.966757	0.971513	0.978397	1.00355	1.05969	1.13847	1.17326	1.18712	1.22153	1.21811	1.23301	1.23645	1.24282	1.24091	1.246	1.24525	1.24933	1.25796	1.25491	1.26382	1.25596	1.15407	0.953403	0.957304	0.988792	0.981213	0.987581	0.991065	0.998114	0.983033	0.98537	0.986986	0.989482	0.995802	1.00571	1.02007	1.04802	1.06773	1.08544	1.13354	1.16388	1.18751	1.20758	1.21775	1.23447	1.23894	0.989025	0.974875
1835.92	54.8308	0.966624	0.971759	0.977242	1.00688	1.05822	1.14265	1.17546	1.18835	1.22252	1.21582	1.23402	1.23769	1.24629	1.24111	1.24362	1.25219	1.25306	1.25879	1.25508	1.26377	1.25573	1.16028	0.954055	0.957667	0.987796	0.980907	0.986308	0.990103	0.994209	0.982916	0.98239	0.989751	0.991265	1.00017	1.00954	1.02012	1.05002	1.06671	1.0897	1.13084	1.16139	1.18606	1.20491	1.21948	1.23423	1.23825	0.991793	0.972345
1839.1	54.8846	0.967125	0.970428	0.978555	1.00799	1.05731	1.14406	1.17677	1.18609	1.22587	1.21697	1.23769	1.23805	1.25051	1.24113	1.24699	1.2492	1.25799	1.25805	1.25382	1.26193	1.25748	1.15932	0.952131	0.958376	0.988157	0.981574	0.989365	0.986715	0.993945	0.98351	0.981738	0.992045	0.989486	1.00015	1.0031	1.02111	1.05087	1.06755	1.08784	1.13058	1.16746	1.18783	1.20731	1.22275	1.23483	1.24046	0.988023	0.966464
1842.36	54.9385	0.968262	0.973144	0.976117	1.00602	1.05785	1.14224	1.1733	1.19246	1.22006	1.21505	1.23081	1.23552	1.24518	1.24027	1.25066	1.24757	1.25502	1.25547	1.25679	1.26036	1.25751	1.15341	0.951037	0.956015	0.98871	0.979873	0.988441	0.985292	0.996673	0.986553	0.982239	0.988795	0.990267	1.00197	1.00388	1.02389	1.05215	1.06948	1.08677	1.13384	1.16779	1.19113	1.20957	1.22161	1.23438	1.24003	0.986079	0.967154
1845.62	54.9923	0.965925	0.974087	0.983252	1.00627	1.05873	1.14805	1.17393	1.1946	1.21838	1.21239	1.23172	1.23233	1.2483	1.24048	1.24922	1.24861	1.25751	1.26164	1.25733	1.25922	1.25684	1.15323	0.950668	0.956589	0.988762	0.981528	0.987982	0.987927	0.997482	0.986713	0.984993	0.992201	0.994351	1.00166	1.006	1.02328	1.05336	1.06645	1.09268	1.13511	1.17136	1.19408	1.20965	1.22347	1.233	1.23872	0.989553	0.972374
1848.82	55.0462	0.967083	0.972085	0.981064	1.00739	1.06396	1.143	1.17675	1.19225	1.22755	1.21738	1.23413	1.23528	1.2399	1.24463	1.24922	1.24914	1.25454	1.26095	1.25761	1.26206	1.25963	1.15644	0.950983	0.955794	0.990096	0.98056	0.99012	0.987812	1.00024	0.982345	0.984897	0.992023	0.994321	1.00049	1.00892	1.02253	1.05718	1.06756	1.09401	1.13686	1.17117	1.19339	1.21365	1.22504	1.23399	1.23571	0.987346	0.969347
1851.98	55.1	0.96534	0.973602	0.981114	1.00528	1.06308	1.14373	1.1774	1.19429	1.22775	1.21682	1.23775	1.23552	1.24345	1.24243	1.25024	1.24837	1.25344	1.26312	1.25628	1.26314	1.26185	1.16019	0.95396	0.957446	0.986263	0.983077	0.989019	0.99243	0.997993	0.98431	0.986432	0.991639	0.99403	1.00089	1.00763	1.02606	1.05409	1.0699	1.09227	1.13676	1.16946	1.19018	1.20789	1.22417	1.23585	1.24217	0.98893	0.972838
1855.27	55.1538	0.964319	0.973385	0.979727	1.00929	1.06553	1.14683	1.1784	1.19219	1.22443	1.21913	1.23627	1.2374	1.24098	1.24225	1.25142	1.24883	1.25307	1.25944	1.25695	1.26407	1.2587	1.15455	0.958033	0.955444	0.989053	0.981475	0.989143	0.989698	0.993901	0.984975	0.984038	0.994653	0.995666	0.99993	1.00947	1.02533	1.05763	1.0736	1.09307	1.14109	1.16747	1.19186	1.2098	1.22285	1.2362	1.24138	0.990576	0.972277
1858.54	55.2077	0.967186	0.973083	0.978895	1.01034	1.06597	1.14528	1.18099	1.19128	1.22533	1.2173	1.23859	1.23876	1.24215	1.24357	1.24987	1.25012	1.25531	1.25963	1.25845	1.26662	1.25661	1.15383	0.954779	0.95388	0.993154	0.979665	0.990706	0.991943	0.995252	0.984094	0.9847	0.994683	0.996284	1.0031	1.00858	1.02527	1.05782	1.07293	1.09433	1.13773	1.17056	1.19107	1.21586	1.22463	1.23194	1.24246	0.984902	0.97273
1861.81	55.2615	0.966735	0.973116	0.980845	1.01041	1.0649	1.14992	1.17956	1.19618	1.22473	1.21747	1.23572	1.23891	1.24224	1.24356	1.24864	1.24927	1.25441	1.25569	1.25788	1.26463	1.26127	1.15113	0.952639	0.959086	0.99271	0.982129	0.989945	0.990398	1.00092	0.980896	0.987954	0.99098	0.994147	1.0027	1.00847	1.02606	1.0627	1.07399	1.09798	1.1376	1.16945	1.19567	1.2159	1.22281	1.23333	1.23886	0.986071	0.973579
1865.06	55.3154	0.966856	0.973768	0.983021	1.00866	1.06922	1.14829	1.18038	1.19651	1.22253	1.22036	1.23657	1.2405	1.24297	1.24608	1.24894	1.25214	1.25222	1.25438	1.25709	1.25996	1.26	1.15619	0.951314	0.957397	0.987017	0.984756	0.986941	0.990331	0.999109	0.982918	0.983676	0.987972	0.995119	1.00209	1.00978	1.02811	1.06123	1.07799	1.0986	1.14456	1.17295	1.19571	1.21511	1.22356	1.23679	1.24195	0.987955	0.969221
1868.28	55.3692	0.966976	0.971905	0.979718	1.00859	1.0707	1.14986	1.17817	1.1962	1.22549	1.2194	1.23549	1.23891	1.24192	1.24462	1.25045	1.24819	1.25711	1.25847	1.26089	1.26472	1.25488	1.15905	0.951911	0.959422	0.989643	0.981148	0.990184	0.990362	0.996018	0.981451	0.984603	0.990685	0.994867	1.00302	1.00882	1.02707	1.0618	1.07842	1.09943	1.14254	1.17444	1.19681	1.2129	1.2247	1.23611	1.24067	0.987864	0.972494
1871.44	55.4231	0.966941	0.972876	0.981032	1.00796	1.07471	1.15142	1.1839	1.19676	1.22877	1.21711	1.23522	1.23707	1.24162	1.2451	1.24686	1.24657	1.2531	1.25936	1.25484	1.26638	1.25764	1.15635	0.951843	0.959818	0.990428	0.98639	0.988751	0.991023	0.9996	0.984379	0.984344	0.994331	0.992365	1.00299	1.00864	1.02718	1.06175	1.07857	1.105	1.14545	1.17725	1.1959	1.2139	1.21896	1.23443	1.24067	0.991868	0.970784
1874.67	55.4769	0.968016	0.974837	0.981201	1.00584	1.06782	1.15583	1.18165	1.19735	1.22494	1.2226	1.23931	1.23826	1.24291	1.2388	1.24919	1.25197	1.25354	1.25633	1.25959	1.26188	1.25648	1.16584	0.952608	0.955692	0.987544	0.985319	0.987229	0.992097	0.997199	0.98675	0.985875	0.993183	0.99019	1.00267	1.00842	1.02836	1.06361	1.08318	1.10037	1.14638	1.17628	1.19673	1.21336	1.22311	1.23209	1.24004	0.990794	0.972535
1877.88	55.5308	0.969198	0.975708	0.981598	1.01067	1.07088	1.15482	1.18225	1.19477	1.22549	1.22104	1.2367	1.24164	1.24348	1.24358	1.24781	1.25116	1.25584	1.2539	1.25744	1.26522	1.26191	1.15413	0.956993	0.958133	0.994665	0.980922	0.993183	0.987539	0.999049	0.985443	0.990306	0.993258	0.997422	1.00342	1.01188	1.03196	1.06381	1.08	1.10187	1.1507	1.17755	1.19631	1.21569	1.22557	1.23744	1.23851	0.989896	0.9713
1881.14	55.5846	0.967318	0.973139	0.98273	1.00897	1.07561	1.15067	1.18856	1.19911	1.2278	1.21817	1.2369	1.23788	1.23796	1.24431	1.24946	1.25074	1.25549	1.26142	1.25429	1.26288	1.2547	1.15162	0.951781	0.961003	0.988421	0.984466	0.98735	0.989076	0.994525	0.983967	0.985429	0.991488	0.995252	1.00616	1.01069	1.03281	1.06526	1.08351	1.10732	1.15107	1.1805	1.20119	1.21821	1.22563	1.23585	1.2393	0.993036	0.973024
1884.41	55.6385	0.968792	0.976806	0.98403	1.01119	1.07581	1.15155	1.1887	1.19879	1.22815	1.21823	1.23632	1.23886	1.24075	1.23999	1.25015	1.25066	1.25219	1.25837	1.25877	1.26278	1.25918	1.15352	0.957609	0.95625	0.990812	0.981707	0.986477	0.99204	0.992115	0.988466	0.988329	0.993897	0.995722	1.00722	1.01084	1.03199	1.06909	1.08347	1.10604	1.14919	1.18304	1.20183	1.2136	1.2268	1.23431	1.24117	0.989808	0.968155
1887.67	55.6923	0.968934	0.9735	0.982855	1.0098	1.07304	1.15738	1.18477	1.19679	1.22395	1.21951	1.23474	1.23874	1.24309	1.24668	1.24208	1.24595	1.2542	1.25657	1.25882	1.26484	1.25665	1.15776	0.954998	0.962361	0.992656	0.985241	0.991615	0.991871	0.998292	0.988452	0.987621	0.994694	0.998024	1.0089	1.01195	1.02935	1.06865	1.08542	1.10828	1.14876	1.18454	1.19966	1.21632	1.22396	1.23434	1.24236	0.989405	0.969815
1890.87	55.7462	0.966552	0.973922	0.982168	1.01121	1.07597	1.15852	1.1837	1.19968	1.22391	1.22064	1.23727	1.2403	1.2419	1.24321	1.24592	1.24725	1.25305	1.25842	1.25683	1.26544	1.25396	1.15515	0.954068	0.960194	0.989178	0.986526	0.98674	0.994144	1.00257	0.987358	0.984205	0.994628	0.995617	1.00435	1.0105	1.0309	1.06967	1.08571	1.10757	1.15119	1.18461	1.1971	1.21766	1.22616	1.23818	1.24215	0.98464	0.971795
1894.08	55.8	0.968675	0.972941	0.979907	1.01204	1.07963	1.16063	1.18492	1.19637	1.2286	1.22231	1.23582	1.23753	1.24225	1.24373	1.25066	1.24377	1.25555	1.2573	1.25532	1.26326	1.25639	1.15634	0.95064	0.95612	0.98782	0.985321	0.991466	0.991949	0.997992	0.983027	0.988773	0.995934	0.998498	1.00881	1.0138	1.03159	1.0698	1.08822	1.10926	1.15415	1.18619	1.19862	1.21974	1.22748	1.23776	1.24185	0.985696	0.972507
1897.25	55.8538	0.968486	0.972298	0.981874	1.01147	1.0814	1.15961	1.18433	1.19816	1.22737	1.22106	1.23621	1.23829	1.23999	1.24191	1.25002	1.24744	1.25828	1.25749	1.25626	1.26474	1.25746	1.15715	0.951796	0.960263	0.987102	0.986365	0.989247	0.992605	1.00086	0.985844	0.987954	0.996777	1.001	1.00531	1.01517	1.03122	1.06963	1.08809	1.11358	1.15203	1.1815	1.19969	1.2202	1.22163	1.23667	1.23928	0.990465	0.972881
1900.5	55.9077	0.969667	0.973382	0.983302	1.01352	1.07923	1.15604	1.18872	1.20127	1.2259	1.2178	1.23186	1.23802	1.23954	1.24761	1.2522	1.25075	1.25591	1.25897	1.25739	1.26075	1.26265	1.16411	0.952263	0.957744	0.985533	0.985267	0.989386	0.990055	1.00082	0.98744	0.98617	0.998224	0.997542	1.00825	1.01257	1.03337	1.07175	1.08937	1.11027	1.15592	1.18271	1.20183	1.21931	1.22104	1.23726	1.2387	0.98955	0.974037
1903.77	55.9615	0.970847	0.976903	0.982315	1.01505	1.0791	1.16078	1.18864	1.20109	1.22851	1.21821	1.23515	1.23577	1.24355	1.2459	1.24919	1.25167	1.25703	1.25989	1.2571	1.26219	1.25829	1.15564	0.95362	0.959026	0.991176	0.982507	0.988729	0.988792	0.998361	0.985796	0.988821	0.996016	0.999246	1.01148	1.01503	1.03746	1.0703	1.09139	1.11655	1.15204	1.18449	1.19844	1.2176	1.22395	1.2373	1.24089	0.98949	0.971098
1907.03	56.0154	0.964227	0.974425	0.980376	1.01571	1.07987	1.15823	1.19296	1.2013	1.22797	1.22144	1.23702	1.2424	1.2397	1.24029	1.24738	1.25438	1.25742	1.25552	1.26222	1.26606	1.25474	1.16286	0.95304	0.957937	0.992855	0.981176	0.990892	0.99098	1.00192	0.989726	0.989625	0.995993	0.997626	1.00773	1.01682	1.03689	1.07598	1.09114	1.11603	1.15681	1.18691	1.19928	1.21708	1.2264	1.23607	1.23915	0.989147	0.970603
1910.23	56.0692	0.967162	0.974192	0.983836	1.01839	1.08246	1.15864	1.19219	1.20407	1.2287	1.22149	1.2371	1.23723	1.23843	1.24252	1.24625	1.24761	1.25535	1.25691	1.25792	1.26409	1.25837	1.15816	0.95561	0.956343	0.989177	0.983016	0.989737	0.989966	0.99607	0.989483	0.982772	0.994574	0.998572	1.00934	1.02175	1.03643	1.07566	1.09444	1.11612	1.15992	1.18906	1.20154	1.22327	1.23187	1.23548	1.23925	0.993075	0.97293
1913.45	56.1231	0.970137	0.972419	0.982011	1.01698	1.08379	1.16325	1.19086	1.19917	1.2282	1.22183	1.24002	1.23502	1.24027	1.24171	1.24569	1.25176	1.25326	1.25563	1.25223	1.25822	1.25971	1.15346	0.955376	0.9612	0.990574	0.981592	0.987655	0.993057	0.997051	0.989636	0.983809	0.991552	1.00172	1.0096	1.02006	1.03783	1.07396	1.09436	1.12018	1.15998	1.18981	1.20255	1.22222	1.23022	1.23486	1.23821	0.992041	0.971437
1916.66	56.1769	0.969484	0.97215	0.985336	1.01486	1.08499	1.16367	1.19066	1.20292	1.22692	1.22162	1.23603	1.23944	1.24062	1.24102	1.2469	1.24786	1.25658	1.25432	1.25635	1.26358	1.25696	1.15677	0.95435	0.959729	0.990641	0.98238	0.993948	0.993319	0.998704	0.989598	0.992381	0.994311	0.998318	1.01107	1.01678	1.04089	1.07834	1.09772	1.11537	1.16238	1.18914	1.20188	1.21808	1.22445	1.23687	1.24395	0.988508	0.974166
1919.9	56.2308	0.96815	0.976367	0.986925	1.01405	1.08841	1.15973	1.18919	1.20553	1.22533	1.22621	1.23603	1.24005	1.24241	1.24262	1.24574	1.24605	1.24968	1.25712	1.25453	1.26373	1.25827	1.15876	0.955325	0.959775	0.989112	0.984608	0.992159	0.994324	0.998724	0.991305	0.989598	0.996076	0.996997	1.00775	1.01922	1.0421	1.07988	1.1001	1.11975	1.16288	1.19034	1.2044	1.21892	1.22406	1.23603	1.24088	0.987065	0.975144
1923.12	56.2846	0.969838	0.973797	0.982409	1.01594	1.0883	1.16457	1.19138	1.20557	1.22933	1.22334	1.23744	1.24001	1.23987	1.24166	1.24731	1.24894	1.25019	1.26125	1.25663	1.26533	1.26074	1.16129	0.954722	0.959849	0.990126	0.982237	0.989848	0.991244	0.998165	0.988039	0.985961	0.997348	0.99965	1.00854	1.01928	1.04179	1.07535	1.09659	1.12382	1.16357	1.19161	1.20732	1.22811	1.22612	1.24078	1.24091	0.986603	0.97272
1926.39	56.3385	0.966332	0.977607	0.983391	1.01892	1.08953	1.16624	1.19194	1.20394	1.22723	1.22078	1.2385	1.23643	1.24028	1.24808	1.24413	1.24854	1.2512	1.25724	1.2584	1.26486	1.25569	1.16044	0.952477	0.957425	0.99107	0.982449	0.99013	0.995072	0.997998	0.991664	0.988618	0.995669	1.00016	1.009	1.0209	1.04337	1.07777	1.09754	1.12368	1.16161	1.19125	1.20745	1.22421	1.22442	1.23972	1.24182	0.987626	0.970741
1929.63	56.3923	0.968992	0.976599	0.985424	1.0206	1.08978	1.16391	1.19317	1.20545	1.22662	1.22106	1.23802	1.23654	1.23876	1.24727	1.24802	1.25113	1.25361	1.25582	1.25508	1.26369	1.25449	1.15976	0.95444	0.957575	0.990779	0.981281	0.991334	0.994072	0.998084	0.990827	0.990075	1.00285	0.998065	1.01051	1.02214	1.04658	1.07926	1.0995	1.12395	1.16227	1.18736	1.21142	1.22634	1.22651	1.23877	1.24081	0.990935	0.969288
1932.9	56.4462	0.970915	0.972886	0.984572	1.02157	1.08733	1.16653	1.19726	1.20763	1.22774	1.22011	1.2368	1.23905	1.24039	1.24234	1.24592	1.24823	1.25528	1.25453	1.26002	1.26659	1.25525	1.1584	0.955169	0.959976	0.988191	0.983875	0.991815	0.988715	0.997253	0.989859	0.991308	0.998603	0.998243	1.01386	1.02097	1.04648	1.08095	1.10245	1.12112	1.16557	1.18792	1.21078	1.22365	1.22616	1.2391	1.23884	0.988522	0.970296
1936.15	56.5	0.970446	0.975974	0.983675	1.01837	1.0882	1.16786	1.19429	1.20628	1.22744	1.22095	1.23726	1.23912	1.2445	1.24359	1.24543	1.25107	1.25269	1.25334	1.26058	1.26584	1.25605	1.15692	0.954236	0.958338	0.990546	0.983497	0.987358	0.991297	1.00039	0.98805	0.990079	0.995679	1.00185	1.01466	1.02675	1.04132	1.08505	1.10364	1.12466	1.16492	1.19324	1.20566	1.22266	1.22468	1.23791	1.24274	0.988176	0.974191
1939.36	56.5538	0.968065	0.975709	0.986455	1.02192	1.08856	1.16804	1.19234	1.20538	1.23201	1.22203	1.24019	1.23778	1.24533	1.24573	1.24752	1.24891	1.25714	1.25825	1.25867	1.26082	1.25649	1.15947	0.955585	0.957699	0.99213	0.98244	0.987996	0.993227	1.00262	0.988208	0.989154	0.998371	1.00167	1.01942	1.02702	1.04444	1.08547	1.1039	1.12818	1.16619	1.19372	1.20882	1.22505	1.22233	1.23393	1.24147	0.988413	0.974659
1942.51	56.6077	0.968408	0.977282	0.985692	1.02098	1.0903	1.16819	1.19433	1.20706	1.22761	1.22563	1.2378	1.23812	1.24283	1.24246	1.2467	1.24837	1.25571	1.25543	1.25866	1.26174	1.25515	1.1581	0.953824	0.957287	0.990557	0.981663	0.990331	0.992969	0.99844	0.988784	0.987583	1.00068	1.00107	1.01679	1.02707	1.04625	1.08983	1.10625	1.12677	1.17026	1.19831	1.20904	1.22535	1.22694	1.23858	1.24573	0.991594	0.972884
1945.74	56.6615	0.970167	0.975308	0.983454	1.02251	1.09491	1.17025	1.19395	1.20575	1.2281	1.22214	1.23707	1.23894	1.2415	1.2431	1.24493	1.24977	1.25375	1.25743	1.25477	1.26313	1.25514	1.15938	0.952589	0.959078	0.99177	0.981691	0.992472	0.993298	0.997718	0.989928	0.986126	0.999109	1.00109	1.01304	1.02616	1.04684	1.09155	1.10792	1.12841	1.17058	1.19884	1.21	1.22289	1.2272	1.23463	1.2439	0.989543	0.971804
1949.07	56.7154	0.967874	0.976659	0.986154	1.02328	1.09853	1.16976	1.19476	1.20434	1.23204	1.22084	1.23725	1.23962	1.24128	1.24279	1.24877	1.25002	1.25278	1.25431	1.25565	1.26323	1.25465	1.15806	0.954086	0.960896	0.991894	0.981091	0.992254	0.993036	0.998899	0.991482	0.990043	0.999301	1.0007	1.01538	1.02639	1.04761	1.09027	1.10974	1.13156	1.17273	1.19639	1.21274	1.22293	1.22974	1.23704	1.23951	0.992829	0.974097
1952.4	56.7692	0.965766	0.97212	0.982619	1.02064	1.0953	1.17043	1.19931	1.20907	1.22692	1.22405	1.23643	1.23996	1.24245	1.24274	1.25065	1.25007	1.25428	1.25335	1.25526	1.2621	1.25539	1.16061	0.952927	0.961576	0.989102	0.981559	0.990948	0.991328	1.00055	0.991993	0.993568	0.999156	1.00214	1.01768	1.02722	1.0481	1.08962	1.1106	1.13174	1.17376	1.19373	1.21442	1.22389	1.22778	1.23878	1.23901	0.993879	0.974856
1955.5	56.8231	0.968601	0.974807	0.983288	1.02188	1.09675	1.16965	1.19777	1.20942	1.22812	1.22708	1.23532	1.23898	1.24354	1.24167	1.25014	1.2483	1.25511	1.25703	1.25472	1.26168	1.25702	1.15838	0.954641	0.95989	0.98923	0.986004	0.991456	0.992671	1.00181	0.992646	0.99099	0.998014	1.00518	1.01814	1.0254	1.04883	1.09136	1.10964	1.13522	1.17341	1.19759	1.213	1.22244	1.22519	1.23833	1.23998	0.989686	0.974438
1958.63	56.8769	0.970156	0.976207	0.986308	1.02176	1.09992	1.17183	1.1969	1.2104	1.23108	1.22868	1.23416	1.23709	1.24262	1.24103	1.24776	1.24921	1.25509	1.25684	1.2563	1.26299	1.25638	1.15735	0.956295	0.96012	0.989713	0.985915	0.990238	0.995854	1.00207	0.991017	0.988793	0.996765	1.00657	1.01955	1.02642	1.0502	1.09089	1.11142	1.13628	1.17419	1.19883	1.20945	1.22264	1.2276	1.24031	1.24072	0.989226	0.975347
1961.89	56.9308	0.968631	0.975022	0.987489	1.02334	1.10138	1.17434	1.19793	1.20866	1.22747	1.22723	1.23664	1.23874	1.24096	1.24287	1.24934	1.25113	1.25217	1.25677	1.25671	1.26306	1.25575	1.15973	0.954812	0.961161	0.99108	0.984908	0.990403	0.995091	0.999072	0.99196	0.990004	0.99695	1.00426	1.02026	1.03076	1.05308	1.09169	1.11539	1.13411	1.17537	1.19685	1.20782	1.22503	1.22924	1.24126	1.24139	0.990845	0.976242
1965.16	56.9846	0.966591	0.975921	0.986336	1.02495	1.09953	1.17292	1.19869	1.20769	1.22532	1.22608	1.23852	1.24135	1.24039	1.24242	1.24916	1.24926	1.25114	1.25997	1.25493	1.2618	1.25673	1.15869	0.954797	0.959665	0.992095	0.985805	0.991252	0.994951	0.999013	0.99178	0.991361	0.999291	1.00136	1.01945	1.03197	1.05524	1.09404	1.1188	1.13618	1.1764	1.19967	1.21053	1.22635	1.22697	1.2369	1.23994	0.990074	0.972861
1968.32	57.0385	0.970065	0.97941	0.985381	1.0249	1.10082	1.17374	1.20037	1.20899	1.22926	1.22462	1.2357	1.24185	1.24098	1.24131	1.24673	1.24718	1.25362	1.25964	1.25455	1.26022	1.25719	1.16021	0.954549	0.960704	0.989142	0.985016	0.99114	0.995538	1.00206	0.988531	0.991124	1.00035	1.00207	1.01905	1.02997	1.05433	1.09383	1.12	1.13866	1.17721	1.20105	1.21237	1.22354	1.22749	1.23831	1.2408	0.991722	0.970903
1971.48	57.0923	0.973145	0.980748	0.98482	1.02452	1.10333	1.17567	1.20114	1.20902	1.23042	1.22307	1.23386	1.24211	1.24295	1.242	1.2478	1.24738	1.25352	1.25539	1.25437	1.26059	1.25585	1.15941	0.953118	0.961169	0.988136	0.98625	0.993725	0.993979	1.00081	0.991734	0.989209	1.00089	1.00254	1.02069	1.03055	1.0548	1.0969	1.11851	1.13931	1.17788	1.20258	1.21201	1.2252	1.22967	1.23822	1.24088	0.993027	0.973259
1974.85	57.1462	0.970981	0.975857	0.986884	1.02462	1.10153	1.17658	1.19909	1.20884	1.22805	1.22462	1.23473	1.24029	1.24308	1.24011	1.24764	1.24762	1.25282	1.25354	1.25322	1.26346	1.25435	1.15415	0.954799	0.959927	0.990065	0.986252	0.99372	0.994271	1.002	0.991149	0.989449	0.999532	1.00372	1.0224	1.03049	1.05574	1.09687	1.11862	1.14094	1.17828	1.20417	1.21041	1.22783	1.23103	1.23826	1.23814	0.995087	0.974757
1978.19	57.2	0.970593	0.976953	0.986184	1.02889	1.10251	1.17695	1.20003	1.20955	1.22902	1.22563	1.23446	1.23924	1.2408	1.24214	1.24466	1.24662	1.25145	1.257	1.25688	1.26295	1.2569	1.15473	0.955359	0.961013	0.991315	0.987719	0.994008	0.993495	1.00358	0.989207	0.99294	1.00071	1.00535	1.02298	1.0283	1.05692	1.10046	1.12016	1.14133	1.18151	1.20173	1.21131	1.22544	1.22765	1.23893	1.23737	0.991318	0.974753
1981.38	57.2538	0.971397	0.976801	0.985389	1.03005	1.10621	1.17439	1.20252	1.21188	1.23268	1.22654	1.2359	1.23804	1.23937	1.24495	1.24202	1.24651	1.25012	1.25884	1.25667	1.26155	1.25994	1.15582	0.953047	0.96031	0.990564	0.990212	0.995009	0.994559	1.00432	0.990948	0.994111	1.00281	1.00595	1.02591	1.0318	1.05921	1.10272	1.12215	1.14168	1.18229	1.2001	1.21017	1.22648	1.2288	1.23815	1.23676	0.992667	0.975592
1984.55	57.3077	0.973846	0.976313	0.987893	1.02713	1.10808	1.17479	1.20282	1.21224	1.23317	1.22801	1.23707	1.23664	1.24025	1.2435	1.24828	1.24766	1.25016	1.25681	1.25441	1.25886	1.25864	1.15583	0.952976	0.96088	0.990369	0.987989	0.995581	0.995635	1.00366	0.992251	0.993649	1.00029	1.00747	1.02705	1.03279	1.05776	1.10357	1.12542	1.144	1.18418	1.19894	1.21437	1.22923	1.22808	1.23564	1.23907	0.992349	0.972445
1987.82	57.3615	0.968918	0.974677	0.986271	1.02592	1.10962	1.17719	1.2026	1.21154	1.23028	1.22774	1.23575	1.23896	1.24326	1.24148	1.25364	1.24895	1.25176	1.2553	1.25514	1.25968	1.25544	1.15613	0.953184	0.961383	0.989872	0.985527	0.995211	0.998595	1.00286	0.993164	0.992469	1.00302	1.007	1.02716	1.03284	1.05674	1.10463	1.12843	1.14523	1.18463	1.20198	1.21891	1.23269	1.22913	1.23873	1.23754	0.990963	0.97339
1991.05	57.4154	0.970713	0.975685	0.988509	1.02805	1.11058	1.17789	1.20374	1.21272	1.23049	1.22777	1.23807	1.2398	1.24148	1.23773	1.25118	1.24673	1.25286	1.25822	1.25486	1.26566	1.25416	1.15483	0.95388	0.962447	0.987414	0.986876	0.994368	0.996302	0.999781	0.99497	0.994807	1.00279	1.00714	1.02723	1.03738	1.06053	1.10467	1.12742	1.14713	1.18083	1.2003	1.21163	1.22612	1.22799	1.23705	1.23814	0.988897	0.973892
1994.25	57.4692	0.968474	0.975709	0.986958	1.03008	1.11275	1.17893	1.20255	1.21257	1.22671	1.22802	1.238	1.24004	1.2417	1.2401	1.24783	1.24701	1.25157	1.25842	1.25929	1.26565	1.25445	1.15325	0.955164	0.960581	0.987935	0.985099	0.995195	0.994696	1.00061	0.992487	0.9953	1.00116	1.00744	1.02538	1.03556	1.0633	1.10559	1.12865	1.15049	1.18216	1.19989	1.21433	1.22746	1.22733	1.23751	1.23866	0.990376	0.974191
1997.4	57.5231	0.972137	0.97458	0.98839	1.02925	1.11528	1.18123	1.20283	1.21416	1.22756	1.22789	1.23515	1.23965	1.24303	1.24209	1.24598	1.2514	1.25331	1.25433	1.25634	1.26446	1.25754	1.15324	0.95611	0.959699	0.988856	0.985853	0.994782	0.998175	1.00184	0.988994	0.995319	1.00156	1.00846	1.02564	1.03864	1.06445	1.10598	1.13044	1.14751	1.18389	1.20163	1.2149	1.22909	1.22982	1.23517	1.23789	0.990813	0.976544
2000.66	57.5769	0.970818	0.975136	0.991358	1.03263	1.11329	1.18124	1.20399	1.2116	1.22909	1.22745	1.23678	1.23924	1.24259	1.2417	1.24833	1.24667	1.25166	1.25497	1.25377	1.26303	1.25616	1.15296	0.954623	0.960956	0.993576	0.986251	0.996976	1.00139	1.00266	0.99242	0.993414	1.00345	1.00768	1.02862	1.03843	1.0645	1.10945	1.13404	1.14903	1.18224	1.20508	1.21346	1.22708	1.23023	1.23396	1.23803	0.991092	0.975907
2003.92	57.6308	0.970553	0.977046	0.992684	1.03561	1.11618	1.18306	1.2037	1.21377	1.22963	1.22731	1.23607	1.23915	1.24597	1.24379	1.24575	1.24825	1.2514	1.2563	1.25776	1.26322	1.25575	1.15778	0.955351	0.961262	0.993848	0.983959	0.993104	0.99792	1.00334	0.9891	0.994207	1.00452	1.00684	1.02604	1.0408	1.06196	1.1105	1.13134	1.15163	1.1847	1.20678	1.21723	1.22485	1.22668	1.23435	1.24199	0.990717	0.975008
2007.15	57.6846	0.96819	0.974821	0.986843	1.03131	1.11381	1.17789	1.20177	1.21459	1.22807	1.22785	1.23741	1.23906	1.24381	1.24369	1.24428	1.24759	1.25075	1.25912	1.25329	1.26379	1.25275	1.15542	0.955103	0.959962	0.992939	0.986428	0.992169	0.995801	1.00598	0.993664	0.995436	1.00677	1.00682	1.02615	1.04178	1.06602	1.11157	1.1345	1.15522	1.1852	1.20553	1.21488	1.22452	1.22961	1.23557	1.24054	0.992572	0.974457
2010.35	57.7385	0.966957	0.977173	0.984856	1.02944	1.11885	1.17848	1.20086	1.21517	1.23249	1.22538	1.23907	1.23751	1.24352	1.24268	1.24718	1.24859	1.25266	1.25767	1.25471	1.26352	1.25434	1.15991	0.955673	0.957054	0.994547	0.987734	0.994838	0.997052	1.00458	0.991492	0.996411	1.0033	1.00939	1.03299	1.03829	1.06811	1.11285	1.13305	1.15311	1.18903	1.20373	1.21897	1.22625	1.22516	1.23604	1.24061	0.992056	0.974783
2013.66	57.7923	0.971926	0.974163	0.987118	1.03509	1.11755	1.18138	1.20459	1.21335	1.2301	1.22478	1.23855	1.23549	1.24235	1.24356	1.24501	1.24792	1.25256	1.25544	1.25624	1.26429	1.25589	1.15359	0.954915	0.960142	0.997364	0.986287	0.99583	0.994474	1.00448	0.988365	0.992531	1.00436	1.00906	1.03389	1.03679	1.07073	1.11138	1.13466	1.15486	1.18871	1.20189	1.22105	1.22428	1.22738	1.23841	1.2391	0.993199	0.975194
2016.94	57.8462	0.971678	0.972241	0.989214	1.03547	1.11815	1.184	1.20128	1.21393	1.22889	1.23088	1.23685	1.23754	1.23951	1.24541	1.24258	1.24915	1.25057	1.25259	1.25443	1.26216	1.25279	1.15584	0.957476	0.960937	0.992155	0.985496	0.99288	0.99774	1.00129	0.992486	0.993716	1.00484	1.00924	1.03492	1.04273	1.07248	1.11339	1.13647	1.15639	1.19086	1.2101	1.21761	1.22738	1.22886	1.23524	1.24069	0.99436	0.971195
2020.12	57.9	0.973223	0.978002	0.991521	1.03889	1.12039	1.1851	1.20527	1.2144	1.23369	1.22871	1.23807	1.23745	1.24543	1.24155	1.24624	1.25183	1.25004	1.25658	1.25585	1.26167	1.25483	1.15666	0.95338	0.960332	0.991014	0.987425	0.994891	0.995827	1.00122	0.993292	0.995262	1.00556	1.01241	1.03336	1.04499	1.07431	1.11533	1.13782	1.15927	1.18978	1.20955	1.21856	1.2274	1.22949	1.23749	1.24021	0.995237	0.973555
2023.25	57.9538	0.975429	0.976203	0.989853	1.0368	1.11808	1.18422	1.20624	1.21463	1.22886	1.22773	1.23491	1.23913	1.24363	1.2408	1.25125	1.24744	1.25449	1.25581	1.25657	1.2627	1.25369	1.15811	0.953105	0.961187	0.992012	0.987739	0.99384	0.999698	1.00273	0.990887	0.994279	1.00407	1.00889	1.03332	1.04214	1.07204	1.11964	1.13565	1.15855	1.18973	1.20945	1.21553	1.22658	1.22991	1.24127	1.23876	0.99274	0.976137
2026.52	58.0077	0.969969	0.977632	0.989413	1.03958	1.11956	1.18302	1.20706	1.21405	1.23017	1.22713	1.23744	1.2383	1.24231	1.24562	1.24664	1.24603	1.25307	1.25975	1.25082	1.25843	1.25691	1.1559	0.954231	0.959855	0.994055	0.986538	0.991118	1.00237	1.00179	0.99128	0.993586	1.00896	1.01194	1.03903	1.04378	1.07238	1.11955	1.13781	1.16083	1.19505	1.20887	1.21354	1.22841	1.22943	1.23972	1.23714	0.99258	0.976656
2029.8	58.0615	0.96968	0.980321	0.991581	1.04385	1.12097	1.18199	1.20835	1.22037	1.22601	1.22799	1.23898	1.2412	1.24535	1.24533	1.24739	1.2514	1.25345	1.25726	1.25299	1.25688	1.25655	1.1558	0.954195	0.961437	0.994997	0.985636	0.996346	0.996739	1.0034	0.993294	0.995809	1.00412	1.01076	1.03736	1.04839	1.07398	1.12018	1.14248	1.15717	1.19133	1.20927	1.22064	1.22599	1.22569	1.23853	1.23907	0.991931	0.973914
2032.99	58.1154	0.972857	0.984473	0.992229	1.03957	1.12747	1.18597	1.20842	1.2148	1.23325	1.23118	1.23713	1.24369	1.24189	1.24087	1.24689	1.2507	1.25317	1.25467	1.25175	1.2629	1.257	1.1579	0.956007	0.960478	0.993851	0.986401	0.993308	0.993726	1.00724	0.992267	0.996433	1.00641	1.01507	1.03854	1.04709	1.07754	1.12279	1.14401	1.16138	1.19253	1.20734	1.21904	1.22665	1.22515	1.24272	1.23803	0.990113	0.974832
2036.12	58.1692	0.972772	0.986897	0.991569	1.03662	1.12582	1.18691	1.20641	1.21409	1.23604	1.22802	1.23756	1.2386	1.24579	1.23716	1.24379	1.2507	1.25401	1.25895	1.25751	1.26433	1.25757	1.15591	0.9542	0.962095	0.992353	0.987699	0.994682	0.993535	1.00639	0.9927	0.994781	1.0082	1.0063	1.03837	1.05001	1.07379	1.12104	1.1435	1.16226	1.19383	1.2098	1.21747	1.22998	1.22853	1.23747	1.24233	0.993316	0.975668
2039.42	58.2231	0.9721	0.976142	0.993836	1.04236	1.12993	1.18272	1.20861	1.21202	1.23374	1.22707	1.23688	1.24134	1.23902	1.24002	1.24344	1.25249	1.25308	1.25097	1.25494	1.2595	1.25878	1.1581	0.954808	0.962442	0.992239	0.98867	0.994274	0.996402	1.00782	0.993227	0.995406	1.01036	1.00608	1.03829	1.05283	1.07684	1.12478	1.1449	1.16033	1.19381	1.20809	1.21742	1.22735	1.2311	1.23909	1.24171	0.992664	0.976092
2042.79	58.2769	0.970946	0.979463	0.993353	1.04267	1.12805	1.18323	1.20839	1.21482	1.23093	1.22684	1.2331	1.23953	1.24475	1.23966	1.24873	1.25024	1.25022	1.25121	1.25773	1.26663	1.25465	1.15792	0.954236	0.961348	0.994613	0.98964	0.994048	0.996899	1.00177	0.993619	0.99963	1.01238	1.01116	1.04072	1.04883	1.08291	1.12776	1.14534	1.16377	1.19471	1.20961	1.22092	1.22733	1.2246	1.23845	1.23927	0.989831	0.9758
2046.02	58.3308	0.968304	0.978628	0.990892	1.04361	1.13252	1.18799	1.20837	1.21759	1.23321	1.22807	1.23601	1.23577	1.24394	1.24084	1.24994	1.2501	1.25301	1.25536	1.25141	1.2579	1.25649	1.16315	0.958152	0.961066	0.993335	0.987833	0.997395	0.998401	1.00419	0.992987	0.999964	1.01183	1.00934	1.04153	1.05387	1.08272	1.12634	1.15056	1.1652	1.19407	1.20835	1.22003	1.2294	1.22679	1.23776	1.23933	0.989889	0.975185
2049.14	58.3846	0.969997	0.979443	0.992059	1.04571	1.13343	1.18773	1.20759	1.21777	1.22901	1.22682	1.23791	1.23458	1.23951	1.2453	1.24838	1.25022	1.25243	1.25202	1.257	1.25769	1.2573	1.15486	0.956214	0.96298	0.995125	0.990237	0.993549	0.999756	1.00513	0.987837	0.998379	1.00948	1.0115	1.04285	1.05219	1.08129	1.12872	1.14629	1.16865	1.19361	1.2091	1.21906	1.22554	1.22934	1.23903	1.2402	0.991195	0.975508
2052.39	58.4385	0.972387	0.980166	0.99302	1.04415	1.13561	1.18623	1.20868	1.2143	1.22909	1.2284	1.23929	1.23705	1.24367	1.23855	1.24776	1.24907	1.24983	1.25625	1.25632	1.26182	1.25435	1.15246	0.956444	0.960817	0.99391	0.986038	0.994607	0.995203	1.00916	0.991905	1.00025	1.00857	1.01232	1.04621	1.05313	1.08317	1.12755	1.14912	1.17051	1.19505	1.21039	1.21745	1.22538	1.22909	1.23685	1.24005	0.992404	0.975202
2055.69	58.4923	0.972482	0.978927	0.993231	1.04748	1.13261	1.18789	1.2093	1.21504	1.23334	1.22828	1.2398	1.23677	1.23724	1.23737	1.24357	1.25163	1.25519	1.25751	1.25501	1.2612	1.25466	1.15656	0.956334	0.962166	0.994418	0.985148	0.996709	0.996889	1.00303	0.994742	0.996155	1.00783	1.0149	1.04265	1.05295	1.08575	1.1258	1.14664	1.16577	1.19593	1.21554	1.21604	1.22917	1.22904	1.23736	1.23656	0.993848	0.976525
2058.93	58.5462	0.971995	0.979617	0.994948	1.04472	1.13504	1.19081	1.20762	1.22184	1.22691	1.22748	1.23676	1.23766	1.24176	1.23926	1.24797	1.24705	1.2531	1.25587	1.25376	1.25958	1.25482	1.15882	0.95777	0.962206	0.993697	0.989764	0.999366	0.997053	1.00726	0.996126	0.994677	1.01264	1.01878	1.04264	1.05282	1.08623	1.12663	1.14799	1.16867	1.19808	1.21385	1.21585	1.22867	1.22728	1.23576	1.23966	0.993933	0.975715
2062.07	58.6	0.973362	0.980978	0.995267	1.04595	1.1361	1.18757	1.21116	1.22068	1.22804	1.22924	1.24006	1.23858	1.24201	1.23771	1.25091	1.25045	1.24952	1.25448	1.25356	1.26108	1.256	1.15632	0.95625	0.964435	0.997295	0.990519	0.999028	0.997108	1.00384	0.998333	1.00005	1.0122	1.01437	1.04615	1.06189	1.087	1.13205	1.15081	1.16927	1.19814	1.21167	1.21661	1.23372	1.23184	1.23781	1.2399	0.996539	0.976167
2065.28	58.6538	0.972277	0.980548	0.991466	1.04995	1.13393	1.19105	1.21175	1.21524	1.228	1.22857	1.235	1.23851	1.2394	1.24016	1.24473	1.24941	1.24891	1.2572	1.25635	1.25792	1.25425	1.15402	0.954622	0.96234	0.993307	0.991376	0.994777	0.997048	1.00674	0.994389	0.998872	1.01128	1.0134	1.04756	1.05771	1.087	1.13271	1.15051	1.17176	1.20076	1.2147	1.21962	1.23179	1.22962	1.23723	1.23809	0.993857	0.974865
2068.5	58.7077	0.973355	0.981524	0.991845	1.05298	1.13433	1.1868	1.21307	1.216	1.22597	1.22922	1.23846	1.2382	1.24103	1.24165	1.247	1.24862	1.24964	1.25788	1.25665	1.25987	1.25244	1.15848	0.953633	0.963363	0.992295	0.992246	0.997215	0.99965	1.00741	1.00065	0.999127	1.01306	1.01531	1.0486	1.06252	1.09307	1.1359	1.15474	1.16958	1.20046	1.21118	1.22267	1.23068	1.23193	1.24044	1.23944	0.991129	0.977797
2071.76	58.7615	0.97367	0.982273	0.996415	1.04927	1.1392	1.18926	1.2113	1.218	1.22928	1.22637	1.23685	1.2368	1.23792	1.23991	1.24667	1.24868	1.25534	1.25626	1.2565	1.25867	1.25345	1.15467	0.955649	0.960485	0.989584	0.98413	0.995859	0.998894	1.00553	1.00015	1.0031	1.01345	1.01815	1.04623	1.06105	1.09185	1.13546	1.15472	1.17051	1.19984	1.21427	1.22003	1.23153	1.22929	1.23704	1.2418	0.992061	0.979683
2075	58.8154	0.969774	0.98297	0.99458	1.05014	1.14119	1.19147	1.21246	1.21694	1.22943	1.22685	1.23737	1.23527	1.23776	1.24216	1.24815	1.25147	1.25293	1.25861	1.25858	1.25897	1.25399	1.1579	0.959227	0.958829	0.994102	0.990052	0.999477	0.999866	1.00929	0.995698	1.00177	1.0129	1.01521	1.04801	1.06309	1.09223	1.13285	1.158	1.17098	1.20412	1.21527	1.22066	1.22596	1.2306	1.23646	1.24093	0.992587	0.975503
2078.26	58.8692	0.974581	0.980904	0.997639	1.05068	1.13899	1.19367	1.20976	1.21756	1.22765	1.23067	1.23799	1.23747	1.23988	1.24351	1.24521	1.24861	1.24864	1.25625	1.25715	1.26117	1.25216	1.15971	0.9607	0.959724	0.993255	0.988413	0.998814	1.00043	1.0113	0.995794	0.999363	1.0113	1.01916	1.05206	1.06485	1.09221	1.1332	1.15895	1.17103	1.201	1.21457	1.21996	1.23036	1.22945	1.23553	1.24111	0.99333	0.977115
2081.45	58.9231	0.973844	0.981314	0.997944	1.05065	1.14101	1.18971	1.21188	1.21596	1.22652	1.23008	1.23448	1.23777	1.24141	1.24355	1.24361	1.25113	1.25248	1.25607	1.25208	1.25256	1.25581	1.16015	0.958617	0.960263	0.992707	0.989405	0.995	0.995666	1.00636	0.995398	1.00025	1.0136	1.0157	1.05206	1.06177	1.09522	1.14195	1.15937	1.17357	1.19886	1.21415	1.22252	1.22942	1.23035	1.23756	1.23814	0.992147	0.976229
2084.69	58.9769	0.973006	0.98004	0.997146	1.05144	1.14631	1.19231	1.21296	1.2151	1.23193	1.22875	1.23649	1.24055	1.239	1.24165	1.24785	1.25166	1.25021	1.25716	1.25104	1.25568	1.25281	1.15394	0.956683	0.961785	0.993201	0.988107	0.995905	1.00289	1.00863	0.996172	1.00272	1.01374	1.01779	1.05119	1.06612	1.09569	1.13408	1.15785	1.1775	1.19617	1.21675	1.22161	1.22914	1.23009	1.23557	1.23902	0.993135	0.975841
2087.92	59.0308	0.972138	0.980579	0.996868	1.05464	1.14735	1.18969	1.21072	1.21809	1.23336	1.23067	1.23733	1.24159	1.2391	1.2458	1.2486	1.24667	1.25158	1.2564	1.25096	1.25778	1.25153	1.15933	0.955502	0.963028	0.996039	0.993136	0.995324	1.00197	1.01021	0.995859	0.998506	1.0162	1.0193	1.051	1.06428	1.092	1.14504	1.16209	1.17751	1.20654	1.2152	1.22084	1.22931	1.22601	1.23865	1.24058	0.994197	0.976293
2091.16	59.0846	0.972419	0.983161	0.996024	1.0561	1.1462	1.19611	1.2154	1.22103	1.22867	1.2293	1.23915	1.23817	1.24657	1.24358	1.24594	1.2467	1.2529	1.25594	1.25428	1.26204	1.25361	1.15971	0.954222	0.962045	0.996125	0.987927	1.00094	0.998955	1.0103	0.998169	0.998795	1.01392	1.01871	1.05331	1.0647	1.09981	1.14504	1.15961	1.18151	1.20391	1.21478	1.22041	1.22944	1.22856	1.23623	1.23898	0.993908	0.97845
2094.35	59.1385	0.970006	0.984616	0.996561	1.05658	1.14368	1.19349	1.21692	1.21612	1.2285	1.22922	1.23791	1.23809	1.24303	1.24144	1.24605	1.24874	1.25112	1.2544	1.2514	1.25846	1.25387	1.15873	0.956556	0.964809	0.997188	0.987105	0.995201	0.99835	1.00768	1.00001	1.00318	1.01576	1.01783	1.05903	1.06957	1.10155	1.14467	1.16025	1.17889	1.19979	1.21609	1.22545	1.23361	1.22944	1.23872	1.24588	0.992982	0.977264
2097.58	59.1923	0.976166	0.981829	0.997564	1.05652	1.14787	1.19494	1.20944	1.21857	1.23281	1.22654	1.23599	1.23535	1.24151	1.23653	1.24571	1.25011	1.25204	1.25456	1.25642	1.26073	1.25534	1.15688	0.9592	0.962509	0.995102	0.992533	0.9976	1.00045	1.00432	0.998542	1.00167	1.01761	1.02006	1.05899	1.06701	1.09914	1.14391	1.16287	1.17832	1.20293	1.21632	1.22275	1.23124	1.22899	1.23596	1.24196	0.993186	0.976784
2100.83	59.2462	0.972442	0.981506	0.994719	1.05908	1.14817	1.19183	1.21173	1.21722	1.22963	1.22827	1.23712	1.23468	1.24347	1.23819	1.24438	1.24596	1.24996	1.25585	1.25221	1.26066	1.25511	1.15381	0.956705	0.961949	0.990236	0.991738	0.999216	1.00135	1.00667	0.999928	1.00599	1.01866	1.02184	1.05788	1.06905	1.09563	1.14448	1.16609	1.17977	1.20153	1.21525	1.22677	1.2282	1.22981	1.23901	1.23914	0.995791	0.978658
2104.14	59.3	0.973028	0.980757	0.99912	1.05688	1.14928	1.19368	1.21329	1.21814	1.2337	1.22767	1.23925	1.23971	1.24171	1.24205	1.24598	1.24322	1.25183	1.25574	1.2539	1.26216	1.2531	1.16098	0.959542	0.959202	0.996573	0.990284	0.996912	1.00187	1.00973	0.998714	1.00716	1.01888	1.02109	1.05903	1.07007	1.10158	1.14695	1.16551	1.18009	1.2054	1.21657	1.226	1.22923	1.22759	1.23678	1.23971	0.994969	0.980675
2107.36	59.3538	0.971533	0.982235	1.00182	1.05715	1.14994	1.19596	1.21303	1.21806	1.23173	1.23004	1.23762	1.23802	1.2438	1.24229	1.24799	1.24614	1.24846	1.25572	1.25144	1.26132	1.25367	1.15486	0.95781	0.961844	0.996531	0.988709	0.9971	1.00535	1.01145	0.996467	1.00219	1.02106	1.02506	1.06099	1.07073	1.10747	1.14866	1.1631	1.18255	1.2012	1.21737	1.22071	1.23234	1.23012	1.23738	1.23928	0.991147	0.974155
2110.57	59.4077	0.969164	0.97695	0.99906	1.06263	1.15363	1.19428	1.21327	1.2204	1.23213	1.22938	1.23434	1.23239	1.24237	1.2386	1.24453	1.24449	1.25028	1.25366	1.25111	1.26077	1.25157	1.15726	0.956034	0.964222	0.995426	0.990669	0.995979	1.00437	1.00815	0.99672	1.00537	1.02161	1.02657	1.06186	1.07229	1.10819	1.15278	1.16496	1.17945	1.19977	1.21735	1.22071	1.23118	1.22868	1.23681	1.24019	0.991463	0.974901
2113.73	59.4615	0.969667	0.981437	1.00276	1.06497	1.15277	1.19528	1.21131	1.2208	1.22984	1.22776	1.23188	1.23713	1.24115	1.23762	1.24377	1.24719	1.25141	1.25595	1.25607	1.26177	1.25374	1.15628	0.957259	0.965063	0.998149	0.990578	0.999198	1.00192	1.00839	0.998538	1.00754	1.01779	1.02368	1.06202	1.07475	1.10665	1.15212	1.16667	1.1794	1.20778	1.2172	1.22103	1.23833	1.22816	1.24165	1.24087	0.996007	0.976176
2116.9	59.5154	0.976329	0.979578	0.999584	1.067	1.15544	1.19428	1.21501	1.22534	1.23189	1.2296	1.23666	1.23973	1.2402	1.23964	1.24425	1.24871	1.25185	1.25394	1.25304	1.26365	1.25271	1.15983	0.957809	0.964887	0.998629	0.987641	0.999319	1.00132	1.0101	0.998932	1.00716	1.01806	1.02088	1.06286	1.07552	1.10493	1.15046	1.16735	1.18145	1.20883	1.21782	1.22058	1.23447	1.23004	1.24242	1.2375	0.995183	0.977263
2120.13	59.5692	0.973264	0.979859	1.00014	1.06784	1.15589	1.19512	1.2138	1.22384	1.23228	1.22981	1.23695	1.23661	1.24037	1.23962	1.24724	1.24684	1.25087	1.25111	1.25194	1.26217	1.2537	1.1588	0.960585	0.962109	0.998437	0.989566	0.998458	1.0029	1.00709	0.996398	1.00673	1.02068	1.02092	1.06408	1.07491	1.10873	1.15201	1.17037	1.18328	1.20807	1.21749	1.22385	1.22734	1.23127	1.2397	1.24041	0.995862	0.976157
2123.41	59.6231	0.972239	0.983955	1.00546	1.06028	1.1596	1.19458	1.21332	1.22202	1.23122	1.22982	1.23655	1.2369	1.23665	1.23927	1.24989	1.24908	1.25048	1.25293	1.25394	1.26079	1.25434	1.15844	0.959655	0.962105	0.99687	0.990756	0.998805	1.00086	1.00738	0.999318	1.00637	1.02182	1.02466	1.06516	1.07656	1.11125	1.15302	1.17135	1.18293	1.20897	1.2166	1.22205	1.22686	1.23072	1.23837	1.24173	0.995637	0.97515
2126.67	59.6769	0.972908	0.9835	1.00121	1.0657	1.15794	1.19513	1.21438	1.21896	1.22918	1.23104	1.2371	1.2363	1.23976	1.24087	1.25013	1.24832	1.25176	1.25501	1.25254	1.26052	1.25086	1.15555	0.956924	0.961764	0.995135	0.989905	0.996605	1.00011	1.00944	1.00016	1.00419	1.0226	1.02782	1.06506	1.07954	1.10973	1.15178	1.17243	1.18418	1.20942	1.21767	1.22124	1.23131	1.22918	1.23725	1.24023	0.995092	0.977353
2129.97	59.7308	0.975047	0.980828	1.00023	1.06741	1.16017	1.1939	1.21394	1.21858	1.23076	1.23121	1.23709	1.23962	1.23888	1.24445	1.2478	1.24829	1.25128	1.25824	1.25112	1.25921	1.24992	1.15433	0.95746	0.962809	0.995438	0.990022	0.996315	1.00441	1.01326	1.00208	1.00547	1.02009	1.02951	1.06845	1.08083	1.11129	1.15352	1.17444	1.18718	1.20705	1.21924	1.22261	1.23096	1.22794	1.23757	1.23796	0.994596	0.980433
2133.21	59.7846	0.97464	0.980931	1.00057	1.06837	1.15944	1.19373	1.2149	1.21663	1.23107	1.22779	1.23483	1.24164	1.2405	1.24272	1.24853	1.24757	1.25403	1.25697	1.25326	1.25898	1.25112	1.15725	0.957672	0.965226	0.994233	0.991286	0.999517	1.00122	1.01157	1.00244	1.0076	1.0213	1.02648	1.07032	1.08135	1.11352	1.15487	1.17218	1.18712	1.20602	1.22025	1.22528	1.22989	1.22949	1.23847	1.2402	0.992932	0.978682
2136.4	59.8385	0.970553	0.98432	0.996091	1.07259	1.15708	1.19617	1.21468	1.21847	1.23189	1.23103	1.23743	1.24182	1.24317	1.24059	1.24819	1.24888	1.25487	1.25228	1.25332	1.25886	1.25087	1.15915	0.957901	0.964394	0.993535	0.992434	0.998105	1.0009	1.00837	1.00273	1.00556	1.02233	1.02674	1.06884	1.08411	1.11481	1.15539	1.17231	1.18708	1.20778	1.2201	1.22591	1.23068	1.22904	1.23921	1.24068	0.994919	0.979208
2139.64	59.8923	0.972168	0.98433	0.999832	1.07315	1.15911	1.19572	1.21421	1.2191	1.23199	1.23258	1.23762	1.23883	1.2438	1.23937	1.24535	1.24949	1.2525	1.25266	1.25156	1.25534	1.25093	1.16041	0.958749	0.962702	0.996834	0.991005	0.996478	1.00452	1.00932	1.00254	1.00533	1.02158	1.0275	1.06988	1.08664	1.1178	1.15838	1.17537	1.18844	1.21121	1.22091	1.22394	1.23038	1.22698	1.23945	1.23971	0.997137	0.980162
2142.9	59.9462	0.97327	0.985187	1.00112	1.07179	1.15983	1.19625	1.21493	1.21931	1.23014	1.22702	1.23641	1.23807	1.24264	1.23853	1.24565	1.2478	1.2533	1.25521	1.25291	1.25473	1.25083	1.15838	0.959219	0.963362	0.999049	0.991748	0.997935	1.0031	1.01077	1.00037	1.00753	1.02492	1.02799	1.07372	1.08723	1.12188	1.15899	1.17703	1.18872	1.21231	1.21998	1.22126	1.23011	1.22531	1.23893	1.23823	0.996379	0.980886
2145.99	60	0.974109	0.985108	1.00154	1.07332	1.16143	1.19842	1.21398	1.22081	1.23003	1.22561	1.23594	1.23796	1.23957	1.23826	1.24669	1.24684	1.25198	1.25436	1.25538	1.25817	1.24993	1.15467	0.959605	0.965622	0.999251	0.993902	1.00046	1.00171	1.01089	1.00204	1.00891	1.02625	1.03107	1.07558	1.08853	1.12148	1.15792	1.17678	1.18806	1.20995	1.21699	1.22048	1.23055	1.2255	1.23949	1.23866	0.994761	0.979617
2149.08	60.0538	0.974992	0.984768	1.00265	1.07503	1.16363	1.20018	1.21316	1.22206	1.23387	1.22892	1.23583	1.23639	1.23964	1.23812	1.24489	1.24784	1.2505	1.25358	1.25592	1.25777	1.25153	1.15602	0.960214	0.966071	1.00074	0.992787	1.00043	1.00424	1.01214	1.00498	1.00958	1.0234	1.03316	1.07425	1.08976	1.11718	1.16095	1.17964	1.18941	1.20776	1.21919	1.22122	1.23084	1.22896	1.23892	1.23847	0.996927	0.975465
2152.36	60.1077	0.973552	0.984759	1.00281	1.07397	1.16263	1.19614	1.21482	1.22056	1.23583	1.22903	1.2369	1.23746	1.24307	1.23879	1.2446	1.24946	1.25391	1.25386	1.25648	1.2562	1.25368	1.15748	0.960219	0.964802	0.999031	0.992061	0.996193	1.00273	1.01434	1.00374	1.00876	1.02619	1.03402	1.0754	1.09042	1.11992	1.16135	1.18281	1.19019	1.20696	1.22073	1.22052	1.23003	1.22653	1.23808	1.24006	0.994235	0.9756
2155.61	60.1615	0.973797	0.982743	1.0055	1.07772	1.1633	1.19092	1.21367	1.21924	1.23173	1.22936	1.23692	1.23746	1.24066	1.2391	1.24522	1.2499	1.25119	1.25118	1.25567	1.2582	1.25201	1.15416	0.960068	0.965332	0.99692	0.990782	0.996866	1.00036	1.01481	1.00448	1.00977	1.02632	1.03229	1.07837	1.09302	1.12223	1.16402	1.17723	1.19001	1.21152	1.21844	1.22347	1.2314	1.23014	1.2366	1.23734	0.994189	0.981075
2158.98	60.2154	0.974712	0.986453	1.00487	1.07508	1.16564	1.1939	1.21517	1.22092	1.23361	1.23004	1.23717	1.23711	1.2372	1.24028	1.2458	1.24857	1.25239	1.25005	1.25164	1.25875	1.252	1.15571	0.961348	0.965524	0.997805	0.989675	0.999603	1.0013	1.01378	1.00467	1.01239	1.02477	1.031	1.07876	1.09158	1.12654	1.16692	1.17608	1.19122	1.21369	1.22144	1.22175	1.23343	1.22967	1.23706	1.23747	0.992245	0.981775
2162.33	60.2692	0.971469	0.987527	1.00595	1.07832	1.16551	1.1923	1.21589	1.21844	1.23222	1.22984	1.23603	1.23594	1.2378	1.24182	1.24658	1.24658	1.25314	1.25149	1.24905	1.25797	1.25298	1.15838	0.961044	0.963611	0.996712	0.988934	0.999345	1.00165	1.01157	1.00104	1.01025	1.02569	1.03191	1.08154	1.09583	1.1248	1.16564	1.1808	1.19323	1.21143	1.22028	1.22233	1.2307	1.23107	1.23563	1.23783	0.994399	0.979512
2165.52	60.3231	0.977176	0.982354	1.00382	1.08058	1.1661	1.19718	1.21494	1.21675	1.23054	1.2262	1.23624	1.23684	1.23801	1.24317	1.24688	1.24895	1.24739	1.25412	1.25237	1.2582	1.25498	1.15921	0.958315	0.964063	0.997437	0.989714	1.00058	1.00404	1.01229	1.00328	1.01048	1.02778	1.03299	1.07937	1.097	1.12477	1.16524	1.1822	1.19095	1.21464	1.22208	1.21892	1.23213	1.23077	1.23315	1.23914	0.996987	0.979544
2168.68	60.3769	0.979905	0.98192	1.00804	1.08238	1.16812	1.19795	1.21392	1.21857	1.23238	1.22578	1.238	1.24073	1.23828	1.24316	1.24859	1.24885	1.24731	1.25534	1.25279	1.25734	1.25462	1.15705	0.95814	0.963765	0.996143	0.991305	0.996941	1.00477	1.01552	1.00197	1.01136	1.02878	1.03632	1.08158	1.09722	1.12766	1.16621	1.18292	1.1977	1.21163	1.21758	1.22405	1.23184	1.22566	1.23592	1.24204	0.994424	0.977704
2171.81	60.4308	0.97053	0.987044	1.00644	1.08038	1.1678	1.19847	1.21405	1.21978	1.23147	1.23102	1.23784	1.23902	1.23604	1.24145	1.24839	1.24842	1.25141	1.25498	1.25308	1.2595	1.25246	1.152	0.959247	0.961989	0.995811	0.992284	0.997437	1.00563	1.01766	1.00369	1.01528	1.027	1.03746	1.0827	1.09816	1.12663	1.16723	1.18409	1.19639	1.21147	1.21761	1.22472	1.23401	1.22594	1.23492	1.24041	0.992936	0.977888
2174.92	60.4846	0.969498	0.990688	1.00682	1.08061	1.16441	1.19767	1.21798	1.22207	1.23065	1.23365	1.23614	1.23773	1.24158	1.24184	1.24802	1.24998	1.24802	1.25647	1.25568	1.25901	1.2516	1.15817	0.961553	0.965585	0.998826	0.993101	0.999404	1.00309	1.01191	1.00531	1.01358	1.03205	1.03537	1.08739	1.09468	1.12765	1.17073	1.18409	1.19771	1.21135	1.22023	1.22466	1.23053	1.23388	1.23767	1.23337	0.996101	0.975382
2178.23	60.5385	0.974577	0.985311	1.00918	1.08438	1.16763	1.20297	1.21742	1.21996	1.23247	1.22649	1.23806	1.23736	1.2371	1.23762	1.24343	1.24806	1.24671	1.25296	1.25339	1.26236	1.25143	1.15483	0.960341	0.962447	0.998456	0.991075	0.9991	1.00248	1.01451	1.00556	1.00978	1.03302	1.03619	1.08614	1.09685	1.13055	1.17292	1.18498	1.19783	1.21207	1.22367	1.22742	1.23049	1.23286	1.23789	1.23377	0.997369	0.979165
2181.56	60.5923	0.974691	0.986148	1.01045	1.08482	1.1691	1.20393	1.2193	1.22124	1.23549	1.22449	1.23708	1.23986	1.23469	1.23543	1.24547	1.24667	1.25075	1.25291	1.25436	1.25805	1.25237	1.15246	0.961315	0.962518	1.00191	0.994714	0.99564	1.00186	1.00968	1.00445	1.01542	1.03216	1.0411	1.08749	1.10125	1.13142	1.16979	1.18534	1.19714	1.20996	1.21768	1.22454	1.23209	1.23052	1.23637	1.23697	0.998718	0.980475
2184.83	60.6462	0.975359	0.984924	1.00692	1.08499	1.17074	1.19796	1.2155	1.22014	1.2277	1.22926	1.23635	1.23775	1.2399	1.23989	1.24406	1.24559	1.25506	1.24962	1.25225	1.25519	1.25365	1.15525	0.962358	0.964808	0.998024	0.991375	0.995764	1.00643	1.01424	1.00482	1.01528	1.02736	1.03568	1.09245	1.09847	1.13511	1.17478	1.18662	1.19877	1.21099	1.21633	1.22546	1.23191	1.23152	1.23422	1.23974	0.99831	0.980412
2188.05	60.7	0.978061	0.982974	1.00643	1.09087	1.17322	1.19597	1.21555	1.22015	1.23002	1.22439	1.23588	1.23681	1.2451	1.23988	1.24436	1.24876	1.24991	1.25063	1.2521	1.25507	1.25027	1.15534	0.960736	0.964965	0.996447	0.992407	1.00146	1.00369	1.01854	1.00523	1.01308	1.03246	1.04109	1.08727	1.10036	1.13502	1.17377	1.18675	1.19661	1.20959	1.22058	1.22358	1.23072	1.22666	1.23765	1.23939	0.995236	0.976039
2191.21	60.7538	0.977811	0.984751	1.01185	1.08863	1.17495	1.19951	1.21802	1.2218	1.231	1.22686	1.23669	1.23626	1.2416	1.23394	1.24251	1.24596	1.24981	1.25388	1.25348	1.25722	1.25038	1.16489	0.960779	0.962875	0.996867	0.994555	0.999649	1.00728	1.01842	1.00654	1.01408	1.0328	1.04409	1.08687	1.10549	1.13923	1.17518	1.18173	1.19522	1.21321	1.2223	1.22548	1.22918	1.22881	1.23676	1.24151	0.993711	0.978661
2194.31	60.8077	0.977464	0.985353	1.01449	1.09125	1.17488	1.19951	1.21824	1.22082	1.2313	1.23037	1.23662	1.23749	1.23923	1.23675	1.24195	1.24776	1.25439	1.25392	1.25416	1.25904	1.25318	1.1657	0.95971	0.963854	0.996707	0.990874	0.999413	1.00532	1.01764	1.0073	1.01383	1.0316	1.03853	1.09422	1.10522	1.14061	1.17234	1.18763	1.19731	1.21257	1.21936	1.22367	1.23028	1.22588	1.23719	1.23551	0.998148	0.98029
2197.52	60.8615	0.97433	0.987824	1.0124	1.09244	1.17781	1.19869	1.21761	1.22283	1.23734	1.22914	1.23489	1.23929	1.23948	1.23838	1.23894	1.24805	1.25044	1.254	1.25511	1.25865	1.24928	1.16334	0.959647	0.963566	0.996947	0.994325	1.00105	1.00753	1.01379	1.01153	1.01807	1.03414	1.04394	1.09347	1.10985	1.13928	1.17777	1.18685	1.1968	1.21373	1.22166	1.22717	1.23261	1.22782	1.23654	1.23735	0.999318	0.980047
2200.72	60.9154	0.973873	0.987906	1.01226	1.09392	1.17999	1.20171	1.21627	1.22037	1.23794	1.22836	1.23666	1.23777	1.2397	1.23936	1.24068	1.24347	1.24779	1.25239	1.25231	1.2579	1.2499	1.15391	0.962711	0.965342	1.00232	0.98999	0.999458	1.00831	1.01517	1.00378	1.01393	1.03616	1.04545	1.09618	1.10857	1.13767	1.17757	1.19047	1.20054	1.21332	1.22125	1.22485	1.23049	1.23004	1.23933	1.23623	0.996719	0.980963
2204.03	60.9692	0.971407	0.984913	1.01223	1.092	1.18049	1.19976	1.21404	1.22163	1.23027	1.2277	1.23457	1.24097	1.24141	1.2418	1.24716	1.2461	1.25107	1.25233	1.25098	1.25714	1.25123	1.14719	0.961571	0.965596	0.999972	0.993543	1.00106	1.00355	1.01835	1.012	1.01743	1.03619	1.04683	1.09722	1.1097	1.13801	1.17572	1.19054	1.20155	1.21182	1.22173	1.22236	1.23187	1.23014	1.23592	1.23531	0.997235	0.981777
2207.35	61.0231	0.974044	0.986575	1.01077	1.09355	1.18486	1.19971	1.21408	1.22321	1.23092	1.22719	1.23737	1.24137	1.23987	1.23891	1.24685	1.24216	1.24881	1.25294	1.24726	1.25784	1.25175	1.15449	0.960329	0.964596	0.997623	0.99437	1.00176	1.00709	1.01422	1.00768	1.01518	1.03791	1.04136	1.09852	1.11267	1.14258	1.17516	1.18822	1.20141	1.21391	1.2209	1.22589	1.23025	1.22846	1.23801	1.23784	0.998357	0.976974
2210.64	61.0769	0.974343	0.986351	1.01561	1.09462	1.17542	1.20023	1.21723	1.21829	1.23367	1.231	1.23714	1.2361	1.23643	1.24132	1.24632	1.24777	1.25006	1.25257	1.25318	1.25942	1.25247	1.15331	0.961643	0.96529	1.00046	0.992061	1.00258	1.0044	1.01872	1.00733	1.01752	1.0371	1.04679	1.10269	1.11417	1.14497	1.17422	1.19313	1.20077	1.21695	1.22192	1.2292	1.23215	1.22916	1.2377	1.23861	0.99892	0.9772
2213.86	61.1308	0.975702	0.987032	1.01747	1.09927	1.17843	1.20028	1.2175	1.21743	1.22963	1.22968	1.23966	1.23863	1.23737	1.23981	1.24892	1.24942	1.25019	1.253	1.24875	1.25972	1.25016	1.15492	0.961336	0.965272	1.00024	0.993726	1.00206	1.00748	1.019	1.01052	1.02092	1.03967	1.0474	1.09804	1.11171	1.14312	1.1788	1.19398	1.20226	1.21777	1.22122	1.22608	1.23209	1.23275	1.23713	1.23787	0.998479	0.976945
2217.01	61.1846	0.975957	0.98752	1.01501	1.09624	1.1798	1.19969	1.21877	1.21698	1.22851	1.2297	1.23566	1.23708	1.238	1.24024	1.24292	1.24562	1.24944	1.25419	1.25498	1.25597	1.25056	1.15623	0.961225	0.96344	0.998592	0.992736	1.00082	1.01186	1.01669	1.01017	1.02137	1.04539	1.04825	1.101	1.11019	1.14267	1.17865	1.19247	1.19932	1.21577	1.22063	1.22693	1.23214	1.2322	1.23537	1.23817	0.998861	0.97598
2220.07	61.2385	0.973844	0.989218	1.01656	1.09842	1.18103	1.2007	1.21932	1.21812	1.23397	1.23015	1.23586	1.23535	1.23679	1.23936	1.24284	1.24413	1.25121	1.24849	1.252	1.26164	1.24899	1.15182	0.962143	0.968444	0.997813	0.99652	1.00519	1.01039	1.016	1.01163	1.02116	1.04268	1.05069	1.10277	1.11302	1.14753	1.17986	1.19001	1.20146	1.21397	1.22237	1.22589	1.22985	1.22983	1.23564	1.23634	0.998553	0.98345
2223.28	61.2923	0.972213	0.984589	1.01733	1.10371	1.18231	1.19896	1.21455	1.21906	1.22868	1.22567	1.23891	1.23746	1.23806	1.23625	1.24526	1.24799	1.24595	1.25762	1.25206	1.25927	1.25094	1.15821	0.961533	0.965256	0.998965	0.996207	1.0014	1.01017	1.01686	1.01336	1.02107	1.04165	1.04958	1.10154	1.11489	1.14691	1.18026	1.1938	1.20334	1.21459	1.21979	1.22207	1.22945	1.23046	1.23371	1.23738	0.999898	0.982472
2226.57	61.3462	0.975038	0.989219	1.01558	1.10624	1.18319	1.19686	1.2182	1.22613	1.23016	1.22667	1.23591	1.24223	1.23759	1.23936	1.24615	1.24775	1.25333	1.25756	1.25269	1.26231	1.25109	1.15854	0.960983	0.966048	1.00058	0.994915	0.999046	1.00722	1.02243	1.01541	1.01788	1.04174	1.052	1.10785	1.11937	1.14653	1.18306	1.19446	1.20106	1.21178	1.22308	1.22577	1.23251	1.23048	1.23461	1.23722	0.999318	0.980199
2229.88	61.4	0.978453	0.98612	1.01733	1.10534	1.18336	1.20288	1.21847	1.22293	1.23134	1.22596	1.23664	1.23496	1.23879	1.23819	1.24193	1.24612	1.25133	1.25254	1.2556	1.25662	1.25497	1.15609	0.965263	0.966498	0.998959	0.996092	1.00036	1.00732	1.02073	1.01562	1.02092	1.04188	1.05249	1.10674	1.11587	1.14798	1.18651	1.19503	1.20142	1.21464	1.22128	1.22431	1.23188	1.2322	1.23633	1.23872	0.998612	0.980399
2233.13	61.4538	0.979252	0.988918	1.02031	1.10326	1.18265	1.20186	1.21891	1.21967	1.22973	1.22959	1.23832	1.2392	1.23928	1.23989	1.24504	1.2508	1.24589	1.2556	1.25501	1.26167	1.25205	1.15827	0.961919	0.963631	1.0024	0.994089	1.00673	1.01269	1.01948	1.00884	1.02278	1.04454	1.05183	1.10801	1.11985	1.14801	1.18192	1.19555	1.20411	1.21803	1.22186	1.22567	1.23144	1.23262	1.23203	1.23787	0.997309	0.985759
2236.33	61.5077	0.976984	0.989561	1.01776	1.10917	1.18156	1.19909	1.22008	1.22216	1.23076	1.22796	1.23883	1.24071	1.23834	1.24206	1.25207	1.24682	1.24972	1.25342	1.24743	1.25518	1.25151	1.14881	0.960008	0.964587	1.00353	0.990693	1.0027	1.01188	1.02221	1.00791	1.0238	1.04624	1.05298	1.10926	1.12085	1.15068	1.18143	1.19622	1.20465	1.21719	1.22394	1.22623	1.2318	1.22881	1.23546	1.23713	0.997022	0.983437
2239.43	61.5615	0.977642	0.990114	1.01899	1.10822	1.18185	1.19778	1.22073	1.22326	1.23175	1.22867	1.23487	1.237	1.23794	1.24166	1.24557	1.24546	1.24791	1.25474	1.24827	1.25804	1.24905	1.15161	0.95973	0.963889	0.996597	0.99662	1.00383	1.00926	1.02013	1.01319	1.01894	1.04812	1.05286	1.11381	1.12438	1.15202	1.18585	1.19777	1.20405	1.21521	1.22185	1.22892	1.23118	1.22645	1.23655	1.23406	0.999682	0.978698
2242.68	61.6154	0.978201	0.989099	1.02225	1.11052	1.18452	1.20369	1.2214	1.22525	1.23035	1.23074	1.23528	1.23072	1.23844	1.2409	1.24493	1.25161	1.2541	1.25241	1.25268	1.25892	1.24952	1.15855	0.96336	0.966858	1.00063	0.994349	1.0038	1.01066	1.01771	1.01227	1.02173	1.0512	1.0543	1.11243	1.1263	1.15573	1.18782	1.1927	1.20557	1.21639	1.22371	1.2284	1.2318	1.22725	1.23723	1.2362	1.00017	0.977219
2246.1	61.6692	0.977397	0.989361	1.02048	1.11286	1.18461	1.20017	1.22012	1.22259	1.23078	1.23052	1.23679	1.23308	1.23881	1.23883	1.24743	1.25089	1.25148	1.25729	1.25188	1.258	1.24889	1.16366	0.96176	0.967259	0.999503	0.994282	1.00222	1.0089	1.02402	1.01275	1.02474	1.04473	1.05036	1.11273	1.12439	1.15479	1.18565	1.19321	1.20261	1.21295	1.22445	1.22509	1.2295	1.22827	1.23651	1.23637	0.997005	0.980504
2249.42	61.7231	0.977029	0.993387	1.02047	1.10856	1.1838	1.20415	1.21489	1.22136	1.22452	1.22783	1.23702	1.23475	1.23821	1.2398	1.24687	1.24584	1.24812	1.25526	1.24319	1.25877	1.24925	1.16801	0.958805	0.96327	0.99716	0.994224	1.0036	1.00874	1.02089	1.0127	1.02634	1.05079	1.05831	1.11317	1.12941	1.15776	1.1864	1.19266	1.20152	1.21731	1.22166	1.22489	1.23064	1.22701	1.23705	1.23872	0.997799	0.982135
2252.59	61.7769	0.978673	0.993564	1.02274	1.11242	1.18336	1.19841	1.21432	1.22077	1.22471	1.22608	1.23597	1.23955	1.23845	1.23842	1.24589	1.24726	1.25094	1.2545	1.24854	1.25397	1.25375	1.15971	0.960494	0.96698	1.00187	0.996192	1.00695	1.01037	1.02114	1.01728	1.02463	1.04513	1.05949	1.11561	1.1287	1.15461	1.1876	1.19691	1.20684	1.21728	1.22586	1.22651	1.2332	1.23089	1.23707	1.23672	0.998181	0.98205
2255.8	61.8308	0.976184	0.992596	1.02231	1.11381	1.18795	1.19773	1.21718	1.22058	1.23182	1.22864	1.23585	1.23335	1.23923	1.23566	1.24586	1.24599	1.24942	1.25348	1.24732	1.25489	1.25276	1.15776	0.959511	0.964587	1.00571	0.994811	1.00114	1.01091	1.02492	1.01883	1.02588	1.04902	1.06256	1.11522	1.1289	1.15728	1.19093	1.19385	1.20423	1.21289	1.22402	1.22472	1.22944	1.23014	1.2353	1.23816	0.999142	0.982223
2258.93	61.8846	0.978513	0.992991	1.02448	1.11587	1.18887	1.19872	1.21798	1.22493	1.22932	1.22763	1.23417	1.23442	1.2426	1.23944	1.24241	1.25089	1.2488	1.25049	1.24977	1.25732	1.25405	1.15706	0.960729	0.963256	1.00375	0.995614	1.00224	1.01132	1.01726	1.01458	1.03053	1.04985	1.0558	1.11446	1.12676	1.15372	1.19067	1.19807	1.20071	1.21152	1.2227	1.22477	1.23214	1.2267	1.23795	1.23896	0.998981	0.981814
2262.14	61.9385	0.977794	0.988388	1.02202	1.11579	1.18721	1.20511	1.21755	1.22462	1.22713	1.22881	1.2346	1.23773	1.24066	1.23689	1.2447	1.25036	1.24778	1.25594	1.24796	1.25294	1.24944	1.15962	0.959729	0.965767	1.00215	0.996178	1.00338	1.01133	1.02336	1.01689	1.03295	1.05296	1.05746	1.11379	1.12886	1.15891	1.19054	1.20094	1.20262	1.2137	1.22427	1.2257	1.2318	1.22904	1.23678	1.23724	0.999556	0.981246
2265.43	61.9923	0.977619	0.988865	1.02345	1.11685	1.18836	1.20553	1.21561	1.21943	1.2269	1.23164	1.2364	1.23579	1.24029	1.24025	1.2439	1.24809	1.24973	1.25152	1.25068	1.25135	1.24945	1.15637	0.960935	0.96354	1.0018	0.995327	1.00681	1.0075	1.02398	1.01936	1.03457	1.0541	1.06316	1.11774	1.13024	1.16201	1.19189	1.19868	1.20783	1.21856	1.22256	1.22356	1.23413	1.22791	1.23563	1.23569	1.00045	0.980485
2268.72	62.0462	0.976128	0.989359	1.0257	1.11551	1.18933	1.20601	1.21947	1.22293	1.2351	1.23458	1.23576	1.23793	1.24589	1.23885	1.24354	1.24505	1.25354	1.25357	1.24949	1.25567	1.24832	1.156	0.963671	0.967172	1.00256	0.995303	1.00388	1.01141	1.02174	1.01658	1.03076	1.05546	1.06127	1.12013	1.13449	1.16112	1.19117	1.20054	1.2052	1.21805	1.22	1.22232	1.23118	1.22998	1.23496	1.23436	1.00131	0.980572
2271.96	62.1	0.976697	0.991944	1.02512	1.11848	1.1853	1.20519	1.2172	1.22407	1.2329	1.22907	1.23475	1.23825	1.24467	1.23784	1.24492	1.24166	1.24875	1.2593	1.24715	1.25765	1.24824	1.15899	0.963186	0.968766	1.00323	0.995216	1.00244	1.01104	1.02346	1.01687	1.03131	1.05583	1.06578	1.12215	1.13447	1.16218	1.19134	1.20041	1.20506	1.21393	1.2258	1.22673	1.23059	1.2302	1.23925	1.23759	0.999424	0.981615
2275.19	62.1538	0.980031	0.994091	1.02664	1.11755	1.18521	1.20307	1.21402	1.21822	1.232	1.22716	1.23932	1.23473	1.24183	1.2408	1.24635	1.24725	1.24604	1.25026	1.25042	1.25502	1.25264	1.15822	0.96314	0.969283	1.00382	0.995277	1.00548	1.01141	1.02297	1.02082	1.02899	1.05745	1.06845	1.12326	1.13705	1.1638	1.19129	1.20025	1.20893	1.21686	1.22559	1.22556	1.23072	1.22681	1.2362	1.23568	1.00085	0.982611
2278.34	62.2077	0.980605	0.993111	1.02762	1.11922	1.18737	1.20249	1.21553	1.22	1.23318	1.23076	1.24056	1.23544	1.23974	1.23987	1.24681	1.24499	1.24845	1.25149	1.25261	1.25683	1.24834	1.15994	0.961921	0.967958	0.998591	0.996358	1.00144	1.01227	1.02597	1.01791	1.03088	1.05845	1.06564	1.12542	1.13845	1.16276	1.1913	1.20139	1.20777	1.21589	1.22698	1.22384	1.23215	1.22623	1.23341	1.23238	0.996228	0.979856
2281.54	62.2615	0.979482	0.994787	1.02603	1.12287	1.19008	1.20658	1.21994	1.22022	1.2323	1.22676	1.23656	1.23487	1.23509	1.24147	1.24279	1.24931	1.25088	1.25353	1.24851	1.25973	1.24835	1.1588	0.964573	0.964228	0.998763	0.995379	1.00325	1.0126	1.02542	1.01988	1.03358	1.06123	1.06602	1.12671	1.1386	1.16082	1.19015	1.20172	1.20448	1.21602	1.22649	1.22588	1.22937	1.22897	1.23553	1.23376	0.996936	0.980527
2284.68	62.3154	0.978943	0.992556	1.02739	1.12328	1.19256	1.20769	1.22031	1.22217	1.22738	1.23033	1.23515	1.23765	1.23821	1.24215	1.24312	1.24788	1.24894	1.25327	1.25237	1.25664	1.24768	1.15786	0.964597	0.966525	1.0014	0.998087	1.00615	1.01219	1.02635	1.01946	1.03637	1.05834	1.06793	1.12763	1.13704	1.162	1.19005	1.20301	1.20526	1.21543	1.22485	1.22754	1.22838	1.2303	1.23955	1.23675	0.99981	0.985281
2287.85	62.3692	0.979214	0.990499	1.0292	1.12184	1.18994	1.20442	1.21624	1.21627	1.23107	1.22988	1.23685	1.2305	1.24199	1.24112	1.24529	1.24661	1.2503	1.25263	1.25162	1.25546	1.25128	1.15528	0.962255	0.968971	1.00269	0.997465	1.00684	1.01445	1.0246	1.02083	1.03827	1.05792	1.07004	1.12573	1.13867	1.1655	1.18861	1.20214	1.20684	1.21603	1.22373	1.22647	1.23062	1.22878	1.23645	1.2353	1.00099	0.986082
2291.17	62.4231	0.979901	0.993687	1.02924	1.1242	1.1927	1.20337	1.21662	1.21787	1.23072	1.23038	1.23621	1.2352	1.24167	1.23946	1.24131	1.24765	1.24987	1.25399	1.24657	1.257	1.24815	1.15261	0.962726	0.967784	1.00183	0.997536	1.00741	1.01488	1.02655	1.02371	1.03977	1.06319	1.07042	1.12785	1.1399	1.16365	1.19048	1.20368	1.20668	1.21807	1.22543	1.22481	1.22934	1.22736	1.23603	1.23506	1.00134	0.985034
2294.52	62.4769	0.980379	0.993754	1.03032	1.12754	1.19244	1.20723	1.21727	1.22461	1.22625	1.22751	1.237	1.23363	1.24116	1.23695	1.24652	1.25088	1.24767	1.25339	1.24692	1.25598	1.24846	1.15635	0.962077	0.967672	1.00104	0.996692	1.00679	1.01336	1.02788	1.02341	1.03783	1.06421	1.07049	1.13116	1.14374	1.16531	1.1928	1.20468	1.20758	1.2193	1.22558	1.22417	1.22904	1.22713	1.23608	1.23637	1.00176	0.9812
2297.8	62.5308	0.979558	0.992689	1.0325	1.12784	1.19443	1.20526	1.21502	1.22625	1.2271	1.22737	1.2377	1.23761	1.23977	1.24077	1.24703	1.24942	1.25065	1.25356	1.24654	1.25643	1.24724	1.16266	0.961491	0.967593	1.00391	0.99753	1.00595	1.01599	1.02996	1.02203	1.03573	1.06315	1.07153	1.13139	1.14199	1.16911	1.197	1.20504	1.20884	1.21774	1.22266	1.22225	1.22998	1.22843	1.23484	1.23333	1.00187	0.980101
2301.09	62.5846	0.97823	0.994025	1.03144	1.12992	1.18955	1.19912	1.21851	1.21592	1.2323	1.23274	1.2355	1.24006	1.23478	1.24039	1.24788	1.24546	1.24963	1.25475	1.24857	1.25894	1.24623	1.16285	0.963859	0.968132	1.00449	0.997584	1.00495	1.01613	1.03018	1.02223	1.03957	1.06455	1.07422	1.13238	1.14325	1.17192	1.19875	1.20477	1.20648	1.21591	1.22222	1.22522	1.22915	1.22692	1.23527	1.23456	1.00241	0.980542
2304.26	62.6385	0.979591	0.992667	1.03321	1.13076	1.19241	1.2019	1.21985	1.21876	1.23077	1.23018	1.23259	1.23637	1.23755	1.24145	1.24463	1.24355	1.24655	1.25451	1.24938	1.25605	1.24599	1.15917	0.961986	0.969279	1.00223	0.995238	1.00714	1.01683	1.03113	1.02449	1.04314	1.06881	1.07438	1.13512	1.14712	1.17118	1.19892	1.20399	1.20429	1.21599	1.22466	1.22626	1.22943	1.22627	1.23783	1.23851	1.00311	0.982376
2307.46	62.6923	0.980484	0.995503	1.03439	1.12589	1.19356	1.1986	1.21911	1.21906	1.22857	1.23133	1.23195	1.23341	1.23945	1.24185	1.24339	1.24556	1.24538	1.25313	1.2471	1.25757	1.25002	1.15886	0.963762	0.968165	1.00234	0.994818	1.00697	1.0151	1.03085	1.02526	1.04262	1.06837	1.07271	1.13572	1.14554	1.17218	1.19737	1.20513	1.20927	1.21775	1.22257	1.22641	1.23111	1.22774	1.23808	1.23837	1.00317	0.983625
2310.56	62.7462	0.980596	0.995343	1.03597	1.12977	1.19207	1.20163	1.21997	1.22038	1.22942	1.23035	1.23403	1.23493	1.23798	1.24058	1.24597	1.24651	1.24824	1.25349	1.25153	1.25729	1.24983	1.15912	0.964039	0.966702	1.00295	0.995921	1.00693	1.01548	1.02741	1.02472	1.04012	1.06664	1.07127	1.13822	1.14493	1.17117	1.19677	1.20442	1.21019	1.21983	1.22227	1.22501	1.23177	1.22848	1.23804	1.23803	1.0051	0.98474
2313.73	62.8	0.980597	0.995	1.03827	1.12951	1.19635	1.20267	1.21982	1.22328	1.2315	1.22909	1.23978	1.24003	1.24011	1.24019	1.24492	1.24486	1.24865	1.2549	1.25185	1.25484	1.24863	1.1574	0.96473	0.966706	1.00215	0.997091	1.0076	1.01707	1.02925	1.02587	1.0404	1.06898	1.07585	1.13902	1.14844	1.17101	1.19828	1.20565	1.20904	1.21969	1.22445	1.22261	1.23121	1.22916	1.23715	1.23796	1.00578	0.982917
2317.01	62.8538	0.978097	0.996338	1.04031	1.13322	1.1989	1.20564	1.21843	1.22107	1.23215	1.23067	1.23958	1.23876	1.24008	1.23644	1.24293	1.24191	1.24953	1.25401	1.25094	1.25554	1.24926	1.15877	0.965742	0.965844	1.00189	0.998976	1.00879	1.01779	1.03236	1.02736	1.04132	1.07099	1.07866	1.13921	1.15263	1.17561	1.19696	1.20719	1.21043	1.21916	1.22422	1.22114	1.231	1.23067	1.23601	1.23713	1.00428	0.980495
2320.32	62.9077	0.981014	0.996326	1.03693	1.13246	1.19344	1.20584	1.21985	1.21986	1.23108	1.23154	1.23729	1.23354	1.23549	1.23498	1.24414	1.24356	1.24981	1.25271	1.25121	1.25682	1.24988	1.15869	0.964471	0.966994	1.00294	1.00004	1.00737	1.0162	1.03039	1.02588	1.04168	1.07383	1.07672	1.13963	1.15284	1.17461	1.19548	1.20669	1.20948	1.22134	1.22643	1.22216	1.23247	1.23001	1.23701	1.23713	1.00352	0.981334
2323.56	62.9615	0.980264	0.998344	1.03809	1.13491	1.19302	1.20297	1.22119	1.22108	1.23002	1.23113	1.23663	1.23426	1.24007	1.23607	1.24639	1.24742	1.24697	1.25378	1.24979	1.25436	1.24736	1.15668	0.964604	0.969469	1.00365	1.00078	1.0043	1.01517	1.03039	1.02486	1.04379	1.07488	1.07976	1.1387	1.15264	1.17249	1.19744	1.20804	1.20589	1.22257	1.2263	1.22557	1.23285	1.22865	1.2368	1.23725	1.0031	0.98568
2326.82	63.0154	0.976009	0.997589	1.04084	1.13685	1.1925	1.20386	1.21852	1.22062	1.23119	1.23005	1.23591	1.23829	1.2399	1.23715	1.24553	1.24682	1.24635	1.25378	1.25057	1.25352	1.24559	1.1583	0.965016	0.970692	1.00309	1.00002	1.00806	1.0162	1.0334	1.02535	1.04561	1.07324	1.08348	1.14071	1.15454	1.17284	1.19769	1.20554	1.20463	1.22015	1.22239	1.22638	1.22891	1.22804	1.23449	1.23579	1.00212	0.983911
2329.97	63.0692	0.978357	0.997534	1.0429	1.13878	1.19437	1.20306	1.21559	1.21954	1.23406	1.22856	1.23695	1.23695	1.23606	1.23845	1.24352	1.24537	1.24701	1.25347	1.24965	1.25603	1.24777	1.15944	0.9663	0.970998	1.00344	0.996884	1.01277	1.01688	1.03441	1.02774	1.04676	1.07384	1.08376	1.1407	1.1549	1.1728	1.19824	1.20441	1.20888	1.21765	1.22305	1.22564	1.2274	1.22683	1.23461	1.23571	1.00011	0.981882
2333.12	63.1231	0.98043	0.997522	1.04402	1.14063	1.19654	1.20182	1.21526	1.21882	1.23265	1.22753	1.23749	1.23581	1.23719	1.23853	1.2428	1.24652	1.24778	1.2514	1.24731	1.25675	1.24894	1.15783	0.966662	0.969892	1.00497	0.99624	1.01025	1.01763	1.03325	1.03011	1.04838	1.07343	1.08431	1.1403	1.15509	1.17709	1.20202	1.21087	1.21022	1.21604	1.22467	1.22564	1.22782	1.22785	1.23763	1.23711	1.00143	0.98506
2336.44	63.1769	0.98151	0.997778	1.04314	1.14243	1.19667	1.20278	1.21711	1.22012	1.22855	1.2268	1.23703	1.23928	1.23911	1.23883	1.2421	1.24946	1.2482	1.24853	1.24761	1.25679	1.24855	1.1592	0.966355	0.970216	1.00449	0.998732	1.00737	1.01679	1.03446	1.02808	1.04641	1.07432	1.08438	1.14477	1.15407	1.17814	1.20041	1.21084	1.21106	1.21615	1.22351	1.22629	1.22867	1.2275	1.2358	1.2344	0.996679	0.982503
2339.74	63.2308	0.982207	0.998594	1.04361	1.14538	1.19695	1.20316	1.2195	1.22234	1.23071	1.22768	1.23671	1.23901	1.24009	1.23981	1.24348	1.24978	1.24665	1.24963	1.25162	1.25641	1.2471	1.16101	0.967489	0.971254	1.00487	1.00078	1.00924	1.01802	1.03422	1.02853	1.04373	1.07929	1.08168	1.14806	1.15529	1.17637	1.19699	1.20797	1.21118	1.21898	1.22217	1.2264	1.23055	1.22344	1.23615	1.2355	1.00216	0.986395
2342.94	63.2846	0.981026	0.999246	1.04384	1.14557	1.1944	1.20431	1.22049	1.22492	1.23125	1.2273	1.23647	1.23826	1.23822	1.23818	1.24551	1.24639	1.24586	1.24902	1.25439	1.25567	1.24676	1.15768	0.965118	0.970015	1.00641	1.0008	1.00964	1.02052	1.03142	1.02772	1.04825	1.08075	1.08671	1.14892	1.15697	1.17697	1.19933	1.20793	1.21171	1.21977	1.22418	1.23093	1.23111	1.224	1.23481	1.23512	1.00238	0.984058
2346.13	63.3385	0.981175	1.00066	1.04326	1.14672	1.19422	1.20434	1.21937	1.22432	1.23006	1.22723	1.23565	1.23736	1.23987	1.23489	1.24594	1.24547	1.24669	1.24841	1.2531	1.25672	1.24759	1.15575	0.96303	0.968937	1.00458	1.00107	1.01031	1.02431	1.03107	1.02746	1.04974	1.07808	1.0909	1.14784	1.15691	1.17801	1.20039	1.207	1.20915	1.22072	1.22312	1.22555	1.22859	1.2252	1.23353	1.23308	1.00101	0.986571
2349.39	63.3923	0.982806	1.00064	1.04484	1.14643	1.19625	1.20576	1.21827	1.22142	1.23233	1.23202	1.23744	1.2366	1.23933	1.23861	1.24507	1.2476	1.24635	1.24809	1.24999	1.25591	1.24783	1.15302	0.964759	0.969956	1.00293	1.00371	1.00957	1.02114	1.03076	1.03013	1.05362	1.07777	1.09386	1.14987	1.15995	1.17876	1.20102	1.20914	1.20691	1.22017	1.22375	1.22498	1.22866	1.22414	1.23156	1.23386	1.00167	0.984793
2352.63	63.4462	0.984467	0.998572	1.04789	1.14294	1.19538	1.20599	1.2172	1.22449	1.23392	1.23133	1.24009	1.23591	1.23769	1.24145	1.24426	1.24821	1.24651	1.25027	1.24931	1.25234	1.24491	1.1536	0.965609	0.969838	1.00486	1.0026	1.01033	1.01757	1.03349	1.03186	1.05099	1.07928	1.09316	1.15078	1.15977	1.18185	1.20105	1.20769	1.2114	1.22193	1.22421	1.2234	1.23191	1.22587	1.23633	1.23663	1.00604	0.983497
2355.8	63.5	0.979406	1.00069	1.04764	1.14914	1.20269	1.20521	1.21846	1.22052	1.23376	1.22843	1.23413	1.23753	1.23924	1.23943	1.24322	1.24665	1.24879	1.25262	1.24826	1.25337	1.24857	1.15814	0.966053	0.970662	1.00821	1.00239	1.01228	1.01845	1.0375	1.0342	1.05092	1.08393	1.09377	1.15212	1.16168	1.18337	1.20371	1.20688	1.21153	1.21716	1.22061	1.22429	1.23335	1.22616	1.23733	1.23375	1.00392	0.983655
2358.93	63.5538	0.980546	1.00089	1.04917	1.15136	1.20121	1.20545	1.2191	1.22149	1.23214	1.22634	1.23349	1.23681	1.24042	1.23794	1.2471	1.24808	1.25166	1.25371	1.25017	1.25508	1.25253	1.1619	0.965884	0.971459	1.00523	1.00322	1.00936	1.02128	1.04008	1.03527	1.04988	1.08278	1.09259	1.15153	1.15838	1.18252	1.20507	1.20729	1.21089	1.22087	1.2236	1.22706	1.22908	1.226	1.23397	1.23673	1.00415	0.982979
2362.22	63.6077	0.981605	0.999092	1.04782	1.14479	1.19889	1.20465	1.22043	1.22287	1.2325	1.22898	1.2347	1.23643	1.23986	1.23624	1.2471	1.24672	1.25106	1.25466	1.25274	1.25827	1.24748	1.15618	0.965504	0.97139	1.00425	1.00204	1.00859	1.02438	1.03627	1.03698	1.0563	1.08214	1.09574	1.15017	1.16024	1.1835	1.20105	1.2078	1.21421	1.22556	1.22179	1.22755	1.22967	1.22753	1.23455	1.23866	1.00459	0.982763
2365.52	63.6615	0.982234	1.00304	1.05531	1.14592	1.19878	1.20375	1.2203	1.22433	1.23359	1.23069	1.23369	1.23728	1.24259	1.23767	1.24181	1.24296	1.24733	1.25409	1.25131	1.25443	1.24582	1.15457	0.966607	0.969656	1.00385	1.00305	1.00944	1.02548	1.03835	1.03789	1.05649	1.08496	1.09822	1.15438	1.16287	1.18449	1.20231	1.21048	1.21252	1.22015	1.22154	1.22372	1.23064	1.22778	1.23356	1.23505	1.00381	0.984276
2368.78	63.7154	0.984151	1.00191	1.05509	1.14865	1.19888	1.20281	1.21953	1.22328	1.23199	1.22916	1.23589	1.23532	1.24183	1.23891	1.24198	1.24653	1.24693	1.24711	1.24828	1.25335	1.24565	1.15632	0.970043	0.970269	1.0042	1.00221	1.01214	1.0261	1.0405	1.03824	1.05729	1.08772	1.10106	1.15706	1.16593	1.18463	1.20282	1.20479	1.21121	1.22184	1.2221	1.22699	1.22999	1.22742	1.23254	1.23391	1.00648	0.984931
2372.02	63.7692	0.981643	1.00661	1.05977	1.15271	1.19774	1.19852	1.22226	1.22266	1.23148	1.22535	1.23986	1.23464	1.24095	1.24109	1.24194	1.24777	1.24556	1.2488	1.24704	1.25816	1.24499	1.16421	0.965978	0.973169	1.00438	1.00203	1.01436	1.02269	1.03901	1.04184	1.05901	1.08363	1.09331	1.15778	1.16523	1.18181	1.20267	1.21126	1.21026	1.22032	1.22388	1.22443	1.23277	1.23204	1.23368	1.23437	1.00431	0.984604
2375.29	63.8231	0.983572	1.00115	1.0531	1.15321	1.20129	1.20673	1.21865	1.22177	1.23185	1.22935	1.23616	1.23805	1.24258	1.24176	1.24431	1.24532	1.24705	1.25297	1.24661	1.25809	1.24874	1.16006	0.96683	0.969872	1.00658	0.999462	1.01434	1.02458	1.04384	1.04425	1.06357	1.09052	1.09798	1.15611	1.16475	1.18038	1.20187	1.20674	1.21083	1.21889	1.22592	1.22326	1.23134	1.23189	1.23053	1.23522	1.00436	0.985422
2378.48	63.8769	0.982092	1.00254	1.05789	1.15144	1.20362	1.20707	1.21726	1.21943	1.2312	1.22544	1.23205	1.23462	1.23922	1.23853	1.24331	1.24833	1.25084	1.25341	1.24619	1.25721	1.24923	1.15404	0.969562	0.969968	1.0059	0.999809	1.00984	1.02695	1.03893	1.03981	1.05956	1.09143	1.09747	1.15515	1.16866	1.18576	1.20639	1.20927	1.21428	1.22148	1.21955	1.22614	1.22902	1.22753	1.23488	1.23461	1.00532	0.985426
2381.64	63.9308	0.980694	1.00383	1.05524	1.15351	1.19883	1.20648	1.21643	1.22232	1.23134	1.22885	1.23774	1.23408	1.23435	1.23742	1.24316	1.2477	1.24611	1.25116	1.25013	1.25333	1.24957	1.15657	0.96896	0.972036	1.00458	1.00463	1.0122	1.02579	1.03927	1.04315	1.06259	1.09163	1.1045	1.16277	1.16789	1.18386	1.20384	1.20662	1.21603	1.22159	1.22114	1.22656	1.22974	1.23002	1.2354	1.23419	1.00524	0.98781
2384.75	63.9846	0.982429	1.00185	1.0588	1.15564	1.20136	1.20449	1.2136	1.22858	1.23374	1.23079	1.23558	1.23609	1.23761	1.24101	1.24173	1.24565	1.24971	1.25525	1.24654	1.25948	1.25053	1.16009	0.969896	0.972485	1.0096	1.0044	1.00988	1.02685	1.03992	1.03993	1.06482	1.09215	1.1007	1.15955	1.16539	1.18499	1.20337	1.20898	1.21215	1.22057	1.22522	1.22269	1.23215	1.2317	1.23252	1.2324	1.00701	0.986929
2388	64.0385	0.984839	1.00203	1.06299	1.15751	1.20191	1.2052	1.21835	1.22129	1.23411	1.23137	1.23563	1.23517	1.24009	1.23704	1.24268	1.24862	1.2471	1.24841	1.25245	1.25657	1.24682	1.16396	0.968775	0.969383	1.00663	1.00341	1.01165	1.02866	1.03733	1.04778	1.06416	1.09276	1.10549	1.15817	1.16435	1.18387	1.20629	1.20968	1.21275	1.21631	1.22291	1.22357	1.23085	1.22991	1.23281	1.23383	1.00621	0.987959
2391.26	64.0923	0.982509	1.00261	1.06449	1.158	1.20367	1.20464	1.21506	1.22077	1.23266	1.22664	1.23664	1.23381	1.23588	1.23807	1.24535	1.24283	1.24626	1.24335	1.25464	1.25455	1.24911	1.1635	0.96476	0.967982	1.00535	1.00413	1.01184	1.02551	1.04414	1.04168	1.06132	1.09487	1.10507	1.16159	1.16694	1.18674	1.20468	1.21335	1.21293	1.22145	1.22435	1.22769	1.23347	1.22566	1.23554	1.23336	1.00552	0.983941
2394.52	64.1462	0.983922	1.00659	1.05942	1.1577	1.19748	1.20355	1.2159	1.22342	1.23264	1.2287	1.23531	1.23536	1.24261	1.23795	1.24308	1.24543	1.25015	1.25232	1.25049	1.25176	1.24631	1.15632	0.967525	0.972963	1.0077	1.00448	1.01318	1.02651	1.04225	1.04248	1.06431	1.09302	1.10686	1.1613	1.16834	1.18773	1.20601	1.20982	1.21374	1.2224	1.22467	1.22375	1.23232	1.227	1.23692	1.23604	1.00787	0.987652
2397.73	64.2	0.984692	1.00803	1.06359	1.15754	1.19976	1.20128	1.21767	1.22668	1.23088	1.22807	1.23453	1.24065	1.2398	1.23486	1.24469	1.24621	1.25154	1.25102	1.25005	1.25254	1.25495	1.15316	0.96423	0.972632	1.00893	1.00546	1.01412	1.02668	1.04467	1.04477	1.06729	1.0955	1.10574	1.16412	1.172	1.18647	1.20339	1.21328	1.21505	1.22472	1.22358	1.22436	1.22786	1.2247	1.2365	1.23496	1.00754	0.987592
2401	64.2538	0.982536	1.00395	1.06416	1.15757	1.19995	1.20182	1.21912	1.2194	1.23035	1.22597	1.23929	1.23617	1.2373	1.23785	1.24281	1.24991	1.25133	1.25359	1.2506	1.25555	1.24842	1.15607	0.969408	0.971897	1.00195	1.00405	1.01326	1.03034	1.04499	1.04558	1.06266	1.10043	1.1087	1.16258	1.17073	1.18692	1.20356	1.21382	1.21349	1.22074	1.22309	1.22464	1.22908	1.22417	1.23525	1.23592	1.00749	0.985713
2404.26	64.3077	0.985298	1.00602	1.06398	1.15966	1.19943	1.20363	1.21672	1.22157	1.22965	1.22846	1.23914	1.23697	1.23722	1.24002	1.2459	1.25064	1.25665	1.25453	1.24953	1.25442	1.24785	1.15934	0.967572	0.968469	1.007	1.00388	1.01635	1.0271	1.04653	1.04386	1.06973	1.10088	1.10909	1.15992	1.16723	1.18775	1.20453	1.21188	1.21372	1.2209	1.22377	1.2254	1.22965	1.2286	1.23585	1.23317	1.00144	0.985065
2407.48	64.3615	0.985065	1.00836	1.0678	1.1596	1.20138	1.20524	1.21686	1.2171	1.22813	1.22482	1.23682	1.23587	1.23989	1.23999	1.24341	1.24382	1.24865	1.24952	1.24941	1.2569	1.24589	1.1648	0.971071	0.974305	1.00196	1.00509	1.01393	1.02703	1.04531	1.04923	1.06785	1.09937	1.11161	1.16592	1.16953	1.18893	1.20738	1.20794	1.21848	1.21812	1.22277	1.22397	1.22989	1.22898	1.23724	1.23325	1.0053	0.986478
2410.64	64.4154	0.984333	1.00952	1.06831	1.16322	1.20121	1.20607	1.21604	1.22106	1.23223	1.22341	1.23776	1.23562	1.2433	1.23742	1.24081	1.24276	1.24592	1.25355	1.24663	1.25403	1.24336	1.15434	0.969205	0.97072	1.00875	1.00469	1.01352	1.02955	1.04643	1.04565	1.07101	1.10285	1.11179	1.16156	1.17746	1.19281	1.20912	1.21122	1.21238	1.22154	1.22402	1.22388	1.22937	1.22568	1.23262	1.23481	1.00771	0.987007
2413.89	64.4692	0.983809	1.00959	1.06979	1.16374	1.20584	1.20245	1.21799	1.22365	1.2301	1.2305	1.23229	1.23348	1.23837	1.23691	1.24359	1.24676	1.25129	1.2516	1.24862	1.25146	1.24892	1.15918	0.972532	0.974434	1.00861	1.00294	1.01993	1.03331	1.05016	1.04909	1.07175	1.10143	1.11437	1.16511	1.17696	1.18874	1.2132	1.21104	1.21304	1.21873	1.22406	1.22307	1.22899	1.22841	1.23428	1.23438	1.00693	0.988685
2417.19	64.5231	0.984408	1.00797	1.06967	1.16477	1.2054	1.20427	1.2185	1.22387	1.23309	1.23223	1.23687	1.23692	1.23666	1.23786	1.24213	1.24325	1.24643	1.24827	1.25036	1.25711	1.24406	1.15918	0.971493	0.973027	1.01096	1.00485	1.00948	1.03199	1.04393	1.04693	1.07287	1.09577	1.1082	1.16308	1.1716	1.19279	1.20912	1.2103	1.21496	1.21809	1.22648	1.22542	1.22717	1.22674	1.23388	1.23689	1.00553	0.987371
2420.45	64.5769	0.987335	1.00828	1.07139	1.16361	1.20487	1.20447	1.21986	1.22013	1.23366	1.23243	1.23321	1.23507	1.24117	1.23456	1.24551	1.24357	1.24357	1.2512	1.25073	1.25456	1.24802	1.15721	0.966981	0.97368	1.00858	1.00428	1.01667	1.03182	1.04952	1.04885	1.07062	1.10174	1.11524	1.16543	1.17688	1.19047	1.20871	1.21231	1.21396	1.22	1.22536	1.22508	1.22629	1.22527	1.23457	1.23404	1.00728	0.986164
2423.62	64.6308	0.986052	1.0083	1.07332	1.16299	1.20187	1.20588	1.22038	1.21979	1.22975	1.23358	1.23745	1.23555	1.24096	1.23649	1.24263	1.24087	1.24529	1.25122	1.25036	1.25254	1.24924	1.15508	0.967002	0.97369	1.01171	1.00695	1.01645	1.03251	1.05418	1.04718	1.07484	1.10666	1.11634	1.17071	1.17626	1.19059	1.20385	1.21352	1.21299	1.22022	1.22839	1.22064	1.23065	1.22665	1.23572	1.23074	1.00694	0.990194
2426.82	64.6846	0.984792	1.01184	1.07648	1.16482	1.20501	1.20287	1.21823	1.22075	1.23249	1.23063	1.23783	1.23649	1.2385	1.23776	1.24738	1.24301	1.24738	1.25121	1.24871	1.25943	1.24048	1.16008	0.971048	0.978189	1.00853	1.00332	1.01563	1.0339	1.04961	1.04919	1.07643	1.10493	1.12158	1.17457	1.1734	1.19209	1.20708	1.21463	1.21587	1.22035	1.22763	1.22233	1.23071	1.22503	1.23533	1.23061	1.00806	0.991143
2429.99	64.7385	0.984956	1.01456	1.07719	1.16601	1.20661	1.20461	1.21563	1.22122	1.23303	1.23114	1.23431	1.23602	1.23634	1.23919	1.24662	1.24257	1.24982	1.25256	1.24773	1.25767	1.2457	1.15657	0.970775	0.970472	1.01173	1.00556	1.0189	1.03186	1.05487	1.05088	1.07769	1.10549	1.11761	1.16992	1.17574	1.18643	1.20904	1.21358	1.21467	1.21983	1.22439	1.2238	1.23221	1.22543	1.234	1.23582	1.00701	0.99033
2433.22	64.7923	0.985882	1.00825	1.0752	1.17112	1.20162	1.20548	1.22112	1.22375	1.23079	1.23202	1.23065	1.23626	1.23556	1.2385	1.23665	1.24536	1.24599	1.24521	1.24764	1.25465	1.24534	1.16326	0.968972	0.972275	1.00993	1.00451	1.01557	1.03197	1.05587	1.05526	1.07695	1.10993	1.1209	1.16792	1.17909	1.19156	1.2084	1.21413	1.21528	1.21924	1.22427	1.22267	1.23147	1.22499	1.23437	1.23532	1.00915	0.985556
2436.47	64.8462	0.990618	1.00842	1.0783	1.16855	1.20523	1.2049	1.22285	1.22	1.22735	1.23277	1.23634	1.23571	1.23351	1.23995	1.23889	1.24044	1.24739	1.25325	1.2499	1.25104	1.24535	1.16351	0.968851	0.97422	1.00952	1.00751	1.01611	1.032	1.05583	1.05253	1.07606	1.11051	1.12053	1.17269	1.17318	1.18873	1.20944	1.21187	1.21247	1.2217	1.22579	1.22861	1.22781	1.22803	1.23486	1.23426	1.00848	0.978429
2439.74	64.9	0.987804	1.01097	1.07311	1.16415	1.20537	1.20278	1.21752	1.22082	1.22615	1.22705	1.2374	1.23512	1.24127	1.24013	1.24313	1.24534	1.24815	1.24896	1.2476	1.25471	1.2492	1.16381	0.971107	0.972178	1.00989	1.00704	1.01793	1.03249	1.05449	1.05538	1.08215	1.11465	1.12492	1.17623	1.17545	1.19189	1.21198	1.21445	1.21297	1.22393	1.2256	1.22626	1.22892	1.22674	1.23546	1.23133	1.00952	0.979796
2442.97	64.9538	0.986445	1.01214	1.07867	1.16619	1.20418	1.20381	1.22062	1.22096	1.22672	1.22791	1.2386	1.23496	1.23786	1.24236	1.24185	1.24894	1.24606	1.24875	1.24725	1.25475	1.24889	1.15901	0.971128	0.973385	1.00978	1.00449	1.01947	1.02946	1.05294	1.05049	1.08114	1.11519	1.12437	1.16938	1.17884	1.19379	1.20744	1.21367	1.21407	1.22209	1.22624	1.22651	1.2303	1.22874	1.23452	1.23744	1.0086	0.98204
2446.23	65.0077	0.986531	1.01146	1.07722	1.16526	1.20345	1.20544	1.21849	1.21813	1.22859	1.22963	1.23616	1.23637	1.23687	1.23964	1.24462	1.24465	1.24685	1.25106	1.24631	1.25766	1.24958	1.16771	0.970296	0.973515	1.00706	1.00598	1.01939	1.03467	1.05379	1.05814	1.08325	1.11805	1.12712	1.17615	1.18022	1.19276	1.20797	1.21299	1.21426	1.22022	1.22272	1.22763	1.2291	1.22816	1.23415	1.23354	1.00686	0.979692
2449.4	65.0615	0.987339	1.01407	1.07968	1.16792	1.20446	1.2066	1.21706	1.21974	1.22651	1.2309	1.23347	1.23904	1.23713	1.24056	1.23869	1.24695	1.24853	1.24873	1.24848	1.25829	1.24439	1.162	0.968825	0.975473	1.01248	1.00735	1.01762	1.03758	1.05632	1.05751	1.08117	1.11023	1.12296	1.17499	1.17363	1.18571	1.20518	1.21346	1.20971	1.2198	1.22554	1.22779	1.22839	1.22633	1.23359	1.23153	1.00987	0.982337
2452.64	65.1154	0.990481	1.01584	1.07951	1.1678	1.19885	1.20272	1.21832	1.2233	1.23033	1.22625	1.23322	1.23424	1.23866	1.23303	1.24095	1.24513	1.24786	1.25186	1.25021	1.25329	1.24805	1.16492	0.969891	0.97631	1.01411	1.01082	1.01805	1.03747	1.05791	1.05791	1.08449	1.11692	1.1261	1.17575	1.17647	1.18809	1.20703	1.2112	1.21683	1.21989	1.22473	1.22405	1.2267	1.22884	1.23359	1.23403	1.00957	0.981131
2455.88	65.1692	0.989316	1.01769	1.08483	1.16703	1.20608	1.20323	1.21883	1.22214	1.2316	1.22827	1.23411	1.23882	1.23842	1.23613	1.24172	1.24771	1.24748	1.24858	1.25073	1.25386	1.24637	1.16634	0.971364	0.972562	1.01138	1.00853	1.01669	1.03776	1.06211	1.0624	1.08688	1.12127	1.12763	1.17668	1.18833	1.19651	1.20798	1.21251	1.21334	1.21998	1.22531	1.22601	1.2328	1.22824	1.23083	1.23366	1.01076	0.980477
2459.12	65.2231	0.986735	1.01605	1.08271	1.17355	1.20588	1.20296	1.21926	1.22373	1.22839	1.22512	1.23477	1.23352	1.23685	1.23638	1.24024	1.24396	1.24385	1.24988	1.24426	1.2493	1.24877	1.15969	0.971108	0.976034	1.00961	1.00854	1.01922	1.03906	1.05535	1.06274	1.0881	1.12379	1.12933	1.17627	1.18154	1.19472	1.20926	1.21181	1.21439	1.22072	1.2236	1.22587	1.23233	1.22571	1.23144	1.23559	1.01023	0.982538
2462.35	65.2769	0.989254	1.01843	1.08471	1.1737	1.20735	1.20303	1.22121	1.22086	1.22973	1.22479	1.23767	1.23388	1.23855	1.2404	1.24053	1.2441	1.24576	1.25069	1.2469	1.2514	1.24327	1.15877	0.971033	0.976194	1.01067	1.00814	1.02154	1.03867	1.05715	1.05762	1.08602	1.11824	1.13164	1.17994	1.17976	1.19584	1.21087	1.21429	1.21586	1.21517	1.22127	1.2204	1.23038	1.22645	1.2309	1.23023	1.01538	0.98632
2465.59	65.3308	0.98726	1.01519	1.08747	1.17534	1.2094	1.20324	1.21903	1.2242	1.23042	1.22556	1.23488	1.23602	1.24035	1.2385	1.24615	1.2464	1.24783	1.24639	1.24963	1.25448	1.24432	1.15822	0.969344	0.976221	1.01137	1.00891	1.01958	1.04004	1.05836	1.05868	1.0884	1.11996	1.13343	1.17854	1.181	1.19846	1.20849	1.21409	1.21272	1.22102	1.22295	1.22284	1.23048	1.22572	1.23254	1.23325	1.01353	0.985503
2468.75	65.3846	0.986624	1.01645	1.08799	1.1751	1.20697	1.20271	1.21878	1.22281	1.23048	1.22635	1.23436	1.23814	1.2397	1.23323	1.24759	1.24574	1.24687	1.24971	1.25023	1.25357	1.23992	1.15458	0.970527	0.977003	1.01441	1.00984	1.02127	1.03665	1.06083	1.06008	1.09062	1.12239	1.13564	1.17807	1.17926	1.19517	1.21017	1.2171	1.21274	1.21806	1.22331	1.22823	1.2319	1.22658	1.23476	1.2302	1.01543	0.986566
2471.99	65.4385	0.986834	1.01947	1.08569	1.17156	1.20288	1.20228	1.22166	1.22605	1.23152	1.23401	1.2292	1.23598	1.24098	1.23117	1.2404	1.2444	1.24875	1.24645	1.24897	1.25558	1.24338	1.15597	0.968943	0.975129	1.0153	1.01013	1.02289	1.03741	1.06262	1.06406	1.09477	1.12294	1.1355	1.17878	1.18134	1.19169	1.21348	1.21423	1.21576	1.21957	1.22592	1.22791	1.22857	1.22483	1.23666	1.23171	1.01182	0.985761
2475.31	65.4923	0.990354	1.01933	1.09344	1.17476	1.20374	1.20401	1.21968	1.22389	1.23136	1.23185	1.23175	1.23831	1.23931	1.23041	1.23983	1.24495	1.245	1.24774	1.24578	1.25499	1.24412	1.16201	0.96987	0.974584	1.01156	1.01199	1.02568	1.04051	1.06105	1.06612	1.09208	1.12267	1.13501	1.17603	1.18355	1.19294	1.21641	1.21644	1.21324	1.22357	1.2281	1.22425	1.22612	1.22514	1.2312	1.23367	1.01382	0.979952
2478.6	65.5462	0.989011	1.02155	1.0939	1.17229	1.20506	1.2084	1.22135	1.2229	1.22841	1.22677	1.23345	1.23304	1.23477	1.2399	1.24117	1.24567	1.24655	1.24796	1.24473	1.25217	1.2477	1.15628	0.972188	0.974408	1.01323	1.01198	1.02632	1.04285	1.06133	1.06704	1.09576	1.12472	1.13872	1.17923	1.18342	1.1967	1.21162	1.21551	1.21627	1.22211	1.22521	1.22399	1.22821	1.22431	1.2339	1.23234	1.01277	0.982992
2481.77	65.6	0.990712	1.02246	1.09233	1.17465	1.20634	1.20689	1.21867	1.22064	1.22952	1.22512	1.23543	1.23263	1.23383	1.2366	1.24101	1.24257	1.24873	1.25067	1.24592	1.25519	1.24726	1.1558	0.971694	0.971752	1.01392	1.01424	1.02605	1.04104	1.06357	1.06747	1.0941	1.12931	1.13776	1.17838	1.18163	1.1952	1.21077	1.21321	1.21094	1.21713	1.22676	1.22346	1.23181	1.2231	1.23175	1.23156	1.0083	0.984247
2484.99	65.6538	0.990951	1.01962	1.08713	1.17261	1.20193	1.20754	1.22013	1.224	1.23035	1.23167	1.23681	1.23685	1.23652	1.2323	1.2392	1.24568	1.24748	1.24926	1.247	1.25594	1.24341	1.1612	0.972957	0.973476	1.01191	1.01372	1.02374	1.04317	1.06564	1.06829	1.09779	1.12844	1.13795	1.17986	1.1822	1.1974	1.21119	1.21314	1.21103	1.22068	1.22563	1.22274	1.22812	1.22431	1.2305	1.23195	1.00924	0.983454
2488.1	65.7077	0.991343	1.02152	1.09328	1.17437	1.20223	1.20613	1.22174	1.22275	1.22928	1.23032	1.23532	1.23865	1.23837	1.23538	1.24402	1.24444	1.24629	1.24882	1.24447	1.25488	1.24446	1.16259	0.975739	0.975961	1.01114	1.01011	1.02094	1.04586	1.06784	1.06937	1.10044	1.12766	1.13606	1.18081	1.1824	1.19744	1.21036	1.21458	1.21304	1.22147	1.22273	1.22358	1.22613	1.22531	1.23125	1.23115	1.01108	0.982357
2491.24	65.7615	0.990462	1.02078	1.09353	1.17659	1.20469	1.20209	1.21807	1.22284	1.22806	1.22731	1.23372	1.237	1.23754	1.23763	1.24665	1.24285	1.24607	1.24956	1.2473	1.25328	1.24796	1.15895	0.974344	0.977336	1.01115	1.01136	1.023	1.04647	1.06937	1.07183	1.09838	1.12864	1.13668	1.17969	1.183	1.1963	1.20894	1.21669	1.21399	1.21822	1.22007	1.22567	1.22747	1.22486	1.23222	1.23259	1.01309	0.984269
2494.55	65.8154	0.992404	1.02173	1.09281	1.17739	1.20843	1.20364	1.21699	1.22322	1.23212	1.22513	1.23247	1.23504	1.2372	1.23571	1.2427	1.24397	1.24555	1.25136	1.25062	1.25335	1.24615	1.1594	0.971336	0.975606	1.01041	1.01442	1.02446	1.04406	1.06863	1.07061	1.09804	1.12773	1.1385	1.17758	1.18438	1.19841	1.20931	1.21732	1.21374	1.22007	1.2211	1.22604	1.22906	1.22503	1.23051	1.23569	1.01276	0.987907
2497.87	65.8692	0.992516	1.02341	1.09748	1.1807	1.2087	1.20437	1.2191	1.22202	1.23144	1.22605	1.232	1.23505	1.23643	1.23764	1.23961	1.24102	1.24529	1.2507	1.24676	1.25515	1.24544	1.1593	0.973109	0.97561	1.01441	1.01445	1.02308	1.04681	1.07051	1.07043	1.10183	1.12988	1.14235	1.17823	1.18492	1.19778	1.21105	1.21476	1.21247	1.22089	1.22162	1.2259	1.22893	1.2279	1.23244	1.23107	1.01318	0.986912
2501.05	65.9231	0.992253	1.0244	1.09859	1.17841	1.20976	1.20521	1.21801	1.22459	1.22972	1.2262	1.23305	1.23575	1.23464	1.23704	1.24133	1.24097	1.24636	1.24807	1.24666	1.25368	1.24563	1.15835	0.97379	0.980127	1.01656	1.01445	1.02356	1.04892	1.06996	1.07404	1.10457	1.12981	1.14799	1.18329	1.18521	1.1949	1.21294	1.21153	1.21231	1.22014	1.22145	1.22456	1.22424	1.22784	1.23225	1.2309	1.01539	0.983048
2504.27	65.9769	0.98833	1.02235	1.09725	1.17597	1.20715	1.20818	1.21583	1.22258	1.22997	1.22505	1.2351	1.23643	1.23425	1.23343	1.23973	1.24363	1.24671	1.24867	1.24877	1.2518	1.24536	1.15945	0.973951	0.979963	1.01341	1.01342	1.02486	1.04862	1.06835	1.07665	1.10363	1.12909	1.14908	1.18433	1.18591	1.19557	1.21275	1.21322	1.21273	1.2207	1.22429	1.22227	1.22649	1.22427	1.23068	1.22783	1.01297	0.984265
2507.46	66.0308	0.991377	1.02623	1.09744	1.17946	1.20615	1.20584	1.21582	1.22235	1.22859	1.22644	1.23389	1.23613	1.23426	1.23382	1.23926	1.24338	1.24542	1.24997	1.2471	1.25105	1.24873	1.15917	0.976058	0.977119	1.01393	1.01452	1.0258	1.05168	1.07201	1.07744	1.10296	1.13221	1.14855	1.18362	1.18838	1.19741	1.21185	1.21542	1.21418	1.2173	1.22257	1.22195	1.22866	1.22385	1.23047	1.22733	1.01499	0.98487
2510.65	66.0846	0.993468	1.02907	1.09911	1.18152	1.20657	1.20251	1.21614	1.2256	1.22753	1.22907	1.2318	1.23533	1.2361	1.23584	1.23962	1.2421	1.2463	1.24898	1.24408	1.25175	1.24978	1.16146	0.975369	0.977342	1.01339	1.01579	1.02765	1.04973	1.07281	1.075	1.10591	1.1338	1.14596	1.18605	1.18848	1.19736	1.21394	1.21616	1.21617	1.21717	1.22339	1.22241	1.22762	1.22543	1.23127	1.23409	1.01335	0.985406
2513.99	66.1385	0.994428	1.0264	1.10008	1.18062	1.2065	1.20101	1.21615	1.2237	1.22751	1.22998	1.23399	1.23635	1.2379	1.23685	1.24004	1.24159	1.24778	1.24866	1.2443	1.25149	1.24594	1.16351	0.974336	0.978167	1.01116	1.01436	1.02928	1.04791	1.07073	1.075	1.10759	1.13511	1.14721	1.18766	1.18586	1.19776	1.21246	1.21759	1.213	1.21967	1.22588	1.22302	1.23197	1.22431	1.22969	1.23507	1.01231	0.987548
2517.32	66.1923	0.995423	1.02958	1.10252	1.18167	1.20455	1.20229	1.21688	1.22262	1.22701	1.22786	1.23634	1.23592	1.23681	1.23788	1.24444	1.24148	1.24619	1.24969	1.24774	1.24994	1.24484	1.15959	0.974782	0.979076	1.01234	1.01348	1.02783	1.05012	1.07216	1.07752	1.10537	1.13443	1.1484	1.18653	1.18898	1.19717	1.21167	1.21169	1.21152	1.2219	1.22602	1.22411	1.22474	1.22287	1.23113	1.23236	1.01387	0.985852
2520.49	66.2462	0.993341	1.02924	1.10873	1.18101	1.20552	1.20449	1.21902	1.22257	1.22887	1.22738	1.23369	1.23364	1.23692	1.23792	1.24272	1.24253	1.24556	1.24919	1.24716	1.25081	1.24481	1.15908	0.974353	0.978013	1.01374	1.01509	1.02683	1.05179	1.07491	1.08019	1.10976	1.13839	1.14806	1.1857	1.19119	1.19846	1.21162	1.21432	1.21661	1.22507	1.22461	1.22231	1.22459	1.22106	1.22906	1.23396	1.0137	0.987841
2523.65	66.3	0.992334	1.02732	1.11174	1.18095	1.20892	1.20396	1.21985	1.22212	1.23055	1.22828	1.23105	1.23295	1.23777	1.23704	1.24206	1.24192	1.2455	1.24981	1.24421	1.25172	1.2451	1.16222	0.975174	0.97755	1.01731	1.01708	1.02543	1.05304	1.07557	1.08036	1.11126	1.14012	1.14774	1.18525	1.19175	1.19881	1.21085	1.21535	1.21563	1.22305	1.22411	1.22356	1.2258	1.22094	1.23334	1.23207	1.01239	0.987337
2526.81	66.3538	0.994172	1.03269	1.10408	1.18325	1.20514	1.20349	1.21703	1.22274	1.23255	1.22787	1.23454	1.23402	1.23898	1.23607	1.24239	1.24038	1.24492	1.25285	1.2446	1.25424	1.24801	1.16078	0.974683	0.980929	1.01665	1.01394	1.02678	1.05362	1.07832	1.08229	1.11013	1.14245	1.14671	1.18495	1.18975	1.19923	1.20819	1.21201	1.21498	1.22254	1.22811	1.21981	1.22275	1.22294	1.23445	1.23472	1.00992	0.987586
2529.96	66.4077	0.996753	1.03411	1.10367	1.18439	1.20517	1.20075	1.21728	1.22204	1.23535	1.22882	1.23639	1.23675	1.23741	1.23521	1.24259	1.24441	1.24388	1.25275	1.24581	1.25143	1.24592	1.16245	0.974955	0.979355	1.017	1.01546	1.02723	1.0522	1.07848	1.0801	1.10868	1.14367	1.14815	1.18574	1.19255	1.19647	1.21587	1.21577	1.21797	1.21743	1.22284	1.2225	1.22741	1.22406	1.23196	1.23353	1.01585	0.988128
2533.28	66.4615	0.993576	1.03391	1.10779	1.18325	1.21167	1.20199	1.2171	1.22029	1.22656	1.23147	1.23497	1.23153	1.2369	1.23545	1.23941	1.24403	1.24352	1.24655	1.24834	1.25288	1.24925	1.16375	0.975436	0.97907	1.01692	1.01408	1.03197	1.05454	1.07794	1.08133	1.11506	1.14023	1.15342	1.18591	1.195	1.19825	1.2167	1.21688	1.21561	1.22025	1.22457	1.22339	1.22509	1.22458	1.22949	1.23197	1.01874	0.987168
2536.57	66.5154	0.991991	1.03444	1.10907	1.18041	1.21298	1.2022	1.21946	1.22167	1.22941	1.23076	1.23186	1.23078	1.23687	1.2347	1.23945	1.24302	1.24336	1.2487	1.24766	1.25212	1.249	1.16171	0.978131	0.980414	1.01621	1.01476	1.02681	1.05607	1.0803	1.0801	1.1169	1.14388	1.15263	1.18662	1.18915	1.19852	1.21029	1.21102	1.21696	1.21997	1.22532	1.22262	1.23057	1.22396	1.23173	1.23385	1.01833	0.989623
2539.81	66.5692	0.992206	1.03574	1.11034	1.18152	1.208	1.20814	1.21597	1.218	1.22818	1.22494	1.22971	1.23601	1.23591	1.23541	1.23663	1.24443	1.24458	1.2511	1.24404	1.24824	1.24474	1.15768	0.976426	0.982046	1.01675	1.02053	1.03209	1.05588	1.08119	1.08526	1.11662	1.14591	1.15496	1.19038	1.1912	1.19945	1.2064	1.21467	1.2182	1.21885	1.22529	1.2223	1.22883	1.22023	1.23181	1.23148	1.01651	0.99088
2543.01	66.6231	0.99357	1.03701	1.11208	1.18244	1.20719	1.20256	1.21465	1.21779	1.22588	1.22431	1.23169	1.23542	1.23367	1.23434	1.23745	1.24643	1.24442	1.25204	1.24399	1.24722	1.24112	1.15793	0.976084	0.980191	1.0146	1.0173	1.03259	1.05797	1.07829	1.09221	1.11575	1.1481	1.15099	1.18947	1.19146	1.20116	1.21441	1.2117	1.21558	1.22065	1.21759	1.22326	1.22941	1.22439	1.23446	1.2294	1.0191	0.98994
2546.27	66.6769	0.99657	1.0342	1.11372	1.18328	1.20775	1.20303	1.21648	1.22164	1.2289	1.22598	1.23203	1.23458	1.23622	1.23536	1.23823	1.245	1.2519	1.24823	1.2461	1.24908	1.24308	1.15171	0.976047	0.981288	1.01519	1.01689	1.03249	1.0586	1.08266	1.0908	1.11779	1.14995	1.15336	1.19353	1.19237	1.19855	1.21356	1.21785	1.21394	1.21548	1.221	1.2222	1.23068	1.224	1.22843	1.22892	1.01696	0.987462
2549.51	66.7308	0.997769	1.03508	1.11408	1.17955	1.20836	1.20156	1.21939	1.22186	1.23059	1.2274	1.23229	1.23602	1.23318	1.2385	1.24035	1.24299	1.24746	1.25232	1.24458	1.25106	1.24186	1.15951	0.979733	0.984029	1.01634	1.01862	1.0322	1.0592	1.08406	1.08887	1.11894	1.14108	1.15448	1.19058	1.18996	1.19587	1.21497	1.2132	1.21697	1.22025	1.22327	1.2228	1.22992	1.22696	1.23351	1.23334	1.01737	0.991216
2552.71	66.7846	0.99459	1.03968	1.11522	1.1826	1.20642	1.20553	1.21859	1.21992	1.23448	1.2278	1.23481	1.23596	1.23624	1.23825	1.24075	1.24293	1.24159	1.25072	1.24393	1.24865	1.24296	1.16187	0.981658	0.985235	1.01889	1.0167	1.03301	1.06119	1.0869	1.08996	1.12135	1.14354	1.15461	1.18814	1.18861	1.19824	1.21487	1.21343	1.21103	1.22125	1.22019	1.22129	1.22875	1.22475	1.23167	1.23169	1.01822	0.990093
2555.95	66.8385	0.993373	1.042	1.11617	1.18287	1.20455	1.20408	1.22107	1.2184	1.23437	1.22691	1.2307	1.23203	1.23828	1.23564	1.24318	1.23691	1.24585	1.24887	1.24593	1.25151	1.24453	1.15802	0.979655	0.985757	1.01842	1.0164	1.03545	1.05874	1.08443	1.09082	1.11895	1.14701	1.15304	1.18903	1.18843	1.19746	1.20786	1.21387	1.2108	1.2191	1.22483	1.22206	1.22625	1.22542	1.2332	1.2326	1.01637	0.993922
2559.17	66.8923	0.995062	1.03899	1.12019	1.18453	1.21104	1.20086	1.21477	1.21893	1.22822	1.23073	1.23373	1.23312	1.23765	1.23418	1.23683	1.23978	1.24516	1.25127	1.24457	1.25315	1.23974	1.16077	0.982749	0.983316	1.02058	1.01473	1.03626	1.06512	1.08681	1.09328	1.11806	1.15428	1.15604	1.19043	1.18634	1.19747	1.20591	1.21314	1.20986	1.2192	1.22428	1.22164	1.22662	1.22529	1.23152	1.23095	1.01672	0.994495
2562.37	66.9462	0.995809	1.03866	1.12343	1.18846	1.20613	1.20185	1.21462	1.21846	1.22843	1.22783	1.23141	1.23452	1.23749	1.23914	1.23968	1.24193	1.24453	1.25752	1.24288	1.25675	1.24565	1.16648	0.97854	0.982767	1.02066	1.01706	1.03288	1.06251	1.0883	1.09154	1.12311	1.14713	1.15932	1.19017	1.19058	1.20293	1.21097	1.21415	1.21263	1.21932	1.22355	1.22119	1.22828	1.22427	1.23045	1.23035	1.01828	0.991411
2565.6	67	0.995519	1.04222	1.11822	1.18471	1.20804	1.20579	1.21765	1.21932	1.232	1.22828	1.23352	1.23579	1.2344	1.23766	1.2413	1.24346	1.24563	1.24775	1.24387	1.25299	1.24191	1.15979	0.978727	0.982831	1.02176	1.01805	1.03401	1.06285	1.09116	1.09277	1.12513	1.14776	1.158	1.1954	1.1955	1.19988	1.21383	1.21667	1.20995	1.21652	1.22357	1.21876	1.23147	1.22234	1.2325	1.23102	1.0172	0.991677
2568.81	67.0538	0.995606	1.04191	1.12279	1.18526	1.20804	1.20102	1.21644	1.22084	1.23697	1.22357	1.23682	1.23406	1.23698	1.23539	1.23996	1.24401	1.24516	1.24388	1.24177	1.25473	1.2416	1.16137	0.979688	0.983594	1.01853	1.01694	1.03693	1.06717	1.08766	1.098	1.12638	1.1488	1.15717	1.1892	1.19464	1.19964	1.2129	1.21557	1.21544	1.22346	1.22085	1.2263	1.23036	1.22402	1.22962	1.23132	1.0187	0.994975
2572.03	67.1077	0.999046	1.04121	1.12091	1.1855	1.20818	1.20431	1.21558	1.22013	1.22759	1.226	1.23517	1.23533	1.23485	1.23449	1.24478	1.24067	1.24687	1.24261	1.24554	1.25453	1.24376	1.15659	0.981899	0.983885	1.01731	1.02372	1.03504	1.07009	1.08854	1.09954	1.12752	1.15015	1.15835	1.19005	1.19482	1.20209	1.21483	1.21358	1.21065	1.21963	1.22277	1.22332	1.22803	1.22237	1.23073	1.23164	1.01871	0.993106
2575.2	67.1615	0.998077	1.04719	1.12658	1.18393	1.20771	1.20574	1.21781	1.2202	1.22971	1.22554	1.23811	1.23245	1.23191	1.23865	1.23953	1.23935	1.24941	1.24799	1.24453	1.25132	1.24556	1.16175	0.980099	0.984863	1.01834	1.02431	1.03336	1.06707	1.09228	1.09868	1.12626	1.14812	1.16122	1.18918	1.19305	1.19754	1.20931	1.21285	1.2183	1.21918	1.22327	1.2208	1.22674	1.22533	1.2329	1.23064	1.01578	0.989256
2578.46	67.2154	0.998883	1.04333	1.12108	1.18289	1.20666	1.20065	1.21613	1.22189	1.22698	1.2276	1.23175	1.23449	1.23931	1.23595	1.24346	1.24121	1.24558	1.25006	1.24619	1.25118	1.24339	1.16116	0.982209	0.984469	1.01956	1.02282	1.03728	1.06878	1.09515	1.10306	1.12992	1.15344	1.16147	1.1907	1.19537	1.20078	1.20986	1.21092	1.21773	1.21884	1.22448	1.22145	1.22605	1.22638	1.23024	1.23228	1.01881	0.988405
2581.71	67.2692	1.00092	1.04528	1.1231	1.18366	1.20838	1.20142	1.21659	1.22353	1.22714	1.22632	1.23165	1.23598	1.24247	1.23438	1.24098	1.24022	1.23857	1.24856	1.24314	1.25212	1.24666	1.15863	0.984136	0.984294	1.02066	1.0235	1.03434	1.06319	1.08958	1.10299	1.13037	1.14906	1.15805	1.19361	1.19173	1.1971	1.2116	1.21513	1.21314	1.21953	1.22434	1.22088	1.22602	1.22461	1.23173	1.23114	1.01967	0.992636
2585.01	67.3231	0.997794	1.04656	1.12096	1.18476	1.20756	1.20436	1.21544	1.22211	1.2298	1.22781	1.22989	1.23783	1.23915	1.23733	1.23789	1.24179	1.24375	1.24918	1.24836	1.25306	1.24019	1.15566	0.979632	0.986996	1.02486	1.0206	1.04487	1.06621	1.09412	1.10213	1.1312	1.15193	1.16014	1.19131	1.19186	1.19615	1.21177	1.21532	1.2139	1.21779	1.22408	1.22101	1.22357	1.22359	1.23218	1.22915	1.01997	0.996054
2588.29	67.3769	0.996006	1.04942	1.12353	1.19106	1.2089	1.20248	1.21444	1.22219	1.22959	1.22858	1.22945	1.23662	1.23871	1.23558	1.24047	1.24353	1.24543	1.25139	1.24502	1.24901	1.24389	1.15362	0.980807	0.985926	1.02192	1.02506	1.03716	1.06776	1.09209	1.10332	1.12855	1.15337	1.16065	1.19172	1.19291	1.20244	1.21356	1.21298	1.21372	1.21543	1.22335	1.22188	1.22855	1.2234	1.22908	1.23101	1.02309	0.995519
2591.51	67.4308	1.00155	1.04964	1.12614	1.18663	1.20737	1.20302	1.21756	1.22094	1.2252	1.22598	1.2396	1.23593	1.23454	1.23603	1.24266	1.24483	1.24491	1.24624	1.24585	1.25326	1.24003	1.16091	0.980681	0.988263	1.01843	1.02468	1.0403	1.07134	1.09551	1.10239	1.13536	1.15768	1.16258	1.18731	1.18992	1.20198	1.21126	1.2158	1.2142	1.21972	1.22012	1.22114	1.22358	1.22297	1.23181	1.22958	1.02364	0.995744
2594.63	67.4846	1.00061	1.05041	1.12969	1.18913	1.20873	1.20467	1.21506	1.22148	1.22441	1.22627	1.23604	1.23586	1.23332	1.2363	1.24099	1.23932	1.24533	1.25049	1.2472	1.25054	1.24301	1.16201	0.985114	0.984584	1.02152	1.02631	1.03908	1.07768	1.09507	1.09846	1.13294	1.15462	1.159	1.19472	1.19269	1.20269	1.21389	1.21782	1.21439	1.22045	1.22046	1.22286	1.22521	1.22294	1.23195	1.23009	1.02215	0.9967
2597.86	67.5385	1.00356	1.05247	1.12835	1.19418	1.20589	1.20744	1.21762	1.21991	1.23209	1.22672	1.23221	1.2329	1.23671	1.23193	1.24273	1.23758	1.24387	1.24865	1.24616	1.25265	1.24557	1.16439	0.979949	0.986712	1.02495	1.02452	1.04061	1.07419	1.09623	1.10295	1.13263	1.15485	1.16089	1.19588	1.19002	1.20379	1.21135	1.21772	1.21212	1.21988	1.22213	1.22137	1.2255	1.22466	1.23107	1.23139	1.02253	0.995605
2601.13	67.5923	1.00377	1.05224	1.13045	1.19369	1.20792	1.20358	1.21706	1.22137	1.22775	1.22794	1.22921	1.23408	1.23832	1.23375	1.23797	1.2434	1.24339	1.2475	1.24839	1.24968	1.24578	1.15855	0.984942	0.987956	1.02744	1.02747	1.03881	1.07139	1.09712	1.10787	1.1331	1.15854	1.16451	1.19266	1.19396	1.19741	1.20951	1.21252	1.2128	1.2191	1.22707	1.21718	1.22932	1.22294	1.23005	1.23145	1.02432	0.995861
2604.31	67.6462	1.0018	1.04964	1.13219	1.18843	1.20665	1.20078	1.21764	1.21921	1.2266	1.22984	1.23205	1.23283	1.23511	1.23445	1.24209	1.24058	1.24076	1.24705	1.24002	1.25491	1.24692	1.16022	0.984765	0.991865	1.02765	1.02843	1.04602	1.07396	1.10583	1.10792	1.13892	1.15885	1.16288	1.19043	1.19355	1.19446	1.21335	1.21166	1.21185	1.22051	1.22323	1.21812	1.2285	1.22233	1.23106	1.23115	1.02381	0.998398
2607.63	67.7	1.00197	1.0556	1.13394	1.19391	1.20918	1.20369	1.21675	1.2212	1.22792	1.22683	1.23195	1.23426	1.23525	1.23448	1.24038	1.24596	1.24312	1.25001	1.23921	1.25512	1.24743	1.16331	0.985153	0.989996	1.02585	1.02845	1.04761	1.07597	1.10006	1.10826	1.13054	1.1581	1.16175	1.19101	1.1925	1.20272	1.21484	1.213	1.21284	1.22233	1.22567	1.21846	1.2328	1.21816	1.23017	1.22996	1.02586	0.995838
2610.89	67.7538	1.00096	1.05092	1.13173	1.19223	1.2105	1.20754	1.21559	1.2195	1.23228	1.22895	1.23141	1.23421	1.23721	1.23336	1.23757	1.24181	1.24806	1.24705	1.24417	1.2522	1.24487	1.16205	0.98269	0.987205	1.02769	1.02863	1.04373	1.07602	1.10518	1.11062	1.13212	1.15946	1.16515	1.19455	1.19426	1.20086	1.21205	1.21278	1.2159	1.21938	1.22297	1.21958	1.22759	1.22066	1.23069	1.22742	1.02613	0.995814
2613.96	67.8077	1.00047	1.05556	1.13376	1.18898	1.20961	1.20444	1.21584	1.22151	1.22935	1.22708	1.23353	1.2335	1.23691	1.23908	1.24246	1.23886	1.2446	1.25075	1.24356	1.24997	1.2425	1.16291	0.98451	0.987157	1.02593	1.02519	1.04254	1.07643	1.10478	1.11323	1.13574	1.15861	1.16928	1.19373	1.20026	1.20198	1.21164	1.21309	1.21581	1.21992	1.22263	1.22587	1.22695	1.21807	1.2288	1.23159	1.02133	0.99442
2617.12	67.8615	1.00253	1.05795	1.13475	1.19107	1.20514	1.20435	1.21771	1.21978	1.22778	1.22607	1.23522	1.23416	1.2344	1.23595	1.24267	1.23923	1.24676	1.25081	1.24617	1.25158	1.24028	1.15941	0.986921	0.987398	1.02409	1.02852	1.04848	1.07912	1.10565	1.11368	1.13677	1.16064	1.16725	1.19198	1.19541	1.20233	1.21285	1.21485	1.21257	1.22129	1.22167	1.22327	1.22835	1.2237	1.22756	1.2293	1.02427	0.996429
2620.44	67.9154	1.00559	1.05943	1.13703	1.19398	1.20875	1.2048	1.2168	1.2191	1.22745	1.22869	1.23398	1.23219	1.23424	1.23272	1.239	1.24136	1.24448	1.2474	1.25015	1.25087	1.24234	1.15777	0.98681	0.988154	1.02252	1.03189	1.0506	1.0805	1.10559	1.11321	1.14167	1.16186	1.16455	1.19599	1.19319	1.20432	1.21326	1.21599	1.21428	1.21998	1.22291	1.22018	1.22537	1.2244	1.22958	1.22808	1.02487	0.999766
2623.76	67.9692	1.0058	1.0552	1.13517	1.18708	1.21131	1.20304	1.21736	1.22071	1.22759	1.23008	1.2343	1.23135	1.2338	1.23512	1.2364	1.24146	1.24674	1.24513	1.24925	1.24999	1.24274	1.16275	0.985123	0.987202	1.02743	1.03104	1.04986	1.0831	1.1077	1.11387	1.14293	1.1614	1.16526	1.19587	1.19485	1.20445	1.21542	1.21495	1.21396	1.21837	1.22193	1.22127	1.22332	1.22174	1.23093	1.22984	1.02754	0.9992
2627.03	68.0231	1.00381	1.05698	1.13369	1.18944	1.21028	1.2017	1.21587	1.21935	1.22668	1.22904	1.23294	1.22982	1.23734	1.2333	1.24131	1.24241	1.24646	1.24845	1.24374	1.24853	1.24052	1.16654	0.987121	0.989366	1.03128	1.03248	1.0489	1.08171	1.1075	1.11705	1.1414	1.16287	1.16676	1.19126	1.19666	1.20061	1.21337	1.21636	1.21595	1.21735	1.2222	1.22173	1.22224	1.22353	1.23035	1.22906	1.02639	0.995722
2630.29	68.0769	1.00649	1.06046	1.1371	1.19372	1.20457	1.2014	1.21947	1.22484	1.2236	1.22595	1.23114	1.23439	1.23447	1.22839	1.24127	1.24057	1.24566	1.24868	1.2417	1.25234	1.24074	1.16153	0.989579	0.988616	1.02746	1.03267	1.0477	1.08501	1.10915	1.11739	1.13947	1.16533	1.16763	1.19182	1.19696	1.20054	1.21201	1.2181	1.21736	1.21959	1.22361	1.22141	1.22236	1.22266	1.22784	1.22913	1.02674	0.999536
2633.45	68.1308	1.00894	1.06294	1.1401	1.1958	1.20771	1.20162	1.21577	1.22329	1.22758	1.22857	1.23274	1.23661	1.23377	1.23063	1.23866	1.23871	1.24541	1.24608	1.24427	1.25461	1.24273	1.16057	0.990623	0.991607	1.02987	1.03438	1.04783	1.08569	1.11057	1.11547	1.14179	1.16426	1.16784	1.19349	1.19507	1.20276	1.2144	1.21538	1.2168	1.21864	1.22252	1.2244	1.22723	1.22308	1.22919	1.23011	1.02678	0.998371
2636.67	68.1846	1.00547	1.06276	1.13862	1.19275	1.20724	1.20775	1.21272	1.2237	1.22718	1.22928	1.23712	1.2332	1.23375	1.23806	1.24013	1.2401	1.24376	1.24734	1.2457	1.2516	1.24126	1.16123	0.989648	0.991332	1.03176	1.03301	1.05101	1.08519	1.11044	1.11656	1.14256	1.16396	1.16991	1.19788	1.19423	1.20234	1.21344	1.2119	1.21778	1.21784	1.22142	1.22406	1.22414	1.22484	1.23065	1.23065	1.02573	0.997653
2639.89	68.2385	1.00353	1.06457	1.1403	1.19075	1.2099	1.20299	1.21618	1.22427	1.22894	1.22455	1.23811	1.23296	1.23447	1.24055	1.23954	1.24381	1.24432	1.24933	1.24197	1.25118	1.24074	1.16086	0.987493	0.991833	1.03111	1.03097	1.0535	1.09025	1.11083	1.11947	1.14265	1.16706	1.17238	1.19847	1.19502	1.20171	1.21194	1.21226	1.21609	1.21683	1.22138	1.2215	1.22076	1.22441	1.22974	1.23097	1.02528	0.999538
2643.15	68.2923	1.00668	1.0613	1.13926	1.19234	1.21134	1.19945	1.21968	1.22087	1.23106	1.2257	1.23475	1.23186	1.23425	1.23672	1.23852	1.2437	1.24523	1.24986	1.24298	1.2523	1.24206	1.16209	0.985981	0.993568	1.03036	1.03164	1.05294	1.09123	1.11132	1.1203	1.14402	1.16818	1.17413	1.19394	1.19567	1.20311	1.21215	1.21489	1.21246	1.21543	1.22197	1.22358	1.22752	1.22142	1.22754	1.22907	1.02718	1.004
2646.34	68.3462	1.00985	1.06403	1.13786	1.19169	1.21155	1.19913	1.21865	1.22001	1.22932	1.22813	1.23105	1.23209	1.23417	1.23578	1.24102	1.24115	1.24542	1.24853	1.24535	1.25315	1.23859	1.159	0.988032	0.991083	1.02816	1.03471	1.05495	1.08743	1.11474	1.11844	1.14398	1.16599	1.174	1.19409	1.19571	1.20299	1.21121	1.21495	1.21398	1.21902	1.22336	1.22662	1.22796	1.22185	1.22614	1.22668	1.0266	1.00347
2649.55	68.4	1.01166	1.06687	1.14112	1.18948	1.20965	1.20175	1.21682	1.2232	1.22824	1.22663	1.23219	1.23344	1.23436	1.23607	1.23974	1.23915	1.24412	1.24642	1.24379	1.25433	1.23458	1.15885	0.99083	0.993228	1.02917	1.03676	1.05558	1.08624	1.11814	1.12041	1.14627	1.16623	1.17184	1.19528	1.19677	1.20098	1.21077	1.21615	1.21493	1.22106	1.22698	1.22371	1.22904	1.22152	1.23316	1.23169	1.02758	1.0006
2652.76	68.4538	1.0104	1.07066	1.14311	1.19247	1.20596	1.20466	1.2158	1.22274	1.22711	1.22614	1.23386	1.23326	1.23556	1.23402	1.24	1.23946	1.24106	1.24747	1.24405	1.25236	1.23568	1.16497	0.990395	0.99644	1.03206	1.03536	1.05344	1.08727	1.1141	1.12347	1.14781	1.16856	1.17072	1.19637	1.19834	1.20165	1.21134	1.21815	1.21419	1.22061	1.22734	1.22114	1.22957	1.21971	1.23072	1.23456	1.02905	1.0025
2655.96	68.5077	1.01039	1.07477	1.14117	1.19565	1.20498	1.20238	1.21544	1.22131	1.22621	1.22671	1.2322	1.23341	1.23586	1.23542	1.24186	1.24285	1.24354	1.24978	1.24275	1.25157	1.23879	1.16162	0.990787	0.994132	1.03366	1.03635	1.05712	1.09263	1.11387	1.12193	1.14844	1.16804	1.17015	1.1962	1.19904	1.20322	1.21355	1.21835	1.21416	1.21852	1.2203	1.2222	1.22832	1.22322	1.2311	1.23259	1.03189	1.00298
2659.23	68.5615	1.01187	1.07151	1.14493	1.19385	1.20775	1.20353	1.21654	1.22125	1.22747	1.22813	1.23168	1.23322	1.23499	1.23666	1.23886	1.24279	1.24835	1.24865	1.24238	1.2501	1.24291	1.15782	0.992237	0.993792	1.03278	1.03651	1.05734	1.09615	1.12035	1.12569	1.14987	1.16683	1.17448	1.19546	1.1992	1.20384	1.2119	1.21664	1.21284	1.22099	1.22021	1.22287	1.23123	1.22151	1.22927	1.23195	1.03423	1.00539
2662.49	68.6154	1.01256	1.06955	1.14689	1.19437	1.21285	1.2059	1.21724	1.21888	1.22777	1.22718	1.23051	1.23595	1.23713	1.23515	1.24048	1.23997	1.24648	1.24743	1.24441	1.24611	1.24618	1.15944	0.992328	0.994061	1.02973	1.03845	1.05498	1.09685	1.11782	1.12591	1.14589	1.16855	1.17234	1.19779	1.20085	1.20799	1.21162	1.2104	1.21223	1.22026	1.22425	1.21806	1.22517	1.22033	1.22714	1.22803	1.02977	1.00406
2665.74	68.6692	1.01313	1.07108	1.14838	1.19635	1.21202	1.20521	1.21711	1.22114	1.22883	1.22472	1.23107	1.23333	1.23624	1.23452	1.23769	1.23886	1.24365	1.24943	1.24654	1.24824	1.24501	1.15954	0.992165	0.994287	1.03387	1.04072	1.05643	1.09559	1.11835	1.12515	1.14699	1.16885	1.17041	1.19467	1.19858	1.20574	1.21426	1.21844	1.2133	1.22041	1.22123	1.21559	1.22497	1.22082	1.22503	1.22742	1.03138	1.00287
2668.97	68.7231	1.01269	1.0761	1.15091	1.19464	1.20875	1.20336	1.21847	1.22125	1.2285	1.22286	1.23257	1.23378	1.2384	1.23478	1.23683	1.24256	1.24464	1.24833	1.24524	1.24998	1.24177	1.16264	0.994171	0.999694	1.03711	1.04145	1.05732	1.09466	1.12179	1.1276	1.15072	1.16779	1.17164	1.19851	1.19302	1.20064	1.21318	1.21318	1.21419	1.21944	1.22143	1.22112	1.22289	1.22178	1.22694	1.22779	1.03585	1.0058
2672.19	68.7769	1.01457	1.07695	1.14892	1.19409	1.20845	1.20866	1.21703	1.22098	1.22717	1.22494	1.23226	1.23551	1.23548	1.23281	1.23705	1.24358	1.24423	1.25022	1.24697	1.24938	1.24235	1.16341	0.996494	0.999485	1.03887	1.04147	1.0602	1.09486	1.12387	1.1275	1.15337	1.16487	1.17228	1.1988	1.19674	1.20138	1.21078	1.21229	1.21033	1.21599	1.22185	1.21993	1.22532	1.22077	1.22407	1.22974	1.03552	1.00343
2675.46	68.8308	1.01593	1.07779	1.14921	1.19236	1.21144	1.20877	1.21775	1.22013	1.22886	1.22646	1.23239	1.23366	1.23666	1.2337	1.24114	1.24339	1.24295	1.25301	1.24492	1.24915	1.23998	1.16263	0.99673	0.997544	1.03584	1.03975	1.06149	1.09792	1.12232	1.12532	1.15158	1.16676	1.17279	1.19645	1.19773	1.2014	1.21659	1.21254	1.21045	1.21851	1.22289	1.22223	1.22229	1.21732	1.22519	1.22776	1.03655	1.00807
2678.63	68.8846	1.01715	1.07657	1.14716	1.19553	1.20683	1.20515	1.21477	1.22064	1.22749	1.22771	1.23015	1.23148	1.23608	1.23589	1.24166	1.23895	1.2466	1.25088	1.24549	1.24984	1.24067	1.15797	0.996782	1.00041	1.03394	1.04063	1.06255	1.10306	1.12761	1.12518	1.15126	1.16935	1.17398	1.19858	1.19929	1.19783	1.2151	1.20772	1.20898	1.2195	1.22337	1.22079	1.22147	1.2188	1.22795	1.22631	1.03751	1.01043
2681.74	68.9385	1.01763	1.07801	1.14557	1.19523	1.20432	1.20376	1.217	1.21939	1.22892	1.22385	1.23196	1.23345	1.23442	1.23494	1.24047	1.23962	1.24286	1.24787	1.24551	1.25126	1.24228	1.16166	0.999793	0.999724	1.04115	1.03968	1.06099	1.10246	1.12553	1.12507	1.15211	1.16678	1.17263	1.19441	1.19515	1.20301	1.21341	1.21801	1.21276	1.21785	1.21791	1.22014	1.22595	1.22314	1.22978	1.2305	1.03765	1.00417
2684.95	68.9923	1.01498	1.08024	1.14843	1.19245	1.211	1.20445	1.21507	1.2218	1.22785	1.22896	1.22952	1.23641	1.23313	1.23586	1.24366	1.24099	1.24305	1.24764	1.24486	1.24831	1.24311	1.16078	1.00011	1.00141	1.03835	1.04061	1.06495	1.10253	1.12646	1.12701	1.15574	1.17026	1.17824	1.1949	1.19866	1.20561	1.21608	1.21762	1.21265	1.21485	1.21748	1.21903	1.22506	1.22348	1.22975	1.23363	1.0362	1.00861
2688.14	69.0462	1.01803	1.08375	1.15172	1.19228	1.21209	1.20228	1.21533	1.22177	1.22598	1.22924	1.22959	1.23461	1.23512	1.23365	1.24049	1.23731	1.2467	1.24842	1.24165	1.24897	1.24313	1.16542	0.997427	1.00327	1.03645	1.04303	1.06532	1.09894	1.12352	1.13165	1.15039	1.17177	1.17371	1.19774	1.19655	1.20485	1.21554	1.21738	1.21545	1.22164	1.22173	1.2155	1.22893	1.22409	1.23337	1.22705	1.03469	1.00957
2691.41	69.1	1.01528	1.08551	1.15066	1.19523	1.21044	1.20583	1.21677	1.21841	1.23066	1.2267	1.23215	1.23551	1.23593	1.23446	1.23312	1.24069	1.24534	1.24427	1.24319	1.25143	1.23601	1.15716	0.998527	0.999923	1.03159	1.04331	1.06326	1.09657	1.12725	1.13525	1.14898	1.16853	1.17529	1.19197	1.19525	1.20673	1.21411	1.21302	1.21512	1.21767	1.22154	1.21367	1.22627	1.22414	1.23173	1.22747	1.03625	1.00798
2694.65	69.1538	1.01516	1.08552	1.15069	1.19366	1.20953	1.20407	1.21773	1.21967	1.22493	1.2276	1.233	1.23394	1.23569	1.23028	1.23983	1.24856	1.24601	1.24314	1.24683	1.25288	1.24236	1.16044	0.996777	1.00525	1.03729	1.04714	1.06668	1.10201	1.12344	1.13187	1.15905	1.17283	1.17984	1.19889	1.19327	1.20678	1.21206	1.21188	1.21684	1.2199	1.2221	1.21436	1.2261	1.22327	1.22587	1.23042	1.03523	1.00993
2697.95	69.2077	1.01964	1.08487	1.15136	1.19324	1.21298	1.20566	1.21294	1.22498	1.22909	1.2278	1.23014	1.23274	1.23379	1.23013	1.24139	1.24082	1.24331	1.24662	1.24503	1.24977	1.24238	1.15424	1	1.00615	1.04275	1.04934	1.06888	1.10456	1.12587	1.13587	1.15689	1.16824	1.17857	1.19632	1.19482	1.20095	1.21491	1.21333	1.21269	1.21948	1.22077	1.21536	1.22467	1.22426	1.22365	1.22903	1.03248	1.00813
2701.22	69.2615	1.01855	1.08749	1.1544	1.19322	1.21123	1.20419	1.2126	1.22294	1.22756	1.2291	1.22893	1.23461	1.23886	1.23168	1.24298	1.24249	1.24588	1.24414	1.2436	1.25282	1.24342	1.16463	1.00074	1.004	1.03925	1.04532	1.06857	1.10073	1.13271	1.13573	1.15944	1.17243	1.17695	1.19149	1.19914	1.20072	1.20969	1.21441	1.21749	1.21948	1.22207	1.22186	1.22554	1.22145	1.22773	1.22861	1.04033	1.0096
2704.48	69.3154	1.01898	1.08542	1.15084	1.19326	1.21042	1.20159	1.21393	1.22214	1.22745	1.2283	1.23646	1.23532	1.23621	1.23621	1.23893	1.24507	1.24158	1.24782	1.24188	1.25379	1.23695	1.15555	1.00376	1.00081	1.0386	1.04919	1.07217	1.10905	1.12813	1.13596	1.14982	1.17741	1.17984	1.19224	1.19594	1.20445	1.21299	1.21513	1.21633	1.21829	1.22249	1.2233	1.22442	1.22126	1.22851	1.22616	1.04069	1.00961
2707.69	69.3692	1.01812	1.08886	1.15709	1.19297	1.2083	1.20352	1.21624	1.22172	1.22597	1.22192	1.23426	1.23269	1.23433	1.23576	1.23904	1.24074	1.24757	1.24641	1.24268	1.24799	1.23803	1.15042	1.00245	1.00525	1.03804	1.04477	1.0679	1.10584	1.1294	1.13709	1.15876	1.17402	1.1725	1.2008	1.20162	1.20048	1.21309	1.21543	1.21373	1.21459	1.22132	1.22369	1.22702	1.21921	1.22588	1.22607	1.03875	1.00995
2710.92	69.4231	1.01879	1.09066	1.15415	1.19771	1.20756	1.1999	1.21754	1.21815	1.22932	1.22815	1.23055	1.232	1.23628	1.23028	1.23723	1.24277	1.24362	1.24621	1.24708	1.24447	1.23859	1.16271	1.00238	1.00257	1.04056	1.04977	1.07217	1.10786	1.13305	1.13864	1.15941	1.17571	1.18063	1.19821	1.20005	1.19736	1.21181	1.21514	1.21619	1.21735	1.22089	1.22011	1.22862	1.21933	1.2247	1.22739	1.04008	1.00964
2714.12	69.4769	1.02012	1.09198	1.15183	1.19826	1.2053	1.20026	1.21899	1.22202	1.22964	1.22689	1.22952	1.23368	1.23594	1.23121	1.23614	1.23806	1.24319	1.24861	1.24434	1.242	1.2369	1.15419	0.999503	1.00656	1.03941	1.05296	1.07168	1.10992	1.12819	1.13794	1.15938	1.17131	1.18047	1.1995	1.19599	1.205	1.2125	1.2164	1.21527	1.21843	1.22037	1.2206	1.22665	1.22301	1.22722	1.22725	1.03696	1.01514
2717.32	69.5308	1.02179	1.08923	1.15591	1.19522	1.21347	1.2017	1.21468	1.22036	1.22743	1.22903	1.23207	1.23602	1.23589	1.23151	1.23748	1.23888	1.24588	1.24689	1.24521	1.24868	1.24037	1.16496	1.0041	1.00871	1.04193	1.05034	1.07763	1.11342	1.13197	1.14604	1.15703	1.17533	1.17903	1.19482	1.19983	1.20201	1.21433	1.21575	1.21431	1.22014	1.21784	1.22328	1.22949	1.22244	1.22625	1.22669	1.03744	1.01242
2720.49	69.5846	1.01938	1.09189	1.15684	1.19729	1.21249	1.19964	1.21674	1.21996	1.22805	1.22593	1.23281	1.23739	1.23411	1.23886	1.2356	1.24064	1.24162	1.24775	1.24549	1.24736	1.23533	1.1611	1.00262	1.006	1.04016	1.05119	1.07606	1.10644	1.13356	1.13744	1.16009	1.17262	1.18096	1.19725	1.19806	1.20178	1.21332	1.21312	1.21509	1.21608	1.22091	1.21912	1.22031	1.22088	1.22904	1.22916	1.04266	1.01156
2723.71	69.6385	1.02115	1.09242	1.15402	1.19827	1.20828	1.2048	1.21664	1.22081	1.2298	1.22096	1.23316	1.23317	1.23113	1.23676	1.23784	1.23828	1.2444	1.24315	1.2452	1.25185	1.2367	1.16761	1.00719	1.00843	1.04208	1.05564	1.08585	1.11152	1.137	1.14324	1.1649	1.17211	1.18009	1.19516	1.19904	1.20117	1.21176	1.21466	1.21705	1.21762	1.22175	1.21869	1.22154	1.22012	1.2293	1.22833	1.04228	1.01279
2726.93	69.6923	1.02376	1.09602	1.15857	1.19812	1.20629	1.20331	1.21645	1.21979	1.22714	1.22501	1.23228	1.23315	1.23375	1.23442	1.23734	1.23803	1.24329	1.24322	1.24405	1.2478	1.2348	1.15682	1.00188	1.01076	1.04198	1.05527	1.07656	1.11572	1.13669	1.13962	1.15752	1.17391	1.17949	1.19905	1.19841	1.2003	1.20813	1.21439	1.21126	1.21706	1.21984	1.22244	1.22231	1.21991	1.22502	1.23204	1.04273	1.01661
2730.16	69.7462	1.02713	1.09305	1.15585	1.19446	1.21018	1.2054	1.21678	1.22004	1.22779	1.22344	1.22572	1.23267	1.23499	1.23486	1.23549	1.24245	1.24649	1.24609	1.24429	1.25353	1.24508	1.1617	1.00833	1.01152	1.04541	1.05407	1.07922	1.11599	1.13911	1.1423	1.16349	1.17528	1.18094	1.19986	1.20085	1.20107	1.21129	1.2145	1.2131	1.21544	1.21795	1.22305	1.2219	1.2168	1.22384	1.22802	1.04534	1.01716
2733.35	69.8	1.02675	1.09862	1.15893	1.19353	1.20784	1.20563	1.21383	1.21891	1.22579	1.22235	1.22781	1.23273	1.23513	1.2379	1.23716	1.24125	1.24183	1.24766	1.24563	1.24715	1.24217	1.15512	1.00393	1.00818	1.04364	1.0536	1.07957	1.11215	1.13469	1.14552	1.16514	1.17146	1.18096	1.19759	1.20034	1.20096	1.21104	1.21487	1.21239	1.21751	1.21732	1.22117	1.22062	1.21731	1.23034	1.22921	1.04248	1.01606
2736.65	69.8538	1.02939	1.09658	1.15407	1.19656	1.21098	1.20426	1.2138	1.21831	1.22432	1.22269	1.23373	1.23101	1.23338	1.23502	1.23581	1.23722	1.24053	1.24863	1.24079	1.24619	1.23815	1.16916	1.00852	1.00951	1.04107	1.05662	1.07974	1.11274	1.13374	1.14178	1.16333	1.17476	1.18521	1.19495	1.20235	1.19815	1.20944	1.21454	1.21497	1.2187	1.21986	1.21576	1.2257	1.21895	1.22776	1.22812	1.04412	1.0171
2739.97	69.9077	1.03074	1.09794	1.1574	1.1976	1.2124	1.20075	1.21358	1.2197	1.22581	1.22438	1.23467	1.23175	1.23538	1.23683	1.23494	1.23893	1.24169	1.24702	1.24455	1.24749	1.23724	1.17232	1.00864	1.00948	1.04435	1.05196	1.07943	1.10976	1.13837	1.14294	1.16145	1.17804	1.17981	1.19721	1.19775	1.20632	1.21135	1.21255	1.21358	1.2145	1.22143	1.21842	1.22161	1.22333	1.22569	1.22673	1.04472	1.01468
2743.26	69.9615	1.02834	1.10129	1.15832	1.19277	1.20739	1.20584	1.2172	1.21988	1.22962	1.22429	1.23605	1.23168	1.23934	1.23165	1.2384	1.24383	1.24805	1.24321	1.24296	1.24941	1.23786	1.15356	1.01136	1.0133	1.051	1.05643	1.08605	1.11806	1.14523	1.14153	1.16322	1.17732	1.18296	1.1921	1.19782	1.20343	1.21015	1.21364	1.21702	1.21683	1.22084	1.2197	1.22509	1.22301	1.22574	1.22475	1.04735	1.0164
2746.46	70.0154	1.02885	1.10346	1.15847	1.19197	1.20827	1.20686	1.21815	1.21999	1.22612	1.22755	1.23046	1.22936	1.23926	1.23437	1.23648	1.23851	1.24509	1.24886	1.24176	1.25106	1.24025	1.1676	1.00837	1.01827	1.04763	1.05862	1.08165	1.12264	1.13768	1.14683	1.16358	1.17291	1.18132	1.19633	1.20218	1.20003	1.21763	1.21638	1.21382	1.21777	1.21776	1.21903	1.22537	1.22003	1.22675	1.2272	1.04729	1.01883
2749.64	70.0692	1.03284	1.10195	1.16137	1.19683	1.21184	1.205	1.2172	1.22187	1.22955	1.22319	1.23168	1.23321	1.23563	1.22859	1.23515	1.23614	1.24254	1.24041	1.24368	1.24902	1.23979	1.16433	1.01316	1.01651	1.05003	1.06067	1.08412	1.11804	1.13976	1.14611	1.1621	1.17784	1.17824	1.19846	1.19789	1.20144	1.21835	1.21324	1.21568	1.21358	1.21687	1.2168	1.22444	1.21989	1.23057	1.22587	1.05103	1.01911
2752.75	70.1231	1.03156	1.10403	1.16152	1.19929	1.21105	1.20346	1.21654	1.21945	1.22918	1.22415	1.2353	1.23562	1.23775	1.2292	1.23863	1.24022	1.2341	1.24423	1.2421	1.2486	1.23691	1.16127	1.0127	1.01633	1.05186	1.06146	1.08614	1.12128	1.14281	1.14616	1.15863	1.17387	1.18458	1.19654	1.19961	1.19802	1.20871	1.21372	1.21037	1.21388	1.22041	1.21873	1.22519	1.2218	1.22804	1.22553	1.04634	1.02631
2755.97	70.1769	1.03267	1.10205	1.15718	1.19684	1.20585	1.20459	1.21309	1.21961	1.22401	1.22756	1.2325	1.23239	1.23757	1.22998	1.2404	1.24204	1.23436	1.24838	1.24628	1.24692	1.23838	1.15748	1.01466	1.01686	1.05051	1.06806	1.08704	1.12479	1.14282	1.14581	1.16206	1.17555	1.18374	1.19761	1.19993	1.19964	1.21267	1.21263	1.21256	1.21263	1.22045	1.21623	1.22379	1.22241	1.22548	1.22829	1.05084	1.02444
2759.15	70.2308	1.03475	1.10664	1.15737	1.19688	1.20984	1.20089	1.21412	1.21743	1.22882	1.22616	1.23226	1.22816	1.23509	1.23023	1.2393	1.2408	1.23937	1.24527	1.2413	1.24621	1.23851	1.16258	1.01345	1.0231	1.05303	1.06722	1.08276	1.1226	1.14189	1.14706	1.16536	1.17576	1.18118	1.19734	1.20055	1.20373	1.21345	1.21092	1.21653	1.2166	1.22375	1.22155	1.22377	1.224	1.22659	1.22763	1.05057	1.02494
2762.39	70.2846	1.03281	1.108	1.16291	1.19596	1.21321	1.20321	1.2148	1.22113	1.22766	1.22632	1.23562	1.23089	1.2299	1.23591	1.23629	1.24103	1.24498	1.24699	1.2412	1.24402	1.24115	1.15573	1.01664	1.01991	1.05694	1.06272	1.08208	1.12267	1.14275	1.15007	1.16372	1.17743	1.18177	1.19821	1.20172	1.20285	1.21204	1.21403	1.21454	1.21717	1.2213	1.22185	1.22134	1.22248	1.22597	1.22563	1.05282	1.0242
2765.72	70.3385	1.03311	1.10943	1.16191	1.19686	1.21014	1.20231	1.21573	1.22141	1.2285	1.2255	1.23679	1.23161	1.23349	1.23376	1.23635	1.24223	1.24729	1.24502	1.23859	1.24658	1.24399	1.15976	1.01727	1.01702	1.05303	1.0624	1.08772	1.12088	1.14339	1.14801	1.16614	1.17439	1.18466	1.197	1.19595	1.20189	1.21241	1.21833	1.21216	1.21379	1.22045	1.21601	1.22239	1.21966	1.23126	1.22413	1.05095	1.0231
2769.04	70.3923	1.03479	1.10831	1.15795	1.19565	1.21437	1.20394	1.21581	1.21547	1.22485	1.23147	1.23503	1.23059	1.22946	1.23125	1.24185	1.24272	1.24325	1.24627	1.24036	1.24966	1.23869	1.15775	1.01658	1.01822	1.05308	1.06627	1.08834	1.12502	1.14404	1.14772	1.16697	1.17656	1.18134	1.19647	1.20036	1.19999	1.21276	1.21714	1.21265	1.21536	1.22088	1.21731	1.2241	1.21901	1.2294	1.22607	1.04983	1.0243
2772.24	70.4462	1.03416	1.11046	1.16027	1.19502	1.21588	1.20215	1.21641	1.21781	1.22782	1.22934	1.23491	1.23173	1.23123	1.23058	1.23821	1.24368	1.24425	1.24479	1.24022	1.24829	1.24034	1.16163	1.01783	1.02113	1.05133	1.06549	1.08698	1.12468	1.14675	1.14825	1.16483	1.17599	1.18345	1.19866	1.20185	1.20391	1.20835	1.21616	1.21454	1.21633	1.21482	1.22047	1.22317	1.2192	1.22338	1.22587	1.05302	1.02913
2775.49	70.5	1.03642	1.11413	1.16252	1.19923	1.20977	1.20366	1.21503	1.22508	1.22412	1.22751	1.22826	1.23149	1.23293	1.23091	1.23737	1.23951	1.24727	1.24285	1.23864	1.24692	1.23781	1.16745	1.0193	1.01922	1.05586	1.06687	1.08657	1.12811	1.14531	1.14785	1.16476	1.17802	1.18275	1.19984	1.20274	1.20733	1.2088	1.21485	1.21361	1.21583	1.21722	1.2214	1.22249	1.21707	1.22674	1.22777	1.05701	1.028
2778.7	70.5538	1.03306	1.11414	1.16335	1.19931	1.20921	1.20387	1.21484	1.22063	1.22436	1.22513	1.23116	1.23227	1.23506	1.23317	1.23853	1.23675	1.24413	1.24476	1.23777	1.24826	1.23768	1.16587	1.0198	1.02215	1.05733	1.0662	1.08779	1.1273	1.14725	1.14785	1.16724	1.17733	1.1833	1.19754	1.19981	1.204	1.21093	1.21491	1.21349	1.21372	1.21742	1.21898	1.22427	1.21858	1.22493	1.22261	1.05197	1.02428
2781.94	70.6077	1.03722	1.11112	1.1601	1.19878	1.21143	1.20065	1.21606	1.22323	1.22759	1.2238	1.23131	1.23297	1.23737	1.23539	1.23809	1.24242	1.24103	1.24792	1.24024	1.24633	1.23829	1.16305	1.02324	1.02352	1.0571	1.06638	1.0903	1.12814	1.14991	1.14833	1.16611	1.17388	1.18331	1.19964	1.19952	1.20237	1.21174	1.21392	1.21546	1.212	1.21768	1.21986	1.22334	1.2186	1.22686	1.22346	1.05656	1.0263
2785.11	70.6615	1.03798	1.11339	1.16119	1.19977	1.20752	1.20301	1.21655	1.22182	1.22572	1.22701	1.23297	1.23388	1.23435	1.23519	1.2345	1.24263	1.24014	1.24788	1.23842	1.24662	1.24173	1.16164	1.02241	1.02498	1.05314	1.06635	1.09309	1.12911	1.14747	1.15387	1.16882	1.17787	1.18397	1.19887	1.19998	1.20434	1.21066	1.21426	1.2139	1.21728	1.21766	1.2208	1.22385	1.21864	1.22569	1.22871	1.05598	1.02878
2788.31	70.7154	1.03939	1.11584	1.1661	1.20049	1.20775	1.20162	1.21481	1.21782	1.23037	1.22944	1.23479	1.23134	1.23577	1.23314	1.23574	1.2387	1.24164	1.24285	1.23942	1.24492	1.23794	1.16351	1.02393	1.02413	1.05578	1.06839	1.09796	1.129	1.14599	1.15402	1.17061	1.18078	1.18288	1.19778	1.19947	1.20325	1.21105	1.21392	1.21303	1.21946	1.21861	1.22121	1.22362	1.221	1.22267	1.22588	1.05892	1.03033
2791.53	70.7692	1.04242	1.11621	1.16558	1.19874	1.20626	1.2063	1.21474	1.21971	1.22679	1.22588	1.23418	1.23266	1.23918	1.23331	1.2377	1.23638	1.24217	1.24463	1.2422	1.24714	1.23504	1.16332	1.02435	1.02133	1.05981	1.07007	1.09491	1.12872	1.14778	1.15393	1.16963	1.17734	1.18337	1.19865	1.20108	1.2053	1.21138	1.21478	1.21323	1.21827	1.22069	1.21994	1.2249	1.2193	1.22407	1.22255	1.05831	1.02902
2794.78	70.8231	1.04265	1.11794	1.16066	1.19658	1.20404	1.20289	1.21464	1.21973	1.2281	1.22558	1.22947	1.23176	1.23641	1.22986	1.23613	1.2417	1.24356	1.2433	1.24029	1.24913	1.23588	1.16126	1.02499	1.02311	1.05877	1.07273	1.0964	1.13107	1.15091	1.15579	1.16732	1.17763	1.18577	1.19967	1.1993	1.2057	1.21141	1.21607	1.2116	1.21708	1.21999	1.21964	1.22505	1.21914	1.227	1.22586	1.05854	1.02765
2798.04	70.8769	1.04139	1.12037	1.16296	1.19808	1.20663	1.20195	1.21637	1.22168	1.22917	1.22835	1.22879	1.23102	1.23307	1.23179	1.23647	1.24165	1.24395	1.2436	1.23923	1.2477	1.23763	1.16198	1.02727	1.02631	1.05802	1.07329	1.0966	1.13372	1.15089	1.15748	1.16496	1.18099	1.184	1.19793	1.1979	1.2046	1.2137	1.21595	1.2112	1.21657	1.22062	1.22018	1.22411	1.21889	1.22769	1.22849	1.06067	1.02802
2801.33	70.9308	1.04173	1.11707	1.16367	1.19839	1.20819	1.20221	1.21702	1.21673	1.22417	1.22804	1.22824	1.23489	1.2319	1.23108	1.23859	1.23673	1.24326	1.2452	1.23958	1.24824	1.23743	1.16377	1.02695	1.02718	1.05738	1.0719	1.09542	1.1338	1.15066	1.15544	1.16562	1.18105	1.18131	1.1979	1.19784	1.20496	1.21145	1.21529	1.21415	1.21516	1.22283	1.21989	1.22366	1.21387	1.22546	1.22622	1.06098	1.03343
2804.5	70.9846	1.04417	1.11692	1.16397	1.19812	1.21018	1.1999	1.2166	1.21738	1.22489	1.22723	1.23055	1.23692	1.23481	1.23035	1.23731	1.2373	1.24347	1.2453	1.23931	1.24865	1.23779	1.16416	1.0258	1.02796	1.05806	1.07453	1.09857	1.13419	1.15227	1.15155	1.16868	1.18346	1.1826	1.19993	1.19749	1.20453	1.2071	1.21484	1.2149	1.21482	1.22153	1.22008	1.22277	1.21392	1.22305	1.22672	1.06127	1.03394
2807.67	71.0385	1.0446	1.11797	1.16466	1.19669	1.2105	1.19964	1.21831	1.22042	1.23018	1.22825	1.23201	1.23378	1.2372	1.23123	1.23649	1.23875	1.24243	1.24787	1.23939	1.24796	1.24176	1.16498	1.02624	1.02824	1.06283	1.07743	1.09985	1.13488	1.15415	1.152	1.1709	1.18681	1.18298	1.19825	1.1998	1.2041	1.21096	1.21643	1.2114	1.2199	1.22003	1.21983	1.22226	1.22248	1.22696	1.22764	1.0627	1.03164
2810.85	71.0923	1.04624	1.12175	1.16517	1.19843	1.20954	1.20307	1.21772	1.21965	1.22639	1.22714	1.23375	1.23147	1.23518	1.23051	1.23781	1.2365	1.24086	1.24643	1.24105	1.24837	1.24054	1.1655	1.02735	1.02891	1.06426	1.07897	1.10154	1.13336	1.15623	1.15304	1.17064	1.18248	1.18334	1.19917	1.19824	1.20278	1.21086	1.21825	1.21167	1.21842	1.21911	1.21963	1.22197	1.22412	1.2277	1.22837	1.06427	1.03452
2814.01	71.1462	1.04976	1.12492	1.16589	1.20202	1.21062	1.20322	1.21465	1.22102	1.22374	1.22622	1.23483	1.23154	1.23272	1.23301	1.23618	1.23693	1.24251	1.24325	1.24247	1.24846	1.23853	1.16443	1.03014	1.03248	1.06055	1.08161	1.09876	1.13075	1.15464	1.15536	1.16963	1.18164	1.18608	1.19957	1.19733	1.2041	1.20997	1.21289	1.21574	1.21417	1.21953	1.21748	1.22185	1.22065	1.22383	1.22534	1.06546	1.03481
2817.32	71.2	1.04617	1.12328	1.16831	1.20033	1.20993	1.20336	1.21542	1.21905	1.22887	1.22717	1.2288	1.22784	1.23436	1.23366	1.23588	1.24145	1.24545	1.24481	1.23985	1.24853	1.24223	1.16445	1.03102	1.033	1.06081	1.07984	1.0995	1.13116	1.15431	1.15675	1.17014	1.18243	1.18486	1.19989	1.19699	1.20426	1.21139	1.2105	1.21491	1.2167	1.22215	1.2159	1.21833	1.22116	1.22442	1.22755	1.06587	1.03593
2820.58	71.2538	1.0452	1.12437	1.16799	1.19955	1.2099	1.20469	1.21586	1.22017	1.22602	1.22777	1.23242	1.22595	1.23691	1.23527	1.236	1.24151	1.24683	1.24348	1.24037	1.24552	1.23988	1.16335	1.02931	1.03289	1.06519	1.08088	1.10357	1.13784	1.15434	1.15615	1.17172	1.181	1.18576	1.20124	1.19898	1.20317	1.2127	1.21146	1.21084	1.21556	1.22345	1.22049	1.22158	1.21502	1.22302	1.22391	1.06873	1.03425
2823.82	71.3077	1.04436	1.12201	1.16638	1.19825	1.20944	1.2027	1.21449	1.21985	1.22622	1.22948	1.23286	1.23034	1.23294	1.23143	1.23619	1.24053	1.24604	1.2441	1.24337	1.24485	1.23918	1.16385	1.03029	1.03365	1.06739	1.08372	1.10322	1.13974	1.15535	1.15424	1.17205	1.17853	1.18439	1.20188	1.20061	1.20103	1.21288	1.21132	1.21205	1.21127	1.21962	1.21907	1.22059	1.21569	1.22536	1.22608	1.07036	1.03533
2827.03	71.3615	1.04666	1.12525	1.16549	1.19688	1.21236	1.20525	1.21608	1.21929	1.22378	1.22535	1.23388	1.23077	1.23384	1.22933	1.23882	1.24473	1.2431	1.24657	1.24242	1.24775	1.24043	1.16604	1.03186	1.03348	1.0668	1.08075	1.10447	1.13614	1.15206	1.1523	1.17055	1.17904	1.18524	1.19678	1.20163	1.20176	1.21068	1.21231	1.2119	1.21652	1.22262	1.21804	1.22115	1.21905	1.2241	1.22478	1.06758	1.03874
2830.25	71.4154	1.04991	1.12501	1.16699	1.19771	1.20641	1.20647	1.21864	1.21818	1.22645	1.22318	1.23131	1.23237	1.23199	1.22835	1.23327	1.24324	1.2396	1.24452	1.24339	1.24828	1.24075	1.16355	1.03495	1.03724	1.06993	1.07978	1.10732	1.13916	1.15395	1.15566	1.17459	1.18104	1.18583	1.19872	1.20113	1.20036	1.21312	1.21489	1.21336	1.21634	1.22137	1.22042	1.22118	1.21888	1.22351	1.22507	1.0709	1.03743
2833.43	71.4692	1.05096	1.12667	1.16758	1.19897	1.20978	1.20573	1.21777	1.21857	1.22964	1.2258	1.23311	1.23742	1.23411	1.22959	1.23599	1.2406	1.23913	1.24688	1.24655	1.24678	1.23629	1.1581	1.0377	1.03507	1.06922	1.08502	1.10961	1.13775	1.15473	1.15614	1.17095	1.1819	1.18197	1.19791	1.1986	1.20624	1.20976	1.21116	1.21305	1.21813	1.21791	1.21989	1.22213	1.21952	1.22205	1.22701	1.06914	1.04279
2836.72	71.5231	1.05512	1.13063	1.16646	1.19909	1.20411	1.20078	1.21476	1.21959	1.22856	1.22348	1.23362	1.23184	1.23305	1.23014	1.24025	1.23764	1.24204	1.24933	1.23992	1.24574	1.23846	1.16041	1.039	1.03572	1.07015	1.08709	1.10634	1.14011	1.15355	1.15793	1.1697	1.18185	1.1776	1.19601	1.2015	1.20263	1.20911	1.21036	1.20836	1.21627	1.21365	1.21758	1.22061	1.22177	1.22133	1.22597	1.07142	1.04434
2839.99	71.5769	1.05645	1.13087	1.16504	1.19944	1.20437	1.20485	1.21496	1.2249	1.22944	1.22073	1.23389	1.23145	1.23245	1.22911	1.23817	1.24205	1.24018	1.24949	1.23614	1.24402	1.23961	1.16447	1.03644	1.03815	1.06967	1.08647	1.1063	1.14255	1.15454	1.15616	1.16947	1.18169	1.18476	1.2014	1.20052	1.20367	1.21223	1.21313	1.21393	1.21773	1.22014	1.21525	1.22242	1.21545	1.22765	1.22634	1.07302	1.04233
2843.24	71.6308	1.05767	1.13114	1.16498	1.19785	1.20959	1.20451	1.21466	1.22097	1.2261	1.2225	1.23266	1.23249	1.23267	1.23555	1.23556	1.23892	1.24225	1.24654	1.2416	1.24596	1.24415	1.16174	1.03616	1.04284	1.07426	1.08484	1.1078	1.1366	1.15492	1.15263	1.17602	1.18134	1.17992	1.19953	1.19711	1.20408	1.21513	1.21194	1.21436	1.21547	1.2208	1.21255	1.2261	1.21873	1.22867	1.22589	1.07903	1.04586
2846.44	71.6846	1.05983	1.13204	1.16343	1.19328	1.21137	1.20374	1.21672	1.21838	1.22333	1.22581	1.23661	1.2304	1.23115	1.23378	1.23527	1.23913	1.24016	1.24547	1.24031	1.24754	1.23878	1.15798	1.03839	1.04091	1.07179	1.08767	1.1094	1.13823	1.15575	1.16056	1.1709	1.18476	1.18265	1.20221	1.19834	1.20761	1.21467	1.21982	1.21173	1.21649	1.21658	1.21922	1.22318	1.21645	1.22372	1.22687	1.07126	1.04593
2849.7	71.7385	1.05618	1.13299	1.16855	1.19774	1.20671	1.19948	1.21529	1.21936	1.22541	1.22455	1.23053	1.23009	1.23415	1.23478	1.23813	1.23784	1.24239	1.24395	1.24053	1.24588	1.23832	1.15867	1.04218	1.04213	1.0747	1.09258	1.10892	1.13948	1.15562	1.16083	1.17159	1.18169	1.18144	1.19984	1.20714	1.20744	1.21049	1.21719	1.21288	1.21593	1.21699	1.22365	1.22323	1.21677	1.22523	1.22412	1.08055	1.04405
2852.92	71.7923	1.05538	1.13419	1.16624	1.19819	1.20887	1.19889	1.21453	1.21787	1.22366	1.22443	1.23182	1.22394	1.23627	1.23391	1.23936	1.23966	1.24107	1.24417	1.242	1.24737	1.24001	1.15328	1.04049	1.03898	1.07097	1.09192	1.11202	1.13861	1.16117	1.15774	1.17508	1.18094	1.1853	1.19943	1.19868	1.2023	1.20931	1.21162	1.2146	1.21123	1.21637	1.22091	1.2263	1.21655	1.22575	1.22891	1.07802	1.04524
2856.11	71.8462	1.06163	1.1363	1.16943	1.19427	1.2113	1.20176	1.21454	1.21713	1.22473	1.22558	1.23437	1.22675	1.23184	1.23233	1.23568	1.23757	1.24109	1.24293	1.2418	1.24915	1.23959	1.16023	1.042	1.04478	1.07093	1.08722	1.10928	1.14005	1.15881	1.15756	1.17426	1.18196	1.18519	1.20167	1.19673	1.20653	1.20851	1.21519	1.21092	1.21373	1.21854	1.22073	1.22177	1.21474	1.22594	1.22856	1.08035	1.04578
2859.28	71.9	1.06145	1.13611	1.16998	1.19352	1.21201	1.20245	1.21278	1.2184	1.22769	1.22797	1.23164	1.22437	1.2283	1.23172	1.23361	1.24124	1.24329	1.24495	1.23778	1.2518	1.2355	1.15826	1.0458	1.04591	1.07319	1.09049	1.11314	1.14343	1.15866	1.16225	1.16817	1.18298	1.1833	1.19671	1.20148	1.20192	1.21168	1.21197	1.21291	1.21775	1.22012	1.21898	1.2206	1.22076	1.22161	1.22157	1.07607	1.04663
2862.54	71.9538	1.05976	1.13777	1.16758	1.19931	1.20695	1.20467	1.21692	1.21751	1.22382	1.22807	1.2299	1.22799	1.23488	1.23193	1.23722	1.23814	1.24331	1.24161	1.23589	1.24244	1.23662	1.16261	1.04457	1.04196	1.07399	1.09298	1.11482	1.14064	1.15939	1.16615	1.17072	1.17742	1.18301	1.19714	1.20037	1.20505	1.2112	1.21104	1.21433	1.21878	1.22121	1.21733	1.22415	1.22006	1.2262	1.22277	1.079	1.0481
2865.79	72.0077	1.0581	1.13777	1.1708	1.19798	1.2089	1.20292	1.21717	1.21647	1.22548	1.22325	1.22911	1.22818	1.23317	1.23091	1.23396	1.24026	1.24228	1.23552	1.24166	1.25205	1.23474	1.16792	1.0487	1.04505	1.07956	1.09192	1.11613	1.14386	1.16203	1.15471	1.17726	1.1837	1.18235	1.20305	1.20186	1.20311	1.21498	1.21678	1.2154	1.21407	1.22153	1.2244	1.22172	1.22139	1.22353	1.22308	1.07715	1.0486
2869	72.0615	1.06231	1.13248	1.16654	1.19704	1.2057	1.20534	1.21491	1.2197	1.22665	1.22855	1.2319	1.23041	1.23358	1.22968	1.23708	1.23707	1.2406	1.24142	1.24088	1.24579	1.24133	1.16642	1.05082	1.0477	1.0805	1.09787	1.11882	1.14374	1.16575	1.15964	1.17436	1.18261	1.18845	1.19746	1.20071	1.2032	1.21416	1.21294	1.21347	1.21645	1.21755	1.21707	1.2223	1.22027	1.22387	1.22278	1.07879	1.04888
2872.15	72.1154	1.06469	1.1352	1.16901	1.19536	1.20817	1.20522	1.21217	1.21527	1.22615	1.22495	1.2339	1.23004	1.22866	1.22728	1.23688	1.23542	1.24107	1.24055	1.24309	1.24824	1.23452	1.16149	1.04631	1.04697	1.08004	1.09453	1.11505	1.14278	1.15977	1.15926	1.16894	1.18316	1.18543	1.19845	1.19847	1.20576	1.20768	1.21296	1.21218	1.21874	1.21643	1.21512	1.22094	1.21803	1.22257	1.22521	1.07975	1.04889
2875.4	72.1692	1.06659	1.13631	1.1689	1.20259	1.20708	1.20426	1.21421	1.22245	1.22615	1.22338	1.23165	1.23443	1.23271	1.23031	1.23849	1.24013	1.24711	1.24361	1.2393	1.24184	1.23139	1.16504	1.04662	1.05143	1.07957	1.10079	1.11927	1.14876	1.16392	1.15956	1.17372	1.17977	1.18404	1.20016	1.19848	1.20622	1.21103	1.21405	1.20886	1.21526	1.21629	1.21963	1.225	1.21707	1.2212	1.22541	1.08117	1.05056
2878.7	72.2231	1.06778	1.13912	1.17011	1.20356	1.21067	1.2035	1.21297	1.22145	1.22617	1.221	1.22992	1.2338	1.23225	1.22914	1.23848	1.23402	1.2428	1.24419	1.241	1.24172	1.23341	1.1569	1.05061	1.05183	1.0813	1.09839	1.11932	1.14995	1.16398	1.16184	1.17811	1.18338	1.18411	1.20086	1.19743	1.20547	1.21266	1.21107	1.21112	1.21854	1.21718	1.21849	1.21846	1.2171	1.22249	1.22502	1.08266	1.05091
2882	72.2769	1.06434	1.14115	1.16822	1.19839	1.20729	1.20381	1.21747	1.2199	1.22362	1.22303	1.23005	1.23057	1.23361	1.23248	1.23376	1.23879	1.24344	1.24115	1.24138	1.2498	1.23908	1.16094	1.04976	1.05179	1.07853	1.09616	1.12195	1.14802	1.16737	1.1644	1.17461	1.18344	1.18497	1.20083	1.20319	1.20188	1.21301	1.20791	1.20858	1.2173	1.21463	1.21684	1.21747	1.21761	1.2255	1.22141	1.08223	1.05241
2885.27	72.3308	1.06464	1.14201	1.16762	1.19864	1.20946	1.20144	1.21476	1.21916	1.22208	1.22293	1.22898	1.23366	1.23021	1.23019	1.23514	1.2385	1.24461	1.24467	1.23756	1.24989	1.23516	1.16038	1.05023	1.05669	1.0795	1.09074	1.11985	1.14501	1.1615	1.16026	1.17177	1.18524	1.18352	1.20037	1.19856	1.20339	1.21506	1.21081	1.21391	1.21803	1.21779	1.21678	1.22137	1.21563	1.22673	1.22951	1.0838	1.05192
2888.5	72.3846	1.06865	1.13716	1.16974	1.19832	1.20314	1.20428	1.21507	1.21828	1.23035	1.22781	1.23075	1.23276	1.23172	1.23033	1.23422	1.24069	1.24691	1.24298	1.23807	1.24792	1.23708	1.15684	1.05675	1.05906	1.08251	1.10063	1.1244	1.14664	1.1637	1.16494	1.17719	1.18282	1.18588	1.1978	1.20072	1.2032	1.21391	1.21036	1.21206	1.21648	1.22233	1.21919	1.22124	1.2178	1.22664	1.22429	1.08405	1.05249
2891.61	72.4385	1.07092	1.13567	1.17103	1.20126	1.2064	1.20432	1.21605	1.21613	1.22879	1.22704	1.22952	1.22986	1.23028	1.23305	1.23475	1.24295	1.24158	1.24528	1.23652	1.24718	1.23887	1.17049	1.05518	1.05255	1.08105	1.10274	1.12354	1.14686	1.16529	1.16438	1.17586	1.18293	1.18744	1.1997	1.20121	1.20605	1.20999	1.21367	1.21158	1.21419	1.22462	1.22344	1.22211	1.22108	1.22672	1.22682	1.08293	1.05389
2894.82	72.4923	1.07044	1.14133	1.17008	1.20315	1.20322	1.19635	1.2126	1.21681	1.22856	1.22606	1.23165	1.23023	1.23862	1.22917	1.24309	1.24025	1.24078	1.24137	1.24139	1.24426	1.23719	1.15897	1.05565	1.05473	1.08147	1.10463	1.12181	1.15215	1.16564	1.16467	1.17481	1.17889	1.18964	1.19898	1.19741	1.20465	1.21073	1.21512	1.21337	1.21455	1.22018	1.22088	1.22192	1.21869	1.22309	1.22235	1.08567	1.05573
2898.06	72.5462	1.07386	1.14376	1.1716	1.20065	1.20645	1.19982	1.21516	1.2166	1.22275	1.22256	1.23272	1.23267	1.23364	1.22662	1.2354	1.23531	1.24059	1.23666	1.2415	1.24442	1.23587	1.16338	1.06182	1.05913	1.08281	1.09692	1.12312	1.14972	1.16267	1.1644	1.16716	1.1816	1.18366	1.19963	1.20307	1.20178	1.21059	1.20945	1.20827	1.21985	1.21835	1.2157	1.22152	1.21823	1.22513	1.2215	1.08836	1.05091
2901.33	72.6	1.07309	1.14452	1.17077	1.19439	1.20652	1.20481	1.21581	1.21786	1.226	1.22715	1.22541	1.23123	1.23282	1.23355	1.23825	1.24303	1.24185	1.24065	1.2392	1.24253	1.23561	1.16789	1.05966	1.05664	1.08565	1.10567	1.12544	1.14763	1.16812	1.16945	1.16887	1.182	1.1836	1.20223	1.19939	1.20484	1.21107	1.20664	1.21284	1.2171	1.221	1.21663	1.2209	1.21853	1.22493	1.2233	1.09398	1.05392
2904.65	72.6538	1.07406	1.14609	1.16787	1.19956	1.20393	1.20512	1.21371	1.21654	1.22329	1.22385	1.22603	1.22961	1.23163	1.23278	1.23748	1.23898	1.23879	1.24388	1.23981	1.24454	1.23776	1.16523	1.05294	1.05932	1.08569	1.10027	1.12581	1.14637	1.163	1.16358	1.17805	1.18874	1.18989	1.19827	1.2016	1.20631	1.21216	1.21428	1.21151	1.21576	1.2207	1.21671	1.22314	1.21266	1.22074	1.22727	1.09195	1.05724
2907.92	72.7077	1.07707	1.14497	1.16851	1.19664	1.20953	1.20249	1.21609	1.21918	1.22476	1.22428	1.23142	1.22874	1.23805	1.22721	1.23152	1.2406	1.23566	1.24201	1.24061	1.24722	1.23631	1.16015	1.06301	1.06174	1.08945	1.1062	1.12398	1.15103	1.16502	1.16228	1.17437	1.18711	1.18253	1.19702	1.19982	1.20272	1.2132	1.21291	1.21173	1.21594	1.22008	1.2197	1.22146	1.2137	1.22116	1.22256	1.09404	1.05819
2911.04	72.7615	1.07795	1.14612	1.16651	1.19926	1.21162	1.20108	1.21829	1.21874	1.224	1.22589	1.2329	1.23364	1.23558	1.23349	1.23241	1.24116	1.23797	1.24391	1.24054	1.24966	1.23778	1.15824	1.06456	1.06101	1.09519	1.10334	1.12524	1.15336	1.15917	1.16574	1.17816	1.18314	1.18474	1.19776	1.20436	1.20438	1.21398	1.21091	1.21663	1.21404	1.21649	1.2136	1.22331	1.22145	1.22106	1.22737	1.09226	1.0596
2914.19	72.8154	1.07662	1.14706	1.17097	1.19804	1.2141	1.20447	1.21131	1.21958	1.23277	1.22679	1.233	1.23125	1.23035	1.23281	1.23782	1.23704	1.2394	1.24011	1.24134	1.24359	1.23585	1.15971	1.06678	1.06241	1.09491	1.10598	1.12611	1.15145	1.16171	1.1702	1.17714	1.17985	1.18614	1.19464	1.19725	1.20607	1.21181	1.21343	1.2121	1.21237	1.21811	1.21333	1.22101	1.21829	1.22489	1.22597	1.09022	1.06189
2917.29	72.8692	1.07936	1.14898	1.17194	1.19778	1.21194	1.20309	1.2141	1.2204	1.2264	1.22281	1.23316	1.23119	1.23063	1.22901	1.23575	1.23574	1.24319	1.24494	1.24419	1.24569	1.23653	1.16541	1.06714	1.06211	1.09189	1.1056	1.12685	1.14909	1.16298	1.16588	1.17575	1.18465	1.18809	1.19874	1.19606	1.20208	1.21025	1.21627	1.21296	1.2176	1.22095	1.21309	1.22396	1.21786	1.22901	1.22255	1.09302	1.06134
2920.49	72.9231	1.07807	1.14969	1.16871	1.20032	1.20598	1.20524	1.21405	1.21458	1.2296	1.22823	1.22865	1.22881	1.23152	1.23087	1.23105	1.24059	1.24585	1.24412	1.24076	1.24835	1.23631	1.16193	1.06342	1.06385	1.09212	1.1072	1.12606	1.14875	1.16538	1.16574	1.17844	1.18524	1.18933	1.19988	1.19614	1.20213	1.21164	1.21464	1.21096	1.21744	1.21659	1.21413	1.22524	1.21866	1.22614	1.22161	1.0953	1.06351
2923.9	72.9769	1.0797	1.14773	1.1753	1.19887	1.20957	1.2026	1.21298	1.21688	1.22863	1.22623	1.23083	1.2289	1.23011	1.23124	1.23834	1.23916	1.24374	1.24389	1.24083	1.24483	1.23876	1.16234	1.06383	1.06413	1.08834	1.11188	1.12632	1.15526	1.16955	1.16422	1.178	1.18238	1.18706	1.19846	1.19963	1.19849	1.21194	1.21389	1.21443	1.21663	1.216	1.21873	1.22308	1.21653	1.22309	1.21957	1.09603	1.06242
2927.11	73.0308	1.0831	1.14682	1.17299	1.19797	1.20609	1.20028	1.21305	1.21894	1.22197	1.22242	1.23656	1.23594	1.23252	1.23302	1.23624	1.23921	1.24014	1.2378	1.24324	1.24602	1.23614	1.16255	1.06433	1.06947	1.09377	1.11334	1.12784	1.15171	1.16796	1.16539	1.17772	1.18343	1.18615	1.19729	1.19925	1.20142	1.21124	1.21149	1.21137	1.21669	1.21934	1.21842	1.22175	1.2179	1.22375	1.22259	1.09606	1.06396
2930.37	73.0846	1.08479	1.14794	1.17221	1.1998	1.20846	1.20248	1.21146	1.21992	1.22258	1.22333	1.23596	1.2347	1.23343	1.23456	1.23662	1.23971	1.242	1.23819	1.24505	1.24928	1.23632	1.16384	1.06707	1.07022	1.09752	1.11592	1.12977	1.15161	1.16307	1.16765	1.17701	1.18218	1.1865	1.19544	1.19959	1.20525	1.21314	1.21137	1.2128	1.21396	1.21659	1.21791	1.22427	1.21644	1.22406	1.22415	1.08998	1.05964
2933.64	73.1385	1.08442	1.14998	1.17105	1.19591	1.20807	1.20121	1.21243	1.21165	1.23107	1.22588	1.23036	1.23006	1.23365	1.23329	1.23738	1.23737	1.23978	1.2447	1.24028	1.24877	1.23657	1.16343	1.0694	1.06994	1.09631	1.11445	1.13024	1.15488	1.16703	1.16636	1.17591	1.18068	1.18745	1.19531	1.20036	1.20472	1.21273	1.2116	1.2118	1.21394	1.21844	1.2177	1.22364	1.21715	1.22414	1.22542	1.09307	1.0643
2936.85	73.1923	1.09002	1.15141	1.17472	1.19636	1.20716	1.20163	1.20867	1.21334	1.22164	1.22344	1.22738	1.22965	1.23193	1.23293	1.23519	1.23853	1.24049	1.24474	1.23795	1.24623	1.23783	1.16389	1.06934	1.06939	1.09613	1.11551	1.1298	1.15278	1.16974	1.1651	1.17639	1.18265	1.18614	1.19884	1.19719	1.20394	1.20992	1.2091	1.2107	1.21393	1.22061	1.21834	1.2226	1.21623	1.22176	1.22359	1.09527	1.06855
2940.08	73.2462	1.08572	1.14756	1.17005	1.20351	1.20912	1.20713	1.21259	1.22001	1.22373	1.22606	1.22779	1.23249	1.23388	1.22529	1.23512	1.23985	1.24048	1.24459	1.23679	1.24506	1.23711	1.16177	1.06895	1.07102	1.10061	1.11484	1.12922	1.15356	1.16909	1.16865	1.17785	1.18312	1.1844	1.19916	1.19737	1.20527	1.20737	1.21045	1.21139	1.21705	1.21799	1.21668	1.22201	1.21766	1.22236	1.22166	1.09434	1.06867
2943.29	73.3	1.08696	1.15128	1.17426	1.19916	1.20818	1.20504	1.21609	1.21691	1.22304	1.22659	1.2279	1.23201	1.23516	1.22798	1.2339	1.23758	1.24143	1.24006	1.23743	1.24489	1.23487	1.16444	1.06968	1.06939	1.09772	1.11338	1.12927	1.15489	1.17044	1.16632	1.17609	1.18433	1.18575	1.20074	1.19471	1.20634	1.20762	1.21433	1.2096	1.21711	1.21662	1.2132	1.22225	1.21647	1.22399	1.22149	1.09683	1.06158
2946.53	73.3538	1.08798	1.14801	1.16922	1.19713	1.2098	1.20888	1.21282	1.21506	1.226	1.22545	1.22665	1.2291	1.23469	1.23027	1.23582	1.23347	1.24278	1.24287	1.23766	1.24526	1.23492	1.16468	1.07487	1.07313	1.10005	1.11409	1.13212	1.15386	1.16809	1.16461	1.17754	1.18533	1.18716	1.20139	1.19595	1.20381	1.2098	1.21377	1.20737	1.21336	1.21772	1.21536	1.22303	1.21642	1.22372	1.22273	1.09976	1.06507
2949.71	73.4077	1.08817	1.14923	1.174	1.19987	1.20821	1.20236	1.21454	1.21866	1.2247	1.22279	1.22742	1.23003	1.23303	1.22895	1.23705	1.23241	1.23967	1.24594	1.23708	1.24695	1.23435	1.16512	1.07752	1.07483	1.10333	1.11048	1.13346	1.15132	1.16619	1.16872	1.1794	1.18516	1.18655	1.20012	1.1992	1.20092	1.21087	1.21317	1.20688	1.21196	1.217	1.21703	1.22142	1.21566	1.22184	1.22378	1.10068	1.0701
2952.93	73.4615	1.08938	1.14761	1.16983	1.19185	1.20406	1.19995	1.21198	1.22076	1.22282	1.22418	1.22748	1.23195	1.23231	1.22805	1.23754	1.23601	1.23898	1.24307	1.23767	1.24476	1.23473	1.16534	1.07833	1.07328	1.10164	1.11183	1.13337	1.15189	1.16743	1.1695	1.17632	1.18587	1.18589	1.19886	1.19987	1.20299	1.21019	1.21525	1.20974	1.21411	1.21822	1.21509	1.21819	1.21426	1.21887	1.22143	1.10217	1.07129
2956.16	73.5154	1.09195	1.14962	1.17079	1.19524	1.205	1.20039	1.21136	1.21646	1.22432	1.22357	1.22902	1.22811	1.23176	1.22799	1.23684	1.23685	1.24315	1.24332	1.23824	1.24332	1.23363	1.16113	1.07827	1.07553	1.1013	1.11839	1.13469	1.15255	1.16757	1.16625	1.17422	1.18634	1.18754	1.19738	1.20151	1.20391	1.20995	1.21599	1.21197	1.21775	1.22122	1.21419	1.21923	1.21751	1.21996	1.21994	1.10921	1.07373
2959.43	73.5692	1.0894	1.14875	1.16861	1.19981	1.20741	1.20214	1.2145	1.21605	1.22518	1.22056	1.23261	1.22852	1.23272	1.22989	1.23577	1.23458	1.24284	1.24691	1.23784	1.24416	1.23295	1.16043	1.07712	1.07697	1.0995	1.11873	1.13678	1.15508	1.16634	1.16692	1.17645	1.18662	1.18792	1.19729	1.20218	1.20138	1.21216	1.21205	1.20988	1.21854	1.21947	1.2142	1.22082	1.2163	1.22023	1.22305	1.1059	1.07179
2962.71	73.6231	1.09081	1.14889	1.17489	1.19781	1.20784	1.19924	1.21423	1.21769	1.22622	1.22646	1.2282	1.23134	1.23229	1.23102	1.23396	1.23413	1.24524	1.24527	1.23579	1.24183	1.2369	1.16222	1.07814	1.07444	1.0986	1.11752	1.13745	1.16001	1.16931	1.16824	1.17509	1.18816	1.185	1.20032	1.20109	1.20215	1.2123	1.21136	1.21059	1.21456	1.21669	1.21649	1.21716	1.21531	1.22019	1.2225	1.11064	1.07366
2965.99	73.6769	1.09171	1.15353	1.17325	1.19752	1.20628	1.19921	1.2162	1.21738	1.22708	1.2288	1.22643	1.23063	1.23026	1.23	1.23527	1.2359	1.24459	1.2431	1.23633	1.24546	1.23595	1.16293	1.08083	1.07606	1.10605	1.12105	1.13583	1.15975	1.17086	1.17008	1.17512	1.18805	1.18576	1.20105	1.20113	1.20378	1.21033	1.21488	1.21379	1.2148	1.21357	1.21766	1.22099	1.21578	1.22537	1.22289	1.10599	1.07321
2969.07	73.7308	1.09177	1.15416	1.17619	1.20137	1.20862	1.20038	1.21758	1.21671	1.22682	1.225	1.22742	1.23031	1.23169	1.22771	1.2367	1.2378	1.23946	1.24268	1.23818	1.25127	1.23134	1.1656	1.08212	1.07971	1.10783	1.12226	1.13589	1.15925	1.16756	1.17301	1.17903	1.18568	1.18866	1.19816	1.20122	1.204	1.21189	1.21321	1.21276	1.21534	1.21555	1.2176	1.22383	1.21291	1.22651	1.2215	1.10892	1.07352
2972.15	73.7846	1.09198	1.15454	1.17813	1.20444	1.21112	1.19906	1.21566	1.21573	1.22695	1.22474	1.2254	1.23015	1.23493	1.22733	1.23525	1.23809	1.23973	1.24216	1.23838	1.24762	1.23163	1.16621	1.08167	1.07972	1.10252	1.12014	1.13695	1.15915	1.16836	1.17136	1.17767	1.18479	1.18783	1.19902	1.19662	1.20119	1.21078	1.21033	1.21278	1.21388	1.21939	1.21629	1.21828	1.21553	1.22395	1.22466	1.10963	1.07408
2975.41	73.8385	1.09566	1.15563	1.17085	1.20167	1.207	1.199	1.21342	1.21537	1.22562	1.22359	1.22498	1.22882	1.23596	1.22848	1.23468	1.23687	1.24117	1.24241	1.23942	1.24253	1.23319	1.16394	1.08273	1.08082	1.10517	1.1203	1.1354	1.15861	1.17071	1.16926	1.17616	1.18486	1.18642	1.19949	1.19695	1.202	1.20916	1.21088	1.21069	1.21231	1.21733	1.21692	1.21954	1.2178	1.22243	1.22017	1.11509	1.0727
2978.65	73.8923	1.09571	1.15742	1.17229	1.19912	1.20458	1.20178	1.21524	1.21585	1.22356	1.22119	1.2255	1.22811	1.23307	1.22683	1.23513	1.23719	1.2395	1.2394	1.23861	1.24474	1.23388	1.16409	1.08314	1.08173	1.10642	1.11924	1.13514	1.15615	1.17168	1.16656	1.17487	1.18537	1.18656	1.20189	1.19955	1.20692	1.21263	1.21465	1.2116	1.21726	1.21514	1.2158	1.22071	1.21603	1.22284	1.22627	1.1066	1.07501
2981.89	73.9462	1.09452	1.15397	1.16964	1.19878	1.20727	1.2005	1.21692	1.21735	1.22583	1.22623	1.22766	1.2299	1.23169	1.22695	1.23846	1.23942	1.23735	1.24064	1.23665	1.24384	1.23681	1.16115	1.08469	1.08246	1.10518	1.1196	1.1424	1.15538	1.17202	1.1693	1.1769	1.1884	1.18728	1.20084	1.20049	1.20716	1.21085	1.21365	1.2166	1.21873	1.21405	1.21463	1.22006	1.21862	1.2261	1.22569	1.10578	1.08023
2985.1	74	1.09843	1.15441	1.17031	1.20132	1.20629	1.19728	1.21664	1.21961	1.2275	1.22632	1.22962	1.23019	1.23112	1.22704	1.23862	1.23782	1.24072	1.24319	1.23746	1.2447	1.23453	1.16189	1.0867	1.08212	1.10676	1.11956	1.14636	1.15483	1.17399	1.16937	1.17673	1.18951	1.19096	1.20228	1.20274	1.2026	1.2097	1.21219	1.21373	1.21322	1.21649	1.21838	1.22006	1.21712	1.22012	1.22192	1.10982	1.07429
2988.41	74.0538	1.0969	1.15306	1.17472	1.19563	1.20886	1.19876	1.21289	1.2165	1.22507	1.22503	1.22921	1.229	1.22838	1.226	1.23768	1.23947	1.23867	1.24033	1.23842	1.24521	1.23851	1.1702	1.08594	1.08891	1.11041	1.12454	1.14005	1.15844	1.16986	1.16589	1.17887	1.18759	1.18532	1.20121	1.20204	1.20257	1.21062	1.21148	1.21124	1.21385	1.21439	1.22025	1.21978	1.2154	1.22015	1.2208	1.11059	1.07327
2991.71	74.1077	1.09745	1.15642	1.17456	1.19246	1.20845	1.19859	1.21395	1.21336	1.22795	1.22668	1.23024	1.22614	1.23178	1.2266	1.23627	1.23746	1.24013	1.24426	1.23762	1.24253	1.23896	1.16532	1.08576	1.08993	1.10786	1.12505	1.13836	1.15753	1.17136	1.16493	1.17777	1.18241	1.18315	1.19672	1.20177	1.20396	1.20713	1.21223	1.21159	1.21641	1.21343	1.2152	1.21893	1.21994	1.22202	1.22022	1.11222	1.0807
2994.93	74.1615	1.10473	1.15782	1.1733	1.20013	1.2107	1.20017	1.21311	1.21786	1.22693	1.22425	1.23121	1.22514	1.23242	1.23256	1.23339	1.23495	1.23651	1.24261	1.2393	1.24445	1.23629	1.16167	1.08993	1.08709	1.11158	1.12291	1.13943	1.15794	1.17281	1.17094	1.17912	1.18812	1.18775	1.19991	1.19924	1.20254	1.21148	1.21147	1.21547	1.21356	1.21282	1.21893	1.21743	1.21726	1.22112	1.22138	1.11281	1.08236
2998.13	74.2154	1.10562	1.16007	1.17064	1.19844	1.20898	1.19906	1.21343	1.21569	1.22776	1.22449	1.22918	1.2261	1.23132	1.2321	1.23181	1.23976	1.23726	1.24225	1.2362	1.2463	1.2351	1.1674	1.08776	1.08639	1.11212	1.1222	1.13972	1.16239	1.16876	1.16857	1.17787	1.1842	1.18856	1.19805	1.20144	1.20245	1.21574	1.21215	1.2114	1.21451	1.21676	1.21646	1.21856	1.21546	1.22447	1.22217	1.11402	1.0793
3001.37	74.2692	1.10095	1.15536	1.16896	1.20203	1.21021	1.20354	1.20954	1.21613	1.22221	1.22599	1.2285	1.23077	1.23495	1.23056	1.23404	1.23678	1.23695	1.242	1.23668	1.24119	1.23253	1.16174	1.08831	1.08683	1.1118	1.12669	1.13786	1.1646	1.16687	1.16858	1.17849	1.18595	1.18599	1.19924	1.1994	1.2032	1.2127	1.21193	1.20959	1.2119	1.22039	1.21596	1.2176	1.21911	1.22211	1.22426	1.11992	1.0766
3004.54	74.3231	1.10423	1.15868	1.17226	1.1963	1.20701	1.20167	1.21304	1.21682	1.21983	1.22749	1.22796	1.22879	1.23678	1.23116	1.23197	1.23531	1.23777	1.24258	1.23614	1.24099	1.23417	1.16329	1.08746	1.08971	1.1156	1.12574	1.13864	1.15905	1.16921	1.17308	1.17667	1.18765	1.18565	1.19836	1.20093	1.20272	1.21331	1.2088	1.21262	1.21496	1.2187	1.21527	1.21896	1.21748	1.22156	1.22289	1.11604	1.07706
3007.77	74.3769	1.10598	1.15639	1.17345	1.19769	1.20939	1.20444	1.21176	1.21826	1.22044	1.22173	1.2301	1.22827	1.23265	1.2327	1.23422	1.2334	1.24027	1.24087	1.2337	1.24337	1.23053	1.15705	1.08848	1.08739	1.11599	1.12627	1.1427	1.15496	1.16749	1.17002	1.17408	1.18572	1.19028	1.20333	1.19889	1.20344	1.21244	1.21087	1.2139	1.21469	1.21685	1.21426	1.21661	1.21518	1.22109	1.22164	1.11791	1.07823
3010.96	74.4308	1.10661	1.15891	1.17609	1.19607	1.2104	1.20021	1.21359	1.21745	1.21625	1.22488	1.22751	1.22903	1.23229	1.22962	1.23712	1.23413	1.23882	1.24236	1.23764	1.24272	1.23426	1.16429	1.09108	1.08988	1.11326	1.12249	1.14512	1.15941	1.16787	1.17046	1.17738	1.18316	1.19022	1.19651	1.19923	1.20397	1.2089	1.21259	1.21086	1.21272	1.21677	1.21847	1.21812	1.21466	1.22162	1.2234	1.11785	1.08275
3014.21	74.4846	1.10478	1.15955	1.17783	1.19961	1.20937	1.19954	1.21321	1.2186	1.22008	1.22578	1.22758	1.23036	1.23147	1.23291	1.23503	1.238	1.24114	1.24055	1.24174	1.24087	1.23567	1.16292	1.09672	1.09545	1.11299	1.12607	1.14923	1.16346	1.17204	1.16987	1.1745	1.18437	1.1909	1.20026	1.19707	1.19808	1.2111	1.21234	1.21171	1.21161	1.21438	1.21825	1.22032	1.21589	1.22246	1.22342	1.1158	1.08479
3017.42	74.5385	1.10533	1.1583	1.17447	1.20115	1.2087	1.20088	1.21248	1.21797	1.22235	1.22388	1.23045	1.22696	1.23035	1.2302	1.23119	1.23512	1.23808	1.23865	1.24249	1.24407	1.23498	1.163	1.09535	1.09426	1.11639	1.12487	1.14176	1.16066	1.16961	1.16514	1.17795	1.18794	1.18605	1.19992	1.1981	1.20186	1.21017	1.20993	1.20855	1.21719	1.21572	1.21703	1.21864	1.21589	1.22065	1.2215	1.11874	1.0828
3020.61	74.5923	1.10486	1.16017	1.17619	1.19891	1.20586	1.2024	1.21116	1.21735	1.22353	1.22334	1.22969	1.22761	1.22986	1.22938	1.23942	1.23628	1.2374	1.24027	1.23916	1.23988	1.23725	1.16579	1.09574	1.09531	1.11586	1.12643	1.13813	1.15755	1.16922	1.16627	1.17768	1.18237	1.18382	1.19736	1.19881	1.2011	1.21457	1.21295	1.21214	1.21447	1.21571	1.21724	1.2182	1.2176	1.22243	1.22169	1.11883	1.0845
3023.74	74.6462	1.10523	1.15998	1.17493	1.2016	1.20739	1.20434	1.20939	1.2199	1.22464	1.22198	1.22771	1.228	1.23237	1.22565	1.2338	1.23802	1.23397	1.24145	1.24026	1.24322	1.23497	1.1651	1.09408	1.09229	1.1161	1.12777	1.14288	1.16592	1.17611	1.16855	1.17622	1.18811	1.19201	1.20464	1.19635	1.20339	1.21493	1.2136	1.20493	1.21339	1.21826	1.21891	1.21981	1.21105	1.21768	1.21924	1.11795	1.08679
3027.05	74.7	1.10676	1.1564	1.17675	1.19642	1.20349	1.20247	1.21221	1.21693	1.22143	1.22189	1.22991	1.23193	1.2279	1.2279	1.23209	1.23822	1.23799	1.23831	1.23739	1.24713	1.2349	1.15632	1.09817	1.09589	1.12028	1.13249	1.14342	1.15686	1.17525	1.17208	1.17852	1.18298	1.1871	1.19836	1.1946	1.20731	1.20793	1.21617	1.21077	1.2139	1.21605	1.21606	1.22132	1.21371	1.22507	1.21881	1.12073	1.08519
3030.45	74.7538	1.10853	1.15699	1.17526	1.19554	1.20479	1.19715	1.21272	1.21501	1.22275	1.21679	1.22706	1.2268	1.22827	1.22304	1.23408	1.23607	1.23925	1.24171	1.23941	1.24545	1.23486	1.16742	1.09592	1.09477	1.11946	1.12988	1.14242	1.156	1.17271	1.16515	1.17639	1.1883	1.18615	1.20022	1.19694	1.20267	1.21452	1.21119	1.21391	1.21436	1.21219	1.21821	1.21907	1.21673	1.22218	1.22007	1.1186	1.08961
3033.68	74.8077	1.10532	1.15847	1.1736	1.19908	1.20895	1.20347	1.21403	1.21661	1.22639	1.22271	1.23083	1.22757	1.23015	1.22989	1.23549	1.23769	1.24532	1.24033	1.23604	1.24366	1.23469	1.16388	1.10055	1.09586	1.12149	1.1314	1.14427	1.16557	1.17372	1.16662	1.17988	1.19003	1.18814	1.19635	1.19786	1.20465	1.21134	1.21045	1.21461	1.21275	1.21251	1.21542	1.22241	1.21778	1.21946	1.22064	1.11762	1.08777
3036.8	74.8615	1.10839	1.1544	1.17615	1.19853	1.20525	1.19745	1.21406	1.21908	1.22354	1.21618	1.23012	1.22972	1.23003	1.22754	1.22839	1.2406	1.24204	1.24106	1.23969	1.24911	1.23142	1.16012	1.09961	1.0954	1.11903	1.13099	1.1431	1.15662	1.16994	1.17432	1.17873	1.18633	1.18481	1.20168	1.20001	1.20514	1.20945	1.21601	1.2113	1.21486	1.22057	1.21416	1.217	1.2152	1.22201	1.22054	1.12211	1.08496
3040.08	74.9154	1.11258	1.16132	1.17349	1.19766	1.20712	1.19837	1.21049	1.21611	1.2225	1.22583	1.22589	1.22857	1.22893	1.22975	1.23733	1.23734	1.23847	1.23668	1.24208	1.24177	1.23287	1.16387	1.0994	1.10066	1.12051	1.13018	1.14617	1.16009	1.16711	1.16746	1.18398	1.18568	1.18476	1.19966	1.19922	1.20163	1.20924	1.2131	1.21017	1.21663	1.21965	1.21609	1.21629	1.21448	1.22475	1.2185	1.12212	1.08827
3043.41	74.9692	1.11388	1.16122	1.17891	1.20278	1.20495	1.19824	1.21184	1.22101	1.22091	1.22504	1.22549	1.22755	1.23018	1.22634	1.23445	1.24334	1.24459	1.24157	1.243	1.24058	1.23183	1.16514	1.09907	1.09566	1.11593	1.13342	1.13961	1.16061	1.16718	1.16897	1.17785	1.18634	1.19258	1.20114	1.19	1.20487	1.20912	1.21205	1.21601	1.21312	1.21397	1.21377	1.21799	1.21794	1.22483	1.22301	1.12041	1.08939
3046.63	75.0231	1.11356	1.16264	1.17055	1.19499	1.20896	1.19913	1.21784	1.21538	1.22063	1.22325	1.22462	1.22345	1.23438	1.23054	1.2337	1.2383	1.24099	1.2392	1.23692	1.24391	1.23091	1.16274	1.10189	1.09871	1.1271	1.12868	1.14453	1.15642	1.17306	1.17012	1.17954	1.18282	1.19129	1.20214	1.1946	1.20293	1.21065	1.20738	1.2161	1.21637	1.2131	1.21386	1.21781	1.21663	1.22393	1.22124	1.1229	1.09155
3049.7	75.0769	1.11127	1.16222	1.17367	1.19789	1.2069	1.2015	1.21672	1.22027	1.22595	1.22332	1.23032	1.22803	1.23307	1.23029	1.23201	1.2347	1.2379	1.24662	1.23675	1.24377	1.23395	1.16206	1.10167	1.10141	1.1253	1.13099	1.14541	1.16108	1.16996	1.17083	1.17731	1.18453	1.19219	1.20186	1.1993	1.19804	1.21487	1.21449	1.21173	1.21529	1.21747	1.21493	1.21676	1.22021	1.22087	1.2235	1.12535	1.09065
3052.93	75.1308	1.11331	1.15754	1.17411	1.1992	1.21001	1.20352	1.21042	1.21359	1.22546	1.22083	1.22578	1.22958	1.23111	1.22511	1.23925	1.23834	1.24117	1.24553	1.24559	1.24252	1.22939	1.16167	1.10001	1.10544	1.12187	1.13357	1.147	1.16115	1.17087	1.17017	1.17789	1.18823	1.18859	1.19837	1.19878	1.19656	1.21516	1.2139	1.20934	1.21548	1.21565	1.21633	1.21671	1.21375	1.22419	1.2223	1.12592	1.09181
3056.24	75.1846	1.11579	1.15692	1.17564	1.20108	1.21119	1.20325	1.21363	1.21608	1.22385	1.22177	1.22612	1.23019	1.22982	1.22679	1.23749	1.23622	1.23878	1.24168	1.24351	1.2413	1.23499	1.15867	1.10336	1.10404	1.12084	1.13922	1.14207	1.1648	1.17365	1.17393	1.17601	1.18648	1.19409	1.20032	1.19589	1.20391	1.21076	1.21214	1.21053	1.21091	1.21882	1.21505	1.21937	1.20916	1.21829	1.21869	1.12365	1.0926
3059.49	75.2385	1.11458	1.16021	1.1731	1.19968	1.20434	1.20248	1.21507	1.22242	1.22405	1.22116	1.22404	1.23049	1.2327	1.22561	1.23786	1.23913	1.23789	1.23823	1.24206	1.23667	1.23292	1.16298	1.10713	1.10331	1.11862	1.13044	1.14236	1.16212	1.17178	1.16941	1.17958	1.18555	1.19298	1.19632	1.19458	1.19958	1.21353	1.20964	1.20962	1.21321	1.21857	1.21761	1.21992	1.21235	1.21759	1.21934	1.12312	1.09155
3062.61	75.2923	1.11602	1.16083	1.17697	1.19726	1.20596	1.20421	1.21317	1.21996	1.22242	1.22354	1.22351	1.22889	1.23048	1.22871	1.23329	1.23592	1.23721	1.24089	1.23243	1.24478	1.23055	1.16063	1.10479	1.10219	1.12313	1.13417	1.14879	1.16075	1.17191	1.16894	1.17404	1.18923	1.18832	1.20193	1.19219	1.20277	1.2086	1.2129	1.21217	1.21208	1.21425	1.21362	1.22329	1.2148	1.22269	1.22077	1.12489	1.08544
3065.84	75.3462	1.11765	1.15964	1.17421	1.2024	1.20775	1.20038	1.2132	1.21306	1.22543	1.22427	1.22795	1.22656	1.2298	1.22933	1.23981	1.23573	1.23871	1.2384	1.23712	1.24026	1.23517	1.16677	1.10487	1.09998	1.12482	1.13513	1.14823	1.16404	1.17236	1.16922	1.17797	1.18522	1.19134	1.19882	1.1986	1.20649	1.2089	1.21253	1.20755	1.21205	1.21056	1.21479	1.22153	1.21144	1.22088	1.22265	1.12554	1.08865
3069.21	75.4	1.11913	1.15876	1.17429	1.20424	1.2051	1.20144	1.213	1.21394	1.22488	1.22015	1.23059	1.22763	1.231	1.22868	1.23566	1.23587	1.23952	1.24125	1.23793	1.24195	1.23534	1.16109	1.10535	1.10283	1.12538	1.13474	1.14898	1.1617	1.17233	1.1727	1.17866	1.18407	1.18978	1.19887	1.19669	1.20218	1.20818	1.21248	1.20685	1.21557	1.21924	1.21287	1.21724	1.21189	1.21751	1.22202	1.12755	1.09342
3072.52	75.4538	1.11734	1.16451	1.17327	1.20518	1.21068	1.20252	1.2143	1.21836	1.22832	1.22847	1.22705	1.23092	1.22768	1.22813	1.23383	1.23866	1.23912	1.24391	1.23624	1.24209	1.23393	1.1628	1.10738	1.10233	1.12612	1.13769	1.15246	1.16237	1.17012	1.17111	1.17655	1.18739	1.18419	1.19911	1.19991	1.20346	1.20961	1.21262	1.2106	1.21457	1.21689	1.21404	1.2179	1.2132	1.21755	1.2204	1.12994	1.09295
3075.6	75.5077	1.11941	1.16428	1.172	1.2023	1.21098	1.20401	1.2121	1.2154	1.22518	1.22508	1.2283	1.22649	1.22896	1.22637	1.23485	1.23715	1.23855	1.24357	1.23384	1.2401	1.23284	1.16133	1.10726	1.1011	1.12421	1.14012	1.15114	1.16151	1.17039	1.17364	1.17819	1.1913	1.18802	1.20132	1.20026	1.20055	1.21188	1.21117	1.21228	1.21225	1.21306	1.21448	1.21849	1.21712	1.21684	1.22385	1.12618	1.09229
[truncated: 362 more rows]

## Sheet: Ratio (First Derivative)
	Capillary	1	2	3	4	5	6	7	8	9	10	11	12	13	14	15	16	17	18	19	20	21	22	23	24	25	26	27	28	29	30	31	32	33	34	35	36	37	38	39	40	41	42	43	44	45	46	47	48
[truncated: 1,303 more rows]

[truncated: 6 more sheets: 330nm, 330nm (First Derivative), 350nm, 350nm (First Derivative), Scattering, Scattering (First Derivative)]
