# Supplementary material for: In‐depth interrogation of protein thermal unfolding data with MoltenProt
Source: Protein Sci. 2020 Nov 21;30(1):201–17. doi: 10.1002/pro.3986 (PMC7737771; doi:10.1002/pro.3986)
Supplement: Supplementary file 2 — Supplementary code. [file PRO-30-201-s002.zip › moltenprot/resources/demo3.json]

{
    "MoltenProtFitMultiple": {
        "layout": {
            "DataFrame": "{\"columns\":[\"Capillary\",\"Condition\",\"dCp\"],\"index\":[\"A1\",\"A2\",\"A3\",\"A4\",\"A5\",\"A6\",\"A7\",\"A8\",\"A9\",\"A10\",\"A11\",\"A12\",\"B1\",\"B2\",\"B3\",\"B4\",\"B5\",\"B6\",\"B7\",\"B8\",\"B9\",\"B10\",\"B11\",\"B12\",\"C1\",\"C2\",\"C3\",\"C4\",\"C5\",\"C6\",\"C7\",\"C8\",\"C9\",\"C10\",\"C11\",\"C12\",\"D1\",\"D2\",\"D3\",\"D4\",\"D5\",\"D6\",\"D7\",\"D8\",\"D9\",\"D10\",\"D11\",\"D12\",\"E1\",\"E2\",\"E3\",\"E4\",\"E5\",\"E6\",\"E7\",\"E8\",\"E9\",\"E10\",\"E11\",\"E12\",\"F1\",\"F2\",\"F3\",\"F4\",\"F5\",\"F6\",\"F7\",\"F8\",\"F9\",\"F10\",\"F11\",\"F12\",\"G1\",\"G2\",\"G3\",\"G4\",\"G5\",\"G6\",\"G7\",\"G8\",\"G9\",\"G10\",\"G11\",\"G12\",\"H1\",\"H2\",\"H3\",\"H4\",\"H5\",\"H6\",\"H7\",\"H8\",\"H9\",\"H10\",\"H11\",\"H12\"],\"data\":[[1.0,\"A1 GuHCl 0.05 M\",null],[2.0,\"A2 GuHCl 0.52 M\",null],[3.0,\"A3 GuHCl 1 M\",null],[4.0,\"A4 GuHCl 1.47 M\",null],[5.0,\"A5 GuHCl 1.95 M\",null],[6.0,\"A6 GuHCl 2.38 M\",null],[7.0,\"A7 GuHCl 2.5 M\",null],[8.0,\"A8 GuHCl 2.61 M\",null],[9.0,\"A9 GuHCl 2.73 M\",null],[10.0,\"A10 GuHCl 2.85 M\",null],[11.0,\"A11 GuHCl 2.97 M\",null],[12.0,\"A12 GuHCl 3.09 M\",null],[13.0,\"B1 GuHCl 3.21 M\",null],[14.0,\"B2 GuHCl 3.33 M\",null],[15.0,\"B3 GuHCl 3.45 M\",null],[16.0,\"B4 GuHCl 3.56 M\",null],[17.0,\"B5 GuHCl 3.68 M\",null],[18.0,\"B6 GuHCl 4.25 M\",null],[19.0,\"B7 GuHCl 4.82 M\",null],[20.0,\"B8 GuHCl 5.39 M\",null],[21.0,\"Ignore\",null],[22.0,\"Ignore\",null],[23.0,\"B11 buffer control\",null],[24.0,\"B12 buffer control\",null],[25.0,\"C1 Urea 0.05 M\",null],[26.0,\"C2 Urea 0.44 M\",null],[27.0,\"C3 Urea 0.83 M\",null],[28.0,\"C4 Urea 1.22 M\",null],[29.0,\"C5 Urea 1.61 M\",null],[30.0,\"C6 Urea 2 M\",null],[31.0,\"C7 Urea 2.39 M\",null],[32.0,\"C8 Urea 2.78 M\",null],[33.0,\"C9 Urea 3.17 M\",null],[34.0,\"C10 Urea 3.56 M\",null],[35.0,\"C11 Urea 3.95 M\",null],[36.0,\"C12 Urea 4.34 M\",null],[37.0,\"D1 Urea 4.73 M\",null],[38.0,\"D2 Urea 5.12 M\",null],[39.0,\"D3 Urea 5.51 M\",null],[40.0,\"D4 Urea 5.9 M\",null],[41.0,\"D5 Urea 6.29 M\",null],[42.0,\"D6 Urea 6.68 M\",null],[43.0,\"D7 Urea 7.07 M\",null],[44.0,\"D8 Urea 7.46 M\",null],[45.0,\"D9 Urea 7.85 M\",null],[46.0,\"D10 Urea 8.24 M\",null],[47.0,\"D11 buffer control\",null],[48.0,\"D12 buffer control\",null],[null,null,null],[null,null,null],[null,null,null],[null,null,null],[null,null,null],[null,null,null],[null,null,null],[null,null,null],[null,null,null],[null,null,null],[null,null,null],[null,null,null],[null,null,null],[null,null,null],[null,null,null],[null,null,null],[null,null,null],[null,null,null],[null,null,null],[null,null,null],[null,null,null],[null,null,null],[null,null,null],[null,null,null],[null,null,null],[null,null,null],[null,null,null],[null,null,null],[null,null,null],[null,null,null],[null,null,null],[null,null,null],[null,null,null],[null,null,null],[null,null,null],[null,null,null],[null,null,null],[null,null,null],[null,null,null],[null,null,null],[null,null,null],[null,null,null],[null,null,null],[null,null,null],[null,null,null],[null,null,null],[null,null,null],[null,null,null]]}"
        },
        "source": "/media/koto/New_Volume/PhD/Lab Work/InSilico/MoltenProt/moltenprot/resources/demo2.xlsx",
        "scan_rate": 1.0,
        "denaturant": "C",
        "datasets": {
            "Ratio": {
                "MoltenProtFit": {
                    "debug": false,
                    "resultfolder": null,
                    "protocolString": "Information: dCp for all samples is set to 0 (Ratio)\nInformation: Processing data... (Ratio)\nInformation: Fitting curves... (Ratio)\nInformation: Estimating S...\n (Ratio)\nWarning: One or more dCp values are set to 0; this results in an overestimate of dG_std (Ratio)\nInformation: Creating heatmap for column dG_std (Ratio)\nInformation: Creating heatmap for column dG_std (Ratio)\n",
                    "scan_rate": 1.0,
                    "fixed_params": null,
                    "plate": {
                        "DataFrame": "{\"columns\":[\"A1\",\"A2\",\"A3\",\"A4\",\"A5\",\"A6\",\"A7\",\"A8\",\"A9\",\"A10\",\"A11\",\"A12\",\"B1\",\"B2\",\"B3\",\"B4\",\"B5\",\"B6\",\"B7\",\"B8\",\"B11\",\"B12\",\"C1\",\"C2\",\"C3\",\"C4\",\"C5\",\"C6\",\"C7\",\"C8\",\"C9\",\"C10\",\"C11\",\"C12\",\"D1\",\"D2\",\"D3\",\"D4\",\"D5\",\"D6\",\"D7\",\"D8\",\"D9\",\"D10\",\"D11\",\"D12\"],\"index\":[298.149999999999977,298.2038461538462,298.257692307692253,298.311538461538476,298.365384615384585,298.419230769230751,298.47307692307686,298.526923076923083,298.580769230769192,298.634615384615358,298.688461538461468,298.74230769230769,298.7961538461538,298.849999999999966,298.903846153846189,298.957692307692298,299.011538461538464,299.065384615384573,299.119230769230796,299.173076923076906,299.226923076923072,299.280769230769181,299.334615384615404,299.388461538461456,299.442307692307679,299.496153846153788,299.549999999999954,299.603846153846178,299.657692307692287,299.711538461538453,299.765384615384562,299.819230769230785,299.873076923076894,299.92692307692306,299.98076923076917,300.034615384615392,300.088461538461502,300.142307692307668,300.196153846153777,300.25,300.303846153846166,300.357692307692275,300.411538461538498,300.465384615384551,300.519230769230774,300.573076923076883,300.626923076923049,300.680769230769158,300.734615384615381,300.78846153846149,300.842307692307656,300.896153846153766,300.949999999999989,301.003846153846155,301.057692307692264,301.111538461538487,301.165384615384596,301.219230769230762,301.273076923076871,301.326923076923094,301.380769230769204,301.43461538461537,301.488461538461479,301.542307692307702,301.596153846153754,301.649999999999977,301.7038461538462,301.757692307692253,301.811538461538476,301.865384615384585,301.919230769230751,301.97307692307686,302.026923076923083,302.080769230769192,302.134615384615358,302.188461538461468,302.242307692307691,302.2961538461538,302.349999999999966,302.403846153846189,302.457692307692298,302.511538461538464,302.565384615384573,302.619230769230796,302.673076923076906,302.726923076923072,302.780769230769181,302.834615384615404,302.888461538461456,302.942307692307679,302.996153846153788,303.049999999999955,303.103846153846177,303.157692307692287,303.211538461538453,303.265384615384562,303.319230769230785,303.373076923076894,303.42692307692306,303.48076923076917,303.534615384615392,303.588461538461502,303.642307692307668,303.696153846153777,303.75,303.803846153846166,303.857692307692275,303.911538461538498,303.965384615384551,304.019230769230774,304.073076923076883,304.126923076923049,304.180769230769158,304.234615384615381,304.28846153846149,304.342307692307656,304.396153846153766,304.449999999999989,304.503846153846155,304.557692307692264,304.611538461538487,304.665384615384596,304.719230769230762,304.773076923076872,304.826923076923094,304.880769230769204,304.93461538461537,304.988461538461479,305.042307692307702,305.096153846153754,305.149999999999977,305.2038461538462,305.257692307692253,305.311538461538476,305.365384615384585,305.419230769230808,305.47307692307686,305.526923076923083,305.580769230769192,305.634615384615358,305.688461538461468,305.74230769230769,305.7961538461538,305.849999999999966,305.903846153846189,305.957692307692298,306.011538461538464,306.065384615384573,306.119230769230796,306.173076923076906,306.226923076923072,306.280769230769181,306.334615384615404,306.388461538461456,306.442307692307679,306.496153846153788,306.549999999999954,306.603846153846178,306.657692307692287,306.711538461538453,306.765384615384562,306.819230769230785,306.873076923076894,306.92692307692306,306.98076923076917,307.034615384615392,307.088461538461502,307.142307692307668,307.196153846153777,307.25,307.303846153846166,307.357692307692275,307.411538461538498,307.465384615384551,307.519230769230774,307.573076923076883,307.626923076923049,307.680769230769158,307.734615384615381,307.78846153846149,307.842307692307656,307.896153846153766,307.949999999999989,308.003846153846155,308.057692307692264,308.111538461538487,308.165384615384596,308.219230769230762,308.273076923076871,308.326923076923094,308.380769230769147,308.43461538461537,308.488461538461479,308.542307692307702,308.596153846153754,308.649999999999977,308.7038461538462,308.757692307692253,308.811538461538476,308.865384615384585,308.919230769230808,308.97307692307686,309.026923076923083,309.080769230769192,309.134615384615358,309.188461538461468,309.242307692307691,309.296153846153857,309.349999999999966,309.403846153846189,309.457692307692298,309.511538461538464,309.565384615384573,309.619230769230796,309.673076923076906,309.726923076923072,309.780769230769181,309.834615384615404,309.888461538461456,309.942307692307679,309.996153846153788,310.049999999999955,310.103846153846177,310.157692307692287,310.211538461538453,310.265384615384562,310.319230769230785,310.373076923076894,310.42692307692306,310.48076923076917,310.534615384615392,310.588461538461502,310.642307692307668,310.696153846153777,310.75,310.803846153846166,310.857692307692275,310.911538461538498,310.965384615384551,311.019230769230774,311.073076923076883,311.126923076923049,311.180769230769158,311.234615384615381,311.28846153846149,311.342307692307656,311.396153846153766,311.449999999999989,311.503846153846155,311.557692307692264,311.611538461538487,311.665384615384596,311.719230769230762,311.773076923076872,311.826923076923094,311.880769230769147,311.93461538461537,311.988461538461479,312.042307692307702,312.096153846153754,312.149999999999977,312.2038461538462,312.257692307692253,312.311538461538476,312.365384615384585,312.419230769230808,312.47307692307686,312.526923076923083,312.580769230769192,312.634615384615358,312.688461538461468,312.74230769230769,312.796153846153857,312.849999999999966,312.903846153846189,312.957692307692298,313.011538461538464,313.065384615384573,313.119230769230796,313.173076923076906,313.226923076923072,313.280769230769181,313.334615384615404,313.388461538461456,313.442307692307679,313.496153846153788,313.549999999999954,313.603846153846178,313.657692307692287,313.711538461538453,313.765384615384562,313.819230769230785,313.873076923076894,313.92692307692306,313.98076923076917,314.034615384615392,314.088461538461502,314.142307692307668,314.196153846153777,314.25,314.303846153846166,314.357692307692275,314.411538461538498,314.465384615384551,314.519230769230774,314.573076923076883,314.626923076923049,314.680769230769158,314.734615384615381,314.78846153846149,314.842307692307656,314.896153846153766,314.949999999999989,315.003846153846155,315.057692307692264,315.111538461538487,315.165384615384596,315.219230769230762,315.273076923076871,315.326923076923094,315.380769230769147,315.43461538461537,315.488461538461479,315.542307692307702,315.596153846153754,315.649999999999977,315.7038461538462,315.757692307692253,315.811538461538476,315.865384615384585,315.919230769230808,315.97307692307686,316.026923076923083,316.080769230769192,316.134615384615358,316.188461538461468,316.242307692307691,316.296153846153857,316.349999999999966,316.403846153846189,316.457692307692298,316.511538461538464,316.565384615384573,316.619230769230796,316.673076923076906,316.726923076923072,316.780769230769181,316.834615384615404,316.888461538461456,316.942307692307679,316.996153846153788,317.049999999999955,317.103846153846177,317.157692307692287,317.211538461538453,317.265384615384562,317.319230769230785,317.373076923076894,317.42692307692306,317.48076923076917,317.534615384615392,317.588461538461502,317.642307692307668,317.696153846153777,317.75,317.803846153846166,317.857692307692275,317.911538461538498,317.965384615384551,318.019230769230774,318.073076923076883,318.126923076923049,318.180769230769158,318.234615384615381,318.28846153846149,318.342307692307656,318.396153846153766,318.449999999999989,318.503846153846155,318.557692307692264,318.611538461538487,318.665384615384596,318.719230769230762,318.773076923076872,318.826923076923094,318.880769230769147,318.93461538461537,318.988461538461479,319.042307692307702,319.096153846153754,319.149999999999977,319.2038461538462,319.257692307692253,319.311538461538476,319.365384615384585,319.419230769230808,319.47307692307686,319.526923076923083,319.580769230769192,319.634615384615358,319.688461538461468,319.74230769230769,319.796153846153857,319.849999999999966,319.903846153846189,319.957692307692298,320.011538461538464,320.065384615384573,320.119230769230796,320.173076923076906,320.226923076923072,320.280769230769181,320.334615384615404,320.388461538461456,320.442307692307679,320.496153846153788,320.549999999999954,320.603846153846178,320.657692307692287,320.711538461538453,320.765384615384562,320.819230769230785,320.873076923076894,320.92692307692306,320.98076923076917,321.034615384615392,321.088461538461502,321.142307692307668,321.196153846153777,321.25,321.303846153846166,321.357692307692275,321.411538461538498,321.465384615384551,321.519230769230774,321.573076923076883,321.626923076923049,321.680769230769158,321.734615384615381,321.78846153846149,321.842307692307656,321.896153846153766,321.949999999999989,322.003846153846155,322.057692307692264,322.111538461538487,322.165384615384596,322.219230769230762,322.273076923076871,322.326923076923094,322.380769230769147,322.43461538461537,322.488461538461479,322.542307692307702,322.596153846153754,322.649999999999977,322.7038461538462,322.757692307692253,322.811538461538476,322.865384615384585,322.919230769230808,322.97307692307686,323.026923076923083,323.080769230769192,323.134615384615358,323.188461538461468,323.242307692307691,323.296153846153857,323.349999999999966,323.403846153846189,323.457692307692298,323.511538461538464,323.565384615384573,323.619230769230796,323.673076923076906,323.726923076923072,323.780769230769181,323.834615384615404,323.888461538461456,323.942307692307679,323.996153846153788,324.049999999999955,324.103846153846177,324.157692307692287,324.211538461538453,324.265384615384562,324.319230769230785,324.373076923076894,324.42692307692306,324.48076923076917,324.534615384615392,324.588461538461502,324.642307692307668,324.696153846153777,324.75,324.803846153846166,324.857692307692275,324.911538461538498,324.965384615384551,325.019230769230774,325.073076923076883,325.126923076923049,325.180769230769158,325.234615384615381,325.28846153846149,325.342307692307656,325.396153846153766,325.449999999999989,325.503846153846155,325.557692307692264,325.611538461538487,325.665384615384596,325.719230769230762,325.773076923076872,325.826923076923094,325.880769230769147,325.93461538461537,325.988461538461479,326.042307692307702,326.096153846153754,326.149999999999977,326.2038461538462,326.257692307692253,326.311538461538476,326.365384615384585,326.419230769230808,326.47307692307686,326.526923076923083,326.580769230769192,326.634615384615358,326.688461538461468,326.74230769230769,326.796153846153857,326.849999999999966,326.903846153846189,326.957692307692298,327.011538461538464,327.065384615384573,327.119230769230796,327.173076923076906,327.226923076923072,327.280769230769181,327.334615384615404,327.388461538461456,327.442307692307679,327.496153846153788,327.549999999999954,327.603846153846178,327.657692307692287,327.711538461538453,327.765384615384562,327.819230769230785,327.873076923076894,327.92692307692306,327.98076923076917,328.034615384615392,328.088461538461502,328.142307692307668,328.196153846153891,328.25,328.303846153846166,328.357692307692275,328.411538461538498,328.465384615384551,328.519230769230774,328.573076923076883,328.626923076923049,328.680769230769158,328.734615384615381,328.78846153846149,328.842307692307656,328.896153846153766,328.949999999999989,329.003846153846155,329.057692307692264,329.111538461538487,329.165384615384596,329.219230769230762,329.273076923076871,329.326923076923094,329.380769230769147,329.43461538461537,329.488461538461479,329.542307692307702,329.596153846153754,329.649999999999977,329.7038461538462,329.757692307692253,329.811538461538476,329.865384615384585,329.919230769230808,329.97307692307686,330.026923076923083,330.080769230769192,330.134615384615358,330.188461538461468,330.242307692307691,330.296153846153857,330.349999999999966,330.403846153846189,330.457692307692298,330.511538461538464,330.565384615384573,330.619230769230796,330.673076923076906,330.726923076923072,330.780769230769181,330.834615384615404,330.888461538461456,330.942307692307679,330.996153846153788,331.049999999999955,331.103846153846177,331.157692307692287,331.211538461538453,331.265384615384562,331.319230769230785,331.373076923076894,331.42692307692306,331.48076923076917,331.534615384615392,331.588461538461502,331.642307692307668,331.696153846153891,331.75,331.803846153846166,331.857692307692275,331.911538461538498,331.965384615384551,332.019230769230774,332.073076923076883,332.126923076923049,332.180769230769158,332.234615384615381,332.28846153846149,332.342307692307656,332.396153846153766,332.449999999999989,332.503846153846155,332.557692307692264,332.611538461538487,332.665384615384596,332.719230769230762,332.773076923076872,332.826923076923094,332.880769230769147,332.93461538461537,332.988461538461479,333.042307692307702,333.096153846153754,333.149999999999977,333.2038461538462,333.257692307692253,333.311538461538476,333.365384615384585,333.419230769230808,333.47307692307686,333.526923076923083,333.580769230769192,333.634615384615358,333.688461538461468,333.74230769230769,333.796153846153857,333.849999999999966,333.903846153846189,333.957692307692298,334.011538461538464,334.065384615384573,334.119230769230796,334.173076923076906,334.226923076923072,334.280769230769181,334.334615384615404,334.388461538461456,334.442307692307679,334.496153846153788,334.549999999999954,334.603846153846178,334.657692307692287,334.711538461538453,334.765384615384562,334.819230769230785,334.873076923076894,334.92692307692306,334.98076923076917,335.034615384615392,335.088461538461502,335.142307692307668,335.196153846153891,335.25,335.303846153846166,335.357692307692275,335.411538461538498,335.465384615384551,335.519230769230774,335.573076923076883,335.626923076923049,335.680769230769158,335.734615384615381,335.78846153846149,335.842307692307656,335.896153846153766,335.949999999999989,336.003846153846155,336.057692307692264,336.111538461538487,336.165384615384596,336.219230769230762,336.273076923076871,336.326923076923094,336.380769230769147,336.43461538461537,336.488461538461479,336.542307692307702,336.596153846153754,336.649999999999977,336.7038461538462,336.757692307692253,336.811538461538476,336.865384615384585,336.919230769230808,336.97307692307686,337.026923076923083,337.080769230769192,337.134615384615358,337.188461538461468,337.242307692307691,337.296153846153857,337.349999999999966,337.403846153846189,337.457692307692298,337.511538461538464,337.565384615384573,337.619230769230796,337.673076923076906,337.726923076923072,337.780769230769181,337.834615384615404,337.888461538461456,337.942307692307679,337.996153846153788,338.049999999999955,338.103846153846177,338.157692307692287,338.211538461538453,338.265384615384562,338.319230769230785,338.373076923076894,338.42692307692306,338.48076923076917,338.534615384615392,338.588461538461502,338.642307692307668,338.696153846153891,338.75,338.803846153846166,338.857692307692275,338.911538461538498,338.965384615384551,339.019230769230774,339.073076923076883,339.126923076923049,339.180769230769158,339.234615384615381,339.28846153846149,339.342307692307656,339.396153846153766,339.449999999999989,339.503846153846098,339.557692307692264,339.611538461538487,339.665384615384596,339.719230769230762,339.773076923076872,339.826923076923094,339.880769230769147,339.93461538461537,339.988461538461479,340.042307692307645,340.096153846153811,340.149999999999977,340.203846153846143,340.257692307692309,340.311538461538476,340.365384615384585,340.419230769230808,340.47307692307686,340.526923076923083,340.580769230769192,340.634615384615358,340.688461538461468,340.74230769230769,340.796153846153857,340.849999999999966,340.903846153846189,340.957692307692298,341.011538461538464,341.065384615384573,341.119230769230796,341.173076923076906,341.226923076923072,341.280769230769181,341.334615384615404,341.388461538461456,341.442307692307679,341.496153846153788,341.549999999999954,341.603846153846178,341.657692307692287,341.711538461538453,341.765384615384562,341.819230769230785,341.873076923076894,341.92692307692306,341.98076923076917,342.034615384615392,342.088461538461502,342.142307692307668,342.196153846153891,342.25,342.303846153846166,342.357692307692275,342.411538461538498,342.465384615384551,342.519230769230774,342.573076923076883,342.626923076923049,342.680769230769158,342.734615384615381,342.78846153846149,342.842307692307656,342.896153846153766,342.949999999999989,343.003846153846098,343.057692307692264,343.111538461538487,343.165384615384596,343.219230769230762,343.273076923076871,343.326923076923094,343.380769230769147,343.43461538461537,343.488461538461479,343.542307692307645,343.596153846153811,343.649999999999977,343.703846153846143,343.75769230769231,343.811538461538476,343.865384615384585,343.919230769230808,343.97307692307686,344.026923076923083,344.080769230769192,344.134615384615358,344.188461538461468,344.242307692307691,344.296153846153857,344.349999999999966,344.403846153846189,344.457692307692298,344.511538461538464,344.565384615384573,344.619230769230796,344.673076923076906,344.726923076923072,344.780769230769181,344.834615384615404,344.888461538461456,344.942307692307679,344.996153846153788,345.049999999999955,345.103846153846177,345.157692307692287,345.211538461538453,345.265384615384562,345.319230769230785,345.373076923076894,345.42692307692306,345.48076923076917,345.534615384615392,345.588461538461502,345.642307692307668,345.696153846153891,345.75,345.803846153846166,345.857692307692275,345.911538461538498,345.965384615384551,346.019230769230774,346.073076923076883,346.126923076923049,346.180769230769158,346.234615384615381,346.28846153846149,346.342307692307656,346.396153846153766,346.449999999999989,346.503846153846098,346.557692307692264,346.611538461538487,346.665384615384596,346.719230769230762,346.773076923076872,346.826923076923094,346.880769230769147,346.93461538461537,346.988461538461479,347.042307692307645,347.096153846153811,347.149999999999977,347.203846153846143,347.257692307692309,347.311538461538476,347.365384615384585,347.419230769230808,347.47307692307686,347.526923076923083,347.580769230769192,347.634615384615358,347.688461538461468,347.74230769230769,347.796153846153857,347.849999999999966,347.903846153846189,347.957692307692298,348.011538461538464,348.065384615384573,348.119230769230796,348.173076923076906,348.226923076923072,348.280769230769181,348.334615384615404,348.388461538461456,348.442307692307679,348.496153846153788,348.549999999999954,348.603846153846178,348.657692307692287,348.711538461538453,348.765384615384562,348.819230769230785,348.873076923076894,348.92692307692306,348.98076923076917,349.034615384615392,349.088461538461502,349.142307692307668,349.196153846153891,349.25,349.303846153846166,349.357692307692275,349.411538461538498,349.465384615384551,349.519230769230774,349.573076923076883,349.626923076923049,349.680769230769158,349.734615384615381,349.78846153846149,349.842307692307656,349.896153846153766,349.949999999999989,350.003846153846098,350.057692307692264,350.111538461538487,350.165384615384596,350.219230769230762,350.273076923076871,350.326923076923094,350.380769230769147,350.43461538461537,350.488461538461479,350.542307692307645,350.596153846153811,350.649999999999977,350.703846153846143,350.75769230769231,350.811538461538476,350.865384615384585,350.919230769230808,350.97307692307686,351.026923076923083,351.080769230769192,351.134615384615358,351.188461538461468,351.242307692307691,351.296153846153857,351.349999999999966,351.403846153846189,351.457692307692298,351.511538461538464,351.565384615384573,351.619230769230796,351.673076923076906,351.726923076923072,351.780769230769181,351.834615384615404,351.888461538461456,351.942307692307679,351.996153846153788,352.049999999999955,352.103846153846177,352.157692307692287,352.211538461538453,352.265384615384562,352.319230769230785,352.373076923076894,352.42692307692306,352.48076923076917,352.534615384615392,352.588461538461502,352.642307692307668,352.696153846153891,352.75,352.803846153846166,352.857692307692275,352.911538461538498,352.965384615384551,353.019230769230774,353.073076923076883,353.126923076923049,353.180769230769158,353.234615384615381,353.28846153846149,353.342307692307656,353.396153846153766,353.449999999999989,353.503846153846098,353.557692307692264,353.611538461538487,353.665384615384596,353.719230769230762,353.773076923076872,353.826923076923094,353.880769230769147,353.93461538461537,353.988461538461479,354.042307692307645,354.096153846153811,354.149999999999977,354.203846153846143,354.257692307692309,354.311538461538476,354.365384615384585,354.419230769230808,354.47307692307686,354.526923076923083,354.580769230769192,354.634615384615358,354.688461538461468,354.74230769230769,354.796153846153857,354.849999999999966,354.903846153846189,354.957692307692298,355.011538461538464,355.065384615384573,355.119230769230796,355.173076923076906,355.226923076923072,355.280769230769181,355.334615384615404,355.388461538461456,355.442307692307679,355.496153846153788,355.549999999999954,355.603846153846178,355.657692307692287,355.711538461538453,355.765384615384562,355.819230769230785,355.873076923076894,355.92692307692306,355.98076923076917,356.034615384615392,356.088461538461502,356.142307692307668,356.196153846153891,356.25,356.303846153846166,356.357692307692275,356.411538461538498,356.465384615384551,356.519230769230774,356.573076923076883,356.626923076923049,356.680769230769158,356.734615384615381,356.78846153846149,356.842307692307656,356.896153846153766,356.949999999999989,357.003846153846098,357.057692307692264,357.111538461538487,357.165384615384596,357.219230769230762,357.273076923076871,357.326923076923094,357.380769230769147,357.43461538461537,357.488461538461479,357.542307692307645,357.596153846153811,357.649999999999977,357.703846153846143,357.75769230769231,357.811538461538476,357.865384615384585,357.919230769230808,357.97307692307686,358.026923076923083,358.080769230769192,358.134615384615358,358.188461538461468,358.242307692307691,358.296153846153857,358.349999999999966,358.403846153846189,358.457692307692298,358.511538461538464,358.565384615384573,358.619230769230796,358.673076923076906,358.726923076923072,358.780769230769181,358.834615384615404,358.888461538461456,358.942307692307679,358.996153846153788,359.049999999999955,359.103846153846177,359.157692307692287,359.211538461538453,359.265384615384562,359.319230769230785,359.373076923076894,359.42692307692306,359.48076923076917,359.534615384615392,359.588461538461502,359.642307692307668,359.696153846153891,359.75,359.803846153846166,359.857692307692275,359.911538461538498,359.965384615384551,360.019230769230774,360.073076923076883,360.126923076923049,360.180769230769158,360.234615384615381,360.28846153846149,360.342307692307656,360.396153846153766,360.449999999999989,360.503846153846098,360.557692307692264,360.611538461538487,360.665384615384596,360.719230769230762,360.773076923076872,360.826923076923094,360.880769230769147,360.93461538461537,360.988461538461479,361.042307692307645,361.096153846153811,361.149999999999977,361.203846153846143,361.257692307692309,361.311538461538476,361.365384615384585,361.419230769230808,361.47307692307686,361.526923076923083,361.580769230769192,361.634615384615358,361.688461538461468,361.74230769230769,361.796153846153857,361.849999999999966,361.903846153846189,361.957692307692298,362.011538461538464,362.065384615384573,362.119230769230796,362.173076923076906,362.226923076923072,362.280769230769181,362.334615384615404,362.388461538461456,362.442307692307679,362.496153846153902,362.549999999999954,362.603846153846178,362.657692307692287,362.711538461538453,362.765384615384562,362.819230769230785,362.873076923076894,362.92692307692306,362.98076923076917,363.034615384615392,363.088461538461502,363.142307692307668,363.196153846153891,363.25,363.303846153846166,363.357692307692275,363.411538461538498,363.465384615384551,363.519230769230774,363.573076923076883,363.626923076923049,363.680769230769158,363.734615384615381,363.78846153846149,363.842307692307656,363.896153846153766,363.949999999999989,364.003846153846212,364.057692307692264,364.111538461538487,364.165384615384596,364.219230769230762,364.273076923076871,364.326923076923094,364.380769230769147,364.43461538461537,364.488461538461479,364.542307692307645,364.596153846153811,364.649999999999977,364.703846153846143,364.75769230769231,364.811538461538476,364.865384615384585,364.919230769230808,364.97307692307686,365.026923076923083,365.080769230769192,365.134615384615358,365.188461538461468,365.242307692307691,365.296153846153857,365.349999999999966,365.403846153846189,365.457692307692298,365.511538461538464,365.565384615384573,365.619230769230796,365.673076923076906,365.726923076923072,365.780769230769181,365.834615384615404,365.888461538461456,365.942307692307679,365.996153846153902,366.049999999999955,366.103846153846177,366.157692307692287,366.211538461538453,366.265384615384562,366.319230769230785,366.373076923076894,366.42692307692306,366.48076923076917,366.534615384615392,366.588461538461502,366.642307692307668,366.696153846153891,366.75,366.803846153846166,366.857692307692275,366.911538461538498,366.965384615384551,367.019230769230774,367.073076923076883,367.126923076923049,367.180769230769158,367.234615384615381,367.28846153846149,367.342307692307656,367.396153846153766,367.449999999999989,367.503846153846212,367.557692307692264,367.611538461538487,367.665384615384596,367.719230769230762,367.773076923076872,367.826923076923094,367.880769230769147,367.93461538461537,367.988461538461479,368.042307692307645,368.096153846153811,368.149999999999977],\"data\":[[0.940422668686436,0.934178745644412,0.931778593460719,0.939354847933581,0.94313382404006,0.929604965922059,0.916930753988954,0.943993737823085,0.94653051067366,0.940555817565543,0.950004789191233,0.956609235745724,0.962844903158105,0.969490958854775,0.97374220710436,0.991848957348836,1.01424247703213,1.22788178502196,1.27950873277565,1.29305412665168,0.929239954072905,0.931567957310948,0.957200436697354,0.947304466827174,0.947720511630177,0.938645670648481,0.941447576779998,0.931273826430826,0.925175239145756,0.924582300217528,0.927019296397626,0.916462761252674,0.918860204758183,0.91180409883198,0.911289271318688,0.911747917532921,0.900328283960169,0.904578216564961,0.902389012715396,0.902820171981022,0.914742815494537,0.921612685918808,0.941102050244808,0.922164651480588,0.886690219243368,1.35231554508209],[0.938870511493297,0.934922158970913,0.932113633206147,0.937162953922951,0.94204264148757,0.929102844293067,0.916285672951783,0.943205708767799,0.943470840696495,0.946467972798577,0.948560764191482,0.956560517864745,0.964678650841435,0.970218059731861,0.973882946312312,0.996918347155757,1.01251120600561,1.23134827716803,1.2821945848114,1.29256764968377,0.92833529327783,0.934109126554969,0.956114854623709,0.946729997093398,0.946573703754869,0.942368085726847,0.94389082660043,0.927601773734287,0.928131233505872,0.924700545229843,0.925451197286126,0.915272260594592,0.91325463505194,0.917958721877662,0.91109548584361,0.914118922565191,0.905109523325288,0.902836255050802,0.903060905270278,0.898653135899199,0.903162292674967,0.899336917433056,0.908148446325558,0.917738434892525,0.95563202896488,0.94028928703453],[0.942926594408343,0.932697924475383,0.933719029888416,0.938641233318042,0.943664362228196,0.930605371001672,0.917681278446757,0.943984291990549,0.947650945455123,0.943150225984969,0.948450818203943,0.959946605250492,0.963760275291414,0.969620450986221,0.972245339066013,0.993937879574172,1.01387927162028,1.23129817515719,1.27957501927736,1.29007028115417,0.930085888289158,0.934088765204325,0.956547489687506,0.946745761585032,0.94893449322805,0.940035240697474,0.9415596566818,0.930139284838021,0.927073259631706,0.924793265396378,0.927287509213095,0.916206399567098,0.917805717481073,0.915639245865154,0.916462899194191,0.914402872025786,0.903410525943317,0.90343068907456,0.907278479276305,0.900389465031932,0.904810239551307,0.903541457171557,0.908437902818688,0.917581134506241,0.955044755136752,0.942686020542966],[0.938563077979213,0.93592132317848,0.933754901654966,0.940075641081748,0.94236058136872,0.930224323850226,0.916393142525307,0.943648059208548,0.943481592251754,0.945105954999729,0.9513794172613,0.960583783566306,0.963384232032934,0.968747632265309,0.973171816265769,0.993580187073812,1.01548218874402,1.23058140111438,1.28055238619407,1.28963675935225,0.93063467498009,0.932820201226731,0.955481026704052,0.943642533876397,0.946095781482226,0.93936831501336,0.943196485182553,0.931193435561574,0.929915708323182,0.924932965547491,0.930480370747533,0.916170642976114,0.917220983484932,0.915660566408235,0.915408551145707,0.914395512151644,0.904688800984711,0.905357893189694,0.903862303729341,0.900497904267649,0.907413296756869,0.903174261474568,0.910169658884383,0.919872196968339,0.953533374844761,0.94285920884077],[0.942254705706843,0.93288288639364,0.929954627586838,0.937303378670118,0.943431590765867,0.931438468816809,0.918079287655868,0.942345246438586,0.94399897605467,0.942286781432935,0.951080935560245,0.956922088456891,0.961207604141803,0.971384477663614,0.971458127860797,0.992750604707347,1.013688261459,1.22820378262425,1.27870363091829,1.28767755795359,0.928878133725668,0.934513994062218,0.955900101515574,0.946486998872015,0.948113622036964,0.941494788639848,0.943428208402528,0.930624070890205,0.929269569562857,0.923991219934228,0.926362701785225,0.916669387769027,0.914699504657933,0.915158168694586,0.914880123330651,0.913386715039076,0.903805213301753,0.904381768435697,0.906695127491408,0.900615535332395,0.906378956154664,0.902662199099961,0.90983995111932,0.918853374232655,0.956582754180831,0.940658627546088],[0.941063608225381,0.933037425184438,0.931745890670558,0.938022465760761,0.94499063395708,0.931543036809036,0.918776234628961,0.945454436583195,0.947061964797966,0.945270738606192,0.953430278261895,0.958337361490492,0.96573021188981,0.97190878722087,0.975474578015093,0.995885086809889,1.01570251190242,1.23211875055523,1.28373800278439,1.29208039486243,0.92975969992946,0.934414034937557,0.956931097098324,0.945973645490361,0.947481289453479,0.942744670100928,0.942336496769669,0.927571586659605,0.92673712233441,0.929065345170352,0.92717607839173,0.916135782487274,0.915477365791095,0.918901819642186,0.916304982989128,0.915151806738261,0.904325054337617,0.902949959873661,0.906498062463312,0.901693559038061,0.907460936388846,0.903277403901195,0.908089205276669,0.919374392908752,0.955572799007381,0.94243931256388],[0.941581739110248,0.93425046743513,0.932975717852846,0.940746542808976,0.943548983445195,0.930967919213003,0.919018569793104,0.944145741653878,0.948427385602396,0.945148039931571,0.951318348239815,0.959053118676447,0.965227704560791,0.972518028354096,0.974614959235555,0.993519311720847,1.01299058332537,1.23124754637775,1.28205045754581,1.2913297993194,0.929783932526447,0.930262024199724,0.956900015310318,0.94554459384396,0.946423544479282,0.940211353089458,0.941986984090286,0.928728873489929,0.930254374364775,0.925559926415817,0.926243081151023,0.917667029466307,0.915342656969133,0.919727325129247,0.915910503525034,0.913633406842624,0.906399414079751,0.90429492953927,0.90684567080506,0.90042840103077,0.90537741936071,0.903105128472136,0.910472846048458,0.920723269089722,0.956805819183279,0.940457049198254],[0.940999424652328,0.934028982926537,0.932248836985738,0.938237307849095,0.943375896890152,0.932899602068047,0.9190999989814,0.94565310691012,0.94740223272044,0.944677707598841,0.951144069305668,0.96026569359611,0.965863181590741,0.970863413133714,0.975232878679183,0.995766721409725,1.01308880697104,1.23069347285711,1.28110136710442,1.2900784042969,0.930464810114432,0.935487477547314,0.956789122904292,0.947800347346277,0.947001927126261,0.941571898729633,0.943278723810029,0.928850587724498,0.927010142472771,0.92314811937187,0.928275984204003,0.916002588815185,0.917937570181115,0.916563342392555,0.917068405580111,0.917347561047368,0.907457412208644,0.906878897050499,0.905385592592855,0.901852594908536,0.909858620069528,0.904033853546484,0.910657971936462,0.922342469726861,0.959294249333505,0.941079559972553],[0.941893025373472,0.933605567686148,0.934262003445535,0.939735549563979,0.944433120370909,0.933524162861983,0.916891348864628,0.943760458560524,0.948794681488907,0.943920539188926,0.950674739790933,0.960008620385562,0.966238850348932,0.972772390223512,0.974065343182308,0.994983289773705,1.0167317535971,1.23311469121771,1.27817283956806,1.29151469886907,0.92938926710582,0.934617951350773,0.957865169406548,0.947007156211658,0.947576726854251,0.941946452103285,0.941378210348635,0.930973975921123,0.931611765903221,0.925630563147826,0.929688149150194,0.916542892979721,0.919189584685827,0.918343567343227,0.916793243374582,0.915272392054079,0.905621543862098,0.902780643484141,0.906948531277642,0.901788108728065,0.908982435672569,0.905910966686725,0.912413514263425,0.919362801256076,0.95733808968684,0.943688367225408],[0.939702060064831,0.932760676385386,0.934166292978615,0.939353707166822,0.944104762574869,0.933315844508766,0.919320153538118,0.94692867991363,0.950014508185833,0.944779975530051,0.953955726699316,0.961168718188598,0.965732979123229,0.973872109141392,0.976672799496308,0.999550415021487,1.01655269102658,1.22732356582289,1.28189408809387,1.29275111793131,0.928025683724482,0.934551123815671,0.958741612968189,0.94552353806613,0.945799560753246,0.941140353766342,0.941968556492384,0.930220322688092,0.928186178217524,0.923880643050821,0.930543973789916,0.916820396518674,0.919785848868298,0.917689267211598,0.913898136251645,0.913681041071938,0.903009105269791,0.903442601453955,0.906671151979763,0.902573057000232,0.907940372171802,0.902409338137621,0.910743051216145,0.921717051996354,0.95635850918734,0.940228421225985],[0.942080596007286,0.934178597573918,0.93168099712569,0.93853049185119,0.942161180882276,0.932157838688205,0.917983940692587,0.945742398636359,0.9464595061072,0.944541382388465,0.951513535221033,0.961145717656928,0.965027618596613,0.974159684270072,0.973729964227035,0.995989013193085,1.01351446648902,1.23073233987145,1.28165483727382,1.29138977570322,0.930717334754886,0.93412291185762,0.95439508885831,0.945096784641759,0.94807553595491,0.943482128254866,0.942850152217167,0.931708924035605,0.93041978481556,0.925701844456043,0.928325744037091,0.916317475040778,0.91905379448634,0.917935308638872,0.91489352044242,0.914118076515556,0.906407616770029,0.903198709400347,0.907699178171519,0.901545531706841,0.907599638088066,0.906690036159239,0.910209675213199,0.923379486338125,0.956329101086702,0.94098036138385],[0.940055980261976,0.932652865722878,0.933102037536219,0.939652645075349,0.943421165090012,0.931559468889207,0.916999974862872,0.945735741338799,0.947957740400264,0.947887654834002,0.952278519231964,0.961830587686907,0.965792371727059,0.972437214332088,0.975125653492296,0.994935247381954,1.01590368086697,1.23055817382871,1.27945048565467,1.29171991487153,0.930262632804371,0.935542242869938,0.953282912559623,0.947911504592745,0.947572055849856,0.942525778630923,0.943608497951244,0.930872182572978,0.929023206518729,0.92720704341928,0.928745418882699,0.918157360133917,0.917712581958476,0.917151348178913,0.915531869709052,0.915435287903328,0.906211258572909,0.906616276008009,0.906518842952602,0.90051828815386,0.907657930800704,0.905027723177821,0.910717157302762,0.920118579657191,0.957873907514349,0.943517290718927],[0.939776070439801,0.934602660247388,0.934612997694539,0.940312553393332,0.943710527364904,0.932034236871433,0.917118837863331,0.945738831070684,0.947064523090319,0.947046185012154,0.952337913452905,0.960058908250796,0.96608714958784,0.972433414346425,0.975960696077791,0.994353269585422,1.01621443710416,1.23197555457307,1.28155886475337,1.29205872348914,0.93037961901214,0.935177206451712,0.95686297419666,0.948322239145453,0.948882617544469,0.94341242096925,0.943938359484706,0.931114775467746,0.928111436733883,0.927752917912427,0.93015340352846,0.91807325913755,0.916135293993178,0.915857213735009,0.917383785123925,0.916133851721995,0.906805177740509,0.905630551284739,0.907171230685689,0.90069984846668,0.909180325486567,0.905685576571108,0.914041226898612,0.924845578347814,0.954715584935003,0.941212421721285],[0.941293637013493,0.934062984945983,0.931248917359528,0.938640488259321,0.944989355413055,0.930924525740414,0.91962847674134,0.944591385562377,0.946707922283015,0.946681952688165,0.950894732265299,0.95854104113212,0.965308495228136,0.972066645059578,0.97546459124418,0.995839514337946,1.01458263030378,1.23138571413294,1.28016695805172,1.29054792031319,0.930240028296368,0.935162352140751,0.956495639922639,0.947533721337134,0.949727223699513,0.944999717429913,0.943786894074464,0.929233043585103,0.931482638497152,0.926753588201724,0.929835414451341,0.916501786512474,0.917338983756033,0.917619502630996,0.918445747600301,0.917632581799529,0.907570771879719,0.905718381274598,0.908162275159368,0.901331658672847,0.910468178384099,0.904268707914016,0.913802274587282,0.92354673391927,0.956281367236996,0.942107866715124],[0.941029064702774,0.936310797254962,0.932657400594916,0.942131722462978,0.94511174735706,0.930773153998723,0.918652657228716,0.943462496314499,0.947833171615152,0.944906763082249,0.950325351876782,0.959808579494358,0.96513956609757,0.972673911374729,0.974532494277037,0.997031324276681,1.01410228629857,1.23221556312128,1.28173727852387,1.29070077940654,0.930655641888381,0.932917384959232,0.957346637765659,0.947344347759601,0.948968052672054,0.943312792052853,0.945063997121272,0.93036086779319,0.931226466978712,0.92600430803468,0.927712481848381,0.917496339962145,0.918287572062314,0.921820492776345,0.918206643214048,0.916503670115275,0.906996954086672,0.905174467945205,0.908940083835676,0.90202310141121,0.907379504582379,0.904848804115815,0.913373318752447,0.918658606660981,0.955461330996325,0.943519267894713],[0.940991061134748,0.93278234176586,0.933919201390148,0.938180450123392,0.94400174725824,0.931768716076783,0.918749112478182,0.948384164535195,0.949837776159312,0.944420017497737,0.952025198124414,0.961709172422218,0.967250873784208,0.97216448693613,0.978899398537314,0.996611047748384,1.01548783071651,1.2305074615605,1.2806629690352,1.29288050553879,0.931066957966585,0.934489356545454,0.956363904779604,0.94638708544704,0.951049696635613,0.939874990009424,0.945870107322244,0.930716250360846,0.930326244589505,0.922807768143345,0.92907000753569,0.920188128086301,0.919822826634767,0.921927382916026,0.915594209384544,0.917736090200616,0.904930071267352,0.904257888983733,0.906673425485814,0.902038878339224,0.90817094276793,0.907237038073453,0.912092802249838,0.921006976723962,0.954087719454542,0.942502110728005],[0.94390685349432,0.934354131704634,0.933770708496155,0.940089039636297,0.945425785414948,0.931453999786829,0.919372498509693,0.947645443849145,0.949399050158247,0.944563791966831,0.953437094481931,0.959647048261228,0.966216812965663,0.974687551412434,0.975752826725937,0.995956043146698,1.01435748724459,1.23069484687535,1.28143436954681,1.29257056931887,0.92972933541803,0.935649312840084,0.95477194107279,0.946598367491154,0.951087636820574,0.941107236471416,0.944469054703668,0.928804120485228,0.92867268774115,0.923673107056498,0.931264983756945,0.921262450872581,0.91717161394694,0.917822938332081,0.918498150248329,0.917042196271463,0.906393051448527,0.906500060020742,0.908433425847954,0.901935854251645,0.908554379090034,0.90526428976483,0.911461952756103,0.922911187633547,0.960132962737622,0.942539978402378],[0.939957593300365,0.93437115216482,0.933187269925084,0.939238064278934,0.943894054709343,0.932949450113615,0.919765177358564,0.948375896800153,0.948951159251623,0.947556397349315,0.952014278421602,0.960696071155654,0.967174205588976,0.975939894664295,0.975128178713658,0.995821881526355,1.01539186823627,1.23614893593306,1.28049053052742,1.2933166424413,0.928113542693174,0.933997487447742,0.953486951315549,0.946798267968514,0.95178043912535,0.939327025758037,0.943463017343627,0.930956337220231,0.930064845061591,0.927590434712703,0.93076915739325,0.917555742801063,0.917929914933766,0.917032891639638,0.915278758861595,0.916792462508607,0.906084419473931,0.905207898120128,0.908320314705861,0.904626147647079,0.907225107112313,0.906308190897885,0.913620014375881,0.921255308386303,0.959600651092488,0.94292325407966],[0.941144826732213,0.934450072137383,0.93566502350014,0.938489992114049,0.944527942122116,0.932640980493347,0.919475705055563,0.947914887724016,0.950864364050399,0.946362838730314,0.952664736219695,0.962869312424496,0.968789164427365,0.975060278322925,0.977816719086079,0.995783622093717,1.01592828715993,1.23369156295144,1.28009808689308,1.28921314980925,0.928223795275635,0.935390002907497,0.958393338169692,0.949639312271492,0.947817511374016,0.943026027315626,0.943708747991945,0.930523996242794,0.92913580783013,0.926274222219618,0.931618330693618,0.920919875806241,0.919202601719026,0.919728796996828,0.921093561781749,0.918405078753775,0.908936268126387,0.907821468883561,0.908835069967192,0.902290893627011,0.909395018421914,0.903881084836301,0.913468431592836,0.924927972531768,0.95690890907486,0.945314688237872],[0.940731109627861,0.932726386945887,0.932828936576861,0.940728529345648,0.945239823709841,0.933359975526305,0.919609688964637,0.946249033763018,0.949211460686774,0.949570083673539,0.955134002983127,0.962048082953626,0.966505279141022,0.973200011058335,0.977139697447613,0.997877709949859,1.01854249836742,1.2320994135878,1.27810288170782,1.28934194528674,0.930712409869114,0.934131423566911,0.959880131619583,0.950024487799268,0.951309121940261,0.94112810932209,0.945124246434312,0.930765665672502,0.927832406885066,0.92799203221706,0.930459497092335,0.91785747973711,0.919178704112511,0.917146068479213,0.916563998328859,0.920232778795802,0.907065098605199,0.908059715135593,0.908367523737487,0.904600116197403,0.908400734554144,0.905362024571656,0.913534255938121,0.926074830055599,0.95635836440706,0.944574767847528],[0.939126032103016,0.933611505553801,0.932650778899319,0.940040713511847,0.944186222109358,0.930980347093609,0.919626283777262,0.946315484550955,0.948252141193452,0.948900274867832,0.956325415983109,0.960552406343265,0.967313088753294,0.970722965078,0.97640024886549,0.996858019162904,1.017415736899,1.23264762846474,1.28138051092611,1.29111241548061,0.930477199911365,0.934364471093053,0.957886446246713,0.945957991584645,0.948936255873489,0.941814723006051,0.944402658258894,0.931088531053903,0.928107418836668,0.928989369771976,0.927033153581057,0.916227147959728,0.919716544681682,0.918519515287008,0.916043502480177,0.915146872323713,0.907127296139994,0.906584911075236,0.910895303671463,0.905007243758335,0.910346888141199,0.905547585623806,0.91310408495429,0.924125299283235,0.95574754460737,0.942464481793955],[0.942459077590255,0.93569015524867,0.9324444181266,0.93874534056742,0.947216867366648,0.932763342924245,0.920522320670915,0.948083532235295,0.949072904010414,0.947343440488981,0.953980807953805,0.959904897802218,0.969373476033929,0.972887822302879,0.975593698350473,0.998529329473543,1.02003681499003,1.23130270724291,1.28282649714947,1.29124747652037,0.930252264618255,0.934316553620995,0.957370203512216,0.945369033180735,0.94441771755393,0.94087974011846,0.944286694006235,0.932497294386111,0.927229864685343,0.928015646440546,0.928410967045669,0.920158112896711,0.920151262110734,0.920002542658115,0.915256212489598,0.9168201970742,0.909677853900739,0.905572676861947,0.909407500921766,0.902426504661662,0.910477622568808,0.906036623163015,0.913200044141348,0.923023438483298,0.956153711716123,0.941005301173905],[0.941600302656173,0.935693450442458,0.932435010676497,0.938838997715811,0.946956268446511,0.932698853256137,0.919104672904928,0.947622396665233,0.948512803799263,0.946850675275471,0.95219035393124,0.961389526810661,0.969038144781437,0.971809701549957,0.974297818309994,0.997740790666994,1.02079535876783,1.23216915433173,1.28122721649063,1.29112182438886,0.92952241664658,0.9352451559071,0.956760072797789,0.945588420983163,0.949479417453297,0.937697536483523,0.943135021847274,0.930318399306886,0.930250270508516,0.925271419726954,0.929323811653096,0.918138200727825,0.919499689682505,0.919000673492493,0.915437715907682,0.916792722276397,0.909011139818285,0.90799978709679,0.90783541429645,0.90526865528451,0.9126276941052,0.905289959533687,0.912882628644188,0.924950182553345,0.957370998103363,0.942668260867896],[0.941267592354268,0.934249928475165,0.936437736943512,0.940054143650017,0.943196815799761,0.934576996962271,0.919428104236613,0.945081112077339,0.947956399542102,0.94780075363698,0.952270541927585,0.9641618989839,0.970462914739979,0.973487451985785,0.974951420473888,0.997225847375776,1.01564614941014,1.23197628445826,1.28093824658163,1.2934585501925,0.928406287723925,0.934707703408439,0.958377514062348,0.946323919561931,0.949233791872151,0.939323530215369,0.946727317082358,0.932041820181506,0.927458242179226,0.927555173951931,0.929934603162617,0.916881947365802,0.918887487521832,0.919381560287847,0.918157271249141,0.917643897824711,0.908949487755276,0.907057946717281,0.909091934708067,0.904905999151575,0.913524569754268,0.905822867786574,0.913548996116561,0.92494499676493,0.957060895634332,0.944131888294782],[0.940416294612935,0.934763994042345,0.934141070766206,0.94209975359299,0.944137411680282,0.933297772951209,0.919378987774784,0.945520635649434,0.94854625218392,0.946863922561221,0.953455089720315,0.964380440174038,0.967304605827404,0.973193651864602,0.975715729195273,0.996439700280081,1.01793031721635,1.22881565686898,1.27999563864054,1.29324430082054,0.926558355582416,0.935467669524038,0.960118259405335,0.946453170721623,0.948971594920277,0.943838198653514,0.943642611604441,0.930929890111946,0.931287504020453,0.924076872028716,0.929189351602681,0.917851929058482,0.920386969239704,0.921803227472048,0.919531820713291,0.919009945580865,0.90822907370276,0.908864228191359,0.912977390816542,0.9047317976235,0.908637754261999,0.908567516938766,0.915449886164274,0.927643127276885,0.959706796896846,0.942212187635953],[0.940184964855337,0.936539864489274,0.933186295424691,0.940004392629032,0.94631705447391,0.933077111721919,0.918116829899983,0.948260139308345,0.948634084402729,0.946409239927064,0.953307593267094,0.961804552558571,0.970311482425211,0.97613698241344,0.976899984077201,0.999538483215719,1.01692526957107,1.23044445383918,1.27913020748461,1.29115141440077,0.930782085001308,0.936697915372801,0.955167532590167,0.946207898053714,0.945345114855199,0.944028504062895,0.948631878988481,0.930181505304098,0.93186485336352,0.926410178653371,0.929091542763248,0.920180448559415,0.917935828629786,0.921700244537327,0.920754364047555,0.916620181550873,0.911088477873427,0.90783242572266,0.90927193801807,0.904949913997191,0.910037594103701,0.909328267045098,0.916789249022954,0.928120071391945,0.957187187319541,0.940655765977413],[0.941638086583716,0.936005971237603,0.934968946459102,0.942257039198109,0.946623748107782,0.933787152897288,0.917571064272696,0.947911601166194,0.948987128234992,0.946188706999386,0.955049273729571,0.960014707955791,0.968609132878248,0.97629361032398,0.978229835051904,0.997312185250179,1.01791165967858,1.23035655901752,1.27813970401712,1.29068367449528,0.932521240515844,0.93407304745777,0.957782718612598,0.944374512877214,0.950622611790978,0.943999447788124,0.943727895089525,0.933246644698599,0.930106920551783,0.92619749078831,0.929353219424291,0.919488632180459,0.920384512010961,0.919868011791421,0.918889411556337,0.917585858752905,0.908568189948615,0.90918810880824,0.910871192684775,0.907827122932419,0.911729295855654,0.906029953940722,0.9171886499028,0.922913579039838,0.958480820929299,0.942683910087001],[0.9393366926075,0.934927977134826,0.934019675193516,0.939276156921127,0.946545881236887,0.936144933218664,0.921806044349302,0.945728089151523,0.949867638746801,0.947928508290959,0.95550981177231,0.961906394407076,0.96704157257595,0.975455446846277,0.977504719692664,0.998770399673799,1.01892350938282,1.23391982822105,1.27920668076901,1.2892669749759,0.932820712233103,0.934210497269959,0.954597786735828,0.949613273414531,0.949239764262927,0.943998868946601,0.942808359941711,0.932142562723332,0.932027860874417,0.927199020496548,0.927094891734,0.920757248531339,0.919555893532298,0.921300380413367,0.918594989849514,0.919509514645125,0.909071186148428,0.909168406291626,0.909752726472604,0.90462796677274,0.911007637870167,0.908619881162348,0.915853418156686,0.923825741277845,0.957849899498613,0.944992070119693],[0.939526043544875,0.935630895772527,0.934554018364105,0.940534649335654,0.946770554626888,0.936172804819159,0.921195612750424,0.944270233177709,0.949403169618945,0.948913525481145,0.955450003080898,0.961821965455853,0.969614016476743,0.974665660147968,0.978743994049811,0.997835178857423,1.01830459954996,1.23571786825852,1.27830031503312,1.2908781142438,0.931239766937549,0.934790131711085,0.95631519223665,0.94673793818362,0.946629214691869,0.940694207859915,0.94445606112043,0.933064896714598,0.930880939049686,0.925882096272901,0.928248797511351,0.918503046519438,0.92154142120013,0.919159892771153,0.918226780005155,0.918903996769961,0.910359629979988,0.905889413866739,0.913070260625004,0.904732429031099,0.912203424204015,0.908237751202984,0.914851615298227,0.92543456871721,0.958105073369737,0.942431796516154],[0.942806098210379,0.935826527410753,0.933577360837364,0.939243512937602,0.946414417576966,0.93252244659788,0.920843716951032,0.948121835048974,0.949157961081575,0.946995287439176,0.951897238493144,0.961131819539525,0.970661695576396,0.97399226953175,0.976883468604029,0.999161322447551,1.01626425439964,1.23183356768982,1.28096980926255,1.28966168370011,0.929443392905021,0.934154926910396,0.954878839169042,0.946041358766456,0.946774096142006,0.943862827876467,0.943212944272269,0.931687997262032,0.931441283650329,0.926461427027827,0.926890095656504,0.920271078410419,0.922390978813608,0.918821379750253,0.918773529425291,0.920394877034909,0.90948153290487,0.910106716354508,0.911341574986421,0.90467700152037,0.911164167806605,0.90862682597289,0.913856073457562,0.924989790587086,0.956572482701147,0.939735406003342],[0.942405200495204,0.936112529776158,0.934298124954894,0.940448817359839,0.94400682887376,0.932167734086665,0.921203575628282,0.948024840084618,0.949357346130036,0.946631697982238,0.953055663663962,0.959477933816194,0.971211490154178,0.975245619715355,0.978179612694095,0.998167525888953,1.01780187448806,1.23226337463268,1.28357898739346,1.29330498897004,0.930943281862035,0.933303600142426,0.955055294871824,0.949307196528909,0.950055445105935,0.942193152186082,0.94550776494736,0.931356334914254,0.931195813089725,0.92514693531143,0.933552481268138,0.921338599565083,0.919340103192584,0.922058118863009,0.920891534490423,0.916826220191834,0.909665350795632,0.908674824110533,0.913082251943142,0.907762192203558,0.913587737710302,0.905686846778171,0.916691894188702,0.928217098239833,0.955944088146922,0.944514196472779],[0.941189504534929,0.934999977752533,0.932836111388435,0.939844526933279,0.94652059762734,0.93468186038417,0.921512516847867,0.947191260510897,0.95090043230278,0.946795972041035,0.951611906919837,0.961140702680703,0.970581047660236,0.976240596922374,0.976899947293342,0.999196750890356,1.01897005748799,1.23333953975053,1.27687929901606,1.29181713507702,0.929445770278094,0.930811814542217,0.957399309693337,0.949781458760812,0.945306413409845,0.940214328025522,0.946216226850059,0.934366206592841,0.931359199348177,0.926689418699958,0.933636703615134,0.919446090014419,0.919723360890921,0.922915906780236,0.921588561112676,0.916825276206996,0.910073486654187,0.909233437060646,0.911185053671604,0.907583462211188,0.911095302795189,0.905340800151543,0.916132122806612,0.928395473317678,0.957691380956095,0.94381122806965],[0.942702254868133,0.935051092654,0.933804619144718,0.939506352033851,0.948000955979238,0.933982945267337,0.9205985679434,0.947176396899272,0.952863953500687,0.950084006905287,0.953948746107606,0.964457139030577,0.968871930826614,0.975425056326727,0.977694877059315,1.00065142466702,1.01796382765329,1.2281834586135,1.27956153053913,1.29140134125003,0.92882954571033,0.933500154955943,0.955063621452425,0.947972329945002,0.948737014943815,0.943491314276818,0.943849252966382,0.928654366313924,0.927592752814394,0.927182569284238,0.930601488903872,0.920647969493446,0.919912605690649,0.921390826018965,0.920061898809517,0.920824268285414,0.910077242706238,0.91184886280353,0.910779541837337,0.904877390076184,0.91352035444837,0.908569353454544,0.915034965887862,0.926284837790549,0.958000290020389,0.941836171808849],[0.941280695323467,0.931579975329167,0.934130473315475,0.94118252576565,0.946482276109103,0.935411731635395,0.921490005233682,0.951209928630472,0.951190876832126,0.949243623973013,0.953089263322823,0.962437356154658,0.969660264799537,0.975114903942902,0.980075864823458,0.996410121249186,1.02047363005492,1.23426274100281,1.28007613022649,1.28997847749144,0.927179151016692,0.934483434841709,0.953628959235484,0.949513328107858,0.950532239624578,0.941160794032723,0.944394662526329,0.932698465572165,0.930191183298551,0.929108014816354,0.93019390706105,0.918386428287735,0.919674997608436,0.920034538993888,0.920458438229227,0.916739894111479,0.910799712595179,0.910384635716715,0.913683488744457,0.905900661688039,0.912720342203459,0.907410137891465,0.914872164858306,0.928020327740943,0.957479805265692,0.941765615832682],[0.94154250039277,0.933300630967042,0.935920877526261,0.942710805855898,0.945474882122098,0.934632742148287,0.921227090981919,0.949411604224671,0.95134178788413,0.949401469381093,0.953981502587418,0.960768913805921,0.970798915656452,0.974759913979663,0.979320441158643,0.996070640882531,1.02167755786529,1.23153240814992,1.27991325012216,1.29228370649798,0.930921436708383,0.935260462087462,0.955919545345168,0.949244489234915,0.950063782544314,0.944743652807626,0.944465974568361,0.932377012238334,0.929234252182904,0.929700017382192,0.930191994716929,0.921029125793389,0.919907758818913,0.918909279186425,0.91772203733547,0.919958767405898,0.911221552269189,0.909027008024508,0.912244343933074,0.906938780538737,0.912600987348195,0.910741162837847,0.916880111363673,0.926386813686669,0.959489888784223,0.942238808533602],[0.941766966003026,0.934905895468079,0.933944877645004,0.939568433039979,0.948566015084,0.934981518188981,0.920011484614142,0.946784839444571,0.950341201867171,0.951373528074639,0.954845550375232,0.961051653509646,0.966656444664626,0.975514303929668,0.975964074440809,0.999821206681188,1.01992375713547,1.23272915458157,1.28242786892819,1.29273320008261,0.932464770919443,0.934448837475354,0.958363901873729,0.949062164518606,0.948261597312361,0.941742722940713,0.944878563216658,0.93227741201432,0.929520539258863,0.927505443778092,0.931662096269733,0.920009948422265,0.92070012632804,0.917672734093263,0.918759979550614,0.920519104725917,0.908602925497275,0.908790997323882,0.911778723619429,0.90563760829102,0.9123235461232,0.908780691890366,0.916485727240237,0.92794024822245,0.95812931995996,0.943625063633751],[0.942479476632402,0.934028147736048,0.936471014060538,0.942340030290382,0.948962194152788,0.934597167772099,0.92037829699992,0.94820186111096,0.947955108983887,0.95062399564401,0.955595053674077,0.961989446011104,0.970371121345483,0.977787212689204,0.978994551922028,0.999203624923761,1.01967799135282,1.23434234939682,1.27745334697806,1.29056241215973,0.93157028186676,0.935793881716989,0.959173382087076,0.948771962441117,0.950669231811722,0.943995111690646,0.947048755368244,0.931769275567848,0.930692408292048,0.931098835099,0.931583203506713,0.92215738968252,0.91893499419534,0.924227359188653,0.919474166789501,0.919915300208857,0.90736417232108,0.905787923313748,0.910066896026893,0.904331316773551,0.913206767566368,0.907929464663469,0.919419499466136,0.928754855539789,0.957767805555215,0.941680829940864],[0.945426332556439,0.936700210235197,0.937478310512824,0.942861406934833,0.947560239034652,0.934283086659334,0.921548991877674,0.94633443909079,0.950323275565407,0.948159211748809,0.954377156193838,0.964182298818593,0.969266356498531,0.976887528571402,0.978026649321639,0.999702624845862,1.02146358188263,1.22874646851618,1.27641829160301,1.28885913307203,0.929993960895462,0.934591643476286,0.957780762049154,0.94883399593766,0.947835784408388,0.944622184941444,0.946624687591297,0.933389917727928,0.930160065382748,0.929195940410627,0.9284535914502,0.921262832463527,0.921406290179673,0.922039602376193,0.918532777138729,0.92252753167348,0.911032765487768,0.908443250539187,0.911175496698707,0.906609116584534,0.913519657936645,0.909448668345485,0.919300540827949,0.927471635577628,0.958844416964034,0.942023810098955],[0.94508804055594,0.93563512525746,0.937862189351795,0.93917441304199,0.947052534449493,0.936011109275362,0.921785436493789,0.946518519640061,0.950031437821024,0.949385545399678,0.95521549114186,0.962099873327108,0.969764617404728,0.978105447135048,0.978980640887456,1.00126793507794,1.01991546857574,1.23230868877687,1.27736050586081,1.28847009597934,0.930438971746834,0.935941204997617,0.957268034644653,0.948754888444373,0.948743048934616,0.939305753996157,0.94720927792852,0.930858063898878,0.930690133812002,0.932017825621821,0.926939016485422,0.922339012917355,0.923456053775256,0.921849390217201,0.919570378269468,0.920776041914296,0.9120173103566,0.910142725983,0.912041177003312,0.907497399192792,0.914571525720958,0.910056496809976,0.917657143814417,0.92781006324215,0.955861351547096,0.943848382464785],[0.943146876033984,0.935443947854155,0.935518482663136,0.942236543505214,0.943503035640211,0.933509941425208,0.922027237623668,0.950424125008719,0.951375895660755,0.947978967365985,0.955946205985639,0.965461438043648,0.970978357261244,0.978422827081,0.978006777473228,1.00204134307257,1.01848865321649,1.23142650155012,1.27808786217395,1.28978768665637,0.930085329245906,0.933954400600805,0.958679411593609,0.949874228281375,0.951160173151942,0.943396466245146,0.944538881234201,0.93041547437766,0.928936968813059,0.928600566530333,0.92969022858947,0.920409943168105,0.923460742973391,0.920864420109025,0.921486088877197,0.922024479566803,0.911350065080101,0.913614683495386,0.911869962904753,0.907466179678394,0.915300858645371,0.911080075077511,0.918592096158261,0.929025238604974,0.95703875573411,0.94312641618823],[0.94243584364532,0.934527436507553,0.935787290353266,0.94179092266889,0.946438058910052,0.933895791413588,0.923532824494719,0.948594101339206,0.952113079299386,0.949787040980012,0.956255236882189,0.962575939303157,0.970479880060077,0.976606077047949,0.978792085852822,1.00180759926023,1.02050256265977,1.23345204227852,1.27975664212822,1.28958963317984,0.931366696035603,0.934939562981887,0.95610100826279,0.950408188211517,0.949200419285158,0.943279236488739,0.943701561335109,0.931534562351054,0.931172284076804,0.92918094933255,0.931029469471335,0.922494551332851,0.921088596450502,0.921938486075071,0.91907550882454,0.923316711678103,0.910955392178215,0.910513501886965,0.912964236732995,0.909043256665226,0.914243601784005,0.912567707811878,0.915606633245817,0.927083516646214,0.956786966049892,0.940722831855138],[0.942349990007761,0.936943205006748,0.934196577833504,0.939184064066078,0.943987538313815,0.93769708518022,0.921448145291659,0.951634394611934,0.949504173354259,0.95049477177825,0.95477091973633,0.963079448586277,0.969427085540346,0.978742134773228,0.97851560320887,0.998882956450471,1.01900550817696,1.23378699915388,1.2785384699955,1.29092204046968,0.933139181682218,0.937214531042906,0.958015495743794,0.949403019634694,0.94937377165791,0.942784348058907,0.944998276063405,0.933256198700271,0.931529894933441,0.928130368341473,0.931038557340175,0.919963074042627,0.92147472818233,0.921450209276262,0.91871948251431,0.921361675526083,0.910055220439036,0.909203881161281,0.912184233350954,0.908091616862128,0.914461864787445,0.912490161931517,0.916039700870713,0.931026701464961,0.956023259536664,0.941441824331119],[0.943447789948644,0.935144027866599,0.935050680956262,0.940973521374405,0.946830822678355,0.934440232820891,0.921589150802828,0.951746193904985,0.95149426419812,0.949955271274021,0.955064633488986,0.964566946594936,0.971546391921987,0.977597777411616,0.978520781270827,0.998920444557705,1.02089914278536,1.23304897586981,1.27912759562371,1.29098410351815,0.933354029878447,0.935717101018875,0.95712137389971,0.948794531837676,0.947557141854609,0.94080306296195,0.944933921634572,0.934518470827385,0.933053587439441,0.930616036613776,0.930428292542027,0.921209007639549,0.921903657657693,0.920670513385411,0.919444969064484,0.922538561602906,0.912466687108402,0.913913629021113,0.911338899614289,0.905562670935675,0.914958559797138,0.91070446346789,0.918719022109769,0.928997051870907,0.955200664885938,0.943235193768849],[0.944271133718619,0.934647283700288,0.933386381803608,0.943404841729942,0.94660268077004,0.936627335022549,0.921609068572438,0.950926905693097,0.953404911585144,0.950122758740175,0.954994224958142,0.963499422192839,0.968154328897098,0.978534787482614,0.978447169376604,1.00209871595172,1.02239553936117,1.2313766177313,1.28180129948191,1.29136459131564,0.932174816528345,0.938124074456785,0.956255273942353,0.947674622898217,0.947227003221097,0.942827389958331,0.946030649255169,0.933548138653326,0.932316663057267,0.928203603411094,0.931246716095063,0.92113206691171,0.920497881286039,0.92108207216151,0.921675225504819,0.921869163748908,0.910082472468462,0.91137837645643,0.914227907610532,0.905791180247729,0.914976140427983,0.908971599775419,0.917467418548066,0.928859402307499,0.955231996861012,0.944408633536628],[0.943321305788089,0.934965141149909,0.933972683930914,0.940148658581205,0.945711596106403,0.936829044349351,0.92088507002795,0.949154774947116,0.951813397816266,0.948325183212817,0.957409197134712,0.962876411611121,0.969090186602319,0.978157599617857,0.97917748947148,1.00240352220997,1.01984408642943,1.23349668641463,1.28010052606995,1.29085481321087,0.931225917424198,0.936869134979067,0.956708829337409,0.949411191587723,0.947654373057519,0.945144059109047,0.944935559956844,0.930397421499335,0.932924204761323,0.929110057580821,0.932315215381123,0.92477981489719,0.921946774042526,0.922936889091661,0.921671343763754,0.924282766733637,0.911210674880735,0.912321529307538,0.914950770965142,0.907051130873815,0.914193821500206,0.910523457736341,0.917496529134664,0.930416508528935,0.959667958699211,0.946374385274419],[0.940130935315603,0.934797879991892,0.934236900611361,0.942332315299826,0.94538989042234,0.937328394388017,0.920576556124623,0.950198461544741,0.951531937145464,0.948257934807211,0.957148335322125,0.963461506103799,0.968371511909089,0.977014124264032,0.979169057427329,1.00126451163936,1.02136908726669,1.23183404272036,1.28045737158819,1.2915602018813,0.930346325196985,0.933456161987008,0.957207230211963,0.950072813327059,0.949462810090686,0.946049662176923,0.945665984761453,0.931460545881094,0.933235590303619,0.930176609630703,0.932030588513063,0.923369031666434,0.924098499226165,0.924611424408891,0.922439739084181,0.924193466823452,0.912708127014823,0.912761603706879,0.913594238354182,0.908680363037317,0.914945110189611,0.911774010398486,0.918057244735355,0.93035495236321,0.959036722059042,0.944505065721269],[0.939522411852228,0.935675581180203,0.935896955520434,0.943854746602754,0.946514643440588,0.936599563789317,0.921289561922458,0.950511852826288,0.951469448368526,0.949250546845911,0.95750896426947,0.964312573997229,0.971704394911925,0.978388642494769,0.978480599201962,1.00100285328531,1.02191730569563,1.22859832756872,1.28005053737263,1.29002464400692,0.93046385282456,0.933160455124109,0.958742119362543,0.946779109166386,0.949593104688246,0.945837737476113,0.946161275839469,0.933140877535073,0.93526723719127,0.927154697930323,0.929351739887465,0.922572027214788,0.921783234930019,0.925972596947044,0.921920324501833,0.923041154720943,0.914170630451156,0.914429397173911,0.911373359099252,0.911735489741468,0.916035998630298,0.913053945034542,0.919949137362658,0.928800348056488,0.959084137829875,0.944988629516663],[0.942700152005373,0.936455344243407,0.937989082507403,0.942368127122566,0.945685890184561,0.934245691532418,0.923719524219334,0.950303291441606,0.954168182118078,0.950047649161329,0.955491095681534,0.965183462752974,0.972194610295009,0.978006800695425,0.979598594680709,1.00043783433533,1.0228629228175,1.2315233055181,1.27872027587606,1.29039323256549,0.931720349267172,0.936537623089881,0.958620864422302,0.946804524909418,0.948136543383656,0.944437149152163,0.945606295420991,0.933592706836946,0.93408381375008,0.926513527490874,0.928808610699049,0.922787513683454,0.921090092021599,0.922958305310829,0.921743960378112,0.922031756110346,0.915874577940705,0.91227880738117,0.912691326426679,0.90985490085583,0.916194019561118,0.912692171661259,0.918643445771641,0.929511442373472,0.958343011216403,0.946017519238179],[0.942471397788705,0.936963969713057,0.938771711040228,0.941901417031028,0.947289097906034,0.935016532396598,0.923342909669467,0.951819840296457,0.953758826039113,0.95046268616759,0.957618696696986,0.965144998979102,0.972127917107982,0.978628834185723,0.980512219447118,1.00129101862436,1.02230974814638,1.23316346355188,1.27960303136932,1.29048340418197,0.931144082208616,0.937603952948953,0.956992205353202,0.94862570580888,0.948226095302622,0.944135679622242,0.944740546814843,0.935663953796654,0.932323572086583,0.930191689689607,0.930483570213571,0.922529194667298,0.923246278436015,0.923518331200101,0.922687943182759,0.922238039177435,0.911982868533414,0.911687222186503,0.914849141730989,0.90946042814894,0.915292386586217,0.912629914687841,0.919053476689892,0.929753941990188,0.954882207814085,0.941784058401224],[0.94447119057844,0.93352349276192,0.935234765196584,0.941410564142517,0.947355958802427,0.937306221255046,0.923269073306996,0.951152280382738,0.952178115536113,0.950851706660311,0.958216477645885,0.964946894125535,0.971053207018024,0.979894892756875,0.982457428882696,1.00109326744603,1.02282592792992,1.23016681637278,1.27843908022852,1.29050576534227,0.930316115467742,0.934400333876142,0.957370167794709,0.949941097838466,0.948764861587322,0.945119675994664,0.945400599217583,0.935021669779801,0.932006803664611,0.931178280475307,0.932040005709134,0.922864744598152,0.922762984909731,0.924225290338002,0.923485098033526,0.922517641360924,0.91160843338968,0.911864269917542,0.914565845788462,0.91014174174099,0.915591625613398,0.911740153322487,0.920617430585586,0.930438931009022,0.957269511555164,0.943179576880542],[0.943496119145716,0.933751222272007,0.934469471986685,0.941293001084749,0.947612064238201,0.936481313755413,0.922442300894687,0.950937269672839,0.953912945170586,0.950076125438231,0.956378056824687,0.965300235304292,0.971834366175117,0.981811641934155,0.984288976293856,1.00203629287838,1.02421641533753,1.23182032662815,1.2784990830869,1.29025290927652,0.930588625834296,0.934881531855899,0.958547302728162,0.950277063604709,0.948563111179484,0.945244553687458,0.94534866250722,0.932540261375429,0.932504560782683,0.929708207941563,0.932525648290337,0.923225646168877,0.922376574584256,0.923520076197741,0.920249080615439,0.922049598073358,0.912955052980733,0.911830606982107,0.913263683567323,0.909926071673507,0.916711385622824,0.911670532853544,0.921324869811018,0.931666305404929,0.959115292992316,0.943539705120388],[0.942365168871838,0.934985376960051,0.934200967962381,0.940806850632261,0.947117780046972,0.937131704588652,0.922335844049031,0.951840176567606,0.954275256849095,0.950063326464843,0.957712960381875,0.964146827345936,0.972198133186436,0.981019660003458,0.981712014545279,1.00400787119339,1.02326079440565,1.23587394884053,1.27895021265415,1.29017406609472,0.930127631266236,0.935127172989506,0.958996582490631,0.949532370586358,0.950033817313611,0.944383463592972,0.947704701002171,0.932443833690306,0.933007713088893,0.930224371524286,0.932875107513342,0.922912975080363,0.923197994864628,0.92433100456355,0.922210989013116,0.921448479912186,0.913349957305871,0.912780528839598,0.913983747793536,0.908712944037403,0.917465889877255,0.912295734870202,0.920784307913217,0.932097804593898,0.959566934164345,0.944083930137857],[0.94160869583365,0.934086959463014,0.934186126169333,0.94126043837029,0.946986831772642,0.93579807631993,0.922496032701317,0.950079758854073,0.952483413863824,0.951051338767474,0.958770478931018,0.96488325862283,0.972876733797661,0.97983250884822,0.97823584224911,1.00330149784011,1.02467825968262,1.23394124749535,1.2798129525736,1.28967398225593,0.93021728862565,0.935392247694248,0.959048176170868,0.947213561950262,0.95108768035616,0.945181479647041,0.948313559502813,0.933545262500421,0.933715238178517,0.929734078039291,0.934157996944019,0.92206372545714,0.924095361282538,0.924635950365001,0.924837635359979,0.923059138890063,0.915158196866647,0.912286323934004,0.914463575765214,0.909922695682508,0.917165560913131,0.911469423443771,0.919733280177173,0.932906530405346,0.956881264105075,0.94296215763766],[0.942442843392244,0.933282485372327,0.935778174564572,0.940786369263008,0.947161870674812,0.933991925615835,0.9242063809591,0.949319822458928,0.953232962461147,0.951754848783934,0.958351543766228,0.966488947159785,0.975145376244459,0.981500979202938,0.97994663617957,1.00095230605472,1.02722800692748,1.23115995047117,1.28089981342539,1.28968835031321,0.93080149692348,0.936624059326741,0.959137081651423,0.948929399956486,0.950025307063387,0.945566738107858,0.946716047643598,0.933066346074813,0.933516605600322,0.927997157235017,0.935235909125462,0.924149365329004,0.922674239451069,0.923730273070677,0.923682763860472,0.923026726304578,0.91342523370641,0.913233297402068,0.914406519376463,0.909946263650392,0.915833649649959,0.911518873775936,0.920938774078472,0.933628128002969,0.957071770111137,0.944059827013635],[0.943082300749861,0.93366391674816,0.936111443910024,0.94057495313825,0.947654107508971,0.935877856139073,0.924116113822125,0.951378460805068,0.953937149318748,0.950474913417598,0.95877522971405,0.966137203264449,0.97415773069204,0.980939353894896,0.982742097361962,1.0013660105635,1.02497875738562,1.23191427557497,1.27913423905303,1.28972021674611,0.930557967639558,0.934232960438377,0.957993856665966,0.951244727548186,0.949845843763153,0.943784892267146,0.946246273667138,0.933531959611697,0.932648473015014,0.926885938680776,0.933908791699376,0.924358177324958,0.92225416487486,0.925008239544824,0.922717128754668,0.922156020264377,0.913302002160843,0.914682219824405,0.915299086031563,0.909937581762776,0.916614688994131,0.913738409707804,0.921438156721392,0.933790701339526,0.957393816871586,0.943881995586729],[0.943375701036243,0.934194283077679,0.934708469850154,0.942217433754836,0.948428153152474,0.937155907331306,0.923158662043236,0.951567328552299,0.953303794027039,0.949937924574812,0.959074221756155,0.965674525537346,0.972107373819362,0.981085322114632,0.983453989753833,1.003098289435,1.02391135355892,1.23210927949416,1.27953180246858,1.28852999540878,0.93157360202512,0.934519185732103,0.955850753490963,0.949328412984777,0.949432538476381,0.944471975995758,0.946276397792658,0.933555021081965,0.932557363424908,0.928799341736296,0.931865893923474,0.922771581084617,0.923640375330076,0.927613850726061,0.92379233799064,0.923211695938003,0.914582363802041,0.914377895276388,0.914758963215444,0.911243896452907,0.916917899192025,0.914719720407326,0.920588262829325,0.933561819968592,0.959287248146497,0.942415835651879],[0.943148991631553,0.935829755029136,0.9348509041483,0.943978843924025,0.948621702819418,0.937565328865052,0.922700417838455,0.951921091212302,0.953176206221886,0.950191571645781,0.95882367637942,0.966625871377137,0.973210352415322,0.983107332642855,0.983617144026022,1.0048542825595,1.02406876718575,1.23100480922961,1.27985470138898,1.28832517731024,0.931615043772016,0.935837755251775,0.958472897502914,0.94866386579736,0.949738632300567,0.946738237807852,0.946894743479802,0.933520639719396,0.933899690653572,0.930423787087872,0.931794524127475,0.922982165194249,0.923267449045071,0.925597663319061,0.925915220807526,0.926234367714684,0.911811421197585,0.912371709824388,0.915911121504345,0.911965518693653,0.915778803841426,0.913567545776732,0.920950842185224,0.934064024722013,0.961635282025814,0.943741646285071],[0.941150583974139,0.935592757245538,0.934510772390271,0.943992542362125,0.949280771951139,0.938048882817724,0.922646367627171,0.952918048403453,0.953166512691435,0.951268213395275,0.959640251446541,0.968305574980455,0.974385633400833,0.981901088771418,0.984901962009271,1.00430031583244,1.02417152539483,1.23234672605181,1.27926207941182,1.28909612344065,0.931449369869232,0.934942213632368,0.960347748492621,0.949087095808455,0.95070453889994,0.946142769863816,0.948276856836428,0.934435383742063,0.933967125550642,0.930425884953445,0.933262022567678,0.923096416508083,0.923065483109542,0.924349574646127,0.924880752632915,0.92632943832469,0.91172638780982,0.91206648844036,0.917367434672843,0.910981707092934,0.917150054652223,0.913079564788428,0.922483691048824,0.934340837882261,0.960834860334218,0.94473547196149],[0.941103815568612,0.935184129503325,0.932633450607427,0.944567868798421,0.949157792659348,0.936956743967525,0.923379494662419,0.950646087499337,0.953368934530165,0.951347321309765,0.959840184718169,0.96744021380541,0.97438134785273,0.981308665461103,0.985901563421742,1.00319313379304,1.02496118121469,1.23279134679287,1.27849149113118,1.28880710037653,0.932350622351862,0.936217312059703,0.959357374038015,0.947860375533532,0.951931351941188,0.945739536744765,0.949408319516507,0.933915654031166,0.933640775077332,0.932339530349179,0.935012165133941,0.92325997905148,0.923374377780724,0.926937862129644,0.924552342399826,0.924017692260167,0.913857901990264,0.914549923334722,0.91496618993947,0.909721582681761,0.918432861972517,0.913385264666254,0.92350998602169,0.933814296842533,0.959567045253031,0.942041066495291],[0.942920046009363,0.936372929341824,0.933098503442626,0.945166216267322,0.947422744521567,0.936630401248065,0.92369188486121,0.948688854899968,0.95451632383269,0.950447619353671,0.959617302862476,0.966140891274419,0.975597615666369,0.981062003995681,0.984414975707334,1.00392146772021,1.02505323612332,1.23216825717053,1.27680382631212,1.28935643724899,0.930812050058961,0.936710127291355,0.959903727991668,0.947699372945775,0.952617657727329,0.946189824212689,0.949184373904127,0.934324242286649,0.935598410325981,0.932432666799143,0.934835892307201,0.923102519400441,0.922588390985073,0.926974046134925,0.926488690363413,0.925489431057722,0.913882277881194,0.914583285729515,0.915490055576689,0.910890551481691,0.918042914658752,0.913541485738757,0.922116821902723,0.932627365343567,0.958274493832063,0.941609155151103],[0.941668019784147,0.93561148735477,0.9368945259725,0.94464033699021,0.947094287757118,0.936890875169995,0.923378786736346,0.950153557088169,0.955922584936088,0.952224051275398,0.959706623839171,0.967553429605394,0.976079998602962,0.980669203340367,0.985034397492809,1.00389471129896,1.02707179949644,1.23344607422414,1.27820389538092,1.29173667989001,0.930293285659415,0.937066022078726,0.958725070783902,0.948822002923425,0.950976586361793,0.945854136604601,0.948396361729025,0.934990042628574,0.935829020597184,0.929968165861819,0.933358789305497,0.923928691928936,0.922883500060351,0.92525529461303,0.925273274521387,0.925933176566879,0.914588158301033,0.913430502598149,0.917493779533817,0.911944549774632,0.917025060366649,0.912694131143582,0.920682321281121,0.932914088342424,0.95735649204084,0.943837373805751],[0.942534999731224,0.935277574408664,0.93801448792644,0.944706138824449,0.948812691571297,0.937125989348154,0.923391232452476,0.952830403597303,0.95565943684824,0.952718894591076,0.958274884653496,0.968126053897495,0.97412754175666,0.981170519804307,0.987035520615934,1.00506306149925,1.02819646763188,1.23382990955144,1.27847571712594,1.29065395809382,0.931890741008094,0.937207198992503,0.957889235648593,0.949224045650455,0.95081554385813,0.946120601287976,0.947544286519629,0.934558260799323,0.933550184575118,0.930680811864438,0.934627875472269,0.925007227911928,0.924710191377758,0.923104685212162,0.923598568942592,0.924624821519135,0.914890460523912,0.915100647752426,0.916067892673172,0.912681191083562,0.918631123231963,0.912404352487529,0.920678214453325,0.935399648074444,0.958695472232082,0.944749901760492],[0.942096125996646,0.937468561104135,0.936395512820644,0.943290945733084,0.947528217634488,0.939351798425438,0.924519853539178,0.952845183437098,0.954570162324207,0.952155698610489,0.957659440817182,0.967680382123874,0.974213258166509,0.979252643340223,0.985521196203354,1.00522084482174,1.02893745232507,1.23520851547034,1.27876719326074,1.28870195072968,0.931993901080697,0.935889163269874,0.957972451214036,0.948912368604637,0.951199132475414,0.946082878913184,0.947052680082845,0.933446494053838,0.931546636570067,0.932200693694647,0.936164497846825,0.923907333822673,0.924236958093023,0.924461374921425,0.922551496087265,0.925422444154783,0.91443842403491,0.917321591923283,0.914743636616667,0.911500228657049,0.919971260059793,0.913666379962663,0.921603312024264,0.933163943834958,0.957629741430576,0.943118119133734],[0.940488068371135,0.937198142353698,0.937009595233125,0.943467145585685,0.947081113168073,0.938848907324929,0.924328315578596,0.951795046271954,0.954243274824553,0.951292614571311,0.958264846551955,0.968343813274191,0.975434236290298,0.981247438492885,0.985425200318558,1.00491500913164,1.02740189730377,1.23542756138792,1.27962910128965,1.2899369595561,0.931474463492972,0.93623037182014,0.959550277600038,0.948182929712646,0.952313646184193,0.945320897231704,0.946633042082553,0.933291612821241,0.932667458940215,0.930474461572923,0.934290617020217,0.922924534043293,0.924658871116539,0.927425159536229,0.923121890622746,0.924929619823946,0.916783995312689,0.916577104674225,0.914622655678276,0.912568605473647,0.917569333965196,0.916360331070995,0.920454871497549,0.935112699831431,0.959662607489551,0.944416608901941],[0.942914150619181,0.936010695928268,0.936208861753981,0.944685372804589,0.948285200263058,0.937775089056851,0.92455230321647,0.951037937831732,0.952411240677636,0.952131487886695,0.958328084085045,0.969616274300114,0.97505661779226,0.983685718579516,0.98533635856426,1.00462819377238,1.02682449148737,1.23236637024026,1.27812036020056,1.28982957833679,0.931544570514999,0.935541656558086,0.961691904156009,0.948940480690462,0.950708873709923,0.945689848631978,0.946097522827999,0.933368101368444,0.935506113292253,0.932523138441663,0.934418377399709,0.923885246105575,0.924587417724431,0.924873900527039,0.92457693592053,0.924730307906022,0.91643340003717,0.916034797892952,0.914849847389639,0.914345522550468,0.916480725774088,0.914703151997787,0.922422814614107,0.935343550988909,0.95926345250096,0.943455225888292],[0.942021450085003,0.935873740126935,0.936792502591318,0.946006572126046,0.947474066006353,0.939623270105834,0.923011751341451,0.950899819400848,0.951063643363012,0.952051522401014,0.959560979869952,0.968057924202817,0.976276146889086,0.98274560631736,0.984729632647922,1.00304090107741,1.02996931701808,1.2319754471714,1.27720107215075,1.2905689946193,0.931675003306722,0.935306173778553,0.96157550552415,0.949524168971705,0.949632608120956,0.945286831021541,0.946629582530724,0.934205214390589,0.933902701583917,0.932470107468826,0.934723985819307,0.923905355521792,0.924354425303308,0.924379518272523,0.924347901747856,0.925154904395988,0.912854665070309,0.914780666495399,0.915970849545665,0.912714960046512,0.918758428201872,0.914631963930294,0.922379395701646,0.936259516583994,0.95729979290639,0.943711577199566],[0.942958858570039,0.936953905827513,0.935839071051548,0.944696111992074,0.948750548850987,0.940242634838815,0.924277957757857,0.953037621773632,0.956737711034221,0.951188853188909,0.958637396417751,0.969832877048212,0.974883331281645,0.981639012678688,0.984061276347588,1.00407479430173,1.02802827072603,1.23156738660673,1.27627997100408,1.28973282887656,0.931779250336345,0.93575889093104,0.958953175557678,0.947393245017438,0.952015248442489,0.942653770810209,0.948559312407368,0.936977325779651,0.93446172464591,0.931887077578943,0.934663718473562,0.924635349843735,0.925130600579368,0.925051688673165,0.925390743282897,0.924220548611596,0.915345670462826,0.917755632205097,0.916449374521726,0.914057445196697,0.920593285191181,0.914784721148156,0.922693833927061,0.93520217863375,0.957812245225617,0.94503078569283],[0.942435134808429,0.938598057241289,0.935780002386614,0.944316579601492,0.947574120680214,0.940695654308133,0.924459290603198,0.951722590280182,0.954738878115905,0.952526380587828,0.96162963174509,0.968686763356803,0.976317301920848,0.982785788508674,0.985203047543812,1.00629054082083,1.02860612227081,1.2333649153726,1.27645680150154,1.29323295947371,0.932510725383245,0.935334157500664,0.957972735206837,0.94672875179608,0.953567717047573,0.942944791903181,0.949506738187153,0.934263224441431,0.93447324386105,0.933555435897888,0.931095160401879,0.924858660513142,0.926755910665264,0.926031807856848,0.924618630140567,0.922146254387807,0.91628649635595,0.917587689039987,0.917504159292954,0.912090540553987,0.919092364457603,0.915388306261486,0.924442687965994,0.936335638110766,0.960339120192674,0.944484364493385],[0.944065296384284,0.937867044522378,0.937757996460791,0.943641316872407,0.94668125219908,0.937615778993104,0.924827625343694,0.952311019601252,0.95397478017118,0.953844420109807,0.96052622281161,0.967554374452534,0.977089339778878,0.98296218318116,0.983418900059417,1.00583131620577,1.02881111281256,1.23310902694542,1.27860901801944,1.29264925738831,0.932803642749543,0.937200032676417,0.957155957726686,0.947964745004366,0.950917109472822,0.945982854103191,0.949839913091707,0.936516494550075,0.93271183057345,0.932446699878309,0.935482473800396,0.923406123381253,0.925298087040801,0.925795128742632,0.925558922458028,0.924850520368599,0.915897860893258,0.918737634487319,0.915945111250809,0.91266689816286,0.917352932735993,0.917546194561401,0.922946703672745,0.935053333356266,0.960345669984171,0.944836176930355],[0.942998179932281,0.939244462893282,0.938817594346711,0.943567659322785,0.947138198223676,0.937623914296503,0.924136580911265,0.953000064180222,0.95544679266257,0.953692626590989,0.96152645543424,0.967337317138969,0.978448086928785,0.984148807746424,0.982089739321726,1.00594156865932,1.02946979893869,1.23218781733964,1.27927560523377,1.28950524374882,0.932654579502432,0.935926181381219,0.957252257458904,0.948592014142907,0.948023560430582,0.945673718195941,0.949611533526719,0.935146110848544,0.935370185626994,0.931598821377735,0.935057948656593,0.925378982502387,0.926340063685669,0.92558248628523,0.92425680445769,0.925872029610897,0.914087380423591,0.913069869980771,0.916090310928388,0.910609932438882,0.918078524546998,0.916530711476851,0.924184037704667,0.936661725177078,0.960467738586237,0.944150074981455],[0.944340934701007,0.935966599874698,0.935949908805131,0.941902092099735,0.948808054724523,0.937848677935585,0.92459114375269,0.952647281036787,0.952460296136821,0.952308087968952,0.960907025549499,0.965426287851637,0.97788144327043,0.982120172524665,0.984965185875447,1.00830194891515,1.02864438331047,1.23619521411953,1.27937208373418,1.28853559373535,0.932230261108218,0.934159775452625,0.957916079202475,0.948127715631875,0.947684354291366,0.945372261597129,0.949262682309162,0.933952300075371,0.9349885601701,0.932862164790036,0.932290688432409,0.922973769622049,0.9248197380345,0.92450606760758,0.924594153892309,0.925083500905422,0.91253110384401,0.912794572684059,0.919427184987698,0.909306562324477,0.917064516544312,0.918666116583977,0.924334439047634,0.937690550396254,0.959238263638158,0.943949113145991],[0.945075576222361,0.936625461169535,0.935359290940582,0.940419206692318,0.946997295342437,0.937334607872732,0.92360711641639,0.951701367016143,0.955631355802668,0.950524580437377,0.96085119728169,0.969929913526755,0.979105151724174,0.983681254212798,0.986766736994379,1.00554472488437,1.02882188601379,1.2363407793461,1.27874214593642,1.28736550135283,0.931638606811034,0.934879962453827,0.961243386846774,0.948259325302816,0.949534842616092,0.946073731480805,0.94871914910913,0.934976134525628,0.932057455996022,0.933171651068827,0.935058655356055,0.924405614038878,0.926028738281096,0.927495392469572,0.92731211573076,0.927231107639546,0.915593837594084,0.916808279985373,0.918884475130045,0.912823695617141,0.920816125698039,0.914330483223195,0.924384352004105,0.936522646008229,0.960899880918914,0.943824775591133],[0.94412888757185,0.93540637219977,0.937189537549248,0.945104784796374,0.947440257141379,0.940817428832568,0.924650025662446,0.952558935575695,0.95486375356487,0.952574566227317,0.962185926293826,0.967856712996163,0.975453386287925,0.985424610798995,0.985133159660742,1.00659610049627,1.02819327384808,1.23315202985779,1.27748333741526,1.28830737660405,0.931779177985904,0.937114238960035,0.959601337795967,0.948270830932823,0.950848470293881,0.942708882704871,0.948794826637882,0.934937240225916,0.933339949074923,0.933143129497186,0.934951091861124,0.927005300731609,0.926599805275917,0.926925989347562,0.925069616528718,0.925741426377501,0.914084577267067,0.915749336330075,0.920506247482891,0.913189667240513,0.920085963287336,0.914537505347246,0.9255550973239,0.93450949881888,0.960059358806354,0.944938464918896],[0.944291170622568,0.936234008650576,0.936739555315584,0.943865677827244,0.950615197197921,0.94206409704122,0.925866072146563,0.952378299648279,0.953974307820596,0.954132529241811,0.962999538317011,0.969628995666112,0.974370914922747,0.985385276550619,0.984856418520143,1.00762037695691,1.03031817774211,1.23415634893025,1.27736098575229,1.28748868241155,0.931931914925628,0.938458019140835,0.95995509958756,0.94917289519606,0.951393632035186,0.942924736073176,0.944404266254326,0.933615701941531,0.938233184485304,0.933053602089994,0.936800795579954,0.926720580762481,0.92528998929447,0.929676562374269,0.926349229832516,0.923677676639128,0.915485855720805,0.916863844455431,0.919042075028072,0.913502751469047,0.917200014486913,0.916250925763553,0.926298447784254,0.935082221679216,0.959189216341517,0.944962339502363],[0.943848511076635,0.936573241880017,0.938704009079983,0.941061551382747,0.951493256369586,0.938362897778948,0.924173671163253,0.955544721380297,0.957148904500386,0.952634202888943,0.961303813836164,0.971363250226197,0.977551820544955,0.987134484524154,0.986439450462121,1.0074226036076,1.02986971934662,1.23858842344687,1.27950339535396,1.28912917275926,0.931089479731859,0.938309361949626,0.960613342814368,0.951890848150278,0.949874036081052,0.947230769839791,0.945406627441866,0.935081298878228,0.935763677910069,0.933939654994056,0.935509857182223,0.924556823797808,0.924328061647916,0.929057140649655,0.927246066831622,0.926212061426342,0.918443523404127,0.914859917261574,0.919578363165536,0.913625348025278,0.916140823309864,0.915472627960806,0.92664739547138,0.937285345596174,0.959602305737942,0.942529609685718],[0.943644987873175,0.937623328304229,0.940852480680094,0.942866355327678,0.952179640315692,0.941376346748279,0.924641742631375,0.957406887624882,0.958491223686986,0.953958457574232,0.95883073967158,0.970084293660002,0.978781461075301,0.98407385698864,0.988685229793136,1.0095766184043,1.03157365069068,1.23299415424559,1.28279562969757,1.28901632999914,0.931652486012455,0.937205510210635,0.959049974676474,0.948411392844248,0.95169705370181,0.946511848556519,0.948638607427973,0.935299546910223,0.932841291480691,0.930125055337297,0.934934041106842,0.923188080978849,0.927020686339267,0.925756249709543,0.924632113896097,0.922828262384735,0.916079361922771,0.914422079889835,0.917809732934558,0.915779190487376,0.92056816411675,0.917854431025897,0.924725432156106,0.93565113014307,0.958687479203204,0.943038238478157],[0.946069035276415,0.937213384506142,0.936116690948379,0.943317532934599,0.952869833938543,0.938349375369478,0.924368922676571,0.95588124222728,0.956471582937826,0.954682614922965,0.962245231718512,0.967884009361191,0.979154740547308,0.984128191840096,0.988997665297409,1.00962185922436,1.03264455478797,1.23198619468872,1.27978109687651,1.29040821060262,0.931662985523395,0.93441131283712,0.956213169315235,0.950797737415137,0.951818385474398,0.944911198063282,0.948714892587485,0.938471769349245,0.935200852866998,0.93365687033189,0.93797856140979,0.925193953099029,0.92677689489867,0.923954565361694,0.927874307804779,0.925746113667625,0.917487997360403,0.915650995227728,0.917122103392219,0.916224027856268,0.919339544392794,0.917078752830481,0.925292082386218,0.938789439880352,0.958734217982964,0.941726009449176],[0.945053185975039,0.935612639649347,0.936258202559967,0.944447019020057,0.950530748606727,0.940095904521292,0.924745798057574,0.955544848187354,0.954742675008218,0.956153019799494,0.96333374248128,0.971402268210241,0.979793730895698,0.984207519723559,0.987926755075556,1.00604296474076,1.03036143544139,1.23599807272484,1.27876811699527,1.2898733134621,0.932206001172202,0.937069265592216,0.957377583444389,0.950551625350214,0.953814611955046,0.947654748770303,0.947261046959315,0.936768768754786,0.935855460026965,0.930785562866918,0.935187367034673,0.927585414942665,0.927387641749025,0.927163865067126,0.927246646016552,0.927743235933646,0.918547266021401,0.917239748129755,0.920377412696578,0.915907612855599,0.921112641022589,0.918228284663084,0.926978219624562,0.93888715931709,0.959224654973249,0.944126330981682],[0.941696635304833,0.937704809564221,0.937076896264722,0.944582931466756,0.95041327895976,0.940054857167619,0.925889251790685,0.953827204270264,0.957056087943005,0.955504858029119,0.96116918913969,0.969928734068617,0.977672014468052,0.985503499718425,0.988798071194173,1.01017419798372,1.02901578956192,1.23393809819564,1.27951118759675,1.28748248193183,0.932369180358639,0.937864826291,0.960699722774426,0.949837959855009,0.952634339637951,0.948228526485957,0.946409090947337,0.935548616716715,0.937511368741537,0.932038472123903,0.934371235831231,0.926326208723352,0.926060252200269,0.927606755300364,0.926254942237165,0.928667547900431,0.919550011290815,0.91440489714466,0.920701354033225,0.918784515444632,0.921151230512092,0.918036962208192,0.928206348542409,0.939501575269347,0.958420584340854,0.944750210026215],[0.941843760789936,0.937815853024989,0.937793334187881,0.944298170156093,0.951989071362787,0.940413818831221,0.925536655883326,0.95197497530107,0.954708864146782,0.95603471485705,0.961902789218121,0.967853291766761,0.977567156236381,0.987245731788901,0.987970951934585,1.01200282646666,1.02898402021562,1.23670900594323,1.27673824155512,1.28624587352869,0.931789095890369,0.937805253235531,0.961184262292136,0.94983100317934,0.953840827460204,0.949199227986406,0.948844989962027,0.936789343673361,0.935313947256087,0.934444734629453,0.934984271300378,0.926479908363699,0.925346800252745,0.929579317391771,0.92915534365322,0.924960157951952,0.919330574491987,0.916591268967292,0.919019916494132,0.91455009390559,0.922090833599593,0.917258344741928,0.924329224186715,0.93863088774996,0.959206306509387,0.945092680573193],[0.942327949031933,0.93789151461882,0.938142490743411,0.945329995713301,0.950724328909662,0.941269100548665,0.925230586390858,0.953902008530049,0.95749598181002,0.954313665391245,0.963994627398812,0.968249680075247,0.980257168973122,0.988233654683077,0.990069101425727,1.00938269289201,1.03231847824969,1.23395856014812,1.28034000543635,1.28975990661811,0.933472399494812,0.938270539669303,0.962054468614464,0.953028121281927,0.950498194556403,0.948943105372445,0.950228750958657,0.936343787878346,0.936566252816085,0.93428806299282,0.934399950614009,0.928020723429007,0.927806084588651,0.930071892696126,0.927781235014456,0.925688289979585,0.920903105927929,0.915236083235474,0.919953354468861,0.914714493471892,0.920796302414288,0.917182384540794,0.925190857145499,0.938266328978983,0.960854071521086,0.943757794289113],[0.942570093663882,0.935908809314747,0.936118124960724,0.944724520879765,0.949443277001524,0.939241206147118,0.92571319084344,0.953046828898231,0.956047497750703,0.95521402749626,0.965109817100452,0.971188368836054,0.980037095185081,0.986486567585881,0.989174023689331,1.00616651550504,1.03329437829308,1.23293945639781,1.27914957501279,1.28665685252997,0.931802837881517,0.935392449346475,0.958503583800526,0.949999184527506,0.951583466963163,0.94677519788448,0.947389417616543,0.93515174369935,0.93454797727741,0.933165304083414,0.935988127278463,0.928738405474557,0.929363856648356,0.927679943177585,0.929549289716398,0.928832654241519,0.916430115192581,0.917219305758148,0.919092636482797,0.914034107233337,0.923259651355912,0.918198564129078,0.926218851030432,0.94032787741956,0.959163559699406,0.945698011878428],[0.942013287377657,0.936075946876118,0.937185834281821,0.945242396388329,0.95078436565316,0.941127493242301,0.924470586827671,0.954011690001017,0.957189362695934,0.955558269525852,0.962836645562278,0.972821503339385,0.979463245336745,0.984803966222626,0.988559266529948,1.0098790509774,1.0319458574314,1.23480956695975,1.27543917549473,1.28806606012226,0.931427321923064,0.936303248322722,0.957909142577551,0.951894863193067,0.950478185229387,0.949244403352384,0.950176924971706,0.936707756388214,0.936121992887712,0.933094578754871,0.93572370043218,0.927078838698135,0.926995296527609,0.928252877097059,0.930410689047925,0.927927777985581,0.919681010279866,0.915861760951473,0.918066070134948,0.913178615231255,0.920234213203777,0.918267473812871,0.925380201656028,0.938131973239104,0.959479534708004,0.945764111833636],[0.940942761962244,0.934124448881194,0.938246170059572,0.94689062039171,0.950868250178036,0.940302144827922,0.925037646907273,0.953797766385422,0.957474524784405,0.956197809591811,0.96357265354662,0.97190371963469,0.977465035067763,0.985293623717477,0.990540815729711,1.00900743465215,1.03119888347561,1.23649895432968,1.27806782862598,1.29052290352911,0.931611948214707,0.93600755927175,0.959968461516476,0.949205605916202,0.94859518776063,0.946857832894232,0.950118501083317,0.939168834651601,0.935630989183688,0.934590294840726,0.938739893466526,0.928285338044301,0.92832701532075,0.927913316215185,0.927769771908612,0.926576955807402,0.918121413202639,0.917321737076417,0.918862807334017,0.917923457272249,0.920863955938987,0.919540171339207,0.927000507610794,0.936912270662715,0.960008549484205,0.943052874796819],[0.944103660384882,0.939039558502262,0.938979374183887,0.943296787427518,0.950053862337772,0.943099010382112,0.923826094005229,0.955047252299977,0.958990701869995,0.954312790297934,0.965102074245019,0.969365651235458,0.979243383665,0.98760704896152,0.991725887661483,1.0108065663427,1.03134829130331,1.23501786033688,1.27717712879257,1.28780498239183,0.933285120446437,0.935971751821012,0.960318272462785,0.949650679131515,0.95479105892801,0.944611209023373,0.948107099364204,0.937372660257135,0.934048617946605,0.933328917229205,0.935137335043807,0.928302814269713,0.92700134444865,0.930447389719209,0.929741777329506,0.92853937081935,0.917396248881558,0.914704746405966,0.921415193184124,0.918173582435769,0.921877833227725,0.919084332384738,0.926781076309329,0.93877033578732,0.958414515021983,0.942977931801591],[0.944029445229201,0.940670529592499,0.938669739963164,0.94430149040362,0.950123422968842,0.94199053644757,0.925714467360407,0.954252893053114,0.957782726478093,0.953525903122371,0.963060232604297,0.970978677814865,0.979740392953201,0.990411821647264,0.98842091964089,1.013085524888,1.03153384089453,1.23184945419927,1.27921225842196,1.28922085766423,0.931847619366299,0.935528079969623,0.960983599431558,0.950770586377681,0.952056806603792,0.947756681854575,0.948127406338522,0.9360942409001,0.938867884236301,0.935100161510235,0.933914146677689,0.924976409158879,0.928656928597272,0.929896058401263,0.927785031031393,0.927530187269208,0.919616498953478,0.920239336767468,0.919313940395438,0.915120293144378,0.922930337916509,0.919080725201564,0.926021444769271,0.940743788843501,0.960268258187201,0.943621285285526],[0.942903342392915,0.937180416818155,0.938286430965213,0.943418177604092,0.951410934589029,0.938755302056342,0.926047029888201,0.955829362885182,0.956774006685056,0.95631726688618,0.96527528344875,0.970811107128259,0.982901511778366,0.98744481901706,0.989669221429825,1.0121568300501,1.03106618434747,1.23612612832749,1.27754828118414,1.28798108559039,0.931509181754238,0.937997501093893,0.959659183580758,0.951331193869182,0.953803297671966,0.949146006874448,0.950753716673919,0.936988824186395,0.935237526105115,0.934387270606081,0.933478444140421,0.92552842532055,0.927953817949816,0.928448481567602,0.928079925045524,0.928135518354129,0.919769551641628,0.917767652421601,0.919133359985083,0.913586260002424,0.923775352633071,0.918541148364265,0.927001385858773,0.943128212662897,0.962470405604272,0.943640625184884],[0.944107154186644,0.938640955472427,0.941080676869333,0.942828154935102,0.951160337748905,0.941815131138597,0.927740848867371,0.956550770218045,0.9566836948296,0.954233435001968,0.967557401354465,0.9715078462749,0.981374191910206,0.988496254570651,0.992591734152728,1.01332246302224,1.03172079081366,1.23586783848092,1.27388905684713,1.28712144093403,0.931198968498417,0.938869056589255,0.963027703450872,0.951010672544343,0.95423170323417,0.945491639273708,0.949873830612179,0.937270817432931,0.934141499678301,0.932275280922419,0.934789737343595,0.926723966080696,0.924428696207054,0.932043953513162,0.927165032180115,0.929857294432938,0.919353555954462,0.914612848485415,0.917777603816393,0.915305270157493,0.919999482356045,0.918536657371932,0.929119443108174,0.938252241393407,0.962437762920976,0.947207843396634],[0.942343344112013,0.938379785616903,0.940542473488195,0.944142892584135,0.952209172890862,0.94016944870875,0.926066950559873,0.954618063791313,0.957474163914822,0.953752605455517,0.964785079872117,0.974233702176296,0.980302889022965,0.989251318037923,0.990608162647161,1.0111769584526,1.03406969330033,1.23542902996624,1.27901390834384,1.29137117564933,0.93248784300415,0.935781006260611,0.961123630124525,0.950806861587568,0.951339304977533,0.946393562766791,0.949640433670882,0.937401177475882,0.93434973403238,0.933650641587741,0.93716772762087,0.926779995252208,0.925900752119278,0.930374043325111,0.92822292060845,0.930934948861505,0.919240063583283,0.916998896993207,0.91806606328823,0.915657229823682,0.92177555201305,0.920838600722256,0.929173966690249,0.940901702439085,0.961995411384848,0.944482232904477],[0.941827012460696,0.938921468508333,0.939018081922374,0.944818138973524,0.951866532938204,0.939992172398678,0.926642210242424,0.954923180711488,0.957272224954248,0.956636238428055,0.964583850923294,0.973576073276991,0.980650207431433,0.989269288697269,0.990337023895651,1.01262019303022,1.03423350663046,1.23578886999542,1.27988992749844,1.28914088640733,0.932406548758216,0.937647148530889,0.958590149016365,0.953735695584606,0.953940130797402,0.94503625955817,0.950885693547769,0.938005821415409,0.936908262292701,0.935199485147073,0.938077624524171,0.928723312238601,0.930482810740078,0.929101734469923,0.929103817384623,0.928403449343696,0.919425876944884,0.919951347019825,0.919153174969504,0.918238658186622,0.922984697997259,0.921601604765838,0.92545113441397,0.943140238961046,0.959401025284557,0.944982559732465],[0.943404690399472,0.935729647032501,0.936414933494723,0.946192023223323,0.949391207974916,0.939293570817372,0.925784125745134,0.952875016333994,0.96005913431059,0.956082239755186,0.963357725430814,0.972951823563074,0.982133528031653,0.988861045188719,0.993371155266663,1.0149289014342,1.03397952353099,1.23538024696473,1.2822795043821,1.28789110710825,0.933253370007708,0.936414088011177,0.960111175811256,0.949327703316695,0.949988351905923,0.946158099794587,0.950068192520943,0.934429470903234,0.936110286988232,0.934329513483882,0.934915785889232,0.929838483150671,0.927347410576726,0.931322204359551,0.930955032033189,0.930310630625863,0.917514788753952,0.920317731145088,0.92115586036814,0.917644466954743,0.922590406442739,0.921261298566799,0.925157426029222,0.942547892324274,0.958753474168075,0.944063204923047],[0.945122240917007,0.938011829266689,0.937450202783726,0.945207730798191,0.950234446403256,0.939539149357886,0.92492284602767,0.954745846386148,0.960015931816249,0.957486015014607,0.965932506521028,0.972412822338712,0.98365368990882,0.989225566225286,0.992774725932366,1.01370682435503,1.03384008564978,1.23763845914077,1.27939865565793,1.28846289230419,0.9323469170545,0.936782503095351,0.962400019095308,0.95254912785285,0.956149831307273,0.946997266249861,0.948409942987744,0.936497277803711,0.937821536470868,0.935680633727896,0.936759015912064,0.928691509716655,0.926919687837893,0.928434300731381,0.928619368890599,0.927363449326151,0.917239054094722,0.91923537894643,0.918265779543534,0.913785300673178,0.921200866353858,0.923419974423871,0.928445679485492,0.942047022661849,0.961278749512845,0.947352110398982],[0.94281846588874,0.935442947446929,0.941089328280057,0.942230422253159,0.951171755527901,0.941191136657349,0.927499812001913,0.953420508093059,0.958530146471187,0.955610076688467,0.965473423152107,0.972459690095415,0.980651837783566,0.991678310325618,0.992970896595805,1.01302203131034,1.03357270200193,1.2383201206854,1.27433988534249,1.28858653314884,0.933016194644915,0.934405365997451,0.962153442665718,0.951804303915842,0.953291774333715,0.94914083699264,0.948049548312291,0.936129272120607,0.934330887223972,0.936301120629917,0.934814506552299,0.928676832978183,0.928204555259096,0.92805700264986,0.930664804076698,0.926208564439603,0.920161333969312,0.921315348774959,0.919597671774621,0.913946702483508,0.922507471167903,0.922866952979815,0.9295055965739,0.941369605454644,0.96220736833433,0.947225491846135],[0.942104752703998,0.936845060276109,0.939717434741986,0.943412285275568,0.94993839895621,0.940028025997794,0.927491796752536,0.954849392726341,0.958469667139758,0.956446239369159,0.967684553677126,0.973314243355495,0.981612917703094,0.991479910121336,0.992093846696835,1.01399866100632,1.03391811439611,1.23265429850365,1.27595864602058,1.29044686995454,0.932226671871761,0.934627519437476,0.95740719590458,0.953728396021015,0.953566039816218,0.946753938118375,0.950104939832134,0.935342389266404,0.937125397561591,0.93300216495268,0.937451816608507,0.928262296857449,0.927619714073407,0.930244727122005,0.930483587991935,0.928995548804947,0.917296893908378,0.920690651226807,0.919443466758754,0.918815810189556,0.923191007915354,0.921813813015035,0.92839125086783,0.945746857059132,0.961627716260827,0.944392662472105],[0.945665555424626,0.937219532507703,0.939283640451145,0.946442935099179,0.953521340528945,0.939230328847434,0.927305583681797,0.953847878011103,0.957063003225323,0.957187632675106,0.967662475767684,0.974697594971809,0.981974830275559,0.990515687530732,0.992456342561279,1.01135080592043,1.03325069543094,1.23998410128512,1.27866860562952,1.29066115993519,0.934242251221014,0.938182981035631,0.959431993095969,0.950914203264563,0.953827633599384,0.945038197047439,0.950288331767145,0.938013129121263,0.935536332939535,0.934340108076847,0.938528964705177,0.927641055830882,0.928908303685144,0.93136867223303,0.930883948849027,0.928174724240571,0.921051089779788,0.918448955654137,0.920823192479975,0.915240873129712,0.92203669256384,0.920405125379393,0.927253317925398,0.944187364591459,0.960065152667014,0.946009926438697],[0.946179171947336,0.939274465263698,0.939047074395111,0.948173149628063,0.952384081247291,0.939404616223659,0.929753436442533,0.953740849778552,0.958720991955339,0.955767960347346,0.966421737857217,0.975297007468611,0.982812805060111,0.991592315506337,0.990795729954324,1.01654832350475,1.03489660172405,1.23724197353291,1.2760709247569,1.28766183358984,0.93206978451457,0.935770156371539,0.961151487014217,0.95470183353377,0.954286486029961,0.94891979191641,0.951795039580981,0.934812798939596,0.935212775366165,0.932233048695025,0.935573652996321,0.929332725911699,0.930214602325989,0.930740344632512,0.929315976282798,0.931104434763695,0.916318767077534,0.918773227804543,0.920024843752429,0.920142072724127,0.922589067335906,0.919820535298307,0.928786996661938,0.940222791759463,0.960614082205433,0.946464921974093],[0.943339169878199,0.938777531605674,0.938324799422913,0.943410969394599,0.951674247451378,0.940647849721303,0.928660028282357,0.95594585241141,0.958144330391644,0.958841885445271,0.968430437935295,0.973204634606673,0.98134593094527,0.987680413918872,0.995473067730597,1.01439989702727,1.03225824285645,1.23749776821282,1.27809524657695,1.28896618284385,0.930602797204597,0.936012234636337,0.96098633664246,0.952946590561801,0.955542879132495,0.947811287629808,0.94815533298812,0.937801390918303,0.938224076528639,0.935045188069067,0.935767724236164,0.928873644106801,0.928248684988609,0.930981302575066,0.929563308010775,0.931936769828376,0.918500544139915,0.918320885703337,0.922694076221492,0.917218631415677,0.924143336442209,0.921891747326725,0.930087816504473,0.942036096783566,0.960627364740017,0.947687738995612],[0.943033753909368,0.939559093031144,0.939528172777192,0.944784431538707,0.951570382921022,0.939885966126164,0.92646177088228,0.957020631511913,0.95923377143303,0.957125517516776,0.966167911696923,0.973174191679856,0.985134248413941,0.990038973062648,0.996234981834759,1.01327850170303,1.03619588867932,1.23746317526219,1.27783723839414,1.28717588413726,0.93105230201123,0.937259458767598,0.95907135387976,0.948359286823834,0.952854748081519,0.947316001265404,0.947820360223015,0.9379030190933,0.937365513798751,0.933180809862232,0.93930870650808,0.929163554887931,0.929477233851279,0.928689377041018,0.930754639069698,0.933000512275491,0.924811457738796,0.920231004929771,0.921579113993995,0.917892305196855,0.924411136320908,0.923481628250711,0.930816475656573,0.940418241990848,0.961060165285728,0.944267716359573],[0.944540661978647,0.938695383745986,0.939706088833305,0.943982298324263,0.94863087784541,0.941448908133933,0.927914199136907,0.957726802333591,0.961180516045917,0.958464027562422,0.96433924506516,0.975047229454408,0.981445825119108,0.991884510245647,0.991451177415005,1.01541152424773,1.03508145155642,1.23981156221506,1.27840505172688,1.2877438784305,0.930801069662554,0.936407472319122,0.960243639452442,0.950309496885117,0.954333952062062,0.947326373817587,0.95088414574926,0.937027502295721,0.933853205213179,0.935038446870318,0.938752195042391,0.930227970813818,0.927606855810718,0.931559997249887,0.928624392816629,0.930914030026009,0.922080014656511,0.921022442608148,0.923510501315158,0.917941414452716,0.92396112887311,0.923663594996941,0.931594121167043,0.942691617636031,0.961463786198299,0.944573949464383],[0.944239912711488,0.938974714924311,0.940288018688752,0.944914404091381,0.952001587871356,0.942481419824468,0.926703277293631,0.957710915040903,0.960277313127106,0.957449990234206,0.965764796194999,0.973951476587488,0.98216093185302,0.993211994142556,0.993348969291808,1.0156633161818,1.03649087769232,1.23532373752502,1.28012026582597,1.2886050459545,0.933590519339996,0.938011844187049,0.961441957162015,0.954002402193503,0.953546512045598,0.949670696392737,0.952804229984459,0.941383812603845,0.934399159925862,0.935899477985646,0.939487625102985,0.932294119345226,0.925510850700652,0.929279688619381,0.929836054179426,0.929629490882376,0.919839166189461,0.923214044681132,0.924917559286373,0.915391969696772,0.924634181259799,0.923631315596604,0.931227830465735,0.942862645877551,0.96094786949977,0.94666508313279],[0.944577613469022,0.939745344367138,0.935295211133977,0.946100935394765,0.955772261725903,0.939893360940226,0.92846319860179,0.959667232492411,0.959449982724182,0.956105327531547,0.967386418572295,0.97592152125785,0.986588982673626,0.990682918050029,0.992839710314483,1.01416658041966,1.03576056762213,1.23796616570979,1.28033994570712,1.28653037305009,0.934150572452157,0.939146633035587,0.958507640726596,0.952128905090687,0.952978153733592,0.948738321920632,0.952281442204122,0.938902820558171,0.935164527166001,0.936625194012736,0.938649987614507,0.931512610575706,0.928367500542941,0.930581310492614,0.93035075677467,0.927881277536806,0.917915866984212,0.921727623263566,0.923800683615667,0.91755619360768,0.924486686989189,0.92361820388404,0.93287735503471,0.943835029974936,0.960203279184115,0.947973985352708],[0.944482148527059,0.938839821111324,0.938327911806367,0.9474463449468,0.955348611421447,0.943095387303607,0.927957393252033,0.957550444409482,0.960078662069883,0.958791411074884,0.967812264999932,0.974003715951891,0.985270600830245,0.992988699002826,0.995512219450073,1.01414226979924,1.03924080427904,1.23636188183018,1.27956108962541,1.2864131440075,0.932198105197603,0.938687359973867,0.960496685503208,0.950847334956462,0.953906645793508,0.946579658802982,0.952872201537381,0.938118383413215,0.938271506508351,0.936378197055688,0.937260126236843,0.930478855283746,0.928450371936271,0.933386557806889,0.933642941130918,0.932529535138534,0.922465671299991,0.92102459247177,0.924562009965232,0.92036196085998,0.925265100171834,0.923849196336832,0.931134368770348,0.94561111644307,0.961447338385718,0.944975969880847],[0.944464621913417,0.936669336269846,0.940204093793602,0.948653249784749,0.950909119227682,0.942549139948198,0.926698484357784,0.955808899483197,0.958967397985004,0.959029907657618,0.9678989087439,0.977399567100747,0.982151559214733,0.994337860785903,0.995131597664367,1.01510901280667,1.03877129262491,1.23283085765741,1.27752861730741,1.28493955030988,0.929445322763157,0.935434952685743,0.960934521623247,0.952008663981603,0.95225798514237,0.948218047884529,0.950875951486053,0.938343648686114,0.937947880721026,0.935839056967805,0.935176068971605,0.930557616587383,0.930627153856686,0.932137317271626,0.930025969653698,0.932105781959497,0.923634229395366,0.922263709938605,0.922114839090827,0.918024612096485,0.925180190873778,0.924517115480474,0.930483704763772,0.945014348399942,0.960915503962566,0.946764170387894],[0.944974975488025,0.938823111177823,0.938660549366612,0.94647806685417,0.953636649790889,0.943368166653903,0.928510527646574,0.956951573430115,0.958460656740873,0.956535953371913,0.966334013187984,0.975778959708913,0.985061096312063,0.992010962339029,0.995989174097087,1.01768264869041,1.03794667805994,1.23305603709176,1.27925960480297,1.28424597114828,0.933082220879585,0.938287600022379,0.957483607588083,0.949912435422222,0.953993701428189,0.949172177523186,0.94947372737615,0.93937828137367,0.939084812866114,0.93740971947346,0.935489277761453,0.929361522306408,0.928176921977818,0.93244112601182,0.929985355807924,0.931136120406194,0.924081378909645,0.921322975770965,0.924834512574538,0.920720043542454,0.921224784912258,0.924959451838967,0.930416282303444,0.945958510729542,0.960953502677669,0.947016814270024],[0.94279792399864,0.941734996993611,0.939879549200083,0.947977537560373,0.955311610411506,0.943094509490941,0.929140381824153,0.959076098849327,0.957491593085388,0.956551889573541,0.970866937642982,0.974321323179214,0.983295233525041,0.991416397750648,0.994569034750256,1.01877988246461,1.03854024105923,1.23463036859001,1.27728035428267,1.28746766985138,0.935254341167722,0.93635120450494,0.958564802970841,0.9517320073426,0.953652739406913,0.948537589159666,0.949128807070471,0.938044696473191,0.940081347488678,0.93657030025307,0.938418337458754,0.928815143342358,0.928889948009561,0.930697677862267,0.932837267202546,0.931478725415391,0.924135348806114,0.922051495580888,0.925022434000161,0.921090769460176,0.923474456112617,0.922628022387499,0.93205251800608,0.946253403663035,0.962898637558377,0.946919018399588],[0.943220162026908,0.940381247226598,0.938682266553927,0.945776614726815,0.953896792563988,0.942801251354616,0.928540813323305,0.959144329467876,0.959681347438951,0.959267791587339,0.968608903783789,0.976644130309609,0.985689310659585,0.993884168779648,0.996751946780613,1.0173635346401,1.03950116680339,1.23576773754465,1.27617592000788,1.28740920116463,0.932612573142854,0.937282849386558,0.960114913596664,0.950426491292218,0.954696293965492,0.946800335883266,0.949256166448362,0.940607188551713,0.940844956921054,0.935608800147904,0.939884347733621,0.929516417429987,0.930394687207304,0.935512451002763,0.931351365331843,0.931976159011701,0.923769727018112,0.919606253489443,0.925855420436227,0.920386180759785,0.925495050808097,0.925919866933765,0.932993275889362,0.946418226566072,0.962368466450926,0.946724587429737],[0.943897764511054,0.939937326541009,0.938799563999906,0.946000727219693,0.953975074098552,0.944084292049908,0.929197590507203,0.958171170131769,0.961070636567453,0.957616323260091,0.96794789727184,0.976225337095006,0.985731023173292,0.99586846672648,0.995405844673721,1.01771993088957,1.04002882874454,1.23841613341756,1.27964579239441,1.28767022584931,0.932386006286823,0.937331802499137,0.960878417034894,0.952441338635669,0.953822417237066,0.946783490876638,0.951850587453674,0.939204619015023,0.937905718540653,0.935148209475311,0.940254318843274,0.930603552881982,0.930052488702787,0.931559073053961,0.932977613861095,0.933909098290194,0.923958277344977,0.922707510408594,0.924700908437309,0.920078752374499,0.927063601066812,0.92409670309497,0.933471897497889,0.947507893229333,0.96285427459209,0.946002041724228],[0.943841272777772,0.938041916115992,0.938577779657537,0.947029415559055,0.952791644329966,0.941931590607746,0.929045812146075,0.958510899364854,0.961102646738629,0.957426208530316,0.967968202032909,0.977081402340904,0.985452856339386,0.995375921719413,0.996102510752706,1.01912407999853,1.0413089356948,1.2384717163993,1.27927141457146,1.28676539562572,0.934570551689043,0.937555578099,0.960794910774423,0.95401103871706,0.954195025725206,0.94897607778792,0.95246700924409,0.938840767641938,0.937733347515105,0.936751861076324,0.940955371081907,0.929400961604464,0.930786217545337,0.929760868842805,0.934601363788061,0.932642867456709,0.921019751613322,0.925182051405454,0.92396431159859,0.91968739008783,0.926490755123067,0.924985199593145,0.933219792049833,0.942246768722272,0.959666814451438,0.947529565541998],[0.945880510318133,0.934276976532558,0.93767349157759,0.946192380845485,0.953902301555091,0.94079264298217,0.927233370381378,0.958050811322736,0.962767304319015,0.958468891899327,0.96561163765384,0.975449907354655,0.984819619269197,0.99699499353183,0.996587269208514,1.01902231752361,1.04261440133348,1.2376576423039,1.27662390646184,1.2874643764186,0.934118186297648,0.93742754427726,0.960977302773595,0.951384793352147,0.954094412837429,0.948510895499134,0.951988320193045,0.938774168126648,0.939351689923068,0.93595189229127,0.941632911136315,0.930644990838089,0.930873266058176,0.933373452778582,0.932923419050531,0.930455659603339,0.919961911910026,0.921133329236634,0.92394949289388,0.919413297262268,0.925687603275895,0.925562912946702,0.933558348792361,0.943778523032757,0.959838840425914,0.946572630538577],[0.945528211889034,0.938450465377002,0.939477280604728,0.946046889209843,0.95414814195252,0.941313725863363,0.926638080838861,0.957947557685281,0.962166095310938,0.958671960283277,0.968068152941458,0.977394542053393,0.984542389276562,0.995407466160599,0.998230229697693,1.01643588685872,1.0418966920602,1.23802107225864,1.27453613006076,1.28822563628134,0.932064242778615,0.93742039676783,0.960553922314257,0.952373460506608,0.952167661210747,0.948190428153439,0.950791812615029,0.939741340241297,0.939676724789766,0.936798220323773,0.939862586764216,0.9309183478938,0.93155285369599,0.934948673400231,0.932157054761458,0.933324863440307,0.920757794582211,0.922733427254938,0.923640294966013,0.920799932906312,0.925246800500617,0.923235090970569,0.930164773342375,0.945549523068619,0.958912885035168,0.946882016204718],[0.946307128861423,0.938622148937902,0.939333182122146,0.948598639514075,0.953144451087469,0.944527670705119,0.926651065277331,0.957058794557712,0.961916163771272,0.959244487494826,0.970566019647239,0.976830562063346,0.98672373357945,0.994865105262273,1.00019835857913,1.01836364570777,1.04045291394142,1.23590897118155,1.27670664098093,1.28555076302025,0.932399370382336,0.93785227676908,0.960429246778202,0.953644493638823,0.951931601229363,0.9478131138952,0.949780599800395,0.937738473702814,0.938838549526122,0.936131275098518,0.939384401325991,0.930568237159446,0.933350690500867,0.931107342964128,0.933686183604049,0.934558655854432,0.921227473585301,0.924931738319404,0.923261391403186,0.921748340543072,0.926097531841473,0.922875650339558,0.931978469435055,0.946607036984998,0.959816769591584,0.94690748222577],[0.945703795402387,0.939283317058874,0.939337714395144,0.946922428555423,0.951989690399068,0.942875510254898,0.927734768415983,0.957233925049236,0.960359764039833,0.959061061435148,0.969471497026389,0.977262345232327,0.986537677671377,0.998064018772846,0.998926454249248,1.02023952413553,1.04280176203166,1.23662567078565,1.28026651599826,1.28683038405365,0.932213137168606,0.937588071084375,0.960346332183833,0.95403450489487,0.953511871807442,0.948384429616302,0.950041412095311,0.938009590972887,0.938729897451738,0.934748734580562,0.939151989213315,0.92980254024678,0.931833634199451,0.92907345640075,0.931400025469537,0.934381983428053,0.922535286350608,0.922702028282734,0.924824118153255,0.921731917770216,0.926485580880385,0.92187323372335,0.933537927136499,0.947894987111764,0.96408020698842,0.944647820648818],[0.945043911852276,0.937635479620226,0.941246967646172,0.946465882404488,0.954766519908119,0.94243479488582,0.928757722974675,0.959936824691097,0.959597985153354,0.95828536529912,0.969708549697407,0.977181861913481,0.987211536917141,0.998456038278623,0.996954153054093,1.02123027432473,1.04278481247096,1.23876282628978,1.27977835868129,1.28670919386262,0.931666059425611,0.937088254614363,0.960579696257325,0.952647157239516,0.952532137628427,0.949953876313829,0.951274505288223,0.937760271916962,0.939246717200897,0.933847597998586,0.938886403488541,0.930561102896475,0.92887369099156,0.93280632774334,0.931990333142333,0.931408212425703,0.921645414353069,0.922385014278524,0.923414150721586,0.919147724999697,0.925414780429808,0.924604007825055,0.933205042746436,0.946353075884584,0.96238277041078,0.945419774606507],[0.945106146914817,0.936994800560653,0.941390888411802,0.946910211964379,0.956127075841881,0.941066320655852,0.929482435177821,0.958142332080962,0.961891220776025,0.957755981643458,0.968692527941599,0.978127377562674,0.989614655033194,0.997849284164862,0.99857509733672,1.01959226551412,1.04213049471249,1.23932726468369,1.27749224598557,1.28667646443034,0.932388314739777,0.938138226009692,0.959764247604773,0.951327940555972,0.952604290536796,0.950100826172541,0.95027358151362,0.935941275961375,0.940310316667817,0.936129173269214,0.939260237853158,0.931546341993513,0.929910555729423,0.934046130769344,0.932997719529747,0.930868865324858,0.920921774107027,0.92301196507161,0.92196528471873,0.918242939839837,0.924580898372573,0.92670991466695,0.934550712079924,0.947369343177949,0.9609603823333,0.945538798493156],[0.945503077603061,0.937681535844358,0.938612071537225,0.948448405199669,0.954472321437353,0.941485791457519,0.929356149915177,0.955272365806037,0.962291031150097,0.96055464716304,0.968380252897353,0.977287478670811,0.98875910399046,0.999197045017896,1.00052332401654,1.0194929224306,1.0438365391124,1.23906668522492,1.2759012384191,1.28836746746265,0.933654739663336,0.938119872212841,0.958729616477717,0.952592193527536,0.953532111310959,0.950105141184327,0.950688496518613,0.937516483831304,0.938784943912047,0.939187214040636,0.937012370016809,0.933094496699439,0.931924994558671,0.931748176848606,0.932994637638943,0.934849062093446,0.921820319021518,0.922838336553871,0.924047093548156,0.920604997047546,0.925718860480397,0.924977617718753,0.934560476781361,0.949411872812681,0.961525526422142,0.944769836883025],[0.946797294306317,0.938376233256128,0.93886556435762,0.949056249863826,0.954021209331069,0.94391883362702,0.929411256252897,0.95706852311932,0.962194280011512,0.96138042652745,0.9707827284079,0.977222561636672,0.98723271590519,0.999322736205478,0.99950056007168,1.0216149744756,1.04262461352151,1.23971682628744,1.27628953273705,1.28834983974276,0.933983268861393,0.93642139124236,0.959541737404238,0.953766847108638,0.95373935017182,0.950550932419598,0.952091808117179,0.93906345401941,0.936745599739177,0.937382385408866,0.936959051931285,0.935146338791943,0.931653327300442,0.93161162739026,0.932739290001139,0.936010832812651,0.922962779470442,0.923678717790789,0.925978840757202,0.92176038226937,0.927138221122919,0.924428837144959,0.934103790012603,0.947284759917973,0.960069711069512,0.945475601447987],[0.946168392450005,0.939215980634188,0.941071557724457,0.947798842084131,0.954467453673296,0.944442343948124,0.92980671794593,0.959263826406733,0.963199575507494,0.960436852708648,0.970469512609819,0.979215213462811,0.988285772758123,0.998418196954515,0.999548373800255,1.02169253322613,1.04186891560526,1.23853317455099,1.27752094844392,1.28770270190513,0.933521043136334,0.936347613692609,0.961455340026645,0.954010341492738,0.954503097338541,0.948941696025149,0.951320288621741,0.941591518158953,0.937349908471699,0.93540001668585,0.939125031842761,0.933282257833167,0.931822379808148,0.933365821575023,0.931076840055479,0.933395697437903,0.922068275046886,0.925142168058481,0.926367883206033,0.921905720587648,0.926562935966707,0.927005742733851,0.934253884163998,0.946158338934672,0.960080832544118,0.945589719702691],[0.945542302270175,0.938836548308645,0.939408469458429,0.948401225025788,0.952832668337035,0.942925392920631,0.928817795338828,0.960375200064834,0.962104852460781,0.961729407313989,0.971407433050358,0.978838857591743,0.98974423960843,0.998912587310582,1.0020591301509,1.02128139507616,1.04453295046795,1.23761464236771,1.2774103811518,1.28914152250684,0.933353043280196,0.938903655513333,0.96153902649786,0.953258602123198,0.954063941926837,0.948023400056887,0.951364262365799,0.940771379571656,0.938570396992569,0.936555839160089,0.939389506245302,0.930967291761625,0.933979875951474,0.93400230217945,0.933187752259653,0.932595603231858,0.920956840834364,0.92383552888503,0.924243527380278,0.920745677186155,0.926446970140063,0.927537874742845,0.933232471024272,0.947503411791833,0.962078650389316,0.944423889482959],[0.945876766716363,0.937989256411803,0.938253425786207,0.949679504520376,0.952026130697232,0.943188172249771,0.928496296910981,0.9602552141645,0.962239470439616,0.961517349855959,0.97316944197439,0.979373994138459,0.989102278884812,0.999032733024247,1.00304066901156,1.02161932108777,1.04475087033569,1.23889978791431,1.27810631999556,1.28905722295545,0.932820231650292,0.939443806275459,0.960624169840185,0.954188634637128,0.954596033703694,0.948188902654272,0.952592575159217,0.938554625006515,0.940148137392173,0.93725373806649,0.941290026828926,0.931776671969955,0.93323261398554,0.933004635945991,0.934690765846313,0.933571673399698,0.923724374769316,0.921725943223539,0.922520754436538,0.920164384287584,0.928527629809238,0.926423980850879,0.934764792987385,0.949688790718355,0.959704612860957,0.945822675754819],[0.944901887041917,0.939490677600199,0.939075365209946,0.948473937197162,0.953978788215366,0.945982640725489,0.928990395813521,0.958348223661401,0.963652536929816,0.961155686159679,0.971126761796235,0.97966244339856,0.989670227773756,0.998255678002751,1.00108703160865,1.02300198883487,1.0429518668281,1.24056492671858,1.27850689975561,1.28743030615466,0.932781466162956,0.937899258771656,0.961364420536151,0.955304255027119,0.954168183399461,0.950270463866576,0.953113830199381,0.94070935226197,0.939290372217539,0.93717399830573,0.941570102021544,0.932354200924911,0.931082521493484,0.933082976774483,0.933086770456176,0.933054771117937,0.923763485698434,0.922860762971957,0.924150156079852,0.921926417334002,0.928841778317913,0.928667236416961,0.936010498254098,0.951312993721234,0.958913676845893,0.946210139008126],[0.945367828308748,0.939747394558933,0.93969194101005,0.947215403177338,0.955462745731863,0.945928325267491,0.929917217905238,0.957979923694622,0.964204003144301,0.960700569241807,0.970416500020532,0.979026948635989,0.991988969187508,0.999611550321884,0.999971956277431,1.02415103140164,1.04291427085086,1.24255662319725,1.27775094599703,1.28835384479332,0.934089423757917,0.938589718036578,0.963285818135266,0.952285552042296,0.953448311988661,0.951612609621858,0.951356184208406,0.938963793577401,0.93930176487615,0.936570144936819,0.941335384641002,0.931531251895844,0.934541784005339,0.934536070830427,0.93310654622477,0.935223231732051,0.92163137524504,0.923383399038237,0.925137322099848,0.922793528747777,0.928593699476154,0.927966195516729,0.934697939855776,0.949243806333805,0.963330456941362,0.947027475002371],[0.945330580116773,0.941756217980153,0.940357765017701,0.947922336160968,0.956532715203932,0.945199003824283,0.931280928184847,0.958730144234463,0.964747440253593,0.960494283800083,0.970298219913579,0.979064722268767,0.990271877448671,1.00108460277886,1.00085866599478,1.02338195500026,1.0455326276396,1.24123841634886,1.27724652019405,1.28715617875981,0.933753139722908,0.939391180923488,0.963999866673449,0.951242545671581,0.953634484289084,0.948646946137963,0.951363054000903,0.938107210292874,0.941320437889013,0.936364081797765,0.941978554597221,0.93160961322523,0.933859281009591,0.935719505523271,0.933982627092978,0.936163066238959,0.92423256633871,0.922986596225269,0.926950523871942,0.923735906178578,0.929445565838475,0.930777729099673,0.936260843035339,0.950871369722368,0.963761953836544,0.946453347146904],[0.945703279578838,0.941894627317608,0.942829623937496,0.947484776872149,0.958427751177804,0.944803761119417,0.930673863711407,0.958857400516226,0.963818905377261,0.959737471132971,0.970051208942233,0.980682301271366,0.991845371480092,1.00032889782227,1.00116377673767,1.02350052484631,1.04712970575626,1.24090984462417,1.27540116802479,1.28783361232105,0.931657649162472,0.939730172781455,0.960459638569973,0.95265086978898,0.950782772903347,0.950157194162915,0.951539814399236,0.938618294144366,0.940507317808168,0.938820848381828,0.939879530717128,0.932875812957045,0.933122888570493,0.935995394144434,0.936184391780107,0.934400361296054,0.922890631971313,0.922856393164513,0.925995549923677,0.921455783224673,0.926339056492237,0.929621867129997,0.936599947971198,0.951508171823183,0.964827169130215,0.948371379197185],[0.944483707896576,0.940598357685825,0.940743670731088,0.947705874328768,0.953302622110942,0.943941000808464,0.930352146987476,0.960229787644391,0.961923539666777,0.959877121350514,0.972571347490669,0.981901276643803,0.992748130082575,1.00135816720416,1.00108009454329,1.0265719178961,1.04479165145041,1.24090314812464,1.27511603929383,1.28839883821898,0.932625339901075,0.938586619498419,0.959658504882785,0.952508706525608,0.952922899702531,0.951113274913829,0.95110460841498,0.939441059712822,0.941015064356839,0.937769306012564,0.941774397113582,0.933469672822297,0.935521742614572,0.935438024097858,0.934523777530102,0.935814607810742,0.922515222564361,0.925084535262691,0.925761615894659,0.922314543542494,0.927222056472054,0.92891672880148,0.937202560305162,0.953263356387942,0.963369762539455,0.949440439773969],[0.945986821185283,0.939821295957713,0.939895612518476,0.948658119401963,0.950751102234089,0.941939583313623,0.930731162463436,0.959905445899911,0.961373893763149,0.962752837470535,0.972914167497649,0.981001990474381,0.990714194418157,1.00247049794271,1.00139514334148,1.02599679508295,1.04432316229393,1.23861269116464,1.27860418171798,1.28554713508767,0.934662105390658,0.939882184337406,0.962093315008583,0.952085586387192,0.95647188543481,0.949707430572085,0.952624394251582,0.941191813839619,0.940511462910571,0.938893811913548,0.943685623359249,0.932268164957153,0.933435180426853,0.932776127080809,0.935435730341482,0.935194407274874,0.926036320649357,0.922795283700879,0.926981209083396,0.92475723394252,0.931291753871256,0.926984353712827,0.935575111772259,0.950563395948917,0.962430716498359,0.947273067818939],[0.943702064632592,0.940901814788715,0.938161446156945,0.94617555151704,0.953312216939197,0.941889385185526,0.931779815280392,0.959799783717675,0.960010775381748,0.960619763402319,0.971788605338219,0.981686640758884,0.993424385939344,0.999958234080095,1.0026772708979,1.02665757095536,1.0462134642694,1.23910867140878,1.2781316807258,1.2845567257164,0.933606916947399,0.940346304809416,0.962347751969553,0.952796221571231,0.956527634863003,0.947478601380395,0.952299600940204,0.940428531941848,0.942251764554065,0.939205335250889,0.941634272226556,0.932671872126144,0.93362010934736,0.934636678468807,0.935080543370802,0.935159748137887,0.922524367270385,0.922177526435691,0.927018453270229,0.921249650979088,0.928726407841392,0.927169297843821,0.934078161271712,0.951782406236805,0.960281779792712,0.947914674196245],[0.94348230192239,0.940484042258404,0.939286742646509,0.94541474434282,0.952553692255494,0.94197498335237,0.931049584568058,0.958501720849307,0.96411646709256,0.960133132295758,0.971515840165446,0.980603081274427,0.993188358734566,0.99813806317342,1.00506113704677,1.02599475771554,1.04707029544406,1.24010311053975,1.2762903242609,1.28556757140766,0.933868415483463,0.939327894792589,0.963705298831792,0.953378278640259,0.957179319076227,0.950910661838968,0.953460093328202,0.938748770953621,0.942938493877105,0.939913180935267,0.943220993714588,0.930050464279297,0.931185124189021,0.934053225005601,0.933801166391197,0.933934795867587,0.924157739492777,0.924866176618779,0.925624929755924,0.92425736999777,0.929945139814878,0.927197915431461,0.935030911416238,0.952807301737753,0.960543730039716,0.948426343261908],[0.946411749587657,0.938070142468312,0.941131489036755,0.949889243787255,0.954809378996349,0.945151088065838,0.931039205080643,0.961002388655298,0.96409985226378,0.961165971210519,0.970815111646521,0.980501365226498,0.992336903494592,1.00110415697393,1.00491226729331,1.02509998561916,1.04884137062081,1.23768833938319,1.27847596482884,1.28834901381853,0.933007871848445,0.938662468387265,0.964939867623814,0.95394477345822,0.954553558967735,0.952575367783553,0.952596103510428,0.94065422854681,0.940544976780093,0.940382887530377,0.943756136841794,0.932277221184996,0.930573146422035,0.933577098635705,0.930394458471039,0.93541491629099,0.925095988962285,0.92463079199507,0.925005319964768,0.924114275287036,0.92967941578729,0.92473736099607,0.936519221731532,0.952342910889847,0.961134313115897,0.947227275980416],[0.946967944999297,0.937858041544961,0.940284531145194,0.949343327934246,0.954663768433309,0.946400780846415,0.931005267902561,0.961143741078808,0.964516001974284,0.961608073058055,0.970451375426417,0.978637460219308,0.99166818179445,1.00288608176367,1.00511668836174,1.02698104093802,1.05051387151163,1.2383590526445,1.27894830279732,1.28630898763189,0.933525060016306,0.939000519433476,0.962733347035905,0.952949273735979,0.954378785807074,0.949940310506812,0.952851300691092,0.941249356334003,0.938081938927513,0.938084348637841,0.9406596659227,0.932751913523177,0.932736724110822,0.936188813267761,0.935903877582959,0.934911898910124,0.922536654209278,0.926321959255815,0.928604657033294,0.924416935171853,0.93079947399028,0.927644551336858,0.93744732067683,0.951552303335193,0.961888507775713,0.94867254849748],[0.944425435561282,0.942187676919837,0.939729216657932,0.952121462617117,0.956110370769555,0.945517988285138,0.930691109816227,0.958480434552853,0.964287142998416,0.96287081665139,0.972975686282269,0.981169989459636,0.992907331351837,1.00022012482197,1.00449348565613,1.02793190441008,1.04854771793404,1.23954869769827,1.27882203290583,1.28840572240168,0.932257286707034,0.938295616354606,0.960585322817433,0.95213993416551,0.954791165071679,0.949041583134796,0.953336598640179,0.941226408685776,0.93847730383601,0.93810008663454,0.939306612822599,0.930636881042949,0.93161598431638,0.935604192414622,0.937384107441109,0.931607605696066,0.921620537602816,0.924717408850043,0.926784155403062,0.925895647805912,0.927950030166242,0.927927872190543,0.93752986401641,0.950729676556303,0.96172309844064,0.947790908282231],[0.948416740494983,0.943268898428921,0.938453734110061,0.950977182054136,0.957905389261208,0.94488987877244,0.930819305697685,0.960601888456545,0.965572763789303,0.964464151831079,0.973638138786296,0.981771942285761,0.993243729413161,1.00143235535417,1.00592452110005,1.02981561052748,1.04893060798391,1.23845496349605,1.2770131427887,1.28684293881727,0.934597556802493,0.938223432163709,0.96119897233161,0.954456054801416,0.953154855564309,0.950979522116887,0.953050516273664,0.938728096430584,0.942175941112805,0.937058356608934,0.942184966863621,0.931962294048733,0.932598916624188,0.933124965774564,0.937772765802779,0.935870257631544,0.925167752939123,0.924291617185016,0.925667789980148,0.92364072698026,0.930737605443304,0.928129610425814,0.937992423975381,0.953607071042912,0.963709807862098,0.947460560608779],[0.944411640865617,0.940112084369194,0.940820613237583,0.950514982098238,0.952255642269213,0.944107195731156,0.928855348862975,0.961348425702226,0.964290972763203,0.96284050412189,0.974411724770055,0.980453372088494,0.995237633917633,1.00302652294253,1.00525130731874,1.02602418312141,1.05083022123863,1.24190226418645,1.27634649619373,1.28581717126009,0.934988801563345,0.939117531310853,0.961268215531882,0.952585457407867,0.951422896829933,0.953604410153045,0.953219884665481,0.939010798895733,0.944636609338816,0.9392409509717,0.941522283676393,0.934159578450313,0.92925069325486,0.932750408637206,0.936161134285443,0.937704787344003,0.927389086357677,0.925614875692182,0.928269698967077,0.923871980695383,0.931382197029441,0.928629075538707,0.93834582350648,0.951349395575032,0.963419425426455,0.946364245500552],[0.947248641773058,0.942309464225863,0.94307834209392,0.950175875881392,0.953192383060005,0.943844417263408,0.928649458745145,0.960171856523465,0.964856712426738,0.960925969730924,0.972863845189864,0.978438501862593,0.99644060787558,1.00368423136033,1.00617710977809,1.02483733755922,1.04965323363341,1.2387609073295,1.2772035125086,1.28630019376146,0.933034362336806,0.939647154376323,0.96312325854647,0.952610349464527,0.957939419722729,0.951724276796491,0.95000398602658,0.940565797631126,0.942544973504828,0.938249434617814,0.941743131038168,0.934123430314621,0.93411895220206,0.937148532076711,0.934017882265339,0.934294957551927,0.923139513435705,0.927034647133944,0.927338422774476,0.923794468313047,0.930201908777494,0.929221024284576,0.940847970148044,0.953312150911847,0.962943838457819,0.947599279717813],[0.94522128221024,0.940542752217809,0.941303018719196,0.947431673893084,0.956265284070233,0.946333634782285,0.93221159813171,0.960990907572642,0.964650785920864,0.962116547380831,0.974143267595642,0.983271865740621,0.993176022990776,1.00229507391981,1.0062922598844,1.02732767809611,1.04841555245709,1.2393105040782,1.27550870920206,1.2869710957287,0.934765955639756,0.937456639382073,0.962591985366411,0.951892323892606,0.957957795160128,0.951479060056486,0.950527189076112,0.940275450008096,0.940347615296206,0.937495625923531,0.938875616796402,0.936362851537784,0.934585104016153,0.935612609927359,0.935912094397461,0.93431194034447,0.923471528205461,0.925123500308721,0.927363948703381,0.92442911550602,0.930540293474758,0.926234029812306,0.938366762295662,0.952921823371897,0.963775951558564,0.947849517685568],[0.943303070296864,0.942389768244517,0.940099602372788,0.949879314852456,0.95467827842844,0.947920421292763,0.932849962414116,0.961160852820059,0.965925569350285,0.963185539192124,0.974655426225691,0.982904188377451,0.993919580310555,1.0005207637705,1.00729066150611,1.03126209783858,1.04902787277683,1.23825832650819,1.27627179266262,1.28759212875489,0.932108986646726,0.938962883799485,0.962292492685025,0.954045472403654,0.955327889039285,0.948536883583305,0.95652143323812,0.939625585954602,0.94196002157288,0.938968628491038,0.940728227896814,0.932977613498491,0.934666311423074,0.936164898210787,0.937475467810989,0.939533775292188,0.924105132623934,0.92620992825636,0.926943539323919,0.925901958801909,0.931217148054865,0.929601437753059,0.939741570896175,0.953208632191063,0.959301852125893,0.948126941663918],[0.944303191401305,0.941048152298521,0.940846019936554,0.951712205836764,0.956155702521081,0.944701303649105,0.932413271316598,0.958166410996338,0.966341205174873,0.962682633392863,0.974743726339814,0.984758910563654,0.993682239559188,1.00508187670636,1.00595027708363,1.02976739623435,1.05221000287067,1.24295796770749,1.27644082094009,1.2854985746983,0.933535174027831,0.937875477996358,0.964702738638306,0.955643835259141,0.958424902375578,0.950684817456367,0.95258777672483,0.941646436343274,0.94306410749878,0.938131834523968,0.941897362653468,0.933773593999905,0.931828474939492,0.934571934856489,0.935555107098256,0.938860605688578,0.92048808258191,0.92775519113067,0.92751068651352,0.926822493779781,0.930681898835392,0.928605352396376,0.943409954466173,0.951667429650296,0.959500386876407,0.948041525497225],[0.944876053750395,0.940663497298167,0.940697998324044,0.952532870593088,0.956699817938688,0.946392006769587,0.934245616139652,0.95928782577325,0.96719366330559,0.962816251466381,0.972796122566195,0.984694531975339,0.993795371885853,1.00232025448814,1.00535792855184,1.02904660419035,1.0511442147898,1.24129942306726,1.27717527068406,1.28572742565879,0.934613803886844,0.93973362943286,0.962866599620846,0.954741344882519,0.953582359397876,0.948593830089213,0.951102395614842,0.942275862192899,0.939917097099217,0.940627979415708,0.942963677304489,0.932420857589638,0.933825594290554,0.934027548166163,0.938645363236997,0.935675575599367,0.925101282834842,0.928023832276956,0.928921468286008,0.923424747181964,0.93149759519551,0.926226284147549,0.941471427157025,0.955041369925365,0.960377888202357,0.946014299357022],[0.945610694660224,0.939649063643398,0.941435219142416,0.950740315520791,0.95635094764637,0.947376940728544,0.931680393713276,0.960425724039197,0.967956978121259,0.965457599540499,0.974589154229072,0.982386445958857,0.993769095829937,1.00595743323559,1.00861427645415,1.02928211544726,1.05460143923016,1.23994929638905,1.27872543625841,1.2870384851684,0.934678777285407,0.939714542497723,0.965192271848282,0.952635784336548,0.957280564220854,0.952096529135298,0.955919890512137,0.936614920169454,0.943118165192795,0.941338685232104,0.942288448079955,0.93425976915761,0.935030788435307,0.937955256296934,0.937916135715379,0.936192916448173,0.924033791889689,0.928544854964062,0.927921783238032,0.921780623598258,0.931290812625171,0.926280385798203,0.941375632920697,0.956115338494936,0.960690443115518,0.947635559256768],[0.943602007968553,0.942058004171193,0.944168594329992,0.949561143264074,0.955569981512615,0.947216046934838,0.933054322321201,0.961429934446821,0.967087810400301,0.967010663552186,0.973997300915216,0.982434456380822,0.993779301819673,1.00762564754983,1.00886963164166,1.03034138953049,1.05349571661065,1.24179776166021,1.28256654894782,1.29019385697631,0.932609127748518,0.93884837289457,0.96191187429934,0.952546356027095,0.958347110491228,0.953041361303459,0.954206453686167,0.943516723661974,0.940361484873631,0.939621764328827,0.944328878779859,0.934752273373347,0.932930700614624,0.934665468350513,0.936783820975119,0.933226306489623,0.927551610147361,0.927683336592119,0.927250847464275,0.924440873871305,0.933401173585353,0.932463816485329,0.940408329505212,0.956638486423243,0.96333822808038,0.947521525950569],[0.947793704516026,0.939155510330434,0.940741823181036,0.949797736841233,0.957059739624746,0.947055146608814,0.93263887631301,0.959727087340899,0.96565205768932,0.966208927127037,0.972570216884948,0.983147802267863,0.993390728960055,1.00461642235442,1.01134633866989,1.03141924911394,1.05496819394336,1.23743156557961,1.2802218426746,1.28256678204373,0.9344895380049,0.939797258702076,0.963082178323183,0.952427952066596,0.955792996153403,0.948148808438628,0.956152838486059,0.94080461606954,0.9405937640406,0.93810268379173,0.94187710317816,0.934686826128065,0.931146384558581,0.936849306370299,0.937031235456966,0.935951749793403,0.926098222679796,0.92691018041315,0.927578132980396,0.92467225566125,0.933076274548088,0.933800373278974,0.939649785253601,0.955815519984022,0.961256263169102,0.947303489865698],[0.945470056785912,0.94047897372476,0.940804100077779,0.950632251817342,0.959011637320687,0.94621714631071,0.932698204241764,0.959680314126112,0.965223061515906,0.967342115345118,0.973026255007518,0.981799283982869,0.995873474606948,1.00557050739745,1.01101587996539,1.03310624588121,1.05545345900076,1.24219040355468,1.274640801072,1.28567365544598,0.935863487951732,0.938777315788903,0.962401379789943,0.952028496399349,0.95762681767538,0.953458146509434,0.955332145942304,0.94239543091332,0.941489748070551,0.941036498967658,0.942830251222123,0.938743465951283,0.932581809701281,0.933825470101686,0.935606662568084,0.93935219261138,0.928942096732568,0.928501922948815,0.928093425981526,0.924949888650203,0.932108313570754,0.931619273775537,0.942389969982849,0.954187512086148,0.963744859948316,0.947935714951452],[0.946131631077282,0.94086946806046,0.940817002956327,0.949049873728022,0.957336446256695,0.946816804096472,0.93387630178046,0.962912886768359,0.965832944792476,0.965696744123708,0.972745397653075,0.985068638341176,1.00026688767993,1.00729757177079,1.00914383896793,1.03230138420759,1.05793398869311,1.24258744665865,1.27704840032916,1.28677371832228,0.935375906744168,0.937607714858171,0.964779020579113,0.95256989138128,0.95331740748328,0.953778792312786,0.956596228741075,0.939685209277562,0.94583404207391,0.940938328480634,0.941934395930181,0.93763179283376,0.938203827229796,0.934444802143323,0.935723208291566,0.936376924720068,0.926438772670688,0.929249524486415,0.929562313303715,0.92533645964262,0.932578392062901,0.931703163601996,0.940328529458524,0.955090985296526,0.962240546562787,0.946987937839768],[0.945803087335899,0.940602564824807,0.94021365296909,0.950173558818207,0.956890798469147,0.946211373025669,0.934188953666274,0.962831128017302,0.965305055889625,0.96517640189639,0.974922409601962,0.984039241174876,0.997461332124377,1.00725789160499,1.01079979845307,1.03451729074706,1.05619786736417,1.24277803490031,1.27429087731034,1.28303145182145,0.934936984312349,0.938311835172561,0.963851707273522,0.953543688095388,0.956887588460831,0.951101453519312,0.953276425634402,0.938420579536229,0.941610180412615,0.94253162214068,0.939571849111764,0.935257796324416,0.941969769347176,0.933931740007083,0.938011774501738,0.938823791732368,0.925745349404911,0.928144943555659,0.927508667948583,0.926875500292203,0.932794270237819,0.932552006592185,0.942655817083359,0.956215838438058,0.959256592819565,0.949188921818366],[0.945053532551786,0.939311528758051,0.940974099555382,0.952439192395622,0.957113395939177,0.948017844721063,0.931313025789808,0.961734313152069,0.966906290997616,0.965615043032612,0.975897380769307,0.983945215598514,0.997997774703129,1.004972593459,1.00805728290378,1.03327044108025,1.05497749325208,1.24083836326476,1.27530935419612,1.28814343376139,0.935042298079558,0.936773819069753,0.965853036448753,0.953753684751654,0.958782160367507,0.95149594601936,0.955682620823578,0.941428104509941,0.942957334727015,0.941079547709013,0.94574188550678,0.934162658914766,0.938150206343974,0.934731072557941,0.939159686638269,0.942515453437952,0.925762030938475,0.927734670146032,0.928878809203718,0.929017792144149,0.930989773438303,0.934125063268249,0.942874913129762,0.958762266668451,0.962994172171423,0.94780070066452],[0.944484399325337,0.939179095515666,0.943520282934214,0.953949597181253,0.957024319333584,0.948066312680757,0.931741909518162,0.961657141574767,0.965893395396343,0.964927949953278,0.97396730642446,0.983338915324953,0.997847813294857,1.00507816399124,1.01059107498245,1.03559351487095,1.05404373649914,1.24192453120261,1.27464452472081,1.28831197289469,0.93451800226643,0.937084147356436,0.961283950993477,0.952116385725848,0.955295602083708,0.949255120690811,0.953880780224249,0.943644007592297,0.938328931637575,0.939291717861181,0.943181035263462,0.931639397754586,0.935409968748755,0.938581386268051,0.938831823157426,0.938014696845496,0.925931058837804,0.929227876325372,0.928579614854115,0.927437273736763,0.932479195242921,0.933263607413962,0.941998064490562,0.957389985669356,0.963191409430737,0.947549862707807],[0.948890815843474,0.939011443170278,0.939557470359328,0.94995540171408,0.956139871590959,0.948379913182306,0.932059497264683,0.962246632461325,0.968078737961804,0.96498169767743,0.976172881648595,0.985779657097106,1.00027069907955,1.00856156821926,1.00992758616963,1.0335637490239,1.05675246547092,1.24298258185292,1.2794921066165,1.28861302138406,0.933044413060471,0.938099192972921,0.965154072145681,0.954476434867204,0.958170923697106,0.955809330242163,0.95404350046969,0.940167246984507,0.940491032685435,0.937490640844473,0.941235411233284,0.934643426172691,0.936065783432854,0.935891290504545,0.936597699201661,0.940602661401587,0.929819390518876,0.92819741284015,0.927801734707951,0.926361176512493,0.931523095147997,0.934485680631213,0.940981772640385,0.95994365374286,0.96333660137911,0.946663602864289],[0.947680151507809,0.939474739510502,0.942466746332154,0.951027563702635,0.953945349495121,0.947351156385682,0.931743896205143,0.963768814205522,0.96745438561065,0.967357789387989,0.975857184225025,0.988269196019316,0.99764468172448,1.00619858185443,1.00967433844998,1.0354398998281,1.05726819950094,1.24370984083241,1.27891844397296,1.28843094718385,0.933149657213661,0.938440460285324,0.961111919225099,0.958332789308515,0.956816382051737,0.949842947657335,0.953507044256722,0.941737294652963,0.943877956523785,0.942677007754312,0.942863852395679,0.935949514328607,0.936766383992847,0.935228273742802,0.939265783291033,0.93852103127948,0.925947171611402,0.928781137555625,0.932294748463853,0.926223990749611,0.931959768589315,0.929528993942818,0.943462723605026,0.956257690946786,0.962743807588436,0.949222489569181],[0.948297258228344,0.940383141355978,0.942299977100699,0.951904123126914,0.959421528405998,0.951097325247431,0.933238586444835,0.960915581042883,0.966280010457864,0.964655888768103,0.976440962178103,0.986376605743888,1.00001222619912,1.00922089722941,1.01164137593018,1.03608235918541,1.05780384954712,1.24097362141303,1.27955882000847,1.28935519124819,0.934439068797133,0.940813854072257,0.964107788490646,0.95531417610239,0.956421654248855,0.951343537936218,0.955313076275018,0.942082420467609,0.94432443124457,0.941171103526754,0.944032869955692,0.935323256322901,0.935624179142827,0.938582604577131,0.939071405300602,0.93846924405122,0.928937712396512,0.929638943668103,0.928921010254354,0.926599770937618,0.93193834064804,0.930647554913056,0.943488379260689,0.956226042148745,0.962489015448217,0.950161428280096],[0.9477724081855,0.939571896975098,0.942715816356551,0.951888177547376,0.958017864391224,0.949808973649156,0.933607510975536,0.961458854652243,0.96794301232133,0.965137910400859,0.977416141908691,0.986159797157083,0.999540591253083,1.00993767184432,1.0126206984883,1.03700664990004,1.05953824159099,1.24157830023936,1.27835702334626,1.28477720817563,0.935798771723742,0.940782949660182,0.963349572405649,0.953084714422952,0.957969651857744,0.94895844474485,0.957634282174026,0.942798967686792,0.946639421649197,0.941595340498352,0.942081992627035,0.935119669209407,0.937193725524101,0.940571853572463,0.938508250650159,0.936996513838441,0.926007508093273,0.926129779355935,0.928814987553619,0.928216232747355,0.933065872743676,0.932410338639489,0.943023238011618,0.959016389754918,0.962522772969826,0.9477626151138],[0.9468597930159,0.940436708261442,0.941246756486525,0.95063378084974,0.957066434497267,0.94531552156369,0.932519067898268,0.962821975131578,0.969235019931008,0.967226795385338,0.976991884170197,0.986887596016206,0.997776190319178,1.00855472876885,1.01069432163926,1.0334892663653,1.06057416613069,1.24065680961917,1.27778705466846,1.28458375751038,0.93601378261064,0.943174545341025,0.964972335176391,0.955214099289222,0.957902712663529,0.952402194470873,0.954169836831633,0.940614712272968,0.942729013140535,0.94161792854814,0.941579237554783,0.93393244714145,0.935860303793834,0.941155690196339,0.937388064653308,0.939116328120561,0.927596458180403,0.926523002375582,0.928817471806949,0.926915733343658,0.932489165235644,0.934684558067619,0.944073793280414,0.958580594822923,0.963357680747756,0.946430175681546],[0.948083093734366,0.940924250605811,0.941249143009653,0.950309661632525,0.956368897840849,0.94664243579029,0.933722273522727,0.96331024415645,0.967974495000078,0.967480201059085,0.977536644855336,0.986480979173764,0.996445882124922,1.01163362629676,1.01347529918037,1.03850753757298,1.06079102251951,1.24174166741929,1.27763573376713,1.28483228007198,0.935590702366014,0.940166653568951,0.961671806849071,0.953977066779776,0.956970989513564,0.952212539136347,0.95527632232271,0.94255554517646,0.942096609419042,0.940251299940929,0.942556805225021,0.93321708505375,0.935545530004126,0.937245259682739,0.939306092304066,0.942151683221335,0.927792913951646,0.927867475452728,0.93178253188951,0.928331052310925,0.934476892560828,0.934411178171963,0.94309898473213,0.962372183808214,0.965186438576102,0.948897537411248],[0.945829787617635,0.942076245526802,0.939089954111185,0.950992482043798,0.959469120895684,0.946333115135055,0.935450156865608,0.96392003573165,0.968366044675101,0.966335917324023,0.976944940414002,0.986255518149523,1.00215038212839,1.010071757764,1.01530745289494,1.04068563192614,1.05790588346135,1.24258432236265,1.27834751144789,1.28564752590921,0.935640414912056,0.939221294736571,0.961130839900276,0.954229506968681,0.955235955771707,0.952361708915733,0.95766764403449,0.941312417017245,0.941579563964497,0.942260357923116,0.942541827193632,0.932778014823854,0.936850662910884,0.937412757515478,0.939638756660059,0.940701517828175,0.926326435998665,0.930236016996301,0.930444382760903,0.928805898520191,0.935473039093578,0.935029397219712,0.942885748229069,0.959768937061559,0.963617574357461,0.94855424139377],[0.945725919644618,0.941652584669809,0.942107182061634,0.95146107150957,0.957540522172676,0.945423778264482,0.933431861476587,0.963123764930988,0.969127664025209,0.966628516452238,0.977333118992309,0.988484487154166,0.998252105234982,1.01208754447553,1.01398926147395,1.04011613277313,1.06430793001452,1.24290113022392,1.27910013275895,1.28270405112486,0.936234436986481,0.939208280467236,0.962421358517175,0.953768272590898,0.956106139528957,0.951468764961507,0.953522542334674,0.940098450537227,0.943265284738243,0.939686440117891,0.945171531212021,0.934285195067433,0.937655344161046,0.939961997670613,0.937988356877176,0.937287114029503,0.926714934345515,0.92841374420178,0.931901868190288,0.928609841703242,0.934561522393423,0.932869319664576,0.943286946482951,0.960427915994551,0.96205521848804,0.948184615353271],[0.944589241874568,0.941342588645178,0.941176120043741,0.951995189685469,0.958136978624724,0.949365755404585,0.933672817156607,0.964450821497866,0.966425585584942,0.9654268986151,0.975713452882654,0.988650212114913,1.00211921016924,1.01190529276137,1.01382429372102,1.0391838298212,1.05997641060164,1.24572057696382,1.27529694932944,1.28759528862973,0.933564793259316,0.940210107943973,0.961672136098966,0.954286946675739,0.957198060038462,0.953647441227469,0.953526078008751,0.941921318733669,0.94348653335825,0.939861182995577,0.940679599857488,0.935907342467266,0.938198786803602,0.937568669580596,0.938401925464923,0.937816698603855,0.927939801511316,0.930586887211421,0.930114506680437,0.927429989026679,0.934807453288933,0.935510137079806,0.942587627846731,0.960421026311892,0.964004243002748,0.949213109272591],[0.944720144605466,0.939759829347698,0.942713967089929,0.949066422406363,0.957055529828779,0.951363781514654,0.934263813064002,0.96492852710343,0.968801151195802,0.965510015397318,0.977514280201788,0.988760055955759,1.00322651771328,1.01213927537076,1.01278340986692,1.04038284608525,1.06337299649742,1.24504695793024,1.2795105250141,1.28741747726838,0.935065410805852,0.938083188569904,0.962507584488295,0.953074471812557,0.960231796113195,0.95149355649121,0.957123182270721,0.939653172611356,0.944052422678853,0.939941492429072,0.943985787702393,0.938583510095243,0.939393515510773,0.937580215141132,0.939859061872272,0.941556743963009,0.927279780781892,0.92904792024522,0.928817102555066,0.930786377463873,0.935269777055808,0.934948431473639,0.945827470614516,0.962417775683409,0.963089396838849,0.948956664339144],[0.94981172507082,0.940251984201164,0.94430059760179,0.951435329011368,0.960487134152004,0.951519955867651,0.934994763538794,0.960632690609909,0.969784037135566,0.967010747541126,0.977825865594821,0.987913561550955,1.0010723531384,1.01391560047682,1.01541788724254,1.04125463508693,1.06318158554594,1.24248343567936,1.27814384837974,1.28549629767199,0.934152504357221,0.941850014549724,0.962857638777333,0.953427845524288,0.957634386769425,0.952645881032954,0.954541196311097,0.940284124241322,0.944014707556793,0.940174492338279,0.944430897101136,0.93653904330749,0.93829234936384,0.934435939239235,0.939549206724547,0.942235075372428,0.928431991755592,0.930178140294036,0.929199270379646,0.929823534060192,0.935267090943616,0.935883749615468,0.946839456928956,0.962076843154758,0.963228788625698,0.949681189110423],[0.950538028422193,0.941592763072458,0.9460123557192,0.952154929813517,0.960662925655457,0.949932371349448,0.934804876139261,0.962762311696594,0.968441242417558,0.964650208774337,0.977964616515766,0.987307984948926,1.00205484374054,1.01437726373182,1.01894025468479,1.04275638022245,1.06294270242889,1.24489552761164,1.2799788731872,1.28644816247286,0.933809159417358,0.940569812738631,0.961333316804967,0.95497403660753,0.958342968774303,0.952169164984647,0.956983307840999,0.942032049276353,0.943045878249215,0.941784793488703,0.94409452220215,0.936423799796039,0.937977307633754,0.941058265841485,0.939440729759831,0.94022239622434,0.927345714414151,0.929017472642638,0.932161116427226,0.927868260821937,0.934541760353301,0.938182890299236,0.946631004819705,0.961216793536456,0.965402966944162,0.951430532667468],[0.949049985092015,0.941470702088795,0.942112558644778,0.948886478441842,0.957277817925113,0.951538273293356,0.93258129728852,0.965668641423148,0.96791303241893,0.965199568272198,0.978141750166847,0.989225037811917,1.00017888676789,1.01518489395142,1.01578177506798,1.03890971945345,1.05983835438444,1.24377118357899,1.27447405065785,1.28577898058088,0.937638772985908,0.938261284374491,0.9628766374872,0.955673428140196,0.959109805822286,0.95213991905165,0.955817910269578,0.943513154970621,0.940109190399264,0.939516264143834,0.946755579769861,0.936158555533197,0.939059704141467,0.939920559650052,0.938741830851223,0.93952368924214,0.92901925680346,0.926288906038591,0.931983026173085,0.928835822757305,0.935521439680476,0.937278392656033,0.945662620195427,0.960413954452927,0.963023677211091,0.947788731425578],[0.948438610961696,0.940863912288361,0.942497675380402,0.952326255427373,0.95860499078929,0.950831073504658,0.934696673957634,0.964742360049626,0.969491736076366,0.964456143357272,0.978723661161657,0.989699681593487,1.00324748454234,1.01569192955253,1.01681533282354,1.04013969929062,1.06506242914679,1.24405886514397,1.27593416201989,1.2841598645944,0.935358870877577,0.93923345432922,0.964371602631282,0.951520546012777,0.956082094812815,0.952189559469435,0.955045050187567,0.943452071276485,0.942628986794683,0.942799259557207,0.944297709432919,0.934679554119001,0.936958399710897,0.941809741890833,0.939667290799773,0.941057497872491,0.925437378574609,0.930495183913252,0.930057974307951,0.924968962507427,0.935453718787008,0.938247741717348,0.945827784761664,0.961800858100207,0.96420891828584,0.947747078064988],[0.947354358248234,0.942632812636078,0.942800859388021,0.949905688550772,0.9593605916553,0.946457092784676,0.933019944395795,0.963402556879452,0.972417106246659,0.965087405666924,0.980796291832101,0.990406486126752,0.999942032964182,1.01440820656178,1.01554453423916,1.04013902164846,1.06407785408696,1.2435333694842,1.27259068601407,1.28711574488114,0.937566139640506,0.941585359546322,0.967337362771219,0.956048252530209,0.956391396744825,0.95297754689646,0.954472370054201,0.942606115069395,0.943208253636579,0.942241299290292,0.942997809286145,0.93763991389143,0.938830125196112,0.938050770687792,0.941702976670085,0.939182090254216,0.929653850454874,0.93144690604915,0.931012594452942,0.928213094088734,0.935171786334185,0.936279543639354,0.946877124373423,0.963262305629188,0.963543860767352,0.948619953531242],[0.944578391801081,0.942616603793384,0.942961002345668,0.948033121992843,0.957655586217195,0.948195677877159,0.934695433397376,0.9640956776691,0.969913688111881,0.96561735452227,0.978929465616233,0.990248579982627,1.00082214970414,1.01531003992308,1.01574888958016,1.0412577303557,1.06805220362367,1.24562060630269,1.27442707422076,1.28559997853728,0.9355918557914,0.938658926932055,0.9648188038216,0.953346269031127,0.956478658457028,0.952683881603128,0.955754068696162,0.940959413141803,0.946249081304507,0.943053035365067,0.946439617360772,0.936486956625562,0.936046012071233,0.940003611167431,0.94066363312922,0.940588876304729,0.92853453672494,0.931954237780447,0.930791081638897,0.927616874370011,0.936472038148048,0.937355646865023,0.942108159698447,0.959801223304249,0.960959860393011,0.9480414970006],[0.947226740250103,0.939675693995023,0.942196667147555,0.951753693455436,0.960300055631055,0.950084697848059,0.930900613568094,0.960803302188403,0.969578282648465,0.96724853992521,0.978638709622316,0.988594729716669,1.00461263407889,1.01501795092639,1.01724130153141,1.04261791159899,1.06622124882336,1.24664966545942,1.27603336677732,1.29039052273923,0.934778501634148,0.938268424305619,0.963095665088981,0.953229461055425,0.957162101527498,0.952925012563329,0.959133475678015,0.942981719689512,0.944177577334054,0.94079120720084,0.945248855225666,0.937018849539737,0.937495716890438,0.941412696520427,0.941026276313626,0.941022313687086,0.930671579669608,0.928713220557131,0.931903023202619,0.930092873554417,0.935611406720949,0.938279626142393,0.945592542075128,0.961414711156617,0.962522260004599,0.950144705908101],[0.944730978723418,0.941349121478997,0.942155251748916,0.951964144245141,0.958350001915739,0.949048814483076,0.931822061346141,0.962018369705019,0.971168690496885,0.966932051711313,0.979799142046871,0.989014949673152,1.0039070416353,1.01465107872885,1.01780484016907,1.04214123669128,1.06742843731043,1.24612418825131,1.27629102145353,1.28935749826037,0.933950693561811,0.940750446152477,0.961753365050644,0.955177818020473,0.956020049906568,0.955020001085308,0.95477372453598,0.94504864290127,0.943291188403806,0.942377589542735,0.946059472177828,0.934169704773506,0.941248030828636,0.939962140986893,0.943467609482212,0.938293471046084,0.927151558361113,0.929776359694235,0.933194680746499,0.927210023486062,0.936100234911587,0.937420372758227,0.943215715031269,0.966335602776797,0.962612281359989,0.947404180478653],[0.948004305769839,0.940228685212348,0.943489139341338,0.95028816775953,0.954987143643031,0.948480272382946,0.934715612034146,0.962432648338195,0.970082505082741,0.969061926890543,0.977993860866946,0.986595940086171,1.00600757138336,1.01746287254518,1.02006761804877,1.04253135501953,1.06744374006139,1.2485726711617,1.27442330373398,1.28789803578747,0.93644403737531,0.941009994853732,0.962163229302564,0.95659391386384,0.956321249962817,0.952054104966794,0.954755148979768,0.944048100395227,0.941447757622669,0.942255036997734,0.947693968624188,0.937003720985271,0.939809881209639,0.941074983579527,0.941592053758242,0.939321339496277,0.927073196770521,0.929558866112301,0.931275699431459,0.930037119798774,0.935371687316916,0.938359549860195,0.945247969006469,0.964906161898344,0.963361937135091,0.948490269600206],[0.94923656752835,0.941501888241215,0.94315065181535,0.950189788955012,0.958366092341345,0.950080521920165,0.934943325895799,0.962733240583834,0.970908687158716,0.968070201630988,0.978525276439652,0.99101541686957,1.00464804488888,1.01642289333498,1.01919844089997,1.04288066804465,1.06585453706336,1.24708122581192,1.27463516024652,1.28544261881587,0.936871972817201,0.939117300235815,0.960718566234548,0.954950511414866,0.955424852732104,0.951493643459356,0.955228536665799,0.944285709398536,0.943698517118177,0.940468596114376,0.943849390816087,0.93615130583097,0.938364558444999,0.94066945800328,0.940547132914247,0.9426165310588,0.929508532880599,0.930325668957724,0.933221659881339,0.931313068245819,0.937034780662909,0.938939633268841,0.948361139335995,0.963723399645237,0.963708141207113,0.949480721898762],[0.947305445597918,0.941133189843619,0.946264575594116,0.952441728692653,0.958760155176708,0.949184839506424,0.933445216794978,0.96027133468385,0.970742485223884,0.967048579472336,0.981196896177284,0.990331513406963,1.00325647061548,1.01707467869554,1.02178957310046,1.04148830365163,1.06792599045297,1.24737822618602,1.27402554515089,1.28495174930025,0.935454626337227,0.938460764907535,0.961406379736666,0.953613539105904,0.954377394135466,0.95379978930958,0.956100888167768,0.942649889756436,0.943197207848863,0.942214744494121,0.945056306158226,0.937819362502362,0.938741471513593,0.940295180185295,0.94071406109041,0.942619283192072,0.927472091330687,0.929330956289414,0.932412050390676,0.93071479487507,0.939224505972504,0.93812308511144,0.946555032886599,0.964132096838832,0.964264401559252,0.948383576525816],[0.948379601681626,0.942648025835817,0.945646740957415,0.951404002095172,0.958204537272398,0.950310452790133,0.935007896164173,0.964073849461058,0.971399908005,0.966912768856429,0.982127777271027,0.990376477276306,1.00565709728503,1.01791841353293,1.02199227539759,1.04324497881518,1.06843535684632,1.24716554478592,1.2742081998985,1.28657474518332,0.935172752129318,0.937921844536038,0.962336835694395,0.957290037732676,0.954061450862577,0.953319763049752,0.957020390774487,0.943740249148898,0.945906917540288,0.941539055038888,0.944947958153687,0.940875979618658,0.940073370496803,0.942053220164201,0.941223636885024,0.942855868333716,0.928876737503265,0.931564190567218,0.933501434199402,0.931728076899827,0.93645718351787,0.938950278395723,0.948961875686632,0.96162563975153,0.963541841871381,0.948048939340146],[0.947126569072328,0.94458959496001,0.941231237725684,0.954753222753768,0.96093481605507,0.948296514146817,0.934762077143355,0.962233166469243,0.969724069245391,0.967790271910221,0.982214899356804,0.990663879204738,1.0066023843943,1.01902041686494,1.02067980859114,1.04513141701462,1.06883205234679,1.24726041622137,1.27852242204909,1.28734786749545,0.935654345444683,0.937290591977458,0.966292849533125,0.955911303494715,0.955646325859326,0.953387691880775,0.956104197327652,0.945592222308383,0.945812335492148,0.940903761297006,0.944760745068445,0.940661205878874,0.939601089683544,0.940232901673431,0.942351664403033,0.942003862141457,0.929379681858692,0.930799474973927,0.933127277893576,0.930855736331301,0.935469238401971,0.939433282597658,0.948369625478004,0.962436470431527,0.964991106245509,0.950639972870611],[0.945090892261342,0.94318510571079,0.942455284808612,0.95381342602066,0.958846072996658,0.950063966794672,0.935411110662776,0.964607320268245,0.969301510574084,0.967664622013522,0.982477980983212,0.992688784004822,1.00725716142026,1.02103912729383,1.02277548993842,1.04787986100433,1.06943188806283,1.24655223697441,1.28036443695814,1.28549630352362,0.935163882173461,0.938510939989383,0.966594532108471,0.95435816451516,0.956455387542162,0.953406485504618,0.956286709365665,0.942741671270007,0.944327835551462,0.943941736980369,0.945547116383593,0.939324108273731,0.939538668531989,0.937907161638857,0.942427495549024,0.939622332939424,0.928807378912267,0.93154951440803,0.931757590446614,0.931039532859687,0.938914671693074,0.940567590898046,0.949462506526824,0.967802991713605,0.962115586505614,0.951308755758304],[0.945053300612943,0.942641432037278,0.943216434057912,0.95111316453752,0.960862925447489,0.949086223345721,0.936090204270492,0.96726621901643,0.971192897976613,0.96698762965472,0.980085963612524,0.991207908040397,1.00764769446421,1.02143403695476,1.02430378098584,1.04928683819591,1.07273582477947,1.24197850725938,1.2784730586868,1.28468340390437,0.935220408883477,0.940491473387564,0.963256671635254,0.955361728849029,0.956826511118228,0.953540541771455,0.955829267241045,0.942785629178768,0.942720331572904,0.944007609248504,0.945303350978196,0.938036775522979,0.940210286793664,0.939533533029831,0.940593726483325,0.941219900755974,0.928463360063678,0.932346244420276,0.93265226852927,0.930720577777363,0.937445446361497,0.939160420312155,0.950339198078395,0.966125398082359,0.963656811293223,0.950970476815526],[0.945537715775504,0.940965605804588,0.94175379800259,0.952624270184752,0.958897040109578,0.950441009282231,0.936552118498231,0.96781115280953,0.972261075872717,0.968613633926567,0.981707088120539,0.989381336136914,1.00737306169357,1.02159055929918,1.02500648012661,1.04857250777837,1.07272636154354,1.24404768780442,1.27648078797511,1.28414799978453,0.935690158370768,0.941405368633035,0.963009157277527,0.954742734744632,0.956063487805906,0.953362730521511,0.955335135831236,0.942815355209858,0.942783519654896,0.941033233635456,0.94554798781618,0.936977332857435,0.940589714743513,0.941974273380077,0.942358875470378,0.941005361717849,0.92960012941242,0.932791966312811,0.933194477680159,0.930757859865786,0.935678010765108,0.938709161464682,0.949757599625401,0.964989998550185,0.965302502140023,0.95141216818619],[0.945963305096515,0.944000316507285,0.940722926697888,0.953523977324222,0.959624107352215,0.952283773084397,0.93464380173419,0.964280670064101,0.972570535485639,0.967650224197392,0.983485197463124,0.991448154481346,1.00584318720655,1.021686884251,1.02509238040347,1.04856696877716,1.07124779212295,1.24679160636578,1.27643649384061,1.2830877601262,0.935217686730383,0.938554366204447,0.963095830423487,0.954480790259581,0.957108832800879,0.954680961405869,0.956035231038525,0.944161123588576,0.942819031535487,0.941008694726027,0.946030061596,0.937975004230702,0.939445877459945,0.938863221768791,0.943161007487331,0.940047092832046,0.930421500006725,0.932322557724296,0.932692826453221,0.93032820146058,0.936539548999278,0.936043901242459,0.949388410051765,0.967544917560111,0.964336446060046,0.9512973611501],[0.94780141841368,0.942937578793713,0.942552553774631,0.953539696549946,0.960975740444765,0.950922287084295,0.934990514114956,0.963874378150608,0.97228565002908,0.965603973567467,0.982014052354785,0.990539968720319,1.00731258877315,1.02100314331089,1.02388822332192,1.04915216205152,1.07198101786314,1.24820499377536,1.27562664840838,1.28560402934556,0.935291127091572,0.93677830604826,0.96395079273053,0.951213605563843,0.958775222834868,0.9558188718485,0.954328041170102,0.943176941030054,0.943935264007841,0.942735127333105,0.94521628455748,0.940377561451321,0.938620897411778,0.938091786978764,0.942420280380867,0.941688004129653,0.930645557927257,0.930368892887012,0.934673201242579,0.931149008567799,0.937693736835,0.936274122788904,0.948486868151672,0.966233166603192,0.966739545030915,0.9480048459516],[0.94780798758715,0.941075563065921,0.941828303122149,0.95025751956142,0.962679955761371,0.950390829825006,0.93496507316926,0.965506425279693,0.970795438994036,0.967121564649998,0.982590264591259,0.991388191541677,1.00855350064644,1.02201649066499,1.02274263795309,1.05046748710988,1.07417870273991,1.2480537211102,1.27617900295927,1.28464648353916,0.935227600464578,0.939416726806023,0.963894696354923,0.952951973608033,0.958212863329496,0.953388902515051,0.955172838517226,0.94169787754795,0.943977682382161,0.94399663179769,0.945771680520954,0.938642055378328,0.939672415166022,0.940012404068229,0.943132709408431,0.94194687147875,0.932593587718202,0.930699598163045,0.935238286357995,0.931081126545543,0.937563168757875,0.939197302259631,0.950174869413034,0.967141940065181,0.965149336416355,0.949463694432371],[0.948431817783947,0.942363108987933,0.94218833949066,0.951285988601226,0.96091599692727,0.949700066988676,0.935889031116989,0.966074608279602,0.971823747577461,0.967535880414742,0.983891202883844,0.993090506959207,1.00972822732399,1.02341630564113,1.02413274910955,1.05043141364227,1.0754038539117,1.24625068132559,1.27221190083161,1.28409241624015,0.935482968430151,0.940106522446038,0.962755123200671,0.957008589840564,0.955641669812377,0.953140008066726,0.958656664981952,0.945661311764313,0.94320130270751,0.944397465719659,0.945075976924477,0.9388061543075,0.938184285454879,0.939824808610244,0.943731101786251,0.941891771901559,0.935005516849019,0.930654241739964,0.933698724067067,0.931665627779254,0.9382513156143,0.940309745771999,0.952333608009304,0.968650357077624,0.963113394640033,0.948183974463675],[0.947031853212535,0.944433031289518,0.944199446041167,0.953204865413438,0.960713338304575,0.948076498890608,0.93734060533113,0.966488598089448,0.971161114704611,0.967672447591698,0.983307532888932,0.994921674409114,1.00937011390779,1.02274044011679,1.02596231609723,1.05116943990935,1.07580724382623,1.24573534351205,1.2717539329511,1.28607454914639,0.935610570481414,0.940109150481758,0.96439238577596,0.955930635359984,0.955484508988471,0.954023927321018,0.95861024631612,0.94703369241818,0.943965636890108,0.942980041217964,0.944267141933272,0.938017050934233,0.937027376348368,0.94012816642993,0.943062393313478,0.94237286426575,0.933523972905475,0.932176635624371,0.931323286193033,0.932680126395379,0.940258147405681,0.939006323060619,0.953434414136283,0.96751014815306,0.962369773318627,0.947702532957672],[0.945965091393623,0.943253924831293,0.944979858171262,0.952511427375773,0.962127636160477,0.949877271410141,0.937173194291781,0.965522650624372,0.972006528344815,0.968349826166917,0.98347361387224,0.996394124805861,1.00959847678693,1.02371894811438,1.02648352858154,1.05230332834732,1.07669916845153,1.24688195919816,1.27695480942299,1.28690169616203,0.935267824229075,0.940586454891065,0.965105481790853,0.95474112630995,0.956791902264566,0.952396625828607,0.956929540189606,0.945339051075171,0.944754684382671,0.943889624518025,0.946106156614851,0.936240581727862,0.939704272212372,0.939940077955437,0.942860492179327,0.94165293014776,0.932685696046722,0.93288093844729,0.932240698512682,0.93377677244333,0.939675364304571,0.939898793478935,0.952307075747059,0.967509029368075,0.963658557189552,0.948611121413141],[0.947481944700336,0.940946538733724,0.945927187543551,0.952345309571585,0.962234780369095,0.953428855604735,0.936032312313205,0.965173567539558,0.975035354277194,0.9684714698484,0.984182542039502,0.99542747902619,1.00999396079849,1.02416763900271,1.02828848347752,1.05244923339119,1.07809198976443,1.24701747507503,1.27884728544618,1.28590456026892,0.935060524689591,0.940884915982815,0.964371320205834,0.95339015152995,0.957711979194606,0.95140587037991,0.956603971172431,0.945600480973531,0.943649244830813,0.945696234372876,0.947552157203211,0.93822664746757,0.93883816155039,0.938421043256919,0.941690936045553,0.942117586054317,0.9318127842399,0.932000513201339,0.932472237716447,0.934063675358197,0.939966993540571,0.942412011697447,0.952461750869202,0.969962238545005,0.964952679401511,0.948722072138124],[0.947503242672394,0.941660638744044,0.944028609591613,0.951888683557381,0.961351157719036,0.953637476037548,0.935629167023013,0.968239996584696,0.97531930755437,0.969940147228521,0.985750206417257,0.994541716566104,1.01115397279099,1.02461038652634,1.02926567729013,1.05251761506854,1.07723587982652,1.24752842213051,1.27788275976462,1.28427624010542,0.934905852444641,0.940887293140277,0.964169312115625,0.953882434398527,0.958471556611926,0.951994560465322,0.956963471377545,0.945289125722715,0.94516362268736,0.943907855813621,0.94822364279774,0.939749655080279,0.938496740140179,0.939121629491863,0.940128200747036,0.943369354260206,0.929539265607591,0.931913581296979,0.932378964425586,0.933119996581276,0.942611834310455,0.94268439446541,0.953653593029187,0.971551560455603,0.964664654652586,0.948710015351306],[0.946490404513568,0.94253982727572,0.941395598920052,0.951532059258149,0.960714526861777,0.953101541577313,0.936118833621944,0.96970610044386,0.975597523334631,0.971453995729997,0.986817442209097,0.995507396536649,1.01288337504975,1.02659433847484,1.02870502996513,1.0524917674066,1.07625023960088,1.24725335384349,1.2762758190085,1.28474500825069,0.934031778146902,0.939037165781468,0.96261993260723,0.956440628881114,0.95856591710001,0.952882065858309,0.957411058594356,0.943015056131324,0.946615683078768,0.943085405986473,0.947096388457181,0.940790885726615,0.940752853425404,0.94205583889825,0.942617412266637,0.941761632691421,0.930457286197479,0.932700888936742,0.935729023448071,0.931377958418708,0.943593574617983,0.939409875321778,0.953069845952774,0.970599707105546,0.963303999047628,0.950342435844902],[0.945534319574276,0.940453766115173,0.943573092867082,0.953522619826412,0.96107326828752,0.952735488177092,0.935917155648776,0.967351173274663,0.976092903583935,0.97028905730133,0.985081031049279,0.995928661729078,1.01381389169765,1.02519334900233,1.02800660943182,1.05452745861985,1.077718022707,1.25030799187053,1.27714137979654,1.28557364503347,0.934551247752232,0.938447472716329,0.963699270394893,0.955593670508539,0.960264132322427,0.954037867612376,0.957189422017657,0.941848410402559,0.946164842597086,0.943807036853165,0.945759011646806,0.9404643737322,0.939249922845419,0.9426816523043,0.94509512125895,0.941090541577594,0.931772468665816,0.934935042028327,0.935434069066421,0.930463038735128,0.942724381122953,0.938726318194657,0.956246494434822,0.968113631627449,0.964268985242255,0.95078864459164],[0.947154715760766,0.939087092297229,0.945815355014855,0.95393109052406,0.962162704929555,0.951734490457518,0.935470798147107,0.967114981568387,0.975033736420004,0.969470708052183,0.982831364373264,0.996720874408548,1.01546786076327,1.02625976016639,1.02674675307778,1.05617939175991,1.07784566988555,1.25259776238846,1.27703867650871,1.2848954227282,0.935302675565422,0.940793269614463,0.964252369739671,0.954725286858081,0.960108264108854,0.954827020497814,0.958646364888755,0.943666866735229,0.948434263577952,0.942502398277013,0.947143737682929,0.938134692321543,0.94074386646739,0.941624752448369,0.944422873367344,0.944142001426626,0.931175341998811,0.935006271531011,0.935915147137322,0.932021108757902,0.940001314683642,0.942060927601858,0.953927299854651,0.971647739896011,0.966847570377379,0.949686344528431],[0.948972309109926,0.941921623102292,0.944679361331126,0.953338763492645,0.96262551299865,0.952786684899654,0.936587455742117,0.967302104974547,0.974180513376125,0.970712954191692,0.981140079210141,0.998669261723311,1.01433279921526,1.02713133702829,1.02679393444491,1.05716633977126,1.07818958173601,1.24908378828499,1.27636997831766,1.2856382039603,0.934209738127934,0.942381665607158,0.962914847429282,0.956894404984785,0.95803908791214,0.955206128076156,0.959278483337231,0.943897703550344,0.946134351328895,0.944498009431711,0.947699348261235,0.939283100949984,0.941314336747249,0.94142932631407,0.943794182630686,0.944239880770309,0.931459178777283,0.935419592264853,0.935047445781926,0.932220166116953,0.939868978137718,0.943143590566052,0.954637316391698,0.971889838056912,0.966888025281953,0.948153846431255],[0.951442674159634,0.945452263793965,0.943972094669588,0.952554754546648,0.961692654534799,0.952824966336887,0.937167488937134,0.966757852701061,0.973551255594744,0.971047981725512,0.983063161237307,0.998425972076061,1.01326863835408,1.02601681306707,1.02853402601813,1.05851995777138,1.07914602861856,1.25072772921249,1.27649870937561,1.28731132710462,0.935617219038077,0.942161994418234,0.964849745282826,0.959697608276557,0.959483630716597,0.955524401774374,0.957324857232809,0.943071852648359,0.946547187203973,0.944947935104848,0.947884184047961,0.941611801370401,0.939799259067301,0.942067789259652,0.942634245715275,0.941973538094451,0.93142216792275,0.935665052548635,0.935977720475042,0.932273179692339,0.940815325051435,0.942817765406697,0.952986924787381,0.971729862944735,0.965921881748405,0.950084505519342],[0.94721786829573,0.944602653439016,0.944605395671231,0.954251948497495,0.96115182443418,0.9494650913472,0.93735702646064,0.966337711274951,0.974000497832636,0.970115909822977,0.985423440861343,0.997042331858705,1.01390382697573,1.03045023327784,1.03118782165711,1.0552836298501,1.07961446264622,1.24890345900193,1.27371875129462,1.28758751706305,0.936284502783743,0.939788104550303,0.963671309697423,0.959140292931874,0.959051517638514,0.954512370799491,0.957761179270114,0.94440977555855,0.949030326601798,0.941868734461629,0.947898832159483,0.94145357236504,0.939800696173328,0.942728029691265,0.943888078718513,0.940791812516245,0.9312037270882,0.936160972436723,0.936354500692239,0.93276199455797,0.939360364987866,0.944657851722643,0.949489090951965,0.972525762865021,0.966679778274441,0.949170618428398],[0.9468901069635,0.943184060259059,0.94460104663752,0.955468402773797,0.960570306584025,0.949818746338549,0.937595979052142,0.966429530903339,0.97588399194379,0.970394409627547,0.986385323153712,0.995481639483743,1.01558808874972,1.03104187109009,1.03155880893462,1.05448327980025,1.08298183962615,1.24893268334087,1.2740419990499,1.28707701717397,0.936131580900727,0.937096719420995,0.964137941683799,0.956045797001024,0.954254505178146,0.955221677094798,0.956555932313838,0.947062576579464,0.947744136027041,0.943425727012534,0.949561938702718,0.940509967562732,0.942287323951986,0.941427218072378,0.945154468223866,0.94226753024203,0.933130944690919,0.93408000134008,0.936891819514847,0.932139347013778,0.941539205427144,0.942395893233663,0.954362335694466,0.972757495963451,0.964965703212197,0.95032679276447],[0.948477894009964,0.943884594242817,0.94504628252104,0.955557694007073,0.961795676668854,0.952834822263223,0.937926350818942,0.967374075304818,0.977012373511461,0.971735892363961,0.987306788098394,0.998454312461277,1.01651693921702,1.03104756698532,1.03039017041176,1.05856084015388,1.08643145532304,1.25176601032429,1.27586444814335,1.28579482154281,0.935219132910913,0.938723488993228,0.965337438101866,0.953483264193496,0.954663452640782,0.9566243203295,0.955150390955992,0.949394821853986,0.945651300769715,0.944643061606019,0.949095968657213,0.939308317296294,0.946814802688584,0.943895831209397,0.94511474341314,0.941702641696443,0.933296985318922,0.933394546411883,0.937742667814775,0.934721166540406,0.941968770835363,0.944862924287492,0.954542647229088,0.974562359462073,0.965714334011166,0.951235830296282],[0.946768547738473,0.945563284606708,0.948889130121061,0.957608560852517,0.962470719509677,0.950966595004371,0.938230499610998,0.968479953981466,0.976625454897877,0.972066783313323,0.986153771004883,1.0015533040778,1.01787081960729,1.03237637418856,1.03168108906932,1.05805140379153,1.08360483088235,1.25224287895648,1.27584306183824,1.28496131593553,0.935036804132732,0.940247831163821,0.965452940629657,0.954593374211214,0.959588771073061,0.957054720297886,0.955881089839725,0.948380860758494,0.945440558008109,0.943782154332771,0.948659752721591,0.942224162980704,0.943757244050427,0.942032285194672,0.944349309052091,0.941979302865331,0.931523255178158,0.934323569143816,0.933140277703752,0.933837379335618,0.942992007891435,0.943844414979329,0.955233612463228,0.973405026090573,0.966373891522422,0.95139004967441],[0.949139492531622,0.941826148027033,0.946385095069598,0.953900153152906,0.961888956509035,0.953720466793661,0.938633437253797,0.96643259129443,0.974030147060524,0.97207281518042,0.984288398351696,0.999646641359539,1.01517601766665,1.03088210465947,1.03518971792082,1.05755677443884,1.08121019272448,1.25123779672111,1.27605046842188,1.28693624936153,0.935822388693359,0.940760547404835,0.965952387614476,0.955117458276416,0.958993720159224,0.957963550610334,0.955615923259221,0.946094118100003,0.945742044729974,0.947573938982249,0.948625068810041,0.939689451351898,0.9425470945807,0.940623772396928,0.942763715088548,0.940729762287408,0.93158934086625,0.933065812070151,0.934948945065097,0.933259353128598,0.944534305209393,0.943496374181655,0.954595621298079,0.969743427510039,0.964325007083145,0.952911138216193],[0.949674178661373,0.944863927169523,0.946717705439395,0.955299580293718,0.964569928449716,0.953369405906614,0.939254176768779,0.965523173561654,0.974333734990994,0.970734764435742,0.986115703424367,0.997436307089918,1.014392338825,1.02983077919773,1.03545126183014,1.06006591020706,1.08282366292633,1.25044404802357,1.27925263487865,1.28499726637519,0.934921321598698,0.939714404697316,0.964312723206323,0.959125798469755,0.958378942611809,0.959341521464258,0.956838718730471,0.945432251308302,0.94878842962676,0.946527809413745,0.949136067931302,0.940559917682683,0.941262835873503,0.943430211458663,0.947083343553542,0.944487290909128,0.932283597831482,0.935967445408929,0.936073058761304,0.934723116307952,0.94509024570535,0.944871906005198,0.95434744678067,0.970920621059687,0.966653993106005,0.952167059645639],[0.948648738959922,0.94192019603685,0.945452336508583,0.951981123008277,0.962404844297667,0.953190545373737,0.937962191663819,0.968854799221728,0.975435675092343,0.974670601428686,0.989980282936018,0.999562135975046,1.01962068693949,1.03003817071878,1.03345055173997,1.0626774827312,1.08610482171351,1.24835625868722,1.27493696958638,1.28367397241652,0.936303386251444,0.938560184697728,0.964958768322069,0.960772207841733,0.958049002138144,0.95606668155074,0.957636302181428,0.945058763759802,0.946828321044889,0.945107332036689,0.948328470160723,0.938217918884522,0.940375165245321,0.942520348248148,0.947131173365452,0.9439501802433,0.933999053648221,0.933078821079042,0.936943706266524,0.932881401448235,0.945816751568241,0.945439339224203,0.956390905221902,0.973866130586914,0.96807777460147,0.950098783594413],[0.949554697475583,0.943889087385574,0.944247598327338,0.95177954944605,0.961312062148411,0.952668771646654,0.937773522263787,0.968660878658543,0.976433786615749,0.973471207869828,0.987915024306521,0.998865622348958,1.02156300681039,1.03129619673919,1.03520809728751,1.06396727613898,1.08690104977751,1.24862206129215,1.27624707717079,1.28217150756091,0.935406494527805,0.93955721070098,0.967194974660423,0.957704608787284,0.960660857977209,0.954620747529999,0.957262433216722,0.945266686857813,0.947169556737588,0.944000464463649,0.949272699316082,0.938214062309147,0.944444206029663,0.944222261446986,0.945203840874626,0.944358224007688,0.935520707125073,0.936325594758094,0.936975680334413,0.936029569945056,0.943194067208626,0.943937298921928,0.953436616024255,0.974289543213252,0.96608334505286,0.948294729596163],[0.947727057227594,0.94285367515091,0.945274803500232,0.953658288245645,0.962138418334097,0.955013794225306,0.939054448218739,0.970121494563702,0.978383182540926,0.975406314693512,0.988954395485613,0.997391304784692,1.02039308189852,1.03526826042768,1.0360480463417,1.06229275467513,1.08653362325513,1.25493613223522,1.27404510760809,1.28363702775818,0.933972041182029,0.940558421254641,0.967451812237815,0.958305305101584,0.96215054804226,0.957630425039014,0.958852849824079,0.941979222171355,0.947606210720926,0.944393896162784,0.948616506951487,0.942870007289672,0.942682519009241,0.941824579938595,0.946204034524835,0.942933953208763,0.935182069466231,0.93360073218714,0.936963980928669,0.934895073911045,0.942089953424275,0.94391621635653,0.953590302229767,0.972756488897666,0.965682783899231,0.947420483716181],[0.949534725246952,0.944213953900407,0.944662356271584,0.951658178683981,0.965221191815558,0.955507655198966,0.939481176148453,0.968173693267267,0.977834115357459,0.974862523258936,0.989269655972177,1.0000806656834,1.02010345431075,1.0348292471851,1.0340443672472,1.06013514172187,1.08714181494221,1.25132924318065,1.27434125623471,1.28302557482007,0.935618967537739,0.940235623940979,0.964669024884644,0.956239309631441,0.96090461703328,0.957065392493487,0.956575104615113,0.944191050596558,0.946978475655487,0.943918473575147,0.950016613374065,0.941262697402743,0.942695323897926,0.944245274099233,0.945612105929194,0.944026222737095,0.931559322466642,0.937179848750678,0.938441329883797,0.938828564209821,0.944754909917373,0.943696987881861,0.955177903007361,0.974248952719823,0.965772587672364,0.949192698656295],[0.946945093943836,0.945184084983624,0.944230271044684,0.953651151453874,0.963898650552432,0.951959177569902,0.935757248400751,0.969011303175815,0.977342495309566,0.972414497951637,0.988780532232561,0.999933454454812,1.01947824785626,1.03669971530619,1.03636587555126,1.06368115388826,1.09188385085117,1.25199439546098,1.27620213807132,1.28357018782295,0.936946803342482,0.939088685783192,0.963235338957878,0.957085607938009,0.960372755834186,0.956354713118314,0.958290321765099,0.94903884064195,0.945462225937456,0.946785039821852,0.950463448147278,0.943793596142172,0.944383712523518,0.944923159393606,0.944728318210218,0.944262067434729,0.935180357456831,0.936148779916325,0.937552152556013,0.940290158892546,0.942038035131116,0.942974611393037,0.954184404287415,0.976642087295866,0.96549117854859,0.949116414682897],[0.94969980789284,0.945129850678647,0.945438451352991,0.954359919493829,0.964491897267837,0.95408514158466,0.937358968111082,0.968449897637833,0.977530578431031,0.971638400113387,0.990065322505757,1.00328772495755,1.02199826881157,1.03790788887843,1.0383432766812,1.06177423627526,1.09405399420153,1.25147345922592,1.27768232121416,1.28284000289686,0.935179055434963,0.940411031132968,0.966579385570566,0.954286437631542,0.958759898765414,0.956996305744694,0.960758503290959,0.948297604905261,0.946120515761266,0.944775672959372,0.948171307386828,0.940152062164146,0.943826187397447,0.94399690280432,0.945718111626629,0.94608886152683,0.934301771274957,0.934915342609221,0.937552098924722,0.934968063546224,0.943763216436383,0.9488989334807,0.957572104356873,0.974420155945302,0.965070949919384,0.949174249698979],[0.946703476173677,0.943571037353522,0.945868539520348,0.955227167145983,0.960466941698871,0.956136503318818,0.939742853071447,0.968561328665289,0.977340481241263,0.971178566772569,0.989316592797933,1.00078192164043,1.02083372889246,1.03722064355443,1.03828802073766,1.06558292635468,1.08932157458692,1.25461552629231,1.27642695229986,1.28282223909537,0.934624845962337,0.940450155154582,0.965858815983352,0.958564422083108,0.961765270967742,0.957760677941527,0.95994374904418,0.948197395384403,0.947581601456534,0.948352003188713,0.949553645575459,0.939415486918312,0.942555450666206,0.940163114495635,0.947119608836836,0.94545604636244,0.93014152393248,0.936161592501305,0.936231680025579,0.937103355977794,0.94851823466399,0.947259510797495,0.95853372468344,0.976631527525459,0.967068133043466,0.950328282239571],[0.947222829088484,0.945530821413271,0.946878593273966,0.955290019529473,0.960865543149907,0.952515288654117,0.940061938262709,0.970008050766226,0.977813927455126,0.97235983702594,0.9869109424866,1.00223560754544,1.02291020808197,1.03515854281827,1.04017634192352,1.06425130651522,1.09354529512778,1.25499043842498,1.27440403715718,1.28421037436923,0.935607980145678,0.941503401105814,0.96494892341287,0.956406695029579,0.959337260053478,0.957224645497568,0.958566078065066,0.944199718951511,0.949313981554353,0.946533268918041,0.945579230825284,0.941433997616835,0.943743954256137,0.942362535095854,0.944356243264798,0.943265249624782,0.93239558193561,0.933189287839809,0.937370813286557,0.933862386303962,0.943298007183355,0.945698827649269,0.957459573124754,0.97515752514201,0.962388045194199,0.949485559341326],[0.94670456288695,0.944058826673683,0.946494165202202,0.956291106453748,0.963943728769173,0.954509150630425,0.93925358507256,0.972701510714221,0.97772015444005,0.972902535114841,0.991447223353733,1.00181142168309,1.02042850975626,1.03379049153073,1.04005750221574,1.06682317832222,1.09136415459988,1.25189036996331,1.27543293724777,1.27969394673369,0.934084659487188,0.943523236670121,0.967528691686451,0.957763858330257,0.960205302492461,0.954376777565291,0.956935715256118,0.946292913564407,0.949170802861894,0.944197262759034,0.9455100576482,0.940984248159247,0.943579101316097,0.93938509996677,0.944606417635871,0.944122388365449,0.93077119357413,0.938971923528863,0.93660547399384,0.934419542371393,0.942989499703135,0.945101801353502,0.957435440640549,0.975338083259817,0.963951164530911,0.948739198844364],[0.948909200255949,0.942581997705715,0.944241092581729,0.953682171009275,0.963999046322092,0.955454835444138,0.939639136556599,0.972145841983234,0.978607776129948,0.974821896783764,0.992065020578591,1.00182223196065,1.02197398645599,1.03781292661801,1.04235687567938,1.06714915666846,1.09470374615536,1.25352605391653,1.27789920390786,1.28285398118337,0.935597207344467,0.940342134742635,0.967279514871602,0.956817256594842,0.956257700451602,0.957764009954464,0.955849517486983,0.950318386922966,0.947601424480424,0.947631897337215,0.951530351868064,0.942166817830863,0.942507809580441,0.945288313352145,0.945453818812749,0.944122323082263,0.938450102827621,0.937047311046968,0.937222619180255,0.935829231801335,0.942044395353352,0.94580393422458,0.958926131838301,0.976310507204002,0.963548708886586,0.948113263670695],[0.949187866474986,0.942605750319359,0.946641138388619,0.955731478138336,0.96506554227473,0.955088646184489,0.940088041580774,0.969923932666927,0.978806461229167,0.976058643504367,0.990697158925221,1.0020551160448,1.02223003122077,1.03623529962684,1.04155935906646,1.06961311632396,1.09139845824805,1.24976553465556,1.2744142936203,1.2795239816462,0.936067051062708,0.942828768925195,0.969997193864957,0.956161042245162,0.959181301970445,0.960617663928185,0.957261388076221,0.950580645915674,0.944997667906656,0.948937445259892,0.950744088429444,0.940980469545729,0.946404976846291,0.944446967198298,0.945807322001713,0.943309249498765,0.93733077593416,0.938445013786056,0.936532060381303,0.938741374322939,0.94367014609774,0.947982880285867,0.957153918828266,0.9734615008443,0.964592948639514,0.948039691750959],[0.949102963881188,0.942767105649258,0.947759791981784,0.956758056746108,0.966432209997452,0.954949850046991,0.940040734621953,0.967932673797272,0.980991314849893,0.973277626851529,0.993401653987356,1.00268686559616,1.02165684941422,1.04037478510476,1.04279004776314,1.07168360136438,1.09330835781411,1.25337101444067,1.27266644400153,1.28427974471326,0.936128517912345,0.943465074515289,0.968399187126176,0.956888374620244,0.961623341401449,0.958070061329039,0.962083186602751,0.952597569421969,0.946208236775597,0.947609239330597,0.946417259769102,0.940322626960045,0.94247910888028,0.945744251115909,0.945050304784674,0.947326579927992,0.935303929508966,0.93748076773793,0.939167375561556,0.935442520499712,0.944617089687442,0.946816910785499,0.957423177023901,0.97888392672166,0.965721014523391,0.95065421147507],[0.947967667786485,0.944065218588275,0.948143146660211,0.956966687040353,0.965948423687993,0.953633517229545,0.940146529097453,0.970449239993709,0.97841731947795,0.975824691001571,0.993853928636716,1.00435957847162,1.02240597410691,1.03903716949725,1.04219410158608,1.06960154712498,1.09617149789332,1.25472150222864,1.27402212148146,1.28330302106506,0.935515066815702,0.940517829210866,0.971266460404103,0.952088392863796,0.958712746254629,0.956206762706724,0.957135916815454,0.950342955373966,0.949745282959184,0.950999199659018,0.94818855401689,0.945206930232672,0.944726881335109,0.945417477559415,0.944386183366876,0.946496032045373,0.935325629860355,0.936800042544864,0.937302072935931,0.933962145117197,0.944282456032236,0.946735427939342,0.959048794148447,0.979661294482342,0.965032918580088,0.951242829458476],[0.946211453061391,0.945822554225868,0.948042371693396,0.954612474491199,0.964772266950289,0.955269351259819,0.939969082848559,0.969057060470194,0.979024146542701,0.977690077156403,0.993775297786323,1.00575688486893,1.0242677946729,1.03944894564902,1.04081064620355,1.06972961730223,1.09384938622572,1.25451658778384,1.27780450010536,1.28248880195084,0.936110637996395,0.938910960329823,0.964311430602053,0.959852736466493,0.959526186432709,0.954774099441435,0.958473537402,0.949522180092482,0.947260060904929,0.946221814369726,0.948618604914688,0.942660370287814,0.942365088088565,0.94458069729854,0.946757004650174,0.94752588256421,0.937107834389586,0.938636295755767,0.938872054789435,0.938459997527027,0.94819517607832,0.947575770187249,0.95869956239917,0.978175188812065,0.964231634220995,0.950808280921923],[0.948640048541609,0.943691968260179,0.947368327413254,0.957927260667537,0.963209154621075,0.955051389348815,0.9387392131817,0.968318226209139,0.980921534893068,0.976210370720569,0.989829379864831,1.00641035724458,1.02423370260255,1.04233532537467,1.04500052569365,1.07156669042619,1.09848411246528,1.25218867933515,1.27415494330209,1.28389172456343,0.936250621789118,0.94321373625783,0.964772606767556,0.9525321738711,0.964876536466447,0.95831078250092,0.961622757887578,0.945356286256746,0.94554513240054,0.948053279376758,0.949189119071437,0.94141182760736,0.945982648205478,0.945798149933388,0.948871447640882,0.949522757926748,0.935622690864348,0.937409424240694,0.939594656365876,0.937012628684826,0.946891760644556,0.946748865299525,0.958894834482052,0.97707587396238,0.963267064416267,0.950339018198987],[0.94921093976508,0.943536745963875,0.946081505454894,0.958246406823504,0.963209019138602,0.954741182777932,0.939053433829474,0.97003449404426,0.979934815352678,0.977574985252919,0.993006450565506,1.00671117821848,1.02551265065805,1.04385843674696,1.04789399598284,1.07074392373938,1.09914653687528,1.25081121561635,1.27714827682177,1.28412510908644,0.935889276557243,0.94098449036,0.966655544455814,0.95761762606737,0.961982405348099,0.955404822058962,0.959328898869241,0.949441282226875,0.94957648029819,0.947329281653166,0.948242304428166,0.941500727052032,0.943767535345807,0.943728952400738,0.945764794714963,0.947331492837403,0.93698467577106,0.93784783957237,0.939219128143481,0.937740937465681,0.944308576996247,0.949857140397897,0.963535728534075,0.981438435484145,0.964436278387666,0.950805613511235],[0.948690663236905,0.941317389543994,0.944545719328068,0.95672854149747,0.964336945428843,0.955656340285869,0.940334077008515,0.971320318511579,0.978360693037701,0.974434454519165,0.991222934218173,1.00791387588524,1.02588984611605,1.04161226400861,1.0443946776782,1.07028376665704,1.09808050908025,1.25394782388899,1.27861206907734,1.2837811033062,0.935609421514569,0.939970149537812,0.966107496023591,0.955229765482324,0.962781344056919,0.960435302476868,0.961293133528684,0.946047553245814,0.946961407470697,0.9499315924713,0.950078244841997,0.942847629740312,0.944817225849697,0.942302592111666,0.946519544846795,0.947111694519778,0.934418743753903,0.939430634506755,0.93918027130821,0.935699496567242,0.945751773291306,0.948506016632471,0.963223990546388,0.979065480470072,0.964970842105988,0.949696056478272],[0.947152856714256,0.94376346652481,0.947856647777374,0.957892086407406,0.965669682705269,0.953840805659944,0.941097967350399,0.972300075260633,0.979910719902914,0.974308757426469,0.993882441041995,1.00965647681268,1.02617842200669,1.04304168389175,1.04851357228862,1.07443851534712,1.09741769124954,1.25347206323204,1.27671194149457,1.28017105840303,0.937256582025998,0.943242515283809,0.967160224535312,0.95972279000639,0.962069714592764,0.954748607032109,0.955643119779237,0.948082376298528,0.950859090786896,0.944131008958588,0.95046792259215,0.943418352086317,0.946870885486059,0.948688448600318,0.94579443784505,0.946287695785878,0.931836109928607,0.938191187062922,0.938895085168756,0.938271988930175,0.94497695940063,0.948911581884345,0.962455431764785,0.97837123633014,0.967510791720033,0.952041990719903],[0.947866822845388,0.944053133524417,0.948658330545282,0.957597018137722,0.963870264775278,0.957113204093532,0.940370314778329,0.971012658977147,0.977674394774632,0.974908099820947,0.996570284012977,1.00475089644732,1.02778802267012,1.0441855199361,1.04684680254658,1.07404258112306,1.09747002852271,1.25258239077292,1.27636316573258,1.2867964837368,0.934216105838953,0.941779187769006,0.968492896631864,0.963642302033369,0.958382990647197,0.957082021555208,0.9600046514517,0.944167100135224,0.950648168483316,0.946072356671264,0.949509437034149,0.94078960132611,0.942576784957463,0.942042525096148,0.946802541213149,0.94625736935843,0.934104688661558,0.937994238749078,0.939554000961992,0.93802116565267,0.946104076140021,0.950007650897882,0.963153307018137,0.979975367467167,0.966239732349516,0.952954137132338],[0.949485973798196,0.944342873259571,0.947317842198539,0.95670059312536,0.965828670438726,0.957320273756247,0.940626654124823,0.970692223910747,0.977904673576201,0.977392779284925,0.993817851736752,1.00755020668678,1.02599216468195,1.04655047378149,1.04653457899323,1.07480532307631,1.10148313983784,1.25051357822393,1.2780185964902,1.28367998705973,0.937366220768705,0.938759271133264,0.966330912907463,0.957690274231615,0.957440103552256,0.958088051121213,0.962606761641614,0.947246549697542,0.948648465618913,0.947831658800583,0.950803543210403,0.942510472729857,0.946010174841307,0.947012340055029,0.947028353031725,0.946564691759333,0.936305616895182,0.936656432729125,0.941663997853583,0.939049463749916,0.942578802249592,0.950492338131637,0.963826848753748,0.98078812046186,0.964453298416836,0.953610413826672],[0.949437103523061,0.943375899813316,0.945366716273349,0.957513637201862,0.965481689010476,0.95632366656991,0.941980762670556,0.972542121418561,0.98103839850446,0.975107824507616,0.992357628538981,1.00320201296337,1.02549161395435,1.04423687774875,1.0501843435129,1.07445783595647,1.10240462499206,1.25916517021807,1.27701131833343,1.28084250930321,0.936651257395885,0.939908090680552,0.968433225803117,0.95580209972991,0.957894983102877,0.962250849783113,0.961139606432722,0.946732045657075,0.94962543439948,0.950283488629877,0.950161429657002,0.944892803580455,0.944988049754271,0.946586197904012,0.945443054828521,0.946414510451454,0.93534753593246,0.937194441623795,0.941517228975942,0.93922606327901,0.946381718292906,0.951288310865963,0.964066808314725,0.98228534786256,0.962568734448515,0.951538337413382],[0.949934623718943,0.941824180046855,0.947416974024508,0.957066448388322,0.967310128464269,0.955381347747304,0.942113651742515,0.972247617493507,0.982769528903445,0.976549739218399,0.995240078346843,1.00499650432533,1.02614134192312,1.04671141528808,1.04864655914926,1.07803194327498,1.10142853974659,1.25746734937903,1.27548400734308,1.283489954661,0.93550959452049,0.939775866067231,0.966217082859054,0.959646454823161,0.964086703013662,0.955031868276221,0.96127324776728,0.946212166983124,0.949408206292225,0.947347402671132,0.952445825826802,0.942787718241078,0.944079298576396,0.945553991099266,0.948456659443331,0.94721941367412,0.932348025761004,0.938758357446267,0.939873603454591,0.939163782698842,0.946771564511397,0.948943763623517,0.96450157685154,0.981042758553851,0.966653302127582,0.949506579596044],[0.948143719026937,0.946053346075476,0.947053752591003,0.957697867098023,0.965614178229658,0.956166186114824,0.937712938621299,0.973478129845911,0.983350141600379,0.978893649290812,0.99382406770455,1.00808036557506,1.02813615912051,1.04670465795303,1.04896691342286,1.07523783784734,1.10288340979108,1.24995514190238,1.27524919261623,1.2814859209468,0.936869300616817,0.940533580774055,0.968485931418871,0.956786374853282,0.959622467703663,0.95547005102367,0.963069414404121,0.946489586187454,0.948416851954156,0.945529080152168,0.951215281607803,0.944202431012282,0.941623798390286,0.942167158162488,0.948401299343993,0.944809388323341,0.936308312298169,0.938714484246777,0.941039529118258,0.941166578393263,0.946506169974721,0.948723605202643,0.965098840962243,0.982778164116195,0.966707806891193,0.94948687651946],[0.947684462426887,0.947904512653617,0.946630495390789,0.957310439981085,0.964551848097422,0.957368731924805,0.940901941481709,0.972028092403831,0.981688610456107,0.977752123986188,0.995013899981845,1.00824309379702,1.03044244632384,1.04960378001236,1.04735427365457,1.07787384516016,1.10369523112092,1.25344534362213,1.2733108021628,1.27811527060445,0.937293336038038,0.941019869209183,0.964753593826965,0.956693281729491,0.960269008690778,0.958530297017323,0.958511914224998,0.943791020290188,0.949406583997462,0.950551740283062,0.948651193848646,0.943041323322015,0.944859836025468,0.948841029782247,0.946552417049696,0.948196311079675,0.93871629974374,0.940446964651128,0.939549134776132,0.939919924847754,0.949417137263109,0.951499939669317,0.963395577250143,0.983970640483758,0.968336449191562,0.952236052110884],[0.947345373162141,0.944919862921543,0.948038272910612,0.956912042562265,0.967499137238674,0.956459773480706,0.941918874710764,0.970612103061198,0.980644957919195,0.980408340765196,0.998224614738135,1.00929348357749,1.02798188410179,1.04580499379561,1.04801085680409,1.08042197616136,1.1018019100859,1.25422840053102,1.27617084289755,1.28108993701393,0.934160099102801,0.942099547478002,0.965998080011645,0.95827160990694,0.961819244937177,0.956898385705762,0.962218045557376,0.94950019654162,0.949901931773008,0.947794512754493,0.951574846825285,0.944095778812382,0.943899263848192,0.946612608438856,0.948400025867571,0.949362959282753,0.938604856011579,0.937979565758785,0.940327852531516,0.940273638772096,0.948735644419752,0.952407037999002,0.965204431141477,0.984701248555476,0.967506738710302,0.951908893522007],[0.947812773753946,0.946803642336836,0.948335310877694,0.955213795731534,0.969197657019117,0.955875532444011,0.941209095916797,0.972057055380708,0.97955246421778,0.978238908195921,0.997846301580306,1.01083345327613,1.02930336717523,1.04899588768932,1.04884324642464,1.07649299705557,1.10668667994302,1.2538902591419,1.27636238005424,1.28400085124738,0.933302459986589,0.941166017288892,0.970027703241141,0.961080348458599,0.961247264657382,0.957431854365732,0.961014943724888,0.948332074506249,0.949945534450967,0.948265155870991,0.946375537201458,0.942159197597118,0.943650814667224,0.948049512678529,0.946391706872954,0.947126917292187,0.935142091784797,0.939157879293664,0.942286599670341,0.941971253216838,0.946592923218661,0.948206511595242,0.965640399552057,0.983964756799399,0.968464289393819,0.951108017492184],[0.946746639959557,0.946473556320315,0.944728708076171,0.957445813759437,0.962104607915444,0.956397078379104,0.941099996029533,0.97191108566819,0.98416784187099,0.980930676810731,0.996263575147133,1.01045003346556,1.0360261943017,1.05054463786042,1.05001243988171,1.08155966297524,1.103722923479,1.24989517585507,1.2717183604463,1.28208095076149,0.936630696009013,0.941394390929136,0.96978995780292,0.956801214280358,0.961703024478405,0.957937015803549,0.960863175848707,0.948092966257142,0.946850674479386,0.946091780494681,0.948608601665561,0.945032804027621,0.943315410061672,0.945975847592169,0.948998421653429,0.949394094980233,0.935335465396204,0.939137419468254,0.940915075472912,0.939778631888123,0.948824567818726,0.951143882215439,0.965841008363099,0.98429713690549,0.967302269051403,0.953531345269712],[0.949917044296484,0.9472578399082,0.94618353580053,0.95783216966539,0.963685236582809,0.954961253587795,0.942075517467527,0.972818683452036,0.982899918583777,0.980363300443161,0.997888880487063,1.01252002632294,1.03548898624869,1.05109399126988,1.05304356222254,1.08157751693432,1.10689007677483,1.25462563025742,1.27282160699729,1.27949838827897,0.936132819376342,0.942294690745105,0.964838412632646,0.957446286251381,0.964526899951625,0.956909075428233,0.961633604444715,0.951209469825037,0.949425972682138,0.948366489595256,0.951399353427087,0.945718484412689,0.941594083876971,0.946522844789939,0.949272595412157,0.946035952233028,0.935815117942735,0.9407399337907,0.937043648831199,0.938280809821218,0.948660690897592,0.954085772391886,0.970101772517572,0.987445808654254,0.966104821674477,0.953360464919946],[0.947169607187709,0.94699952798362,0.945993829150557,0.957905978697105,0.965187728363726,0.957770593533782,0.939145722915794,0.972957637972751,0.984551255291499,0.979564223968305,0.9998248069991,1.01204784930715,1.03205376759989,1.04803916094319,1.05656910669987,1.08144355583572,1.10671363492404,1.25470316346382,1.27148001167784,1.28368302579733,0.935395585771659,0.94512710106942,0.966968534733834,0.955849350452245,0.961812727168833,0.957601170502174,0.962383833143384,0.947702949935767,0.948613957372498,0.950181676840747,0.951282504564743,0.945382966938219,0.945781763199099,0.944467327685548,0.948029478958289,0.94668851604907,0.936583285092517,0.940610916324317,0.940328009474384,0.940048500032353,0.949492260090741,0.954513239673551,0.968918649477893,0.986754899477731,0.967961601186649,0.952534494775981],[0.947429085789946,0.946773364663099,0.9480221257815,0.957196649619703,0.964858023237535,0.957908937273744,0.939552365493315,0.972491465218375,0.984340511317102,0.979692140349406,0.999672851833211,1.01185909675565,1.03262818128031,1.05148728067448,1.05641219534596,1.08396872630927,1.10980767216298,1.25389508849643,1.27543009893586,1.28127768898455,0.936990460307166,0.941874999805493,0.968288262859366,0.958569425610398,0.960162871137412,0.959519324435804,0.961522230853102,0.948248810691531,0.950282800315313,0.948261368497057,0.951864300755877,0.945095374844474,0.942562754486893,0.944656619155747,0.951497955335294,0.952102830722118,0.936025512741103,0.941151479822465,0.94408079182186,0.941525828716996,0.949572517125633,0.953548493920209,0.965297678712451,0.9868680934495,0.964972751384871,0.953246255853038],[0.950649880210274,0.947348406040339,0.949290231399692,0.958179230609351,0.96665804051662,0.957800574200568,0.942676446849446,0.970052578719277,0.982622501643002,0.977091358430933,0.995891458009533,1.01353693371884,1.03732218224564,1.05323897743629,1.05434908766854,1.08578974166661,1.1133360806574,1.25539582627088,1.27417094095341,1.28378251500526,0.937208801331179,0.940322466377335,0.965728759327886,0.960353146647611,0.961771284046475,0.960271555057309,0.961348164086858,0.947753744163527,0.947967478701329,0.948625092448106,0.948390670818678,0.943959957240266,0.942953841147393,0.945616683824009,0.948956747321024,0.950277341131434,0.936899364545947,0.939695374440822,0.942207772028078,0.941734791608446,0.947923798963508,0.952693997200115,0.964705724275135,0.986464696886434,0.966415512747188,0.951233100320212],[0.951947152248225,0.948205802450771,0.948089788386037,0.958802469703142,0.965451045460343,0.958187103880389,0.943658568656513,0.970459891894917,0.984222364036922,0.97884669647971,0.999588588162262,1.01399418444334,1.03650340367916,1.05310657863093,1.05317769884699,1.08628435041044,1.11086553366574,1.25579368533355,1.27396045663792,1.28307180176812,0.936725681390634,0.940817454671159,0.968303472954231,0.958817775565027,0.963120506704784,0.959623620492802,0.962975089782255,0.951750899681015,0.949332923133499,0.94915608389963,0.954159929385552,0.943583290459472,0.946612725308265,0.941297082517823,0.954032930138632,0.94427631982999,0.936329319718451,0.938988134570195,0.94322574634233,0.937687890409185,0.95233594587273,0.954258075242694,0.968398427771697,0.991331446385321,0.967465232242299,0.951450397321267],[0.949771872125997,0.94522823709543,0.94886956557555,0.957228361073645,0.969623284281274,0.954401794883437,0.939306558016311,0.972267026221106,0.981697439700789,0.981270749617648,0.998254243180953,1.01032142989219,1.03619604737142,1.0513460264844,1.06120005087272,1.08565820405647,1.11404104345137,1.25733018065494,1.27801398060223,1.28267362439947,0.936970657334501,0.941742515154488,0.968797126730582,0.957449430539878,0.961425204645157,0.960616228420994,0.964628700943432,0.951512633599539,0.950247272682999,0.947808864825278,0.954178146018265,0.947431529433601,0.946356038753811,0.947621854191924,0.9499299152497,0.947094681409251,0.93629291628264,0.941014943427306,0.942281736940389,0.940445035515004,0.950874894821282,0.95228952712327,0.969165935140718,0.989500309182298,0.966311602711086,0.951534056121117],[0.950072132329678,0.944485196349783,0.948713249715453,0.957409327056648,0.968983888897292,0.957028568597126,0.940863137085609,0.973948421984443,0.985471150872512,0.978770610827454,1.00187630629765,1.01147668189962,1.03479324445037,1.05357183950837,1.05957636559652,1.08638280982884,1.11435941714009,1.25722328922567,1.27531831016087,1.27974578393805,0.936796039634719,0.942889320214617,0.968384254970571,0.9567874669807,0.961762884451236,0.958552908970972,0.964291489458205,0.948945560660224,0.949242413787478,0.948976937685398,0.954157588725787,0.943354442106726,0.94780939262665,0.948144911232797,0.947567502264153,0.951114555881862,0.935571493316376,0.943387063304512,0.945859536777003,0.943413022960682,0.952046844497015,0.955047518626898,0.967836304223519,0.986096872862566,0.970048569045672,0.951491082080871],[0.949614132326471,0.945733284580876,0.947686811879817,0.956302699911451,0.965746995040187,0.956487435502681,0.941058344059248,0.975448210772144,0.983047148691231,0.979884215468497,1.00169637597114,1.01181821674442,1.03736383140502,1.05618570633914,1.05787545811454,1.08904725296047,1.11310828595368,1.26004529230143,1.2732921363298,1.28309302920115,0.937878813562742,0.942853496851637,0.966527462462909,0.959476058796951,0.961655085768406,0.957906078523919,0.961308255370076,0.948861679901472,0.950009398734227,0.950688321908104,0.952413426011229,0.943986640927981,0.947493729057446,0.948371499827998,0.949227664440933,0.948918986875546,0.935954706404365,0.941959854706155,0.942997976195793,0.941869454422173,0.95458193506928,0.952871589202688,0.967875448640259,0.989699284943239,0.967015020485215,0.951906375551219],[0.950511495277453,0.946529529816432,0.947925264550335,0.957485268736428,0.965434271193761,0.957194461006704,0.942889431932499,0.973836960525461,0.983806784367583,0.980507400464407,1.0010531570729,1.01464996000927,1.03989400288679,1.05556773367387,1.05796873031326,1.08909685568095,1.11369618763108,1.25808512925786,1.27450545512186,1.28392401551092,0.936897077976316,0.942819108734347,0.969062995877157,0.961844631464414,0.962992190516963,0.956647579570108,0.961210481071884,0.947691763378538,0.951038048008448,0.951203423340962,0.951743208468816,0.948124600373781,0.949316659531528,0.945175903212971,0.947879525657039,0.945038935322622,0.941202354628913,0.939104007429037,0.944647099680106,0.944178625629256,0.955455271315715,0.954608694466037,0.972092686948564,0.992356549522267,0.969036063053477,0.951315598792263],[0.951337414670218,0.947820996565218,0.950037829811426,0.958934849426519,0.966967996665151,0.957899910671865,0.941712679886209,0.975338229952697,0.984447462928713,0.981073694755974,1.00081218328042,1.01367197515002,1.03847106572269,1.05820175144003,1.05986648698994,1.0888582804477,1.11712976523658,1.25604248229173,1.27441371734704,1.28457376386136,0.935941670397455,0.943889711154314,0.971429443659946,0.959955062766462,0.961982776367908,0.956684320629844,0.962090636276938,0.949623256954509,0.950304184615827,0.952162800145088,0.952099873251862,0.94731955432381,0.947229332446465,0.947580820037057,0.948589828585066,0.949725624896555,0.939377739057155,0.939049096843457,0.941465396703576,0.940988788098144,0.951094670816993,0.953209130322643,0.970797566157815,0.990803616911461,0.968541283213852,0.951986095944085],[0.95199339103649,0.947474826254364,0.949526705395901,0.958617528526266,0.966788510835435,0.958973198851885,0.941475592492688,0.974722372080746,0.984396531656288,0.981781306815197,1.00072465278479,1.01445680076884,1.03754882621038,1.05748922579002,1.06256394857854,1.0900390592666,1.11720856519876,1.25547260500224,1.27680290819791,1.28415310020538,0.935618296799807,0.943285404326634,0.967644704143887,0.957510165983928,0.959472373877181,0.958545599022444,0.961423594401898,0.950910410298276,0.951547743932867,0.952594606821593,0.955005473087136,0.94555508226241,0.946201924373125,0.948485447633156,0.952186965620099,0.949231277297868,0.938479391026486,0.941050910277508,0.940213815292166,0.943627549535042,0.95163320642082,0.955278482856528,0.967235599566489,0.989915504593792,0.965809133816274,0.951529646117847],[0.951157967858479,0.94728336911333,0.9495222236068,0.955561110309738,0.967790379496783,0.956904597958251,0.942741132509819,0.97402839040661,0.985871987639084,0.977996369223581,1.0011594663618,1.01362087230626,1.03784290137331,1.0613296100665,1.06355870374379,1.09222861649543,1.11823209091085,1.25637654368163,1.27628795462945,1.28180891105125,0.937156299867385,0.940825546119412,0.964457887896003,0.957094378638484,0.961136038279835,0.960341089053074,0.961337875952836,0.950843375502111,0.952585761408614,0.949285906101489,0.953452303562504,0.94502135151238,0.94757958784561,0.948243310892661,0.949826091212917,0.951231091235873,0.93998273420367,0.938737527343408,0.940638260765499,0.943746038928297,0.950046786052493,0.954105222094651,0.96900377659494,0.989767978058175,0.965188544716982,0.951839415458939],[0.951078686756643,0.947311635927395,0.949880102610512,0.955734414691946,0.968542313727312,0.956886522555697,0.943064156088291,0.975098014499589,0.985951303468081,0.979457015663903,1.00020350121746,1.01689100739404,1.03889921166607,1.06167955953239,1.06258198563563,1.09253848455045,1.11658723048999,1.25627016240442,1.27321688298417,1.27893172592518,0.936593429436469,0.939307038962333,0.966129511286646,0.959229835556955,0.961882651790914,0.958913305904265,0.961628148426947,0.950837489501058,0.949916839407865,0.948683969970075,0.952133172094765,0.946047924093458,0.94567408827838,0.948310807832742,0.951839021678176,0.950072411613955,0.941046063486956,0.940599571028725,0.940916062477525,0.94312362283424,0.951788544589472,0.955883902560066,0.971162504819696,0.988899654268206,0.961543775120846,0.954671609513199],[0.949934762485407,0.945476866495654,0.947987684714917,0.959811291047574,0.966205271078053,0.956540800654561,0.943615639208176,0.976413162305508,0.986882786032441,0.97997594046043,1.00381288124289,1.01662387984367,1.04031414451202,1.06000419537781,1.06336998567207,1.09237961091204,1.11647138267989,1.25683402895305,1.27587393901445,1.28040281115702,0.936657220907554,0.941895507901625,0.967024875328422,0.959831848422523,0.960809571047013,0.959113182712526,0.961577146120882,0.951178920075997,0.949934695479278,0.949478336820329,0.952415334829826,0.947990543267604,0.946179704915198,0.948649041086416,0.951891074568921,0.949682665001024,0.940723129140499,0.940584823024861,0.942341276438315,0.943018094602465,0.952737023802733,0.956698864798539,0.972080879803107,0.990619227326232,0.963429901076203,0.954115463869642],[0.950480415825718,0.946430483519946,0.950727699009857,0.960197829742477,0.966101146144827,0.959680005269094,0.944051937578162,0.975704987950813,0.988852501221469,0.981496064099936,1.00344102277554,1.01869748602865,1.0404438213587,1.06134950137398,1.0649720105298,1.09472679431512,1.11790770504446,1.25839654643244,1.27273270179947,1.28162529185074,0.936668506431596,0.943342016270114,0.96813472666893,0.959720949484752,0.961878173830698,0.959390509572888,0.961833670069185,0.948669848870493,0.950165416660855,0.949603619231866,0.95108091173111,0.949685646245167,0.94756881679628,0.951326264457036,0.951039600843176,0.950103599303148,0.93955936363793,0.942182183557149,0.942521268923822,0.942644860646333,0.952181910578376,0.958025581846009,0.972546595689671,0.991265609999212,0.966832107374128,0.951435089210424],[0.948737632216167,0.946453811796155,0.950748805839155,0.960029256671226,0.969037457181339,0.957067077796518,0.942381168542959,0.975047667433678,0.989052443965655,0.981673582906744,1.00863431339698,1.01967827001328,1.0425812849682,1.06141812515639,1.0672543737482,1.09502953142859,1.11968107647251,1.26057093156958,1.27578747642964,1.28306114849496,0.937473358128511,0.942941973591621,0.968783799500188,0.960052454959183,0.959220683930127,0.959655855411797,0.96124496195499,0.949032127428202,0.95105695814184,0.950064803463406,0.950228769807662,0.948513935444904,0.947580963482537,0.951129237945867,0.949931262932977,0.951479736712817,0.939605865815887,0.943017304182718,0.944112690266433,0.942967817064972,0.951567150265761,0.957474712753182,0.971248376281174,0.994322246499463,0.968410094916578,0.951227169625526],[0.948814261726038,0.94585422234574,0.950304018931116,0.96042149603931,0.968005866313307,0.958565722528061,0.944113773151379,0.976590525616394,0.987045902487524,0.979217683143973,1.00638891869346,1.01838972363918,1.04165258993601,1.06145400421159,1.06878076788643,1.09357120384148,1.12246700272465,1.25940986684523,1.27522925170982,1.28278617755835,0.937416082278993,0.94306557986826,0.968209203223363,0.959433554260183,0.960414316341066,0.959046520267968,0.963511822334847,0.952448743056402,0.951200369366042,0.948593034217078,0.950674417165558,0.946092169985656,0.947950366046289,0.949723332949443,0.950181027301292,0.950642279843793,0.940773144740985,0.944260568506872,0.945434115110284,0.939968366940688,0.953295642305935,0.95735999502895,0.972195381042655,0.995514180835555,0.970588753922738,0.952249554788119],[0.953324849795504,0.946019736965766,0.949396776794934,0.957700076688944,0.965837405270755,0.958272776709006,0.942625247960654,0.974707000500253,0.985768570261285,0.980479725826372,1.00379608459749,1.01591259520801,1.04181690988696,1.06079360337724,1.06969509023983,1.09651638609239,1.12348211191857,1.25847201145235,1.27385896492939,1.28325419076209,0.93787546314187,0.942564149856567,0.966147955916554,0.957839223639476,0.965232516266853,0.959864473724365,0.963715539817444,0.951763575926359,0.94938188660584,0.950410030191712,0.95105378806482,0.946418167670544,0.946813286143013,0.949729567113735,0.950123003065374,0.95108365929736,0.939504690203036,0.942901390332482,0.943160359959707,0.939636056654059,0.955067650826008,0.957822295553579,0.97231697711777,0.995479499486964,0.967194542635226,0.955571468327819],[0.950608843185713,0.945849850687132,0.949965539388752,0.959077108761673,0.966985094502259,0.958669910069253,0.942686520638783,0.975425871164442,0.987462999420119,0.981786573468668,1.00387675047794,1.0189613757201,1.04358430088448,1.06159263927376,1.06826915425133,1.10079323781633,1.12298906002197,1.25775694952668,1.27411045519927,1.28207583519018,0.938732663574159,0.942392978990913,0.96689019951532,0.958630152203855,0.965351023240458,0.959745790530793,0.962923195967151,0.949234657185202,0.951510178275662,0.951975934611665,0.952584977847233,0.94698236241223,0.945408464276887,0.948517761681025,0.95154122647638,0.951415015612838,0.939494647841817,0.942914028347792,0.941534533678928,0.943578714780986,0.95331808596839,0.957041423554187,0.971911094263485,0.996751672542567,0.96582793539233,0.954905822424856],[0.951228610108566,0.945177373612147,0.949215820836368,0.958671543228361,0.966714842971346,0.957153155058123,0.944407423227003,0.975529631188824,0.987813754346702,0.981917590816834,1.00477289055986,1.02255078507083,1.04448386318742,1.06298338913668,1.06661890431875,1.10074033272519,1.12501214417184,1.25666508781603,1.2747207260933,1.28191382783749,0.939490395860789,0.941799998445182,0.967533736887327,0.961152474142333,0.962865288815233,0.959365305306943,0.96417673660316,0.949018738703493,0.952194560103399,0.952740158312876,0.953394429533383,0.94817247216589,0.946409768429169,0.947032930042699,0.95212239722396,0.95084719534003,0.940879799338534,0.944261029730834,0.943510598436294,0.944730243005532,0.952607632163912,0.95865190361951,0.973066900515275,0.997572755501078,0.96883127874878,0.952102683507702],[0.951844558511217,0.94519482117931,0.950608102221406,0.960283267888176,0.966250374928576,0.958687599745694,0.944692451294059,0.977800868061086,0.98837358943927,0.980979002358239,1.00623200849797,1.02088496992175,1.0446953845266,1.06470956819639,1.06973956607371,1.09763138934031,1.12647703528936,1.2583340355625,1.27553684020453,1.28418547519945,0.939588727411052,0.941520193154336,0.968601583602623,0.960032816588303,0.961216808888632,0.963684823973386,0.964659296397979,0.950260389165531,0.952621325485126,0.952181702740504,0.954083271458707,0.950066673464964,0.946940615236572,0.946759288158488,0.950687252685928,0.950096311293491,0.940071217492974,0.945577088711456,0.943639708885758,0.943718847798786,0.954493799947514,0.961230613234649,0.974310902623379,0.997329246225274,0.96907233835567,0.953153399963974],[0.947653730633934,0.94731171175125,0.947996428673587,0.958062006001456,0.967715302572419,0.960352845438541,0.945239500237463,0.977541046272091,0.989493758295917,0.982788454120913,1.00651500402269,1.01979711891212,1.04547265625005,1.06661639887987,1.07067227331936,1.09759659375252,1.12651178750366,1.26075323051032,1.27541631255362,1.28291700246786,0.938116056563523,0.942549681850931,0.968154804849084,0.958894972393548,0.962181554547965,0.962298114452056,0.961552431791671,0.950209643509256,0.953949541852428,0.95101034883621,0.955337724828963,0.947716084463904,0.945528286162165,0.947170555880486,0.952152445364838,0.951226996007861,0.938494649490911,0.945725624576481,0.942355287260665,0.945541360540552,0.955910783969027,0.9608965841357,0.974885266442781,0.99785349907586,0.966965817856254,0.952506530125884],[0.949042148090894,0.947240652109878,0.948485712394774,0.9610123094221,0.967672091713246,0.960293980772552,0.944334742079011,0.976437108574147,0.991272621286254,0.984189959907026,1.00485931337012,1.02258275155534,1.04802653881735,1.06719161897015,1.07120790459497,1.09891358145344,1.12801687576554,1.26047521947048,1.27298559735157,1.28218143872379,0.938620213692796,0.943020731405792,0.96684940107058,0.959784722715304,0.96389918987304,0.959924541774701,0.960899248033293,0.95226502575619,0.951281700171282,0.952939486411672,0.954964513896463,0.946448365548049,0.947292038673215,0.948370701290702,0.951731210605681,0.951700191428493,0.939582736422982,0.943875144527289,0.942988411894555,0.946917974948883,0.956882387202898,0.960484506677376,0.974776354328763,0.999913136365726,0.967632269780194,0.952404421313812],[0.951301746196306,0.947135860344129,0.948290903446957,0.962716791026893,0.968316909707962,0.959726367916156,0.943495370545885,0.975505295043992,0.991030890302698,0.98540288435945,1.00697043552489,1.02151547531112,1.05046425021199,1.06842684658862,1.07229354952425,1.09940238654744,1.12907038294479,1.25958358135186,1.27143282701818,1.28270538380503,0.937989934307173,0.943681200758154,0.968213790375595,0.961287827440256,0.963254357456219,0.961818463511491,0.962753383104863,0.953836609377348,0.951290054616133,0.953211824767694,0.955418505942742,0.946760780757484,0.950178193210387,0.949517127748883,0.949772669846542,0.949910577855614,0.941063162161993,0.944841997123795,0.94413882001533,0.946460298538208,0.954382615860178,0.960068299247925,0.97447894534419,1.00064437432511,0.967663306084564,0.952114946399975],[0.950726068769242,0.948076413632185,0.948967919517065,0.960358928869495,0.96833377978037,0.958970148711754,0.943823884498323,0.975843347409404,0.988701064806225,0.986260441449748,1.01017951436511,1.02072862599844,1.05171453734867,1.06785715827654,1.07185960459646,1.10153847702162,1.1307296665807,1.26141481896308,1.27266244435494,1.28172605781633,0.935967684262975,0.942403643667675,0.967968567475206,0.962118816857866,0.961359616746386,0.960448348410345,0.962555566608748,0.95190246509897,0.954212066877246,0.951485751205526,0.95676403418336,0.945616106701309,0.950113092259762,0.949824679683168,0.950325275806457,0.951260424490974,0.940316851023631,0.946037923070268,0.945365938957565,0.946572453453929,0.952039428266158,0.959539076392248,0.974546878904352,0.999060403220444,0.965029055019822,0.952762922864861],[0.949049464218941,0.949140076449042,0.950648992665598,0.959392303035138,0.967000257252975,0.959989098898452,0.944799527031628,0.977541032803246,0.988374947416226,0.985077979544357,1.00887915062818,1.0252304243978,1.05171818209321,1.06731478215028,1.0724655231239,1.1042677490359,1.13148813457931,1.26281144863002,1.2733889313851,1.28321675375953,0.936331897462455,0.939517216270947,0.969332534341313,0.960143257559405,0.960179070683292,0.959735266327426,0.963828901131852,0.95159406673889,0.955626353778096,0.950418045799317,0.955911561708881,0.947541295041916,0.950132967105452,0.948915618233967,0.950718709425518,0.951921918791079,0.941123947086743,0.945038737407053,0.944692803944452,0.947703804528518,0.955943599058728,0.958334034540443,0.979816061215702,0.999036548601177,0.96809657913597,0.950658248380379],[0.949584204105411,0.947855253292661,0.950020173980444,0.959388477634532,0.966998675248772,0.962370984598439,0.946322411595646,0.975919690572333,0.990099192322027,0.984185024451161,1.00859642908591,1.02626819978867,1.05010903486496,1.07012664339301,1.07388292006835,1.106087376804,1.13118687339985,1.26191591130542,1.27416049327772,1.28547542654944,0.937218689171396,0.940965695816537,0.971820821275458,0.959587128441097,0.962969402165633,0.960951093863701,0.965390048771672,0.952414725508369,0.954433753008124,0.951578947293322,0.953667943197504,0.949084332216518,0.950468821976679,0.949807865480795,0.951609736558011,0.950390626537936,0.941121836263884,0.94488896923237,0.94433421967966,0.947251801388137,0.955478712410164,0.961251756665206,0.978312836887091,0.999526472931515,0.969162779154774,0.952736082631007],[0.951438187868083,0.948062577539476,0.948147222141375,0.962093996528196,0.967556119923825,0.959769117874588,0.944467199170922,0.975155682822781,0.992660936213216,0.983907399360776,1.00913597988743,1.0254168155498,1.0506857241341,1.07070458021273,1.07628943295699,1.10713266156271,1.13459944155325,1.26146226523473,1.27376748454197,1.28408640016654,0.936975593809929,0.943234217869138,0.968889131217536,0.961353074584196,0.9644443568176,0.958752825720538,0.963760646413194,0.955165854525862,0.951851824378641,0.952592186988741,0.953271668553752,0.948461118861237,0.951575021481822,0.953442396296878,0.953002280656749,0.951613451432337,0.940416555755171,0.944773284232114,0.947159667553371,0.947220914886098,0.956787500341098,0.962798128424546,0.977643903394151,1.00227423972542,0.968553996511545,0.953945979197667],[0.952429380747794,0.947970428000057,0.950333412561571,0.960362929949605,0.968284161329583,0.959790778715305,0.945875811920726,0.977623911835714,0.990665908141654,0.983908902604094,1.01116464731866,1.02477940701896,1.05278251038686,1.07288918489055,1.07753557930916,1.10812305778715,1.13299643330387,1.26006098281279,1.27471940802464,1.28459569766478,0.935793391878429,0.942681466808793,0.970633846119453,0.961356481675429,0.961255532364021,0.95704761820856,0.961011032588837,0.954958342555377,0.952788802297022,0.952671956205886,0.954235240887826,0.948667035620048,0.951892159922864,0.95149494236698,0.954180079075664,0.953539892751044,0.940156895804048,0.941218186126686,0.947370450693538,0.946740185753653,0.959426421389866,0.962850655468452,0.974272146452868,1.00159294884129,0.970964166662062,0.955108789993298],[0.951322128576226,0.94844570979925,0.951564274993885,0.961686281590841,0.968523009869804,0.959113808594877,0.947414816325893,0.978772335647106,0.98948129427796,0.985194835231408,1.01233599712778,1.02528440155107,1.05419606506798,1.07329902120057,1.07804595594627,1.10954156788865,1.13244037390261,1.25980529455246,1.27554026272995,1.28201906294574,0.938359960534937,0.942238296013752,0.972397619197167,0.960495549075253,0.963972893541667,0.958662666887293,0.961777550442342,0.952305935868307,0.954213551605534,0.953647975327915,0.952830144972744,0.947980939351828,0.950671027697246,0.950595441021188,0.955551030716116,0.952252158653237,0.940908963576522,0.943999207847892,0.945810966432164,0.946691644334614,0.954617855399593,0.963140750435097,0.97600101657636,1.00043986357394,0.967635328145729,0.951939736761984],[0.950840203677032,0.949116248746928,0.950502516305085,0.961469626358398,0.968595865519218,0.959285808920285,0.946964450813087,0.979542734837945,0.991409608943135,0.986137411798516,1.00999746192044,1.02594486168924,1.0533422025428,1.07458585221652,1.07711331282951,1.10907662951217,1.13485798950972,1.25799859405947,1.27299364680768,1.2797944849697,0.938122513771409,0.94302231667848,0.969302492596955,0.959614898446239,0.965202257886285,0.961333528027883,0.963486876528835,0.952320874581096,0.953451507852678,0.951964604758418,0.952273399486399,0.947925914360665,0.949002421018292,0.951967095663522,0.952424336755067,0.952188691750347,0.940853366229614,0.94626782568447,0.943875601989915,0.948543409993977,0.953665567713357,0.96373440592523,0.977204440956637,1.00131299878527,0.96785785810671,0.953243423994793],[0.949470688888778,0.951031746016235,0.948945437669643,0.963041853069381,0.969384226427973,0.961107118672713,0.945957297926128,0.978830850063723,0.991089395858263,0.986530177253049,1.01158835904117,1.02758511083457,1.05476472082138,1.07624652105456,1.07479261102943,1.10660652933111,1.1371232910245,1.26101900752771,1.27207621358657,1.28291598023824,0.938527331995019,0.943743692007738,0.968847842811834,0.958854882543662,0.963413921154094,0.959020315608009,0.964802541934137,0.952476684431669,0.950110322134754,0.953074909399949,0.953922228732318,0.947826975083566,0.94773851520324,0.950454706560879,0.951976179840268,0.950185891881749,0.941101392515129,0.945895770487037,0.946452151162831,0.943805485319946,0.959452134027795,0.963269669689835,0.978082509869912,1.00435901345327,0.966647111767915,0.9547178203028],[0.950164536468466,0.948340715035068,0.951991825534799,0.961543174924011,0.967235217904644,0.963026176755914,0.94704498754461,0.979969763966699,0.99077581678309,0.98688519471652,1.01256893156036,1.02520385432175,1.05671841646036,1.07595659198273,1.077865152394,1.10934687234087,1.13918647907582,1.26211820816885,1.27256610173585,1.28395835296211,0.938561958624967,0.944661242098134,0.966765658782356,0.960556841885458,0.964831815920979,0.957367264699561,0.965170295062844,0.954099030238968,0.953028118440559,0.953303325604374,0.955796524878537,0.948316297840663,0.950891863375809,0.948588443515978,0.954740216752168,0.95326626697256,0.941631557504946,0.947909057912291,0.946356161068508,0.943375503394734,0.958251033471093,0.962371225218124,0.97868764739182,1.0040192961945,0.96709968647243,0.954087988258012],[0.950233592718307,0.948001254991184,0.950729741739057,0.963237935924327,0.967007527422365,0.961802956953581,0.947499207843472,0.979928341770527,0.989828576667402,0.984965208092619,1.01306012144326,1.02690730486529,1.0571049255987,1.07663943166418,1.08087144622424,1.11045257292817,1.14083812740397,1.25998144111236,1.27394756177916,1.28298041813798,0.938242126194063,0.94528689428671,0.967252242596281,0.960463403798044,0.964651013612348,0.959095776072825,0.965519901086572,0.95505838255775,0.953475280295925,0.953945337501621,0.958669709572033,0.946992698268539,0.951736370317672,0.952246635146791,0.956015258944162,0.953441276155941,0.942527314398037,0.945880683046692,0.947055431966456,0.947577707684393,0.957494493529937,0.963056032607788,0.982231593084603,1.00599600381593,0.96958892913547,0.953517007555136],[0.950760796283745,0.950303314165191,0.950971354598656,0.958903195765472,0.970353443885903,0.962307384463039,0.947345759202775,0.979707798700013,0.993550937392386,0.988010442000983,1.01404997733354,1.02859923779389,1.05938495140415,1.07882246168317,1.08187405736296,1.11122749022662,1.14134781181404,1.26048220923459,1.27368981180082,1.28352422510837,0.938916560833088,0.94266243547397,0.967006332157293,0.96186341509645,0.96553406565892,0.959941410103093,0.964535179076412,0.955560858156905,0.954160934308932,0.952551977056058,0.95663676296581,0.948249428696538,0.950001558363184,0.950634371609993,0.953196661120495,0.951766630014513,0.939566533913479,0.945952539489173,0.945430861622474,0.947775802686071,0.95590445664796,0.963871983842043,0.981102702715766,1.00748054002433,0.971078310095826,0.952881510820595],[0.952324075564252,0.952291250776114,0.950218075803625,0.960628758204184,0.970385711054539,0.962243984240513,0.947134489795221,0.978460431502791,0.994777131584062,0.991156918483661,1.01403502975509,1.02909331637202,1.06005369076894,1.07519816999535,1.08175845431222,1.11220460137299,1.14065305146437,1.26245995722946,1.27291699504167,1.28128585435831,0.937822750367761,0.940921008674649,0.967997200983953,0.961972525520083,0.965008655793076,0.960434650551359,0.965000518160392,0.952277730346363,0.952543672560877,0.951949663037917,0.955397501868765,0.950410382403703,0.953072841560402,0.949065801521409,0.955930553237321,0.950916469391836,0.942287423853271,0.946161530010149,0.944574048045001,0.948967561197383,0.957886523625218,0.962558446475411,0.982257369800873,1.00681710474998,0.968581001214076,0.952210742955341],[0.947980531374447,0.951493518622698,0.949426779684146,0.963162761320873,0.971481114751774,0.961171910838079,0.948298886904483,0.979287532598899,0.995532650647169,0.987384582993281,1.01470432280479,1.03022167915463,1.05905391507612,1.07842639063768,1.08307689710218,1.11391780305145,1.14131385174348,1.26059660229264,1.27501323252855,1.28080286307476,0.937148759066045,0.942845880048199,0.970376624102828,0.963172494039759,0.963681455893716,0.958057205448997,0.967263421879201,0.951714918909294,0.951340819388622,0.950301098044038,0.9551498335583,0.952834930113441,0.953828888829729,0.948645994107913,0.95401663637851,0.952255555362477,0.939469285870086,0.94674587126162,0.946006822491378,0.948748989636993,0.955745090079456,0.963970192953365,0.985366361387819,1.00799103133206,0.967088381574656,0.951747796869908],[0.948844007431998,0.9511774669014,0.949418403995322,0.960049555781148,0.972086155835191,0.960821037422285,0.947579781499874,0.980083093203536,0.994997323682876,0.988810714758359,1.01742126758093,1.03304334987504,1.05800915885808,1.07667991534869,1.08373199545434,1.11444000815448,1.13977557235249,1.2614702623069,1.27481492178445,1.28004650667656,0.937837625611731,0.941659287432503,0.972296255267795,0.962841537973845,0.961372017062734,0.960699077909402,0.963963003473171,0.953583288252353,0.95381390490304,0.954492295971509,0.956589468439386,0.947101418977388,0.950800589710001,0.951406638431566,0.955162446086934,0.947781304751497,0.941837435711253,0.947014115305521,0.948438251121575,0.946469975788459,0.957693224958814,0.963197280863391,0.982797487649762,1.00764893224915,0.96860596953992,0.953350557079403],[0.948632036529274,0.947876945603986,0.951005786165263,0.960281540257073,0.969010554062455,0.962737715011038,0.945848967501504,0.981227517205293,0.994166086833726,0.989327271956535,1.01582773280792,1.03141965489592,1.05871120311151,1.08047900516701,1.08344511393712,1.11347072964009,1.14435617161772,1.26164404127148,1.27233878956252,1.27925988015102,0.939279189099989,0.941310556150475,0.971954706201585,0.959069514141415,0.964029204351435,0.964841183336511,0.96493806368877,0.950944451324912,0.955891849233676,0.950753171195403,0.953829690468008,0.94920904136262,0.95152101530381,0.950190217161354,0.954989482241499,0.950114727931717,0.942322297934819,0.946029036623019,0.947927585172715,0.946524719534544,0.956792593758575,0.962487032661146,0.984078190510792,1.00966225647977,0.9677266268961,0.952595458246028],[0.946955136838693,0.947093754057123,0.948880326709816,0.959383965855412,0.971630335456275,0.964502504386422,0.948640490508357,0.981809832546678,0.995194423821729,0.99153385395496,1.01697521336121,1.03441738301194,1.05980740494788,1.083016935649,1.08598463047475,1.11558765130478,1.1473366954444,1.2605352105857,1.27223718566425,1.27996812309472,0.939140918628481,0.94205715578788,0.969375034798878,0.960091944825997,0.964821575691416,0.960296096528837,0.962649298188192,0.953615982600671,0.952842433657781,0.95351784502456,0.957792916111286,0.950797591822919,0.950721782245809,0.952466007857568,0.954110475009451,0.948669834028133,0.940346608724342,0.947075569804689,0.951119100852889,0.95004204067695,0.962492930517048,0.963081946629744,0.985405134291679,1.01312036297883,0.969041678753044,0.952337012229538],[0.95190146652648,0.948508920857784,0.950039358011549,0.960628968631642,0.971679388998836,0.960387448455288,0.948007353299735,0.980891287910728,0.997987934934383,0.987706349240295,1.01652297450025,1.03272962484295,1.06047164218203,1.08318645890826,1.08735078537581,1.1190527136907,1.14638195611108,1.2597986156008,1.27208421315165,1.28011941582143,0.939056924252397,0.944957061729231,0.966890923910762,0.959687579216977,0.961417583232537,0.961561911695057,0.965656688358933,0.955390958497428,0.952487501494285,0.950947623710971,0.958191062221303,0.949533652841615,0.94883774901307,0.948964826196024,0.953210443614594,0.948041135803281,0.941533717061946,0.945174015843773,0.95008344016062,0.947510729308766,0.961832103205601,0.965087409916458,0.988047388947656,1.01290077547359,0.969537610840236,0.951959056142664],[0.951261319207653,0.948096230669284,0.951615385892094,0.962492963217626,0.97047993054618,0.959178366588878,0.947521908727856,0.982995316789262,0.998441224591443,0.989212221102843,1.01362736689156,1.03177936413123,1.06227310416273,1.08489746615154,1.08525358141876,1.12023155901392,1.14609217587793,1.26278522164478,1.27358948478101,1.2810190414666,0.936028103408069,0.945630371198451,0.970904988137821,0.961621448181414,0.963481497598306,0.958908780443539,0.966787139031025,0.953926651276133,0.952059282056017,0.949659710524015,0.954815702789991,0.949415889197598,0.950760789952353,0.95062455353121,0.955876744646447,0.955681327026819,0.942998206273283,0.946482535976323,0.94864622169846,0.952550321250503,0.960420827027227,0.965351000135026,0.984803191026265,1.01001310455464,0.971867075590671,0.950835314553785],[0.95162152816285,0.946866457587777,0.950507079552038,0.961912613864004,0.971017424177446,0.962112321316639,0.947324289858322,0.980571863285433,0.995894103787253,0.990136471271776,1.01579375125025,1.03158723345853,1.06135317255248,1.08435009480622,1.08827138445624,1.11973201998109,1.14702699012578,1.26392609051754,1.27403260993417,1.27840734914918,0.938003445661427,0.94324632763171,0.970985561694107,0.960966912402198,0.961925323613565,0.961040909269386,0.968801192652735,0.953222733753891,0.952844549146115,0.951161044403695,0.956879093700907,0.947509128310285,0.950319035550245,0.95081431535066,0.958250123634792,0.953230822125104,0.945544371343791,0.945974356334542,0.949457552299171,0.950309697837066,0.958556126100052,0.967468628508736,0.98466580935306,1.0106154686085,0.972050665838085,0.950211426236488],[0.950354252283912,0.949099552790663,0.951124984520093,0.962372917621444,0.971862934735331,0.962959355778714,0.94804098156059,0.979684043607717,0.998961231041447,0.989595277313328,1.01677437854989,1.03193285186227,1.06182436282233,1.08424804645279,1.09141785383609,1.11967885252833,1.14911827919396,1.26407110787314,1.27385053654435,1.28042935880285,0.935953491608308,0.942585816098283,0.972657264653355,0.962117211638199,0.963867511167788,0.960663144610903,0.968754471014966,0.953350750869915,0.952681808878187,0.949838675886788,0.957089593324679,0.953317386282641,0.948591649793274,0.952438650757494,0.952972400541063,0.952847749633468,0.941670864059883,0.944501971772627,0.946394154223924,0.949840202974895,0.957703048630463,0.964736326005925,0.986283319826258,1.01267984476397,0.96572239996209,0.956778745017027],[0.954117407380474,0.950794157109391,0.950001850126742,0.957569990134224,0.968596632814301,0.962617582470918,0.946530722149551,0.982883263436167,0.995853537123238,0.988362637059416,1.02067739189094,1.03439510313144,1.06319891783328,1.08677176193043,1.08968472200666,1.12335685085828,1.14814946160129,1.26108875544962,1.27354992439335,1.28339486369508,0.937764104466198,0.94002749240261,0.967467946768593,0.960215125700085,0.965758641442841,0.96303162007982,0.967302173277553,0.953468361541203,0.954703359324432,0.952973471022565,0.957270577489956,0.952234721121493,0.950146214709079,0.948343887600776,0.955523508780255,0.951029643385812,0.942787652491232,0.947331873926554,0.947102523731592,0.949229893145835,0.96001743770329,0.968098283001878,0.98569350608323,1.01478266285829,0.967859662622599,0.955853486695369],[0.952003583486326,0.94979268968393,0.947634278290072,0.960783180018527,0.969718282062461,0.963599181616147,0.947609344929874,0.983019087424065,0.997143294254789,0.990442016284561,1.01943737078778,1.03283023263108,1.06530240547105,1.08556540124131,1.09248283926437,1.12338882369491,1.15095422238928,1.26450722920717,1.27063854326116,1.27776475413117,0.941483436482567,0.941428759189413,0.96963725058086,0.963249893754343,0.962181045443366,0.961287997158207,0.965319273253421,0.95368188612639,0.956492817273017,0.954581127832205,0.957379167105921,0.948845371744998,0.950669106594066,0.952879590285363,0.953514491370432,0.954187358963196,0.941136115244934,0.948771188593302,0.949477382974774,0.949206737812397,0.961974880267358,0.968457491515716,0.986011920429575,1.01573247285778,0.968785208111263,0.953187513706664],[0.952810160834119,0.947799942373346,0.952227021819638,0.962057350648034,0.970793036619835,0.964464173402374,0.949746230984748,0.980549938759742,0.999966459213108,0.989871904101623,1.02017382068816,1.03708235029231,1.06602586599425,1.09089170220207,1.09455967362051,1.12294132293923,1.15469711629021,1.26064849860121,1.27511579509605,1.28183224648117,0.938601929041031,0.943545460553483,0.967060987310407,0.962259793107467,0.96380024170643,0.960050820423147,0.963359217869436,0.953632580304406,0.954748140282745,0.95369699680465,0.957676515047749,0.948755247168317,0.951112756920101,0.951280872260296,0.954696639920471,0.954242776289592,0.942446525893942,0.948204131431042,0.949860018911677,0.950300677966654,0.964124160919318,0.968182343223438,0.985434902152655,1.01631855852831,0.968029755387348,0.955620429890494],[0.952883896859327,0.948342680571571,0.953964166609895,0.960771807482468,0.969278178931718,0.965028912601531,0.950092314621914,0.979949922186505,0.997908478958524,0.993331136012688,1.02263679118072,1.04042711938006,1.07024041979222,1.09205886854711,1.09430547394015,1.12449015150364,1.15333692004411,1.26101278595898,1.26909578114546,1.28022072070438,0.937862066111086,0.943728292381105,0.966078073248981,0.960424503479462,0.964243422231566,0.961010279792963,0.964608172162348,0.953310566052967,0.954176882341964,0.955416198092756,0.957107924807121,0.950346479381096,0.953771961219106,0.949798164535312,0.953986234215364,0.9523497179565,0.943004203970827,0.948222227854532,0.950223781606741,0.950429645663972,0.962455782120326,0.971228642164324,0.988756101119147,1.01637374342688,0.968562230140049,0.95420258594661],[0.95270295409697,0.948012786645224,0.951224034147744,0.964633463799555,0.972684938016963,0.961965053141271,0.949021138232236,0.984871915631397,0.998562393352459,0.992654617422426,1.02091216624865,1.03665342942637,1.06881541883025,1.09077661594416,1.09470154615638,1.12756410261698,1.15224687414512,1.26224785870291,1.27270756937715,1.27644398546438,0.937956014741281,0.944518135694781,0.968474537908473,0.96104231101002,0.965111054091688,0.959069221458192,0.9688206152721,0.956231121986143,0.953854223433871,0.950881443175381,0.95517280156841,0.951375980969786,0.951144915589815,0.949082490437244,0.953615743928379,0.953574340955118,0.942807035123406,0.946586435671907,0.951297275141955,0.950477309632533,0.967147600106874,0.970567398279286,0.989051889760986,1.01467810278183,0.969848118145853,0.954941827444062],[0.953952293329893,0.94696462426237,0.950002022852072,0.962517398113035,0.972602999954037,0.961656609461508,0.949751189133937,0.985743654715799,0.999046431029988,0.989094244797429,1.01958913629186,1.03704674724874,1.06770315396528,1.09063065925156,1.09332418520994,1.12636090036483,1.15565719444783,1.26262025782019,1.27285602243258,1.28060573454971,0.93921498594172,0.945756992590911,0.968644763799284,0.962882647267127,0.96581297030308,0.963693656671071,0.966217228090904,0.958417052175094,0.955264825512211,0.951345447522547,0.955352317045136,0.950840575079761,0.94894914141977,0.956011706041752,0.958010729064351,0.954507868874731,0.944923910874683,0.949302753881897,0.952624804872782,0.950931533655401,0.962041304738386,0.972243445482354,0.99396840113932,1.01470698329481,0.968327204975758,0.957504686574474],[0.9518482335417,0.950195075864797,0.950891737478501,0.962544666885627,0.971100755485939,0.96289994845985,0.9477373530754,0.982627157619405,0.998027855181945,0.993339885544691,1.02309968693522,1.03547952884811,1.06864363961187,1.09141468967937,1.09806418132282,1.12861095756109,1.15780469959789,1.26078180790352,1.27561680936378,1.27998930009956,0.940013995988469,0.947204247482285,0.967806863272187,0.961754303443749,0.961947087445275,0.961393834306087,0.965969509086034,0.95467908506408,0.954699587338789,0.952339128048413,0.957828061503864,0.950341369288705,0.951197905290835,0.953771545552643,0.955197316381277,0.953898762955478,0.946154701587354,0.949612482608481,0.950146918595169,0.951869031674726,0.962418553388383,0.971739797810349,0.992627910106414,1.01583847289925,0.968362067986828,0.957807431016287],[0.95194305275419,0.947784695211687,0.951039034415691,0.963378030377777,0.970573182472037,0.963562067034497,0.948699208760038,0.984375248682753,0.997781866974183,0.993348097307179,1.02149039467931,1.04150274275699,1.07009887924018,1.09102882267868,1.09349688595477,1.12668846384963,1.15409206665139,1.26297573959441,1.27290699770831,1.28114954237263,0.937934996913111,0.94564707464871,0.968640757189923,0.964785382958018,0.962333558833857,0.96101325848862,0.968513127132509,0.954705961457724,0.955695717996872,0.955894091693663,0.954229835910742,0.952799342585718,0.952755112739807,0.954501251582356,0.955295332176139,0.954210034685251,0.944503292444805,0.951310669897157,0.946976853041918,0.949959686917197,0.963762644048656,0.970427733257179,0.991876312059541,1.01532062087154,0.970426808440036,0.958450313488111],[0.949624705252053,0.950475805967142,0.95085421413966,0.9659273573349,0.971764960641183,0.965459021693569,0.950920197586383,0.981608977406719,1.00037290896694,0.991937065763612,1.02373546451159,1.0372393114939,1.06889963727394,1.0953837937095,1.10020738970083,1.13110346836761,1.15370423730068,1.26087437563985,1.26863168913825,1.28023955354333,0.94098033380066,0.943568104919198,0.970274298207128,0.964089301571915,0.962946288912296,0.967414115761712,0.968490134828058,0.953685633661285,0.954739722796684,0.953480205342109,0.954859769865158,0.954365620573951,0.951167612788245,0.953496175093127,0.954639620830628,0.956820515772442,0.941244939598197,0.948753686484229,0.948293440069707,0.949362754171172,0.962251340292103,0.973227260057432,0.991321846016534,1.01644467786508,0.96737770759738,0.957712084532591],[0.951283584154654,0.949738526600433,0.950552389757234,0.964648491780297,0.971103537242627,0.965104632096687,0.950366318847373,0.982500821986588,1.0040417174573,0.993463252658023,1.02510894380606,1.04148575078359,1.07430077233167,1.09697258431362,1.10197999172358,1.1326198822842,1.15527683444706,1.26561312265716,1.2696953927499,1.27853364092084,0.938668020549043,0.944724424869013,0.969110450528609,0.959246885335434,0.964577461550865,0.961527127967431,0.969713930097643,0.952433937784588,0.954109213953107,0.953370377066414,0.953151655755833,0.947777031853524,0.953565887658031,0.95601083994864,0.957495549808984,0.954500257904908,0.947732494235775,0.95140054170379,0.950969396494162,0.953371332885464,0.964977070854819,0.969670723834002,0.990685335668796,1.01928781408879,0.970492272132091,0.95272243680622],[0.949972675408184,0.950846505692865,0.950377491339614,0.962060668233785,0.972022639831031,0.96322109127515,0.951790344476461,0.982075611610445,1.00100669404845,0.996029740352672,1.02687085837714,1.04068801088741,1.07364526737885,1.10028750665211,1.10087057689936,1.13326347272923,1.15780626047705,1.26741414943512,1.27424018881849,1.28190414779567,0.941532742603842,0.942125129637201,0.971887085091749,0.961144936629653,0.962903797484987,0.961820196877687,0.965548806842919,0.952841640493605,0.957098396847634,0.954398912894633,0.952679393634694,0.948780275106649,0.949523927169255,0.956675720000823,0.956178904704338,0.955795581798096,0.946876771607974,0.950463079786197,0.951433171024385,0.951383528485106,0.962761796586386,0.972501815289637,0.988955323220156,1.01981814772999,0.969883858036292,0.954651094054729],[0.950004009695021,0.951062384409132,0.951731908083344,0.962392717451817,0.971462602139824,0.962092053119015,0.952538175753427,0.981507302622343,0.998766773422006,0.994280653423557,1.02543494298999,1.04181749707647,1.06923523735311,1.09804588767556,1.10104922311442,1.1316679740655,1.15922035664156,1.26330514447958,1.27099646374013,1.28264030646679,0.941661882904699,0.944471786537759,0.970815091240255,0.959330183612742,0.963621214962994,0.965365957212123,0.966713002277429,0.958973856078588,0.954312715210267,0.955968140317164,0.959997087348749,0.953771299520964,0.954435896589633,0.95583245008097,0.955431780231816,0.955634216337213,0.941365581516235,0.951280510275666,0.95025497766685,0.948665016066226,0.965912506247568,0.973582584293276,0.991753515070001,1.02346484860656,0.970229535642275,0.953567536225462],[0.952746675259616,0.948745855941985,0.950809261732822,0.960250447069538,0.969331991930981,0.963892637420327,0.950820702443856,0.983615923193371,1.00325305786076,0.994459185600598,1.02554317052364,1.04095173020149,1.07267837092264,1.1027026278483,1.10259574693893,1.13176387225134,1.16079820885355,1.2647929807492,1.26997031828884,1.28004652294517,0.938838108318927,0.944249461063893,0.967560827602037,0.962312945608101,0.964641757201763,0.960216001791892,0.96810532786688,0.958073070712222,0.953080877844285,0.957444671301764,0.956668743411088,0.953160994586261,0.953970256249529,0.955648225703198,0.956606492223509,0.952665744686689,0.942847334875591,0.949978457033776,0.947417734967688,0.952443465784586,0.966245799160145,0.973084193446709,0.994031863595169,1.02129427625075,0.969546160677917,0.955780525137888],[0.953485694704092,0.949987544667517,0.950219065110067,0.961529765370951,0.968673096380617,0.963873749849708,0.951687830329186,0.984034587223436,1.00307333376783,0.997003816580955,1.02621540610057,1.04246895423497,1.07550092558762,1.10094299449895,1.1060158152273,1.13466588652242,1.16181526523526,1.2634178613858,1.2715288987514,1.28510419095732,0.938432561084105,0.946378387188786,0.970671514225833,0.963657753485021,0.962795027846193,0.965774416380173,0.968962250362241,0.956338698512925,0.955065006731582,0.957816796922387,0.955483204023591,0.955093211381881,0.95340000268178,0.953890630477389,0.957944893481865,0.952504661976116,0.944913749567602,0.952066873137461,0.949692931034648,0.952603654711247,0.962783291526031,0.974225985873128,0.993237650581925,1.02061777268215,0.972439426447259,0.954298798831378],[0.951827918544849,0.948602978871956,0.949960016478918,0.964484560990713,0.970285945719279,0.962735602308132,0.95177188470062,0.984473748973174,1.00135014116294,0.994912299960504,1.02765278037262,1.04102107984587,1.07249253317374,1.10405792780376,1.10519339521089,1.13338704910876,1.16298846485887,1.26796911488074,1.27653188256034,1.27958387496177,0.940010356095776,0.94388851849157,0.971249529713726,0.96367439684239,0.965345364606179,0.960300768481218,0.965103640883596,0.955579988803695,0.954042236120282,0.954474651695516,0.956168982799935,0.955821403868607,0.951608834153648,0.954409093693164,0.956326268586211,0.953711249248295,0.944173308791041,0.950980093786449,0.949571002934493,0.95261883177403,0.964228545626585,0.975318083722567,0.994161124848633,1.02138656018002,0.969666977607417,0.954166327443364],[0.954384623842862,0.95027182961552,0.951834451581707,0.963957580332231,0.970799278369323,0.964641480727403,0.951012478912851,0.983910381276395,1.00166581196339,0.995964730973906,1.02953115311304,1.04450411638443,1.07423581918947,1.10286181790126,1.10646629296279,1.13616327260081,1.16291580229213,1.26745452623101,1.26995398557148,1.27778003983738,0.941193215159885,0.945983248845577,0.969698873589454,0.965151774287799,0.964298010024094,0.961946652544367,0.966806075079072,0.952232117492014,0.955595726747747,0.95488826387432,0.960101351716501,0.954071536169185,0.95279006372488,0.957713247263416,0.955552083211214,0.955757445189336,0.945484645721118,0.949769313233674,0.952602333124232,0.954021822435609,0.966652264343486,0.97410260008893,0.994303123866846,1.02110353787004,0.969247595391512,0.95590261724285],[0.952208969014398,0.951260594091581,0.950009422171725,0.963310993158757,0.973057016347508,0.9643107895652,0.951337914949167,0.985093439668851,1.00470162849512,0.996542869326036,1.03096621225197,1.04473147820683,1.08122615395864,1.09986392740615,1.10343392020056,1.13566099685277,1.16444248499758,1.262356341497,1.27275677222927,1.27987809361433,0.941116729503264,0.944452433604405,0.969689385378991,0.961644639364586,0.968870783042639,0.966079049510701,0.969228041227075,0.955551209898858,0.957549702678788,0.953075319197129,0.955655333246259,0.951178235864733,0.951295525930955,0.954820709187267,0.956264691326782,0.957159309423102,0.945835270414895,0.949209424471732,0.951984438760877,0.954579737385776,0.970445692483192,0.976632296606762,0.996060500947899,1.02374285159641,0.969727007575507,0.954917735166162],[0.952375674171713,0.9513916698519,0.951046853325387,0.963600896750805,0.971544988677636,0.964825054313467,0.951702569557135,0.985791852149876,1.00671794273996,0.995394631695396,1.03291322837907,1.04737246822883,1.08272051688884,1.10328078508146,1.10410764501583,1.1385861178569,1.16605083090004,1.26400086291933,1.27796019330102,1.28019396645412,0.939236393866623,0.942405054720222,0.971086000083243,0.962507065716565,0.96540693964416,0.964844336402004,0.963314625466466,0.956563452366508,0.95563022791983,0.955826440316429,0.958252075871206,0.952046393209507,0.950104482732537,0.95378003637539,0.95516375379554,0.958873483469906,0.945232522100173,0.948438049607869,0.949871068756287,0.954435677650497,0.965500208215053,0.974410338674999,0.997816648981146,1.02612750321996,0.970609224832336,0.957984455151947],[0.94929970500398,0.949429955725075,0.95077950097121,0.964813390405428,0.973599751170209,0.965936952783119,0.951057213169409,0.987043486843665,1.009174417155,0.995761454764596,1.02791452399642,1.04627703346432,1.08274144215665,1.10569350726956,1.1090073590595,1.14050360248206,1.16762163908586,1.26597112471969,1.27098864943445,1.27928993515769,0.938917501124633,0.942361117872772,0.969352544342466,0.961588633805177,0.967024046248605,0.96401507588951,0.963238345039386,0.956444265478388,0.954952869498924,0.956915475188001,0.957906021358595,0.949122387643622,0.951472559694339,0.954274907070732,0.957611718852039,0.957051062710698,0.945861765465291,0.950542756733493,0.952144905467381,0.953276492777586,0.967419589969662,0.977404240109243,0.997838444651561,1.02497310788151,0.968270705638764,0.958112517353588],[0.950900076962323,0.949567872350034,0.953347294824097,0.964830581977873,0.973457702596459,0.9645591936468,0.951889804644526,0.985957087699037,1.00666278571066,0.996852986032865,1.02986747693853,1.04747095915226,1.08115163679276,1.1030926721594,1.10929563745256,1.13978235829971,1.1697185125786,1.2620154934644,1.27368855235856,1.28129197642506,0.940409872309512,0.94252882280737,0.971718539952986,0.964966059393875,0.967821815690093,0.963924500580545,0.966581665872635,0.959481250923259,0.95418606048167,0.954607977099379,0.961782115293033,0.948747905758196,0.95003005533585,0.953881094286796,0.957415835623793,0.956360488832792,0.945101458006283,0.949509710039148,0.949283917368493,0.95527171746216,0.964919389007127,0.979783745911309,0.995343650492958,1.0269184253787,0.970771576878192,0.955321154876151],[0.950038328313033,0.949475393096104,0.954990273299784,0.966711998761334,0.973244159902071,0.967520660097692,0.951727976082287,0.985511183061669,1.00707691999149,0.996892747763314,1.03020144341322,1.05225412408168,1.07682094109312,1.10463061467455,1.11475154728044,1.14208538059526,1.17156444949589,1.26672990862262,1.27141423962846,1.28211822209129,0.939468008015719,0.945960601804832,0.970484268057815,0.962273418150357,0.963617602867203,0.963197196751006,0.967593487578108,0.954966285646682,0.954796303065975,0.954154108086682,0.956975991703033,0.951965332160166,0.95516032267463,0.956273092374395,0.957669272209195,0.956914468910801,0.946627357405966,0.952700721633516,0.949388435537581,0.957331639874158,0.966137327935435,0.977455540042565,0.999540246537351,1.02870503357013,0.971876166114195,0.955450848795683],[0.951328734438792,0.950259936714972,0.954033982988836,0.968126288985473,0.97255374533461,0.964675560866169,0.952432974130943,0.985658903069624,1.00740092807891,0.997409147486803,1.03133313420118,1.0518888799361,1.08213638979867,1.10865902754372,1.11302219705909,1.1440460614152,1.17108279263593,1.26527411657373,1.27259646745913,1.28360341259312,0.93948912655807,0.945211912662369,0.974106511365173,0.962302821734706,0.967325649658804,0.964766527049719,0.969890430492874,0.958112222715481,0.956208452866697,0.95361278418398,0.958241671614582,0.953076750789291,0.952065315900218,0.954444275104446,0.958529726884374,0.958760047194412,0.946286411316015,0.950863529120447,0.950943716175764,0.954008366141125,0.967698293212245,0.977810340311436,0.998609269416023,1.02721171260787,0.973079006960267,0.954923137382636],[0.952157015597347,0.949100171423666,0.952989837148767,0.961199709449771,0.973766402962071,0.966965915331065,0.951460280799226,0.984160406048751,1.00369981828674,0.999958284001089,1.03222017042674,1.04913707081206,1.08066349414721,1.10725831764956,1.11052523372343,1.14579043700751,1.1703860773361,1.26457079549262,1.26896146747272,1.28668202354938,0.941770979951515,0.944344878575875,0.97303314596059,0.963785098778574,0.966808089818828,0.966392420191126,0.969242332004019,0.955351492615524,0.956765855648715,0.955120001443575,0.95935144557774,0.95319519725813,0.954362429646685,0.953841660261883,0.958111763233973,0.957828829448383,0.946932377151855,0.951741755497812,0.95273620381611,0.952998232595673,0.969613586140779,0.978397860012741,1.00127418185302,1.02761195968052,0.970458620844666,0.954295928010467],[0.951183088903077,0.949423168062193,0.953718318637209,0.964532343287775,0.972455518917023,0.966650575026742,0.953620423933393,0.986319633935668,1.00737720375863,0.999597050636585,1.03182514119764,1.0512705023673,1.08257460441508,1.10983663783365,1.11319115186417,1.14416818431473,1.17389491611076,1.26349765510717,1.27044765614013,1.28236064831234,0.94046581636373,0.944813581399683,0.971936059601596,0.962995484154809,0.963327038383974,0.9623920719593,0.969199971389141,0.954390304735551,0.955372434950875,0.957481634807662,0.956130179076764,0.952341131133602,0.95445085737951,0.955819978664773,0.95699037787647,0.958996056845232,0.946531785291641,0.950318202139111,0.955282249200172,0.955228677136277,0.970289959854141,0.979819365295985,1.00197203910354,1.02954460970079,0.971738900769388,0.95586471334607],[0.952959259801145,0.950560701189046,0.955666600033507,0.9618887502219,0.972910063586205,0.965595869891581,0.954831764444184,0.984916521528721,1.00414830018964,1.002057737395,1.03494275262552,1.05376459608986,1.08787104988109,1.11061783209347,1.11535070165123,1.14850025611594,1.17391326526652,1.26381700657701,1.27000576027913,1.27952595387874,0.938462950964274,0.944913870430838,0.971235664505614,0.962036794464393,0.965717174794556,0.964915491820015,0.967421893080975,0.95428412131415,0.954770088944383,0.960718401615233,0.957049545330737,0.950467655621521,0.952427984673919,0.956766541552231,0.957858766726583,0.958281803917099,0.946449426238344,0.951303784295905,0.953820671892725,0.955972593958226,0.971553499857641,0.976770751468412,1.00226282393006,1.03215658058748,0.970973863849179,0.956601786296132],[0.952061870264094,0.948766545598193,0.954873312921179,0.963039793314449,0.970804377270396,0.96691274729613,0.954288343361271,0.984970584671191,1.00674688544801,1.00058468655367,1.03632835484152,1.05307890402877,1.08748851018935,1.11297387764846,1.1182058852667,1.14895375105663,1.17583553315875,1.26484061836556,1.26905931816244,1.27800622327091,0.939424283207106,0.94383422418906,0.972650055605833,0.963538925591408,0.967613543083922,0.963801523791087,0.965528928988903,0.956962005032553,0.954804150847961,0.958042525081314,0.958578590784495,0.949988572192339,0.954818128435331,0.95676789837387,0.956874286222876,0.958879869535367,0.94912787145401,0.954599878857514,0.948394592897277,0.954492973310185,0.971938315733756,0.980277252984783,1.00379308230274,1.03343558358822,0.966048681994123,0.954248969831819],[0.949785064619229,0.951287052024273,0.954544154931985,0.96492142427221,0.972018309636111,0.971650474886591,0.954335900170471,0.990339739610968,1.00891620271259,0.999322919359698,1.03824435579847,1.05455577083685,1.08510761716887,1.11542035341092,1.11772685295336,1.14989714676856,1.17738177473521,1.26600153365875,1.27215124387612,1.28056624199522,0.940929161303986,0.944605477676474,0.970258450241549,0.9656956822237,0.968954334694004,0.96429055595477,0.965762355722089,0.955220249370498,0.955213905684629,0.956228364891416,0.957878933723061,0.952559719704261,0.953612357717273,0.956402591272689,0.958485813181843,0.958510375553601,0.947655932217878,0.951459001897054,0.950783180981254,0.956584773555394,0.971360653347289,0.981021078314021,1.0041679289788,1.03398852580078,0.969409098029859,0.952499393048566],[0.950419042352763,0.951402724172052,0.953615921062506,0.966426353559848,0.974306193081546,0.969710774895347,0.95532989710276,0.988605555314459,1.00941224676442,1.00067954025231,1.03593667229486,1.05483546949901,1.08771058712215,1.11566325350171,1.11782670709363,1.14951068475517,1.18024793667694,1.26732086500204,1.26945196184889,1.2799325253103,0.941697696238946,0.94495022006247,0.968252936344882,0.96562295860808,0.968558466942919,0.963179627414602,0.967229827165258,0.955803891695495,0.956380757881449,0.956821184838715,0.959465193389732,0.954450827154219,0.951235052456884,0.956088382655703,0.962426294400932,0.955704319131135,0.948971890918757,0.952086316775288,0.952861100156224,0.956309025827845,0.975069513198726,0.982441101025183,1.00524247899113,1.03263488721613,0.968171973637909,0.956499390624332],[0.955860531845699,0.951431143911249,0.956620673096777,0.962979808912467,0.973135811547746,0.968251844487331,0.953298731305793,0.988694819495765,1.00752873528521,1.00012458178947,1.03613791690692,1.05396626415026,1.08929709949445,1.11509477241029,1.11873553969864,1.14961495562411,1.17821660341699,1.26425674543628,1.27035246793366,1.28238059094834,0.941483319118216,0.945756512152128,0.970319397850932,0.961479802372622,0.96897652204586,0.966194420487075,0.968033610952851,0.956245502974553,0.958148789529106,0.956639255106344,0.960964788868449,0.955113375294302,0.95263450068262,0.954681110181542,0.959519871493073,0.957693391229027,0.94884297715026,0.951022649699943,0.95465211693357,0.957274389155289,0.970724918215097,0.982422521353113,1.004572269553,1.03479440189662,0.970216198228551,0.955318609250098],[0.954269911969746,0.951648905215719,0.955585842679088,0.964032595450397,0.971871909389781,0.967791872053865,0.954009149351184,0.987578338261742,1.00969170810749,1.00148694675157,1.03758580597675,1.05624864248251,1.08971288907174,1.11548620480566,1.12127096836384,1.15183976987811,1.18009797935589,1.26539688802994,1.27384711162203,1.27901809165176,0.940751232275523,0.94729253230811,0.970949910458424,0.962053377787956,0.968565819545261,0.967329613389065,0.969105053206419,0.958035998669001,0.958656209144678,0.958698627125503,0.958387837757765,0.952466706529075,0.952556610107962,0.955582527663814,0.963017495645185,0.956830367019111,0.949398216168268,0.955855763985839,0.951369034610346,0.956422131494111,0.972910580173411,0.981379948581445,1.00627466859357,1.03601704331974,0.968446812637441,0.956423993298668],[0.956858546879804,0.952053341072398,0.953778494772933,0.96624396325056,0.970179572839528,0.967498530170823,0.956362759464801,0.987212048342026,1.01056751810303,0.999045266670797,1.03649350442244,1.05546555820597,1.09341244614949,1.1139547443372,1.12212414830819,1.15442391873256,1.18172208830044,1.2653253542135,1.27369178206212,1.27889332566216,0.940775036508602,0.945720634913171,0.970733150776384,0.96285921332195,0.965689197375918,0.966973118014217,0.968478134253637,0.956889434342756,0.956002490858146,0.958344432826061,0.958139110817928,0.954469831629948,0.953381654448955,0.955855333733648,0.962022157735706,0.956771197952017,0.949761192996145,0.955622819657208,0.954606977170123,0.955873327859717,0.973455059301487,0.983454409638143,1.00763451838441,1.0379372452977,0.970627625383357,0.956918574545569],[0.955717176995118,0.951974755173814,0.952099806434982,0.967042726986824,0.972561660863975,0.968786650490527,0.95665173765913,0.986724167563001,1.00992304594564,1.00170891356036,1.03885769809257,1.05502158750109,1.09277858340085,1.11672547266598,1.11901016844974,1.15396770481717,1.1813878416678,1.2664199406522,1.27190076423298,1.27961170588254,0.939533990281629,0.946554839022951,0.971995081003528,0.965076133684991,0.96421890414712,0.966209314629924,0.969684170470076,0.955271448420687,0.955797473505608,0.956583728911947,0.96148057037802,0.953662255160497,0.951150533718599,0.954885179329385,0.957159895468592,0.958114782402532,0.949641493360935,0.953062767701648,0.956458399351816,0.958057415803392,0.971771366628778,0.982428612828049,1.00722284418003,1.03638748988206,0.968204055151415,0.956734764420433],[0.952176744994893,0.952717373959977,0.954196472832182,0.963629448181559,0.975722502175146,0.968292824805716,0.955400030970435,0.986881606619602,1.0099011700634,1.00031669649458,1.04082445205988,1.05719670697039,1.09402581506746,1.11940888663678,1.12025806018968,1.15509483681604,1.18245876553603,1.26862463374154,1.2722169956707,1.27964774623421,0.939631210925051,0.944272200964954,0.971608194435309,0.963952388136274,0.96377783519733,0.966223161435031,0.970481180977155,0.956447251736214,0.954806565165096,0.957606965717074,0.962731824404412,0.953091513688063,0.95201166216153,0.956626466327205,0.956751189987689,0.95812214302043,0.948563060960047,0.953019292983074,0.955609730803982,0.957920474483964,0.972189267804727,0.982311287027521,1.00646659984909,1.03746069333708,0.971088784514246,0.956509135796437],[0.952470202793629,0.951840372757605,0.954750801256747,0.964474165349287,0.976053709480025,0.967995132959099,0.955549680560671,0.987886928158064,1.01197487821938,1.00068020808078,1.04097383718766,1.05763841722487,1.09354188373193,1.12002553676265,1.12447060576762,1.1551450098719,1.18292491425173,1.26930617795402,1.27482842963361,1.2769358678794,0.939194172910872,0.943362984608,0.970416729856309,0.963031060080577,0.965592174604687,0.964661611766383,0.968126807411993,0.957321769145931,0.957501596140953,0.955730989784444,0.958236684058289,0.95384043358835,0.953821142285219,0.956655058964744,0.959125677741314,0.959424163950608,0.948087803259227,0.950507566244405,0.955391587128315,0.960376521204278,0.974138055864263,0.982060073983586,1.00320067043715,1.04051977751965,0.970130185601232,0.955887318394338],[0.95457836293748,0.949448466867541,0.953371003442255,0.964923041355435,0.97398976475435,0.968119512177373,0.955502608224349,0.985254803724888,1.01399783916098,1.00381163778143,1.03813250692945,1.05898318471905,1.09397250377197,1.11956942958073,1.12595807829999,1.15683395261217,1.18137891993455,1.26792019958803,1.27343303272821,1.27756607530701,0.939013922579618,0.944825543706617,0.970444170756145,0.964482272541219,0.965553337215127,0.965213198831151,0.96799294368498,0.957337050546339,0.958083853111359,0.953998076492159,0.958027062194379,0.954651772013646,0.954694481477688,0.955497262093032,0.960392885698976,0.957691902628631,0.949174488777956,0.953501110007773,0.955680238801676,0.959290310073004,0.976064859365044,0.984033595554304,1.0059911126082,1.03947257459925,0.969325743292134,0.9544550590166],[0.954976132860936,0.950002366294367,0.955698700279274,0.968070237970215,0.973838048944379,0.967373670346978,0.95669758361986,0.987976980322889,1.01331642124194,1.0047297359671,1.04206314669903,1.06049735740901,1.09614090227019,1.12275490640258,1.12666368317501,1.15843405656042,1.18320158077224,1.26950654225388,1.27121010623604,1.27834333221665,0.939296338892893,0.944973037570117,0.97201095208326,0.965343852336099,0.966326061074858,0.964389917403945,0.968211861292355,0.95817212271956,0.958350259015438,0.955086108438526,0.960149812269479,0.954794995543529,0.953966798469661,0.957195801871752,0.960269531079457,0.957142132922618,0.948305577145795,0.956345655031017,0.955067759502168,0.958494037675949,0.976726815715667,0.985076429650244,1.0088542446721,1.03709418396901,0.968705400468014,0.954932559849626],[0.954076175864779,0.951061578057386,0.954841447873385,0.965596292408958,0.974281607100467,0.969079286471125,0.955334225294104,0.984609852174853,1.01530977053771,1.00136905327652,1.04364064300635,1.06169604236386,1.09539273375446,1.12590978351046,1.12707582755475,1.15985310252752,1.18748971598899,1.26902708528109,1.27251719948574,1.27811815281863,0.939943377997558,0.945933030252805,0.970691029593017,0.96238876550428,0.968357262945479,0.963550452526679,0.966344664752127,0.958810065416189,0.95737429695851,0.958327521151703,0.959385546014274,0.953343578489058,0.952703163710182,0.958035016252942,0.95870579190511,0.959433793084828,0.948288345880318,0.953799823596522,0.956341166780547,0.960381395254377,0.975765716670301,0.985051336517431,1.00846486826629,1.03939898939412,0.967523573053018,0.95680298561042],[0.953460653201236,0.949912865324585,0.953325909171336,0.965388779994373,0.974235769609538,0.969259569591606,0.954945876628014,0.987298664108498,1.01328077384002,1.00195070386625,1.0444508229801,1.06164067469025,1.09706790069111,1.12664307930207,1.12756021240374,1.160997431489,1.18732136685222,1.26793918616853,1.2720879244597,1.27833698493017,0.939745703459795,0.948145780434353,0.971007570752122,0.962427964156497,0.969301262251529,0.965627330210922,0.967892424973581,0.955955404002406,0.956393138466151,0.959194176562176,0.958618829941155,0.951571905920462,0.953530121402001,0.957608276989794,0.960959019347896,0.957707946802562,0.95013402136694,0.954024808407913,0.958947662721716,0.958340864732599,0.975117449530734,0.98709436446188,1.01084477010664,1.0407224140242,0.968387667958033,0.954647264928779],[0.956998486623444,0.953870391508723,0.952121168365915,0.966223407446849,0.976759641399158,0.969547000573576,0.958552332504108,0.991002284250527,1.01124163838546,1.00308951391342,1.04552621228237,1.06288777890314,1.09707761459502,1.12547258749976,1.12721369993466,1.16191389872064,1.18828194422946,1.26812553881981,1.2723348026337,1.2787175534593,0.939699864291525,0.94716818688023,0.972232434940123,0.962971505807083,0.96773741348541,0.963424785746744,0.967451118278605,0.954626053264064,0.957788414707746,0.958027433464569,0.960872876015991,0.954189318253206,0.956129278457327,0.956488436001509,0.962550825821667,0.958380330413266,0.948699157840021,0.954630946187845,0.955213472348272,0.959380619288398,0.974501081778743,0.987257172195729,1.01125396864224,1.04077946434736,0.971286247514479,0.954955072320692],[0.954944029734933,0.953570026615949,0.954109497700616,0.966642223990554,0.975821163582706,0.969249317927798,0.955360907251662,0.989459944240882,1.01133045856959,1.00330320588428,1.04456283975251,1.06433444065829,1.09754169266944,1.12664265040049,1.12946871293195,1.16232607885959,1.1894161980253,1.26956725372835,1.27245015798785,1.27734576099167,0.940365796798267,0.94585093774133,0.973632568963817,0.962279723367915,0.967366247431809,0.962312954416943,0.968101028670821,0.95719630838795,0.957668510351625,0.958259660977766,0.962497021293631,0.955516846069664,0.956254284744889,0.957819954065852,0.961297903085904,0.961089585225595,0.947919619317848,0.955013403447695,0.955658338880781,0.960620545940999,0.974092166404209,0.988029562991129,1.01140036752803,1.04260053369695,0.9720686695609,0.95537649678759],[0.951892963670719,0.953175199911983,0.954838205855829,0.965347076854191,0.975227848523265,0.969473871456884,0.953205936811817,0.989304789761674,1.01169822411549,1.00470791277024,1.0441523661815,1.06386428348535,1.09974819116675,1.12891847028241,1.13186697356687,1.16369057893318,1.18896611916627,1.27144478498522,1.27197641364491,1.27732752226599,0.940272602623964,0.946056351194834,0.973720304943691,0.964637186149103,0.966490386138606,0.96493581613242,0.969522927557509,0.959235623643817,0.958942640285476,0.958715632590272,0.961545458318705,0.95361949185331,0.954838612756029,0.960171300655865,0.961218811366118,0.959472524707169,0.948059337153333,0.95518687552706,0.959081341905591,0.959964794318265,0.976010241233199,0.990007392263888,1.01436929569614,1.04504655256924,0.971754755008815,0.954029175169948],[0.952868477010354,0.95197911542256,0.955593507002857,0.965044851178412,0.97612847880052,0.970462147703487,0.956548806029421,0.990870430290471,1.01516798902291,1.0047242366025,1.04434104299431,1.06533693729345,1.10271174267813,1.12947127350434,1.13305235800733,1.16391659224478,1.19100617983694,1.26718231989892,1.27061549997491,1.27741068086673,0.939691755327841,0.945325495139668,0.972690635910044,0.965605799267202,0.965558100559102,0.965704540383934,0.967307975252277,0.957668427885961,0.960500207558569,0.957908236057171,0.961557189099225,0.954568939285449,0.955276295553953,0.959122342509583,0.960993173527672,0.957457058798858,0.947988290288354,0.954175659448741,0.957264549440158,0.960681285468231,0.978022194521482,0.990219601060708,1.01623961666349,1.04635526440771,0.973709930663478,0.953306738468934],[0.95537415750663,0.950832583863215,0.957839939350639,0.966915278878371,0.97589593367097,0.970385388280817,0.957221578320905,0.991177262264873,1.02001114279459,1.00296700387226,1.04492899444325,1.06715398596127,1.1049442784011,1.12999486326037,1.13539989458237,1.16226136994032,1.19291778315744,1.26428301499607,1.26770931431399,1.27593869437696,0.941175423337757,0.943047126822777,0.972074556312221,0.963572239717589,0.967369122528571,0.965512383381738,0.967510908972484,0.956299201824416,0.959047495851503,0.955798895487572,0.963649267014139,0.954398539157246,0.955478526729332,0.957038667071661,0.960082366194961,0.958569761296687,0.950129533449336,0.955501984700233,0.957835324258277,0.960262575145473,0.976664175512636,0.988767965510538,1.01046209386162,1.04848481015071,0.970086458743798,0.954862463631406],[0.954795174196968,0.949838305817403,0.954697304526628,0.966668452816565,0.976156324039462,0.96849779559888,0.957891470490048,0.99310517772874,1.02088384070815,1.00386672030425,1.04814441087018,1.06672606713774,1.10219446333745,1.13033495818125,1.13483265697658,1.16487844212517,1.19223022249691,1.2684627851119,1.26730657746122,1.27676708496634,0.942654248358464,0.942457244355944,0.971383091284097,0.965532655414576,0.967771697164758,0.966649566635274,0.968897749791294,0.958628347815116,0.958074315566912,0.9557759080238,0.963960570122678,0.95177283412576,0.954952600911173,0.956331406028948,0.962683436590864,0.958264691667225,0.948994976033066,0.957072140690017,0.958014870464303,0.963355317891233,0.977868102695225,0.990868606241449,1.0134998548544,1.04852033229398,0.972787702482701,0.953513475282046],[0.955200619858647,0.950925973990351,0.95307569087121,0.965440394180504,0.9767132067671,0.968716982087212,0.959159553580454,0.992192105642752,1.01756700239646,1.00527329886733,1.04889577506373,1.07050674942206,1.10127370586259,1.13124591524081,1.13362777450364,1.16748710879698,1.19339856399608,1.26448511967465,1.26982856726835,1.27605598898395,0.939858280684837,0.944821219969401,0.974416626003339,0.967290204188117,0.970211533390334,0.967594512007669,0.967337144589725,0.958739063795152,0.954653088636224,0.959357877510357,0.961914321736786,0.956977274852537,0.9549025775002,0.957054350314412,0.963048986931529,0.958778688919767,0.94843400441256,0.955612957223579,0.957677586917877,0.95933870223752,0.977733777321101,0.99068476591385,1.01377953730846,1.05003951029819,0.974096199863682,0.95888990474069],[0.952041593775021,0.953958082672906,0.955924139187145,0.96966604201023,0.974653080793455,0.97041226207931,0.957377830773927,0.992247767776904,1.01738817722019,1.00573247992125,1.04907756057341,1.06924056595996,1.10653874952471,1.13287185126822,1.13632558089283,1.16797409627435,1.1939688930759,1.26513975519357,1.27204407727343,1.27566693394827,0.939219379643604,0.945061464368566,0.972484857810655,0.965762927795801,0.97058968338597,0.965691190256615,0.968166113942197,0.958761023137112,0.954933002664811,0.958653867236155,0.961410515555238,0.958361775288947,0.956225982345027,0.958142347574893,0.96136685976164,0.960304924851454,0.948477083844762,0.954027596859492,0.9541877564357,0.957570056937633,0.975824943561305,0.989870094800944,1.0181601134818,1.04862998536724,0.973942968712532,0.958761462052902],[0.951862975565594,0.954951109458364,0.956019486201612,0.970330753219781,0.97535212498412,0.969574469558694,0.958365583125923,0.994581988240837,1.01739729497727,1.00737881696396,1.05130627561883,1.06784493409396,1.10709467272217,1.13279548782325,1.13666084869159,1.1721511198681,1.19526865407935,1.26832188582583,1.27124395375992,1.27611920111061,0.940134268291578,0.947001237606476,0.971086090163583,0.965196252508083,0.97002239744156,0.964765601047087,0.968992445416327,0.958155443108818,0.957253237063335,0.959267224384298,0.959436586256469,0.957956599818041,0.955452888959007,0.957576695941218,0.960115627071169,0.960837584892767,0.950468360856488,0.955592777857409,0.959814134244502,0.962540611371131,0.978355018387782,0.990528274461128,1.0135027767711,1.04737871780403,0.972812628198896,0.95620208152425],[0.953177341599572,0.951554440995786,0.957246270828648,0.967927762318359,0.97536561820254,0.968094301788571,0.959412684432852,0.993071296631548,1.01743598317702,1.00793737377707,1.05173362986774,1.0707948814952,1.10759329393384,1.13563742757974,1.13733124459326,1.16933057371913,1.19448361662065,1.26601154071311,1.27190588999691,1.28087866982734,0.939850929150274,0.946070636909351,0.97231667200478,0.963241736837555,0.968990495641088,0.967891005214768,0.97090613302033,0.956502601486572,0.959401177809085,0.958941299778907,0.960037720559801,0.955426304810973,0.956856208308139,0.957809723650323,0.958055650469763,0.95984178404445,0.948041948940238,0.956806538233445,0.957219654636684,0.965529453415769,0.978969394489022,0.992843059372014,1.01493415487907,1.04987914954392,0.972833019464356,0.956579633782317],[0.950755167971604,0.95034397628838,0.957143387703007,0.967772605734814,0.974006921313745,0.969667419963087,0.958323587565992,0.990369287927624,1.01937533412671,1.00654718568132,1.05043595497978,1.07145128493295,1.10987206714903,1.13677182963817,1.13845899908608,1.16880753675128,1.19590325406446,1.26746775458863,1.27092136695513,1.28079662435817,0.941159278560954,0.944841365208631,0.973411448107099,0.964697932698026,0.969006256951492,0.967576797789455,0.970228154838755,0.956459151370015,0.957966429202232,0.95873979668001,0.95970645019069,0.957257382589574,0.954934674211773,0.959809802151334,0.961446198120302,0.960693554957411,0.950478179829767,0.956896137370089,0.960103491732963,0.960419396843685,0.980982499724107,0.993812384125513,1.01485841292121,1.05324970794716,0.971387372688801,0.959029761026658],[0.951812975900633,0.951556267905365,0.95572817180914,0.968420823934061,0.97575861120324,0.971373814511741,0.959666471382956,0.994648226012065,1.01937448986959,1.00889290369684,1.05324901699429,1.072090479394,1.1098201782683,1.13811609597163,1.13966505519557,1.17016502561288,1.19797408811851,1.26607123083384,1.26864128189389,1.27949163437798,0.943803752046587,0.944652631224897,0.974726364839345,0.965688130598054,0.96813303215958,0.967801087250313,0.965903142651579,0.956877926238844,0.957246190998184,0.960138381432584,0.961183727705697,0.956393977981081,0.956806863521945,0.956472642884187,0.964958467656005,0.960056972069922,0.951659991153474,0.958702021549173,0.963716035895481,0.963933394411518,0.981027970491334,0.997478579629913,1.01674757456395,1.05310429643129,0.971537056378132,0.960888808997299],[0.952492701441192,0.952503140324646,0.955601855812854,0.968290030284101,0.977776916236789,0.972673247480744,0.958460895029169,0.996168465093978,1.02490976448682,1.00977041086017,1.05145767737015,1.07349262370229,1.11167456972905,1.13563554927033,1.14224201919535,1.17175957020958,1.19791307374252,1.2661424195575,1.27234284682686,1.27850625503662,0.942090470028694,0.945291821321425,0.974061369976532,0.966125466956731,0.965183692380621,0.967094875011168,0.966416102808725,0.958733629464259,0.956653614155995,0.957052869863635,0.960430437192048,0.95747060178592,0.955357654354818,0.960102337102233,0.963090197325795,0.959483119144167,0.950344926316403,0.955166113736653,0.958724349117167,0.961352926702347,0.979372769083018,0.996234993077863,1.01948492040228,1.05424895851178,0.972174562578257,0.957552469326544],[0.952763570480149,0.952899532238225,0.957228720586258,0.968418315809355,0.976102810174456,0.973826797205976,0.960841773934991,0.990962102644866,1.02023836681987,1.01289865669709,1.05354938344365,1.07268858890287,1.11244853703282,1.13995005205848,1.14494067784128,1.17515093380223,1.197030453591,1.2642955977122,1.27383609385279,1.27991930808835,0.940944852225629,0.947745588314625,0.971553770550942,0.964823739467316,0.969362774114807,0.963660184554971,0.971025764647195,0.957723816919052,0.957977237410751,0.956542655324994,0.963064586377777,0.957652174027818,0.953645806168368,0.960363200094617,0.961123525992197,0.960012441862907,0.950524828307498,0.958900630130123,0.957426538208135,0.96363710540574,0.979437724823399,0.994519077851701,1.02021436208287,1.0570790022204,0.972102891187615,0.957013873669797],[0.951102227510106,0.95022682950188,0.958591556967839,0.967980837961884,0.976449242665913,0.972319537443959,0.959949717113699,0.993964555021857,1.01761304244802,1.0128614970564,1.05540421265961,1.07570982783923,1.11473643164719,1.14237154174251,1.14555351300627,1.17931482554897,1.19852959864069,1.26316687285534,1.27358329414687,1.27774582174466,0.941538088988845,0.947040261601489,0.972093181859388,0.964369875088639,0.970484225411642,0.965436645006593,0.971204215725128,0.959387397502291,0.957806913886297,0.957397038212623,0.963315204822293,0.956426112913659,0.956164001077232,0.959400553885947,0.962879838579034,0.959983789346731,0.951392398776145,0.958367429147127,0.959303798025718,0.961670337046954,0.983004539662052,0.995268285946281,1.01888440613397,1.0578066624243,0.973452227580236,0.958125793604067],[0.951967254307169,0.953613480655384,0.955336388210628,0.967190453311001,0.978075537743986,0.973818273357103,0.962583125003633,0.993389437589331,1.02292730440711,1.01083844213021,1.05548604564734,1.07609299866455,1.11488852050343,1.14141248894705,1.14190615997153,1.1775146618505,1.19953615308957,1.26398473349201,1.26892895764868,1.27524868213256,0.941540714898531,0.94537960390239,0.973041174444051,0.964391407028065,0.966239442839479,0.966367507723113,0.970986058689896,0.960563546793636,0.959116053132182,0.9588329350481,0.961571138220835,0.952293257541649,0.95878353767548,0.960880380510434,0.963306642519219,0.961335074111961,0.949706061318585,0.956092255727175,0.959037039441306,0.964841630125881,0.983502836114819,0.996830708683246,1.02194243941811,1.05790289768463,0.973028747796139,0.958808602748129],[0.953363879712415,0.954389688513552,0.959229573431992,0.968840505922849,0.979556073267491,0.972610611047507,0.962564585921232,0.993450605612747,1.02415385444206,1.01083583025805,1.05540368977812,1.07718886432529,1.11943216727284,1.14137745694568,1.14587600622752,1.17953088116691,1.20172315183317,1.2690490698905,1.27049876971831,1.27570761810356,0.941053744743053,0.947956171157093,0.970827878285624,0.96546109711871,0.967427373312032,0.967849833461881,0.971503779353937,0.959931194346699,0.956648345440269,0.957759603094941,0.961492950505924,0.955282339304046,0.95660330143442,0.960722930689845,0.962317486427249,0.963509787853138,0.951817390865474,0.95944856140179,0.961046355990108,0.963232221692509,0.98367361281317,0.994073384545806,1.02298569333407,1.05706657942898,0.972218662072126,0.956540636361525],[0.954173365994061,0.95241740648703,0.956174524270836,0.968096134871469,0.976528886781701,0.971005146036344,0.963577275399413,0.995636344310715,1.02259064696336,1.01322790427631,1.05532166099345,1.07770783247013,1.11587385776418,1.14165747360065,1.14920017443964,1.17729543459766,1.20275868466773,1.26805808498947,1.26811919773477,1.277283381715,0.942253288734642,0.947555428781198,0.97350006398848,0.966094060724917,0.966677082467343,0.967734803158493,0.970092509889096,0.959285998104645,0.959035902058535,0.958112382710936,0.962184429292385,0.955011938081393,0.95788518739422,0.960735331903905,0.959154109978658,0.962217094543844,0.951811895363063,0.957377899307554,0.960101669394279,0.965261354833353,0.982468353956675,0.993733855235488,1.02393702611601,1.05481847437202,0.971430450212909,0.956465164592654],[0.954003463962131,0.950876332398169,0.955335163241431,0.968188065570658,0.977875678808781,0.970364365450395,0.962607409844126,0.993685529927204,1.02395492188932,1.01391369471034,1.05558927591726,1.07900966401428,1.1196238098629,1.14343434782008,1.14535050230195,1.17884881609437,1.20259662668972,1.26502019220339,1.27401685905206,1.27899936871733,0.941432689469339,0.946543634765489,0.975531030760482,0.963292842470697,0.970466395615324,0.968697074310458,0.971912682128836,0.961765271307136,0.957404559399649,0.959204204480437,0.96032186663029,0.95648424311,0.957397811136674,0.959680289316098,0.962504822856395,0.961413251843541,0.95131104768644,0.957423771390198,0.961822614571471,0.965258261059044,0.980957391111942,0.999103770222737,1.02065743011116,1.05803888029898,0.972989094547491,0.959301199037165],[0.953387922292669,0.953151464648057,0.955693717829218,0.968358335233778,0.976562747884051,0.973258729803674,0.963244951645075,0.998504930394987,1.02608443766731,1.01668869196808,1.06272852396673,1.07641548907645,1.12110135616248,1.14408046475475,1.15206164594651,1.18461454476205,1.2036030311564,1.26933312240089,1.26575865339236,1.27855579733489,0.942236447111421,0.946871130607296,0.972877893688962,0.963382523960485,0.969483781705394,0.967266266472223,0.971003033837478,0.961706895766401,0.959392155054662,0.959443310399832,0.959857442898706,0.959280756126597,0.955884412811219,0.960166104276125,0.965154810387204,0.959272723154856,0.951546651864499,0.960772346815278,0.961498370543053,0.966470828733306,0.982090222931112,0.999975074190128,1.02258954206642,1.05855557394662,0.973049859138941,0.956720071331433],[0.951861816312307,0.952554060570379,0.956696822153122,0.967784326641528,0.975848038843782,0.971127459947122,0.963705690479283,0.997827116098402,1.02578350680783,1.01842692163169,1.06044470064314,1.08222206539284,1.12097534772645,1.14457029751256,1.1519194274054,1.18429693305496,1.20571285263859,1.26854181772126,1.26757000199633,1.27695899089761,0.9399808944203,0.944283738225894,0.972781431051814,0.966378623714599,0.968474524122984,0.967720180815393,0.971206147083341,0.961945483449466,0.962794397119293,0.957976286331659,0.961416298458203,0.958093297895267,0.959473159193703,0.960603782170312,0.967778624715929,0.962349711067591,0.953683762039126,0.95967097947151,0.962403822161949,0.963343545444526,0.981755739734393,1.00217530334859,1.02824794735138,1.06203737870007,0.974771539510603,0.956576057047175],[0.952931521632006,0.953151235860576,0.957853108911066,0.967394407368431,0.978356265395033,0.97207092690006,0.963991412099729,0.997085287059989,1.02793171530659,1.015047603359,1.06177061623842,1.07920784415086,1.1225259118317,1.14915377373209,1.1540381028556,1.18067182700993,1.2104913260572,1.2702935600425,1.26930354982257,1.27514601020906,0.939181404365555,0.946296108479417,0.974133405483983,0.964208090616264,0.96811146158728,0.966918980161382,0.972258523235688,0.960501372821038,0.964056116905831,0.958031714513083,0.961882791712897,0.96052607555089,0.95831942208707,0.959516715481244,0.964740812919705,0.962431566033553,0.954533987445288,0.958622411070682,0.962135303680744,0.962421265504882,0.98566515826134,1.00212008990429,1.02986803594894,1.06282829079458,0.972385329863496,0.955919274012895],[0.952916047679928,0.954158107144963,0.958485929699875,0.965331005516829,0.977039503788043,0.972294254989041,0.965228130054846,0.996528365333887,1.03070035630094,1.01525092147631,1.06279266918205,1.08084903436978,1.12723077925496,1.15236266954692,1.15155332035764,1.18170869354355,1.2072637062554,1.26982320743383,1.27178423657691,1.27601881805204,0.941069308058952,0.945459432359805,0.971442815743441,0.962597825283126,0.9670717840031,0.964365982560756,0.970483730434808,0.960416772755467,0.958715424682343,0.959082956979134,0.9626002258817,0.956741434770582,0.956236403718583,0.959210378631442,0.962764893319006,0.96307610910381,0.952981299649286,0.957547023845882,0.96641045143133,0.968084833476414,0.985052258695612,1.00220390368738,1.02738521558573,1.06411896053108,0.973023355917451,0.956490845258456],[0.955520938661129,0.951617376703301,0.955558744597159,0.967876555653113,0.978719736825789,0.974033904409192,0.963710972398847,0.998239068096824,1.02901058924343,1.01601909234754,1.06524759472665,1.0842399379466,1.122770657796,1.15220783686667,1.15530252125749,1.18194327873226,1.20973960128085,1.26678827590034,1.27044258282873,1.27950815361329,0.941642919283588,0.947372648880792,0.974021650631052,0.962350446152961,0.971283546724369,0.963763723846035,0.972463392445637,0.96089499568684,0.961267296582526,0.962200424866616,0.96462005429928,0.955971616911967,0.955072036973145,0.959879704015907,0.964610025724735,0.964619863156988,0.955852132533702,0.958888287956474,0.966762923408713,0.969714107542589,0.984247247566713,1.00441522552522,1.02696558578731,1.06629108432782,0.971632397180996,0.959636075866945],[0.958154941529394,0.948817618987579,0.95842107567824,0.965516080936637,0.979038124349665,0.97674054720021,0.963217842876369,1.00117067217967,1.02829232519731,1.01474023095192,1.06505075707813,1.08479303214979,1.12354265658061,1.15263396444424,1.15500017403234,1.18495773708843,1.20711732897484,1.26816966987329,1.27033193225995,1.27692478207577,0.943504817309791,0.947585965040031,0.974333503863986,0.964883308216142,0.970164675068022,0.969831543827703,0.974131424715339,0.961574619972195,0.961811997728829,0.963524331922392,0.962273373332285,0.958709769965472,0.960016464049707,0.962455312534092,0.964859954472493,0.96026486883454,0.955793433755721,0.958559261146646,0.961254600858485,0.968391619669363,0.985431592064298,0.999830557742453,1.02988174103126,1.06622709003799,0.973694691734381,0.958762979575027],[0.954437609953588,0.953594226209183,0.956305169832572,0.969992433698097,0.979761739665431,0.975161021948081,0.963115474760109,0.99914119126265,1.02864791947939,1.01883796771209,1.06648727523486,1.08380082192796,1.12572483680879,1.14911149066371,1.15610852274455,1.18967117478083,1.21258617624233,1.2639319514568,1.27185763349011,1.27712665412824,0.94173525178359,0.945128249064644,0.972697482326873,0.968604434669754,0.96781975213215,0.968540947430137,0.971702368275584,0.960866160305736,0.95661006023014,0.962300648796537,0.962354187185792,0.956465171564722,0.957246493006587,0.962129406796969,0.963500504992579,0.961244021034513,0.955381569235429,0.961335354527163,0.963221477141151,0.967604741017604,0.989059664577527,1.00031205833805,1.02748564833188,1.06813583910376,0.972849311602563,0.959620890749619],[0.954455224530194,0.95149540914336,0.955262332774204,0.968737578430436,0.980558304598108,0.975876709004573,0.964899114810876,0.996111709730966,1.02980622075731,1.01775822101273,1.06799545599263,1.08497167162898,1.1222571630555,1.15126349637285,1.1580574456593,1.18669278680041,1.21121696961,1.26883393187608,1.27181748103583,1.27753659236518,0.944460707871653,0.946029465692044,0.974092759104046,0.965112757795404,0.97020678611184,0.967524912723275,0.971191710723154,0.960565360316542,0.961615545778656,0.960553865969503,0.960227132355683,0.955512570831605,0.958859425146052,0.956396383328941,0.965135317011599,0.964631880219995,0.951845392311422,0.959676378473075,0.965330327616661,0.966600133910479,0.986259903907384,1.00171861450621,1.03317842396809,1.0689647031716,0.975225916232007,0.959939655523288],[0.952546170265979,0.953740003035812,0.958126829797367,0.96655881398052,0.979744619382325,0.976513966489892,0.966848147894792,0.999956133934344,1.03044150238431,1.01691344518593,1.06761818190863,1.08710838530198,1.12875401391093,1.15589010501893,1.15743825938879,1.18869584238694,1.21263254544962,1.26772124715592,1.26870500275259,1.27811082884686,0.940805301572376,0.94883507146532,0.976411923206111,0.962850531168343,0.970841346565508,0.96720590556764,0.974464941413943,0.962019696314952,0.959242270409371,0.960763593636015,0.960490580125097,0.954053517620629,0.959371547057906,0.961275846156773,0.965469951956957,0.964073529482982,0.951282074373711,0.959821667159341,0.96361035566412,0.968967995191322,0.986247654317088,1.00461325679425,1.03189676692463,1.06996620075886,0.975983788197671,0.95965951789654],[0.953989838811128,0.95411144858178,0.958485254452557,0.967706267350804,0.979220391306893,0.976288135307332,0.968589442133922,1.00011456783294,1.03252382201982,1.01903679177906,1.06979341529045,1.08946192505767,1.13280767162375,1.156885818468,1.15743704237726,1.18824923495791,1.2123598157853,1.26640682467545,1.26595467388764,1.28040107302254,0.9415143929934,0.948868530135896,0.973452707335255,0.966423442415452,0.971797245724952,0.964138992790467,0.972417655277333,0.962503826807781,0.961789922152755,0.95705478228739,0.962516226352866,0.956674781347736,0.959150021473677,0.962897861310948,0.964348284423903,0.960251153710217,0.95571071924622,0.959825517670676,0.963335287806804,0.967859025600089,0.986895772533897,1.00847423717292,1.03286072951162,1.06989524339684,0.973565349976621,0.955983694207774],[0.952023608373422,0.956321439276007,0.958308228587208,0.969689370847468,0.974870729016246,0.974882777334408,0.965321202301128,0.997620088433876,1.03164148078515,1.01976955808747,1.06896418087844,1.08901417019911,1.13035695744175,1.1556340775298,1.16043607696823,1.18925931763269,1.21595478283681,1.26999197603213,1.26970865959435,1.27612979546272,0.943538279515329,0.944428429683869,0.974611050406641,0.965619081593831,0.968993895938875,0.963067213250493,0.971547250053007,0.959737204535904,0.960498175643037,0.961307073484136,0.963541005404256,0.953486719248169,0.960438629139663,0.963777783931925,0.966430531843405,0.961809823971136,0.952596925416189,0.958450445926784,0.965523129787858,0.967143371279442,0.988456281822428,1.00721410436851,1.03448202134491,1.06984633284519,0.973830808259288,0.955154942307698],[0.952750155836537,0.956941722972902,0.958992439584052,0.970583885843374,0.976360913375925,0.973888648897105,0.964429789574855,0.99923722697666,1.03267563543259,1.0228715873712,1.06840772340176,1.09017085035138,1.12992448439425,1.15810280052302,1.16421936750455,1.19008044278385,1.21435584193794,1.26319810940868,1.27106294267343,1.27467400352163,0.941365368618365,0.944839394247754,0.968370736525788,0.964270241267963,0.97054747907175,0.967353025735921,0.972479445557412,0.958448546024989,0.96100612573104,0.958769299834491,0.965888576668042,0.958394674137576,0.956270733286495,0.960655613591809,0.966545886802065,0.96252733308696,0.950963847779686,0.962176902078,0.968405794778442,0.970603518003106,0.987222520303651,1.00713276902616,1.0369738903884,1.07173347318705,0.973330203071763,0.957874702145979],[0.954565909836808,0.952925049824917,0.956733387989791,0.96598220210709,0.977897780728841,0.978986162547064,0.965961658113322,1.00170006182975,1.03382019597729,1.02331984081437,1.07186409097738,1.09159888599849,1.13390268100371,1.15926231743172,1.16364991075044,1.19524063839301,1.22099839502859,1.26472799850307,1.26925758709796,1.27467424515472,0.940340604479218,0.945599224965263,0.973929096006106,0.969028098124743,0.969736773749,0.963954219681925,0.97144171896186,0.962184070897093,0.961120716675285,0.959831573056552,0.963852136545665,0.95654814997943,0.958649421803279,0.959957609095943,0.965943219847472,0.96543660796249,0.95359921599774,0.961747365965258,0.966042304605208,0.971203613804652,0.989545204234823,1.00878591102692,1.03726250369547,1.0727147333506,0.975212279920082,0.957922623221003],[0.958157985385256,0.953633874878455,0.958887029522114,0.968597680588454,0.98061390948674,0.977922418216935,0.964185327786351,1.00171692161512,1.03372575393881,1.0220154525771,1.07098789525686,1.0921469593176,1.13466398758982,1.1620368183952,1.16283283748441,1.19275564233242,1.21816254733487,1.2625592573025,1.27054969222792,1.27642006949286,0.941120622565134,0.945449875790959,0.97233647701224,0.966775669389608,0.969929873722981,0.967708266117451,0.973083610859264,0.964061184604567,0.964520317863171,0.962773797113242,0.963462854990175,0.958048108685745,0.959803442422503,0.961551952804158,0.96535215617999,0.963030413182134,0.954784734586415,0.960576619785225,0.967791568091309,0.972380104137863,0.98769635086395,1.00877527025751,1.03897878143217,1.07592509563217,0.975745087547769,0.957575697610695],[0.955888046055136,0.954652988812588,0.959502423818011,0.97123620582223,0.976122641540686,0.976501896528133,0.965774323536922,1.0007701327668,1.03276541212602,1.01966938823801,1.07227000657335,1.0902451960979,1.13851683091397,1.16102526206883,1.16378792037677,1.19395741334943,1.21673932693578,1.26626159192247,1.26793116292818,1.27703873378169,0.94194273163998,0.947966683220942,0.971785111752731,0.967367981750827,0.963704606455677,0.965640397752759,0.974006055407952,0.963522151356885,0.962254197059906,0.96223275391979,0.962210923473857,0.955717852399176,0.960277764510816,0.958863366450607,0.963037942009817,0.966352856688183,0.956394857650664,0.961003728191269,0.966214820696547,0.970243976704709,0.989309667160091,1.00866017274251,1.03731881056336,1.07540745232919,0.974039981881214,0.957630478661762],[0.954074381623238,0.954948972498845,0.959218757838184,0.970478166148347,0.976766219463182,0.978072313210496,0.966863876464687,1.00296656169035,1.03407964509959,1.01894141336525,1.0774032273096,1.09336726070821,1.1364731021124,1.1621366539401,1.16728577335704,1.1942008828986,1.21660317321461,1.26671450525252,1.2675164489424,1.27730599138732,0.94032860105223,0.948159864053711,0.973777236208556,0.965781051942255,0.970666515472624,0.971402768683331,0.970503113738921,0.962347478609237,0.960651367251174,0.961843492411106,0.960891116387393,0.958960570581352,0.959772331847783,0.964847315195893,0.961151513653856,0.963531351996429,0.954502795537519,0.963571600115319,0.968159789714031,0.974082775515892,0.992105597701285,1.00919674230365,1.036936171032,1.08085789800817,0.975183057155378,0.959860274937749],[0.954990730767127,0.954476527572439,0.956885013984088,0.969024558328331,0.978811226754854,0.978147693461005,0.967352677976126,1.00209845862643,1.03426290943448,1.02065571255187,1.07351569750589,1.09627367093179,1.13779673344305,1.16131584531715,1.17151453637197,1.19934739564815,1.21993454257689,1.26949201766246,1.27171740206926,1.27835093730835,0.942021109789167,0.94790301059591,0.977656534803484,0.96892302848175,0.968348265730613,0.969027708905221,0.971927793417251,0.963735190756697,0.963370692075152,0.963917032248664,0.961734642655546,0.959936447362491,0.959097387323005,0.962764198298797,0.964281174567276,0.964443808229544,0.955598915793756,0.964207116083008,0.966349903304204,0.973854726984477,0.992787637750656,1.00925144972796,1.03915026072976,1.08145280948969,0.971305266368938,0.960321731428817],[0.954893305626796,0.954373977600368,0.958361790860055,0.968526426594853,0.978662960677291,0.976235503066321,0.969369345566461,1.00342542704557,1.03510483557706,1.02238895466156,1.07406998004726,1.09732885127649,1.1382136894087,1.16401903237949,1.16907143466047,1.19709514473353,1.21595519664091,1.26795972950697,1.27050688032881,1.27969867778252,0.942569443465524,0.948102243717539,0.97732401794824,0.963812304992711,0.971697550087464,0.966702756767838,0.975918829435158,0.961711038546087,0.96023739438827,0.962671124614495,0.966737306556687,0.959784014504401,0.958654632343758,0.963143602070738,0.968581391258181,0.965728390506856,0.956968809276495,0.963512643413213,0.971534650000051,0.974657806091625,0.991539457014957,1.01100961420027,1.04167563903116,1.0799173598429,0.975697653412127,0.955146004436229],[0.955720352037781,0.955385642500708,0.957418805591254,0.968693824075308,0.982038112681332,0.976744086415653,0.968599947539181,1.00253178247772,1.03858604208118,1.02213271153412,1.07570780117319,1.09340133048766,1.14007052707502,1.16449425253847,1.16973962330903,1.1983342018096,1.21743390780164,1.26272972428815,1.26969559468344,1.27728275998161,0.942966647866277,0.947794161083607,0.972208716589843,0.967223686733124,0.970290108732941,0.967676717834527,0.973344606276843,0.965618943634465,0.961588733539265,0.964032609460615,0.96691374602078,0.957802953151771,0.956557193740197,0.964764850323525,0.967004288237727,0.961740214324113,0.955635912631958,0.964089870965122,0.969647091246139,0.973605871886545,0.993187163485591,1.01089616577655,1.04226495790043,1.07988872247381,0.974686077809618,0.959126958876787],[0.955887723849388,0.954650673446773,0.957035923785463,0.970859613424468,0.982477228699251,0.981031118144549,0.970026989075359,1.00293089334363,1.03779180712429,1.02449313894876,1.07781415116888,1.09791660184546,1.14107764492645,1.16415226055348,1.17164874120851,1.1980520312614,1.21792154818457,1.26788147523707,1.2701352203086,1.27418065455872,0.941492119842347,0.94718491799283,0.971847755230726,0.966292698221044,0.969128780097864,0.97197776647055,0.973116477803137,0.962428361549061,0.961658719317704,0.962392998278653,0.960796185138038,0.957071341431673,0.959293109489551,0.96177863327982,0.966838227213136,0.966934827233882,0.954614556684535,0.963783490618135,0.968255829920094,0.9751585841307,0.995455568471812,1.01483543524938,1.04522466327523,1.0843126894756,0.972232540583027,0.956574621385544],[0.953603118602592,0.954293060871095,0.959479469824827,0.967595307604341,0.979107921759281,0.979763711172374,0.970637693505833,1.00303815647839,1.03959690679659,1.0243297753754,1.08255085445445,1.09742930101752,1.13969335887247,1.16643633084502,1.17396024321852,1.19976999202394,1.21857661508913,1.26925692587306,1.26412008571094,1.27876142213064,0.941395523463222,0.945892890823119,0.973812888441565,0.963531981516434,0.971206088930993,0.965351279883581,0.975332388047705,0.961399085253885,0.96268524444084,0.959845749519311,0.961690392971668,0.957582090482005,0.96027936605947,0.962471766280628,0.964900490682844,0.966356706412062,0.958447799165926,0.965183398227737,0.970858069756012,0.974198197609732,0.993188737060206,1.01255915175238,1.04649635683354,1.08267869991047,0.974060203494171,0.95752779126492],[0.955819870266746,0.953640184779797,0.959300730963666,0.966492883326148,0.979128997999826,0.979807287958066,0.970409112021607,1.00439153310071,1.04098446701567,1.02927887922584,1.08025330859321,1.09775362123387,1.14332921235303,1.16718539656434,1.17468830956197,1.19898879642419,1.22046560379661,1.26638311021079,1.26945837703356,1.27510722244227,0.943201577951035,0.947726190316697,0.97292400388436,0.965625828486401,0.972237673362542,0.968467232255009,0.978068063626153,0.963983655432534,0.960609920133684,0.960553274742104,0.963139199549304,0.958652134823931,0.9563184463276,0.959563101809317,0.967528114020858,0.967446298001702,0.959581508468046,0.96370059880616,0.969512031758558,0.974254357592847,0.997232134329338,1.01509281478474,1.04354775373282,1.08651446898497,0.972477807632845,0.958886383314317],[0.954167726000056,0.957955592827686,0.960563590198225,0.971069392313331,0.977446556175092,0.980497061848224,0.967520891886232,1.00493735929543,1.04233364024395,1.02877063524625,1.08123158479633,1.10432023209378,1.14005888517201,1.1708651702175,1.17471348391847,1.20240893524113,1.22295656090408,1.26969751186535,1.2715476701909,1.27795160912396,0.940705202130855,0.948632515775498,0.974562940117881,0.964935446522671,0.972235047899742,0.969020180052567,0.974027350248728,0.964947586393971,0.962971269792991,0.959296981320248,0.965014938978886,0.958167517966773,0.957447007311277,0.95991907486807,0.965043431843542,0.966920868813918,0.958498637128682,0.965748125573244,0.970922738095727,0.974335049584818,0.998453452152386,1.01249286615202,1.04705491232977,1.08665572630423,0.975229001968252,0.958342121354123],[0.954794377027143,0.9586345386578,0.959392136539953,0.967882828119007,0.980907362205057,0.978270318606078,0.968956004196031,1.00479106616329,1.04199473477721,1.02641518014597,1.08059496288646,1.10432447278938,1.14299775049836,1.17175139846988,1.16932850964829,1.20312993037702,1.22221878650119,1.27157881130343,1.27196218664224,1.27681783547249,0.940054909847961,0.946786362231126,0.972716572831181,0.964735860654914,0.970492275186065,0.969074158373329,0.9732274421337,0.959220095745564,0.961616407512648,0.96146291025558,0.963946531342041,0.958012700290476,0.957369999109207,0.96019322843594,0.96467974484796,0.963895746469388,0.958280170968665,0.960915309022775,0.967358669270431,0.974330564657649,0.993184400732741,1.01858392364641,1.04807160765192,1.08671721076988,0.973505817379965,0.956175030466988],[0.954541828136199,0.955209356520167,0.959985237779056,0.970855948392506,0.984177514701096,0.978304556392433,0.968942460835046,1.00319271465035,1.04420289247838,1.02788764819289,1.08341278102989,1.10386840881192,1.14868961583611,1.17171224588862,1.17569059921192,1.2012462313142,1.22373556946418,1.26855062663729,1.26878774677445,1.27943084430461,0.941903994711184,0.944325653028457,0.975313701489632,0.966949239381553,0.97030865613348,0.969868605679683,0.970019801079475,0.960361977331191,0.960381246448671,0.961500620072761,0.964846968414248,0.959745610461804,0.960658779604154,0.960327075137665,0.967770231276914,0.965994715957099,0.958588745229257,0.961942105828058,0.968403626845213,0.973137029582332,0.996450252886275,1.01836285844111,1.04854069065681,1.08764665428277,0.973388838084045,0.957960705606712],[0.956379133838394,0.954289406984545,0.961036904554865,0.970695255341595,0.983480972723169,0.978404569437613,0.971227102590383,1.00416138660867,1.04359987067874,1.02904285262056,1.08283996258121,1.10552489892696,1.14744305565341,1.16904056356049,1.17711279867499,1.20403243086553,1.22508246182939,1.26685838085037,1.27080954158259,1.27983221819843,0.943757251510029,0.945255699988035,0.974554601909258,0.967313042292229,0.970529055849148,0.970253109983328,0.973315701715899,0.964492913979145,0.961047311685204,0.961697125661997,0.963440690200758,0.959108426846735,0.960947148031227,0.961966173321538,0.966609179139343,0.964914461978302,0.956423916664764,0.967975338539281,0.968454211194994,0.974533632347329,1.00014359404908,1.0164473999601,1.04885886160317,1.09315162207332,0.97116797182517,0.956362720406001],[0.954966842276434,0.958183267566285,0.955657015281664,0.968965729284847,0.979718519703972,0.978787170708251,0.972008902431821,1.00710706671578,1.04294597819106,1.03013813918985,1.08371126400428,1.10395929008424,1.14804594261412,1.16951100901122,1.17962077552584,1.20349128363076,1.22428426461528,1.26608342422119,1.27105662534561,1.27686180535712,0.944357445956857,0.947060100192914,0.974632333573191,0.965323165001232,0.968408112818147,0.969367105917158,0.974898104928886,0.962719656186291,0.961176624106398,0.960266408434227,0.965113505180883,0.959775070986791,0.961535964670039,0.961645175164891,0.965545425732604,0.965009489339216,0.95421287636439,0.966110202700084,0.970948769779733,0.976644907804267,0.998523151669663,1.0195987766598,1.04904157967736,1.09221814417946,0.972497263003656,0.954313721669039],[0.954286512753856,0.957309335550039,0.956633101665681,0.970413759036065,0.980966969953516,0.978812364319916,0.972436294610861,1.00564312032112,1.04534482399733,1.03027420947264,1.08446054774117,1.10626970523021,1.14933689776618,1.17387700062854,1.178927078743,1.20351879320656,1.22551417442689,1.26724740645162,1.26923746223513,1.27654784472553,0.943194569545032,0.949179986180334,0.975801523941792,0.966334616202453,0.971448766757106,0.967780001544739,0.97630919295496,0.962056196160874,0.961046587316177,0.961534503751148,0.966961670654729,0.959124037341373,0.962349985833169,0.961130373571623,0.96376722120068,0.965229110175965,0.958418799550243,0.966519555848034,0.968317647930819,0.980657494187149,0.999068411778187,1.02180016797937,1.04966724423096,1.09373588690966,0.975097289342874,0.959380943837227],[0.955480505387974,0.955105823090569,0.960018936425951,0.969049437373274,0.982221565655544,0.979363322624012,0.973674057418058,1.00486017398071,1.04344207254965,1.03040882923647,1.08703101800921,1.10448847586689,1.14996857904533,1.17494649997202,1.18007059663975,1.2064823181131,1.22508785985433,1.26660855475791,1.27195231335238,1.27669603168225,0.943058518133896,0.948392395594988,0.974139116938651,0.966292443486484,0.972547565516734,0.969843630050708,0.973387982367725,0.961897530037047,0.961221315152202,0.961954257894718,0.96700214452142,0.959838955919434,0.960710145508548,0.961714554061479,0.967222395560744,0.966243289285566,0.956857053451438,0.966260098456992,0.967749530998993,0.977444036468261,1.00078862008804,1.02092357137009,1.0534400540876,1.09393864220581,0.974150330326817,0.958689241502206],[0.954823679946411,0.956350096486678,0.958968645491014,0.969472398362636,0.982017684216604,0.980189730103251,0.973243335358186,1.00480386664643,1.04627018871333,1.03238008559917,1.08793644923239,1.10844447924491,1.15137689829938,1.17581719268852,1.17951234463113,1.20862309178009,1.22463915966985,1.26591219014159,1.27144531777201,1.27760978411532,0.942607512935992,0.946436699116411,0.974990855416932,0.964960446947557,0.973938605753494,0.972425304580027,0.971045391885967,0.960697551413038,0.961084824063467,0.96363660110452,0.964910921453536,0.961639389782161,0.960987662870137,0.962398463169292,0.966106380586264,0.965474351231916,0.956770242613117,0.967175507516292,0.972711938874666,0.97689419789192,1.0009515681109,1.02123324851967,1.05450406506595,1.09098457038232,0.974308159273772,0.957487428478305],[0.954703831567422,0.955991123560425,0.958680527109893,0.971412845837669,0.980287984747276,0.983578119594823,0.973954537933807,1.0043181398666,1.04723558849141,1.0329487056227,1.08823617332477,1.10937816283871,1.1539883151541,1.17702563987068,1.18069959847473,1.20831264712008,1.22553413621596,1.26323169759693,1.26949407806752,1.27834388580805,0.941275161403536,0.948497181899257,0.974420986699767,0.966131143287633,0.971573489087465,0.969862844267447,0.973870091118339,0.961298992687158,0.961199637154619,0.963037441627012,0.965109434682582,0.961124662175944,0.960908464113652,0.964602250311741,0.964374400218904,0.964967291774852,0.958485439634231,0.968401623404044,0.972266195586428,0.978281712189512,1.0016686056467,1.02395654061563,1.05401510872854,1.093174646192,0.974120568993497,0.958663520196325],[0.953635188247822,0.957029476620771,0.960613214257733,0.973056768102958,0.980948525467909,0.982080423628997,0.974728391909684,1.00737286893352,1.046264744113,1.03505427429517,1.09016959354973,1.11057989867626,1.15545699085647,1.17907814871518,1.18406677992415,1.20859524665363,1.22833779336701,1.26621098231405,1.26763725457078,1.27690816066446,0.942081743457049,0.949271278140102,0.974432314381699,0.967873806333643,0.969929321717669,0.970289431876505,0.974188922848847,0.964929512925527,0.961851928416868,0.962146735493025,0.96454754473864,0.960225421175507,0.962894144240277,0.965838833128262,0.968170697558353,0.96706974624431,0.960749291963992,0.965544728387728,0.974577374293011,0.975411850165649,1.00204630694235,1.02130560700594,1.05435628588544,1.09444363592678,0.971823541584901,0.959192381199646],[0.949255306634116,0.952742121504917,0.962098423818597,0.971901787617929,0.979856496467572,0.982707473030548,0.972704057835961,1.01206740132188,1.04947214070619,1.03620844738522,1.09135434750131,1.1118355982082,1.15448658729465,1.17881363120193,1.18435272583911,1.2116411139933,1.22730312978399,1.27044718802589,1.26688168689273,1.2771454977365,0.941608392362151,0.947946073802762,0.972945981645309,0.96819543757915,0.970570029376104,0.970212046859003,0.972827590522741,0.967003507926879,0.962515192185989,0.963348595750701,0.964904040171869,0.959726747371741,0.962445461999433,0.96328895381619,0.969349107672322,0.966386585684846,0.959706193006315,0.967034634036114,0.973676635932378,0.976739544596123,1.00287653150456,1.02315390216388,1.05539352037837,1.09558907517995,0.973806037374287,0.958340698094399],[0.953472999671123,0.953914093226194,0.962621895175585,0.970633450175382,0.980706779621978,0.981016863364018,0.973609159622468,1.01135760592993,1.05199804245951,1.03747582218238,1.09196292867422,1.11104797017745,1.15377246772542,1.18017093728784,1.18383302005497,1.21205498122307,1.22678378992001,1.26991002175072,1.26838858392738,1.2774708968952,0.940016786095876,0.946484364387496,0.974017949172934,0.966835528525126,0.97161445207656,0.96935588092468,0.973375129133022,0.966673788673699,0.961923882078769,0.962194459685276,0.963875752038195,0.960064942674683,0.960199923178983,0.964118808957079,0.968514610797456,0.967253376993369,0.959699002364855,0.968596955985118,0.970883809151592,0.979372694665577,1.00465001300671,1.02448238835065,1.05575860682475,1.0968743189093,0.975643915023297,0.958033965203125],[0.954044299987301,0.95479857453508,0.958130997092406,0.974343067913602,0.981449575154687,0.981147042471451,0.975054361446844,1.01085901208101,1.05170390098391,1.03636220194154,1.09177182340465,1.11357124079858,1.15523473278785,1.18382680951219,1.18141812421489,1.21128666715815,1.22850397449071,1.26652271227114,1.26895634418827,1.27531732735487,0.942128498258304,0.94720261381918,0.974807115734536,0.967569063066677,0.971321385627722,0.970205859618698,0.975399420118268,0.964368440068656,0.961328787000076,0.960891446087932,0.966295116371828,0.95961473318713,0.960048776384006,0.966626808796049,0.968887302738367,0.96838968297642,0.958881389972918,0.968736813891045,0.972358162386857,0.980273873833368,1.00281652383703,1.02678047802654,1.05643664359284,1.09801642035365,0.976104225868488,0.959943390991493],[0.955108850522925,0.955733155958072,0.959135764512931,0.973300251250739,0.981909845194189,0.981771840066251,0.974122537080784,1.01306864752182,1.05260001189267,1.03536128331895,1.09496941232855,1.1152158858414,1.15655321479766,1.18499595195053,1.18525585013705,1.21179564133475,1.23025011246989,1.26458114010737,1.26760397542388,1.27624107966972,0.943198513505933,0.947594491085342,0.974976400726323,0.968226483956397,0.972240040579951,0.969042815883792,0.975153348614058,0.963732634307751,0.960608802961721,0.961944664058213,0.967057364712281,0.960814050431817,0.961834906943712,0.965799629320613,0.969014035253028,0.968020973744072,0.958539591632548,0.969232480783779,0.974981310031898,0.979897599088972,1.00234304369227,1.02835170279853,1.057493927852,1.09855117785942,0.976735623808248,0.961296269888901],[0.956809613121319,0.95601017116806,0.960948956063414,0.97319806211589,0.982209616956477,0.982828919276429,0.974063095491627,1.01206314695064,1.05394094458857,1.04048387026478,1.09499812031765,1.1157910287382,1.16119159230525,1.18307986659684,1.18778725797435,1.20985848125139,1.23117670189004,1.26672485382073,1.26685166713667,1.27930246116148,0.941656786551936,0.945400873445533,0.976020073790103,0.966172723003375,0.971789501704693,0.968964618521702,0.974511538474345,0.96469205485358,0.960925218571954,0.962492679890278,0.965372430477688,0.962133798790191,0.961622194064354,0.963287894583074,0.969590421947193,0.969922648147575,0.959201507777836,0.968181461676836,0.973576261383992,0.978849257300563,1.00489571024352,1.02703534302825,1.06044917249889,1.09935647372862,0.975308183813453,0.960360994498564],[0.954275726587303,0.955081801845824,0.960272274001656,0.973746607964658,0.982860714140899,0.981434965293496,0.975611766786161,1.01119312539105,1.05122263073366,1.04317258977688,1.09507216039012,1.11708530562565,1.16164076031057,1.1817330904902,1.18778748733146,1.21087932946541,1.23194095629276,1.26778639523651,1.26758233238119,1.27920367407938,0.942102220538957,0.945837906328229,0.976953124912863,0.967062420121976,0.96848870632815,0.9698974960636,0.97565360321466,0.966026183605092,0.962738784099029,0.961883833582332,0.965611613399594,0.960921275767201,0.958893113771994,0.963951036696268,0.970119107661991,0.969846042869621,0.958751401562763,0.96784284230204,0.972061544041952,0.980228491856696,1.00548426075501,1.02752924117274,1.06265726059882,1.1015882907664,0.973243567306989,0.961406374829087],[0.954143737709697,0.954924734691094,0.959532055815817,0.972571027928234,0.983220299458794,0.98224448889424,0.97652526662364,1.01224227275435,1.05141097587879,1.04043012202548,1.09652544765127,1.11832591261183,1.1590169593274,1.1815785029605,1.19337922062325,1.2136174776071,1.23365462281368,1.26724158101741,1.26783073610864,1.27595022477748,0.942974098244742,0.947868947043337,0.978289840116196,0.969204867669596,0.969601540601661,0.971105786421439,0.97465245919707,0.96404098974914,0.962351499789024,0.962687172712098,0.964408148878623,0.960582520725507,0.957645010602053,0.966237980126228,0.969959829472874,0.965661931512532,0.959630140554107,0.969294241237235,0.974086203216378,0.983608269763443,1.00568556861753,1.02922821655484,1.05937704283232,1.10542569866037,0.975457308828957,0.962459257057454],[0.955249427841476,0.955534798823836,0.959752906502946,0.970932838530005,0.982121021879704,0.98482814812402,0.977571112566363,1.01194548519774,1.05619621151327,1.03977076746625,1.09842844382346,1.11880456905475,1.15771196534881,1.18151279786799,1.19277844135109,1.21356725967318,1.23334560965275,1.26756684943439,1.26892451501576,1.27505090946653,0.943061150254447,0.947526293730573,0.977401628659606,0.969510438277242,0.970512478966739,0.971475564068236,0.97469608401599,0.962129104992495,0.962660109681909,0.963848101866673,0.966677783016353,0.961414954434715,0.959651975406371,0.965029230602124,0.969813660968885,0.966607261377014,0.960966301563002,0.968414917087877,0.973012936872095,0.983183017374126,1.00516682857552,1.02943243196032,1.05885309475313,1.10577077007601,0.975826556738772,0.960200672251653],[0.956576382072541,0.955764165669221,0.958193010375302,0.970175215703135,0.981880877234308,0.985967983083676,0.978745157446658,1.01195706715253,1.05649982272202,1.04060347156661,1.10007563568967,1.12062838270074,1.15673813305632,1.18544694687892,1.18783503845828,1.21330500131841,1.23289957491955,1.26769293168114,1.26758380309992,1.27507832827157,0.943190108733932,0.94791672430906,0.975582249328178,0.969967811078129,0.971031132452907,0.970383842599447,0.97540676859171,0.964094751557885,0.962687013987334,0.9645603215761,0.968877554367057,0.962397156778872,0.961618360167028,0.964744054969608,0.969836294258406,0.966386398544272,0.96129050605962,0.969019430330755,0.973466998009838,0.981154301057332,1.00627210221432,1.03207474101795,1.06366168866791,1.10566623819977,0.973508775275445,0.959026244467528],[0.957618323226399,0.957520910124114,0.957733900842786,0.972193099134477,0.983565654130088,0.98494450122657,0.978216800121602,1.01343225353911,1.05740829414763,1.04001089102868,1.10044200732647,1.1225316558038,1.1606568540429,1.18925083912361,1.19069878062466,1.21355416557662,1.23381700707214,1.26528348082777,1.26517218799453,1.2746339793008,0.942282231602874,0.948544613130785,0.975428707346306,0.967152798953919,0.973653304110661,0.970552859592506,0.974966967078029,0.963079459173013,0.96176413531132,0.964280667110283,0.966813100209375,0.961826471254225,0.96066539203882,0.965538754355378,0.972327597408698,0.964891834796945,0.961276498927415,0.970030837587354,0.976148479158371,0.981859128186803,1.00879516298293,1.0343420370381,1.06776370709507,1.10685594051144,0.974988516956099,0.958372122137643],[0.957569642560395,0.959794416090776,0.960133981987797,0.974518546221657,0.984659548486847,0.985032004843948,0.97758835480537,1.01518872105769,1.06025236746895,1.03967301989192,1.1033537977575,1.12349629324315,1.16376040981753,1.18722517557703,1.19364336560931,1.21531010686662,1.23431056397834,1.26506656300045,1.26675013285989,1.27588141369845,0.942321928781274,0.948096122366029,0.97525288769383,0.966140704408291,0.973582516314463,0.968624755650323,0.975274339975401,0.961891491991612,0.963317339733472,0.963299382979295,0.965340309751347,0.959794064104706,0.961774606315579,0.96390756142018,0.973993695801761,0.967674211213997,0.960763358154669,0.969577337421897,0.978361052402985,0.984390474101625,1.00815195007284,1.03315747769985,1.06518420678097,1.10798559573296,0.972610242790408,0.957588798262878],[0.956516018014904,0.959089762627266,0.960964250883162,0.97507825997423,0.984854853482877,0.9867307582039,0.979860444154572,1.01580063980523,1.05826761308872,1.04192248913363,1.10262463186992,1.12583925185594,1.1646176992956,1.18716140322406,1.19225765901344,1.21680086419001,1.2356772313185,1.26734144242409,1.26886715571435,1.27623764146029,0.943802347468408,0.947210858733997,0.973903239817159,0.968983595378511,0.971637580756561,0.968857914804661,0.974854061289047,0.964024798639024,0.963061469818322,0.961665169262372,0.966491516820508,0.959866444835306,0.962591732055041,0.964783105050342,0.972218271986401,0.96926061869859,0.95979567598923,0.971218818425892,0.977942552710488,0.985781928955586,1.00772133278299,1.03347935760405,1.06518067802817,1.10723893380903,0.972067464085683,0.957726080708969],[0.955824717373806,0.957284128600064,0.959629964377043,0.973297057779622,0.983903395449315,0.984199776657907,0.980862553019398,1.01545124564792,1.05825280853535,1.04342068364951,1.1016294579049,1.12548991980655,1.16576869317727,1.18887926377049,1.19524947427993,1.21832764302642,1.23600601053117,1.26515749759242,1.26868458409882,1.27770042024504,0.943650079622527,0.946915162181732,0.97351675739788,0.969211358006605,0.971126397620023,0.971306182886378,0.974442270475396,0.965649134989224,0.96265466969662,0.961772271908722,0.96741729357608,0.96080218496783,0.960175677516482,0.965854918854294,0.971422232554846,0.96706281919535,0.961476302779784,0.97135243803283,0.975194690966945,0.985628339050454,1.00864673952267,1.03432655482842,1.06927112880609,1.10994356406447,0.975087918668471,0.960492738375379],[0.954349729272442,0.956128533609775,0.958321751082133,0.972158243204215,0.982384887724315,0.984527630892807,0.978803514351694,1.01458871760639,1.06057458253504,1.04524048789764,1.10344336451464,1.12527888709729,1.16692821799215,1.18902698042481,1.19797950035086,1.21785135345088,1.2350086385008,1.26584230135386,1.26630310496242,1.27782648083071,0.942425685381315,0.946490614513711,0.973755847650055,0.968738142209199,0.973424523272433,0.972052969582722,0.973334610313038,0.9636309581529,0.961731255595018,0.96475244589762,0.965433542148729,0.961732373314743,0.961254513223957,0.964000378069158,0.971797229702555,0.968001861876226,0.962685769652183,0.973430417764354,0.975105555888999,0.986367725707529,1.01138373356322,1.03140429650668,1.06937599166554,1.11356928145956,0.973243896589556,0.962297067727031],[0.955611459171502,0.959437223405276,0.961506375751369,0.973620099458493,0.982751305383109,0.985625300406283,0.979880763644188,1.01468533291573,1.06338288075445,1.04570408941036,1.10414738580872,1.12649110577576,1.16855800599209,1.19141120023282,1.19836822016946,1.21687179455113,1.23481459613921,1.26308951357491,1.26557627433765,1.27561191447195,0.943023109136506,0.946248272435424,0.973058946524882,0.970505310648755,0.972333922008968,0.971362181594597,0.973829765928899,0.964936863797263,0.962610507354253,0.963319613779394,0.967183543946323,0.962334099191726,0.963130346257598,0.965904239921351,0.970506469718877,0.968198032231815,0.962983394343199,0.973112415278248,0.978998279892507,0.985789795267052,1.01324093871229,1.03461063421259,1.07115981118157,1.1141949056522,0.975512133733836,0.962406870963058],[0.957824769206243,0.956727741003763,0.961249198853245,0.973776422548778,0.985794934607073,0.985936678262983,0.982464051418852,1.01750667942179,1.06308416592323,1.04597714721852,1.1076197541749,1.12654193606799,1.1689925715427,1.19144804692523,1.19849610743876,1.22045283090705,1.2361545463855,1.26334115371672,1.26335564230154,1.27416551913865,0.943380151051292,0.946840156456572,0.976174611804242,0.972424113528238,0.972281535880578,0.969594557313417,0.973710045298034,0.963889146899014,0.964420150150616,0.965627113816084,0.965618383527458,0.960537571220617,0.963631718900219,0.965852011710642,0.973057959882701,0.967669433643197,0.961270969781129,0.970862549005575,0.977886719560603,0.9862566684275,1.01141140463986,1.03511598099471,1.07252727548303,1.11731824782727,0.973604460018838,0.962929786399987],[0.960015952177748,0.956189571592825,0.961625791009894,0.972626962544155,0.983141022119075,0.98746793003535,0.981943570362246,1.01921321571526,1.06237903777065,1.04514065080371,1.10898437303731,1.12849335146557,1.16844841957582,1.19154160614505,1.19889926143438,1.224385606822,1.23780043451329,1.26802025289073,1.26573946319928,1.2718305199265,0.943104498748389,0.947540045219755,0.9787056633684,0.970600416567505,0.968976833561116,0.969882078940163,0.974895251791105,0.963026249630951,0.964042737232717,0.964332947582187,0.966255478512447,0.961222655346685,0.962128202748299,0.967073939618581,0.972565835327786,0.969288809380252,0.960973439579751,0.972394831491415,0.97841256706601,0.987327377267997,1.01495424233706,1.03735854941797,1.0717122683342,1.11722391329968,0.976487358086582,0.962122393416365],[0.956268921809776,0.958311014375646,0.962366666450806,0.972340281732885,0.983117062467375,0.987102530242145,0.982980896729426,1.01814117550638,1.06667528625535,1.04760886673214,1.1089160524448,1.1329252690608,1.17146867976953,1.19285279991525,1.20002300863646,1.22173285945668,1.23769041840255,1.26698060219147,1.26997664196695,1.27183653924685,0.943750779567841,0.948389957331213,0.975326857186523,0.968595156921169,0.972267516184388,0.973721355771926,0.975263464454505,0.965152936921195,0.964965482762221,0.963353038976517,0.968540833533923,0.962218517578428,0.961135037875197,0.966375012661968,0.971650679834834,0.970838950598833,0.965008094628628,0.973664445677073,0.977297223107643,0.98910034664719,1.01348300809081,1.03675964419422,1.07292765094181,1.11886551616471,0.978161813831638,0.962732544409944],[0.957781210473865,0.958988914921582,0.963907595291135,0.970812009225241,0.981595120213391,0.987259047994949,0.981907027040059,1.01605527083474,1.06544021304012,1.05033705888255,1.11044157606316,1.13277842303923,1.17142305101484,1.19678864105403,1.20005843128629,1.22096967992054,1.23790445914926,1.26657489767408,1.2691783704118,1.27205076953461,0.94339702967987,0.947399487325411,0.974496392433852,0.968719679886843,0.972459948642889,0.97525178480921,0.976318706184619,0.966535396999918,0.964281469212978,0.965397570197138,0.966046189000711,0.962134941805056,0.963634713960183,0.96548903640789,0.970183328009663,0.9682363754961,0.961737959855697,0.974786390281445,0.980084322050153,0.988169719830298,1.01654581878253,1.03934757283694,1.07951592178018,1.12008755544076,0.978905455639838,0.95763179986067],[0.956824526503075,0.962119413084181,0.960504752835589,0.973067538628272,0.981063575227107,0.987490251857332,0.98486767691539,1.01929760880007,1.06730808467619,1.04874755877904,1.11185452923324,1.13280465747072,1.17347713840918,1.19658226089005,1.20011377410735,1.22433832592388,1.23763876756802,1.26479738750091,1.26778188094632,1.27175868925184,0.942711898883566,0.948130716985905,0.974149660919962,0.965911025271122,0.973930013995382,0.975047947364595,0.97780446002645,0.964746278551938,0.966104974545066,0.966122811104233,0.964744491466645,0.96357054924525,0.963403983116021,0.966877154098615,0.97242677652798,0.97076098752453,0.963311105962482,0.977924620172012,0.98172396411099,0.991892629669097,1.01702759701358,1.04100229998351,1.07838587172536,1.12268735674002,0.979134202566135,0.956864019199351],[0.960373306020892,0.961116401940134,0.960308171209251,0.973120151571601,0.983297979307829,0.985675769178156,0.984696507947165,1.02064558585012,1.06909641044547,1.05051322181843,1.11428718895784,1.13330288026504,1.17513693533864,1.19342493755512,1.19959912641856,1.22487356256781,1.239661458629,1.26105523117061,1.26769391307229,1.27293521348643,0.943936141456716,0.949367561012507,0.974608426803005,0.96705012086184,0.975112565464692,0.973224471527481,0.977964214653896,0.965689707300776,0.962339302570155,0.965377581855369,0.966585772319995,0.961271146483903,0.963128587738081,0.967480408013792,0.97312434854174,0.971484079243998,0.964281532197661,0.978105794124542,0.980761294132715,0.990631391165735,1.01632527019591,1.04276403465987,1.08098363385745,1.12344215765144,0.975846607574772,0.961631650552986],[0.957214720747971,0.957234396525775,0.961684540283747,0.971877498561352,0.98400522660196,0.991127860461244,0.986353905084058,1.02002075151845,1.0660859522548,1.05134538495738,1.11678683781368,1.13627939556921,1.17581167865479,1.19598808924069,1.20204607844703,1.22348183713438,1.23922581459313,1.26663818447759,1.26397096594578,1.27039194266282,0.944582760954853,0.948969724895491,0.975407945215914,0.968664675968763,0.97583030033357,0.975634018863589,0.97585788977414,0.96451239100125,0.963924226664651,0.968190683733063,0.968194942063319,0.961389734562306,0.965154129107525,0.968695989093292,0.972118171430164,0.972023537350043,0.964192741787519,0.97419089786648,0.982001987367336,0.992981520905419,1.01589172686061,1.04611695333149,1.08034888062348,1.12526943536276,0.976040458565036,0.962883979526149],[0.957524132606712,0.957366745213136,0.960920724647426,0.974232799618978,0.983023866519818,0.991491101853408,0.987898591461026,1.02329030143177,1.06770183231542,1.04968803478741,1.11650772756207,1.1397203479107,1.17451851561536,1.1977649294409,1.20104723597073,1.22501867455585,1.23722488955898,1.26588170360742,1.27057273239458,1.27183295651564,0.94534901481553,0.946875649737523,0.97536716753582,0.970709431487411,0.975792292596667,0.973329331645907,0.974451295523642,0.965095155187232,0.963326621363402,0.964453599522777,0.966792479750045,0.961884236982697,0.966779970514172,0.967254790783549,0.97516579371386,0.971385950646032,0.963617507034765,0.974853527001694,0.982269440578268,0.991669693322828,1.02194169044562,1.04805606409378,1.08253278949637,1.12278528908543,0.977433505311014,0.960643133231474],[0.95603683917724,0.956971520205724,0.957751024373462,0.97266864795287,0.985454534694599,0.986271885284478,0.985658727400415,1.02155244009946,1.06962998286217,1.05661597500792,1.11579635648798,1.13823781336732,1.1784614913552,1.19711521653853,1.20456627904433,1.22193040348084,1.24072350366256,1.26269989984981,1.26824564970104,1.27595259557682,0.944627702707822,0.948048048468518,0.976309622621387,0.966796418718092,0.974631692050998,0.974758773782618,0.976506882012492,0.964954132568467,0.960603785054297,0.964967521967106,0.964846826694048,0.963479843102887,0.970283038815965,0.967911373050014,0.973805655335493,0.969028106801321,0.965722632557777,0.975214185747386,0.982448088078372,0.993917645855166,1.02094937114366,1.04784644676636,1.08297702794475,1.12556427238195,0.980305628798482,0.962936997192862],[0.954733381362127,0.954787649351468,0.960893221031781,0.971211933978902,0.98576075804547,0.985641846100233,0.987222892799385,1.02299166647887,1.06801013910083,1.05316978335368,1.12006053286697,1.13920622373431,1.17879092196153,1.19793738945123,1.20237209683228,1.22446636103277,1.24358885920055,1.26540686613188,1.26627888818762,1.27359778440983,0.942776929158141,0.948765800827908,0.976072790410902,0.968093495145008,0.975663088575584,0.97368223319217,0.977752196422948,0.965697604323191,0.964401479387672,0.966720124362249,0.966814950340667,0.963583283242102,0.96370248033411,0.965322369354502,0.97288930877804,0.975377840343846,0.965985008395292,0.976439505213232,0.982516107258694,0.994208545748269,1.02199538816011,1.04531709919978,1.08381123789488,1.12408715881885,0.977221558375391,0.958261983332845],[0.957802666464494,0.959837496880348,0.962317759743491,0.974444857332977,0.987035998823553,0.993260219388803,0.985422670284598,1.0223268356486,1.07206234175194,1.05403332244244,1.11740725598482,1.14052860222551,1.17862177006745,1.20061584489278,1.20381019249985,1.22784821773829,1.24731771902058,1.26640322778563,1.26725884801529,1.27590636955862,0.945219314889753,0.949266319914687,0.977059077902864,0.973374964045407,0.974182507827757,0.971140903862235,0.976468897557769,0.964829508543709,0.966880115159681,0.965774309520549,0.968955261743902,0.963764161494929,0.961906901080957,0.963381717908476,0.972986013866402,0.973912406651912,0.967443002703983,0.976046847595549,0.980912221591255,0.991750248965933,1.02076059984595,1.04527060560825,1.08408480423432,1.12570152790565,0.979321477039072,0.959433680989819],[0.958760475171092,0.959756042058867,0.961202598499037,0.97555791650224,0.991067113968919,0.996337349140627,0.985510788463355,1.02376311668292,1.07332266129351,1.05457080581486,1.11625634741642,1.14106138864605,1.18061470827972,1.19894828442063,1.20614880051973,1.22563270378182,1.24777988725354,1.2634671463894,1.26750739364348,1.27485544198046,0.946275222032331,0.950626095619755,0.976412757777206,0.971296411953751,0.974330361372497,0.970820025035273,0.978652291475279,0.967244558117193,0.962241364328511,0.966459557398526,0.965917476750966,0.962114157106676,0.964633447473006,0.966878825471851,0.975250113850963,0.972911158933977,0.964185573010841,0.977867482278386,0.983863167725109,0.995586796442048,1.02306842150758,1.04698868723357,1.08437547234495,1.13096746922499,0.978135284955905,0.960803056408416],[0.956347273074413,0.958996821839905,0.962661220734318,0.971883493872675,0.987741481066284,0.989985140058908,0.986593237086187,1.02293058645607,1.07459355430598,1.05557852151994,1.1199416932938,1.14002158042268,1.18007495642462,1.20452263115093,1.20881889744612,1.22454077102247,1.23802524677962,1.26554498328529,1.26896136732281,1.27786129118025,0.942539363270022,0.947555330478136,0.978829630162604,0.969221076261908,0.974043168540865,0.969730880119725,0.974108836607779,0.96618865535252,0.965394091140514,0.968726725901566,0.969048666287368,0.964452082213075,0.968325081187517,0.966051926882325,0.972402609161862,0.970369759545861,0.963940441830694,0.97810326580258,0.982624601279565,0.996569898211204,1.02492207408736,1.045875419026,1.08466004918371,1.13155035884505,0.981029528357961,0.957557063909173],[0.956516992086904,0.957013405216862,0.962449825082954,0.973291048779392,0.9871109428461,0.99135338349162,0.988334048464679,1.02258071973863,1.07594728398779,1.0550469382972,1.12365511224159,1.14150225893354,1.18302282779248,1.20374792289311,1.21014799513871,1.22577813713766,1.24292640134631,1.26797671270655,1.26736115982197,1.27547974812755,0.944805763961612,0.94806928862033,0.978243927220192,0.966383312826683,0.973101996673083,0.975175633749463,0.978737185036552,0.963558596562422,0.965753563011621,0.969445932341886,0.967699524735077,0.96265764873433,0.964113293154371,0.971066351347629,0.971294678198551,0.973510119734337,0.966246826054407,0.9770155308645,0.984348332800955,0.996869234277565,1.02334744838397,1.04854225639951,1.0872031626753,1.13159753508271,0.976633667922324,0.95954733666651],[0.956601941274916,0.957454472282299,0.963674216157999,0.97456860932471,0.9857738003996,0.993800399321619,0.988015890648877,1.02392375531906,1.07446133765596,1.05604205990517,1.12468658740892,1.14580261852459,1.1833078209414,1.20324853035674,1.20427010552997,1.23081306327396,1.24472076047637,1.26609338215426,1.26818589312511,1.27407438597005,0.943280157837022,0.949891519045072,0.980234574079152,0.96967673078799,0.970355872775228,0.972102741810929,0.979159257224434,0.966268026526392,0.962685609361,0.964675057665738,0.966367404584204,0.96138969898263,0.96327475659606,0.966951275722073,0.974298396168794,0.972489426448336,0.965583655446116,0.979599365935192,0.987416474924128,0.995199402220186,1.02266607428552,1.04810469492506,1.0875100789081,1.1311852535479,0.977334031401293,0.96043596145124],[0.959050508598246,0.956871391565441,0.960924295777012,0.973544563297959,0.985885961847142,0.992498628049917,0.988638825704298,1.02345479997265,1.07597696202036,1.05735033095074,1.1244654326725,1.1447545320117,1.18260421076575,1.20417756326103,1.2091087664957,1.2325668966922,1.24520227884869,1.26682433930636,1.27209024239202,1.27458622838881,0.945648255398225,0.950297855591226,0.980271744790666,0.971818453868405,0.973447148918927,0.970529828607107,0.97566396370444,0.963228560444761,0.966050058001696,0.96771015560402,0.965997260388216,0.962316969227154,0.962187641254898,0.967242827876666,0.975310525872049,0.971961380914207,0.967241273816373,0.976716681911964,0.987879731841411,0.999620672861573,1.02628857391055,1.05356746237678,1.08949236602207,1.13186570199588,0.976312100018743,0.963118282873548],[0.959880483230917,0.958002744802887,0.96344787886617,0.973434167310379,0.986275508209736,0.989437663669651,0.987989507101757,1.02370380840462,1.07931209836361,1.06010336660345,1.12621987377347,1.14874536723198,1.18659127487544,1.20115138093082,1.20970638616546,1.22859986875082,1.24504855424619,1.26758917103927,1.26884178210798,1.26698492009162,0.944852887663316,0.948018850129681,0.977766853599253,0.968592762609545,0.972116712549884,0.970921337015114,0.973132285286015,0.964251607796388,0.966122706599227,0.966510819597166,0.969825536717355,0.964384285446762,0.962924213183512,0.966148827524095,0.974965718323611,0.974186664405444,0.962429290071461,0.974422469963698,0.985808890519712,0.999866493835322,1.02774435419975,1.05645182067573,1.08839442201031,1.13518676658161,0.975113898743697,0.962498283917366],[0.960413130795957,0.960343988427157,0.96351503399004,0.973674875857355,0.987436381822894,0.990204653646156,0.990459228823693,1.0270373254358,1.08189106712782,1.06016496876246,1.12555560959231,1.1508695820777,1.18406790964923,1.20577321052303,1.20791902758505,1.22416167631522,1.24883820288793,1.26607007762521,1.27034946310029,1.27552976739862,0.945317420035675,0.94548101898103,0.973316490305743,0.972717854839917,0.972352618670973,0.972117597443498,0.977618357955533,0.965622410299548,0.966256876573343,0.964706438341031,0.969121912139641,0.964293352443497,0.964458545230863,0.968994552999806,0.972664939256179,0.975509489459159,0.96691276396848,0.977433509599645,0.989473692768209,1.00109976547383,1.02713429965656,1.05802453501737,1.09404793431073,1.1332937147956,0.978608756230937,0.958566698282183],[0.957362316702493,0.956658147064551,0.960342861586471,0.973151719933309,0.985834436203468,0.995133769685725,0.990189402496513,1.02937862003818,1.08424482991391,1.0619266537504,1.12629978247586,1.14768458867309,1.18591232771538,1.20745271045616,1.21286376171816,1.23510121058827,1.24463575668698,1.26542869938978,1.26701322934545,1.27487402392297,0.943614491822376,0.949162871900425,0.978698535666798,0.97248799774232,0.975201984033686,0.972339326461057,0.978862742395813,0.968079254744678,0.967749226043832,0.964230302095043,0.970405812791893,0.960617698993995,0.964156354046343,0.970100134935906,0.973237398336965,0.975677635759117,0.965229060022126,0.979915168114541,0.987026315605839,0.998544678454141,1.02835367353995,1.05839909665494,1.09423788095782,1.13832511368381,0.976987928071203,0.959632806066152],[0.957324456914973,0.96061284135955,0.960578639871969,0.975024701524499,0.987152523426079,0.99497938361451,0.992594120947675,1.02880831181819,1.08646854356045,1.0625601415435,1.1297536674058,1.14886885874027,1.1862049372628,1.20797324632413,1.20926103373984,1.23213561360793,1.2465134302901,1.26384033852276,1.26551862596591,1.27391422515426,0.944679460848037,0.949064761187736,0.972177390025683,0.970427109557958,0.972485717886436,0.973726427367882,0.979303272376553,0.965531891341982,0.964435369314333,0.963892110591807,0.968366776292713,0.962736611418024,0.966633189818857,0.969936797372885,0.974678811380653,0.971532317842946,0.966859543563148,0.981459164816447,0.989031242834689,1.00135613201288,1.02818800912777,1.05602793146635,1.09628589210571,1.13773676465244,0.977026612641979,0.961312584116135],[0.957014033371609,0.960137637852297,0.963340549882338,0.975469919342814,0.983980612991815,0.99497394367808,0.993670088844542,1.02833207844089,1.08386800744591,1.06244945566469,1.12973256351035,1.15157290140811,1.18892708812936,1.20703830988186,1.21216620571953,1.23070516301795,1.24690215476372,1.26698000562928,1.26969997180666,1.27456232386933,0.946600624260049,0.947123591825924,0.977520026918706,0.968270662829759,0.974573171349645,0.973750935079369,0.978704212928382,0.965772666281064,0.964801907393508,0.966687235454754,0.970715680250953,0.964496455138236,0.967272250296532,0.970071823759932,0.977473132539434,0.969288473018436,0.967048168123391,0.979721941825449,0.990168867193988,1.00633924669678,1.02915850825326,1.05664404345529,1.09542145527659,1.13723967503112,0.978231859172756,0.95917864571634],[0.956301253724644,0.959802647202342,0.961067193100263,0.975707310798416,0.985808876936065,0.993203753848681,0.993640195440708,1.02862541624414,1.08262925540887,1.05998799541917,1.13181408405519,1.14808430760413,1.18775066516255,1.21086316731453,1.21747577221653,1.23064561832126,1.24445226807018,1.26351610449348,1.266747997652,1.27450573242857,0.944761632686701,0.947597153657905,0.978979654807107,0.968944284967927,0.976296243661661,0.972706154900483,0.978058879904931,0.966794048995194,0.968774690963297,0.96498100596528,0.969654332585125,0.965556850135282,0.96637147070932,0.969367795531513,0.970924470371124,0.972283075556984,0.96851252049203,0.97860775838176,0.989145054020549,1.0042403428803,1.03356963477848,1.05935593891097,1.0957864794875,1.14108984453703,0.976784451960154,0.963179179723896],[0.956549397508415,0.958090330200795,0.962899502502905,0.975815943297313,0.985839396584204,0.995154776512881,0.992391939188808,1.03213876132422,1.08450781820897,1.06593145166268,1.13506316109126,1.15564774009239,1.19001817268242,1.20775939664879,1.21661799891802,1.23345390679763,1.24080442219008,1.26670286173952,1.26481566126816,1.27507800341883,0.944378646710975,0.950732038774688,0.977641098333839,0.972064651924382,0.972100711175869,0.971564373219178,0.976972349612793,0.967491602341789,0.967378039093463,0.967622798473667,0.969272341830429,0.964221635062099,0.9645670428208,0.967729161465253,0.975979875670229,0.968648687499221,0.966090575372975,0.976777822043481,0.988590222720629,1.0020327234214,1.03301647079746,1.06110355318303,1.09754001634814,1.14209985399478,0.977115528764128,0.963394125622725],[0.956804990165631,0.957700865341043,0.96370888754238,0.973803125504475,0.984113915530662,0.995666217576453,0.992141061908872,1.02790408392843,1.08361341287905,1.0695676083538,1.13553001096218,1.15383693077101,1.1916052309442,1.20696490452258,1.21815664024688,1.23075797664879,1.24770533511606,1.26652135576275,1.26599496442115,1.27375483452202,0.946721800690136,0.950074753113975,0.979581049299012,0.97112665773637,0.971585959623649,0.969002619913685,0.978872688816464,0.966843656949828,0.967371596737126,0.964648846685102,0.969466814874199,0.968101046810437,0.966794109853615,0.971360933524352,0.971737662962462,0.977284100722713,0.968406552876339,0.980175125456317,0.987011221423057,1.00450610934809,1.03533569336773,1.05997426385325,1.10299030350053,1.14387242991233,0.978053346639006,0.957343846672211],[0.955656352016991,0.958713969971848,0.95848101130274,0.975767915987744,0.983557342851866,0.997193914199819,0.991896527668802,1.03276611545589,1.08637258621847,1.06598432918575,1.1354907910962,1.15775236951366,1.19330785777887,1.21610957538401,1.21508614969893,1.23434011084776,1.24686913540949,1.26063517355016,1.26551202885866,1.2737189310341,0.946264929147952,0.950905248475316,0.976305538574508,0.97402214099502,0.975138222438154,0.970521188003356,0.980640066217221,0.966234460453255,0.966038411528889,0.965107070661583,0.970709891528843,0.964860348350522,0.961709672627434,0.971037385053404,0.975461556927957,0.974882291910791,0.967716381182431,0.981906556818155,0.987099348639878,1.00466589186063,1.03324231143043,1.0649397923595,1.10236554374654,1.14528389795561,0.978924777423266,0.958780918418735],[0.960475339801714,0.962220096610806,0.96081964289055,0.977031751073522,0.987162629651165,0.998763998558596,0.994583771687512,1.0317085990294,1.08886591166045,1.06981995735311,1.13703866166733,1.15774518122148,1.19127112785297,1.21781509232993,1.21714052790928,1.23927275985425,1.24439677089075,1.26318394785983,1.26628073040136,1.27074455744871,0.946066201460834,0.950099023363955,0.976979300329141,0.970524083140778,0.973181437763594,0.971957532349588,0.980521760052409,0.968871321684812,0.966042875971608,0.968149059878629,0.970094989156396,0.965888668272826,0.964437022589082,0.97077361004768,0.974232108688754,0.976171226108488,0.966674989219165,0.980674766289685,0.99057583667933,1.0030595156137,1.03560581945366,1.06373256034982,1.10382901235216,1.14639234379496,0.978862285514868,0.963560302649677],[0.957100892290082,0.96028571580531,0.961042516282894,0.973078316516699,0.988510614484327,0.99666315794376,0.997596199965009,1.03312173907071,1.09010378997877,1.06589822580799,1.13652085447267,1.15597267444934,1.19103871138129,1.21120202938393,1.21698595181239,1.23209834706861,1.24491926233402,1.26731080023002,1.26916772060581,1.27715114093514,0.943126701489861,0.951085337902179,0.974066540500765,0.970202847651162,0.970872885610074,0.974451453761013,0.979857842355901,0.965430295615369,0.968319643694336,0.968245869414753,0.97120718114965,0.965123464792415,0.967882340367288,0.970709612003734,0.975713153403129,0.973531071261364,0.966424983780599,0.981692526130974,0.991540293386048,1.00319515485121,1.03477220224698,1.06521795886585,1.10191351764303,1.14714733724787,0.979092946421706,0.960313226980393],[0.957160406271712,0.959897497540478,0.962474852747143,0.974508904292846,0.986881377391432,0.994473447802247,0.997264226412405,1.03136175598902,1.09013943798022,1.06955469855563,1.13511209068024,1.16160651375683,1.19534332403186,1.21277327480047,1.2181555110234,1.23305106131787,1.24775870549347,1.27000349631062,1.26976073418558,1.27698299579672,0.943849163735064,0.94892476841101,0.978093060726454,0.970317139496674,0.972276245362734,0.973093165319526,0.97750813626532,0.966425375236701,0.965600453461809,0.968313180646854,0.97371469179343,0.965591452826489,0.964118391690123,0.972645275240083,0.975984976686239,0.975147416381879,0.970314183334986,0.982728731174708,0.990936037940058,1.00560031511038,1.03923290740454,1.06881378779151,1.10589677575916,1.14882991645524,0.977304598055226,0.962674057426636],[0.959864463489469,0.961924637315831,0.96448773652256,0.977014164957839,0.988682436646165,0.994903897210872,0.998219556665496,1.03234796692404,1.09155195409206,1.06885830982807,1.13877827663575,1.15684981331948,1.19635103396519,1.21095979928127,1.22268235457602,1.23839664248398,1.24791477475357,1.26454384564324,1.26953626979327,1.2726946595879,0.945407816822669,0.95182709134039,0.975828546151252,0.975459409826867,0.9736107888486,0.975796775593409,0.975924725873845,0.969335728010887,0.967944313035436,0.966960504947271,0.971687454043935,0.963234082896666,0.966185294738347,0.972397168418651,0.976932423713216,0.972600411237342,0.971032809062487,0.984903207781951,0.993174574553595,1.00567958898553,1.03936159227258,1.06656272887197,1.10327041976722,1.15131799505278,0.97865123857126,0.961828187249001],[0.958286185213538,0.961535426802677,0.964184871057695,0.974575806481277,0.988025931440386,0.998295817663896,0.999881516720991,1.03311160152394,1.08963764233272,1.07384397057144,1.13843168652385,1.16083321895413,1.19542386420022,1.21283742752435,1.22078251865309,1.23448862670272,1.25001140249565,1.26439348374128,1.26551042508134,1.27182640068527,0.947712674993648,0.949883483819102,0.976088979377479,0.970228617501557,0.977421792098473,0.97228833036062,0.981784325258978,0.967983833533999,0.969243452590639,0.965842635362882,0.971333937292436,0.962653950277274,0.968051397548677,0.96651993282276,0.975943800638505,0.975370905768744,0.96950368420998,0.984300488160635,0.995161236616836,1.00666820801557,1.03777333179595,1.06670538799845,1.1110011242249,1.15260995398941,0.976918927173227,0.956643290288521],[0.955917054607449,0.959881265324379,0.963319772244823,0.976066816722006,0.988913056006601,0.997019389651042,0.998938368012769,1.0330816530716,1.09304893729082,1.07339935423676,1.14384138198923,1.16075847614328,1.19829934722139,1.21120918547883,1.219567318065,1.23563637486305,1.250671482195,1.26494548582277,1.27299566834401,1.27666259393283,0.945268283022463,0.947853780266839,0.981417106288378,0.96964647140322,0.972327330934985,0.976293804762068,0.979763124307304,0.965906787192136,0.969609118719457,0.965961690777766,0.97127609005255,0.966232160620924,0.968421312691333,0.965853900975165,0.976212996580857,0.975097348693598,0.97372775805634,0.982841212451073,0.992352494963254,1.00829478489221,1.04009109149351,1.07060784625434,1.10928198986045,1.15180502071962,0.977069714049737,0.958250803580966],[0.959029180508058,0.961271696205576,0.964854913952632,0.976277881183049,0.99043229411818,0.998352054025641,0.999015603101668,1.03446553466579,1.09398827988655,1.07581140308838,1.13984115283962,1.16194338296129,1.19842408525629,1.2155334848214,1.22498117506814,1.2394795114889,1.24785818510815,1.26337865535966,1.27114898199124,1.27314256578053,0.943664607240913,0.94835130701208,0.980937336974451,0.971222164771069,0.973963861863319,0.972933978540652,0.979828981539504,0.966593131079246,0.966828256811405,0.966176492429314,0.970999829453423,0.963412210667274,0.965578408496568,0.967073518281312,0.978713575534933,0.97877037753691,0.968246457542694,0.984844588206315,0.992771816123937,1.01110051819111,1.04196939881333,1.07104221049115,1.11346900102566,1.1513199807134,0.978881713132087,0.96224318765475],[0.96011270163861,0.958293662085191,0.963117287140709,0.974882620951202,0.989311960029798,0.999950340221507,1.00042504787072,1.0358589630396,1.09673978586021,1.07140872111455,1.14458763487551,1.16209306988481,1.20007631481162,1.21894211062347,1.22471843798253,1.23475808634139,1.25054159748183,1.26668584848818,1.26792646844974,1.27024502350379,0.944283815852068,0.951396873901778,0.978546181076663,0.971619782089257,0.972148908564128,0.976970384901773,0.976918394135155,0.966639955821057,0.965790251154466,0.968640294216787,0.97094784073929,0.963611743756695,0.964827090155575,0.970001903946515,0.977447367062462,0.978449024540825,0.972124113872804,0.984689680866011,0.99362952844174,1.01365416224076,1.04261071619546,1.07038470002167,1.11257292221062,1.15293938811098,0.979835264626878,0.962642360015134],[0.95923122697046,0.959062395887759,0.962284335029348,0.975585566334589,0.989945299179767,0.998842049674152,1.00354450842439,1.03942326664914,1.09810891743674,1.07459021616775,1.14212872074713,1.16524433298547,1.20153563667349,1.21730568685578,1.22347844483562,1.23683988924201,1.24907913520513,1.26788278124267,1.26489973013815,1.27191425228491,0.946352233382251,0.948287972754408,0.981265810607846,0.971577637072203,0.975911219708722,0.971157345692595,0.979562102699307,0.967234363916399,0.969173146436932,0.970067216889204,0.970042294406186,0.960589774297134,0.967975589641795,0.972038355352209,0.974181088587752,0.976705410320541,0.970154905461487,0.982159315522305,0.99315555943158,1.01056520829555,1.04308391239565,1.0737089651112,1.11342523860626,1.15427364611135,0.978973620843207,0.964216872589182],[0.958294401141679,0.961443706420259,0.963408151638187,0.978721004728677,0.986617211904335,0.998863709743375,1.00108710142172,1.03772090531672,1.09672288545264,1.07633110417328,1.14449991395072,1.16772197277847,1.19850520153188,1.21348268341034,1.21851643039698,1.23770559543685,1.24820398661669,1.26488992723539,1.27491734809282,1.27381602461839,0.94410537309268,0.95087141170497,0.978560102325564,0.973399907011112,0.97448372632103,0.974298123688038,0.981385910187334,0.969735156657597,0.96824795846595,0.969833230301221,0.971142382412227,0.964749671783407,0.969050400283549,0.972897961105387,0.975837589002355,0.976868504733262,0.969770731851036,0.982346426437734,0.995716724962436,1.01043671833739,1.04150835095681,1.07490955481949,1.11496108318474,1.15818889411471,0.97982978085093,0.963889347681274],[0.958428660192944,0.961996224043288,0.963582664073631,0.976142338658432,0.987784489606448,0.998587526807309,1.00240000532558,1.03926784543516,1.10066148910528,1.07477914852283,1.14730260117619,1.16697805594298,1.20328416142071,1.21654479508351,1.2243004883527,1.23863797945024,1.24993989026927,1.26329642631022,1.26956521220294,1.27371135364345,0.946453007857448,0.948035344919531,0.978512240080424,0.970197337879305,0.974634160004429,0.974568854827599,0.978912632161569,0.972171200242733,0.965482535369951,0.967497530814525,0.969926248627527,0.966502998726054,0.965605710492023,0.97071747574087,0.97757679660213,0.98058341871388,0.96674475954209,0.990636419256768,0.997441757181566,1.01159859090948,1.04410454677186,1.07481202131833,1.11683729816579,1.15740354427205,0.978333659302452,0.962927789157643],[0.955860905731298,0.963224367761184,0.962032709590768,0.977524214292619,0.987963488869686,1.00208067757187,1.00460253024875,1.04015975970257,1.09667874009252,1.07842899454099,1.14912431378334,1.16636916266221,1.20218706984813,1.22025535477449,1.2234086120133,1.23995483972387,1.24823571676259,1.26296556719409,1.26840240048737,1.27383412261525,0.943662200229234,0.948923292309909,0.979588839923674,0.969391823594077,0.975340551547697,0.972394186466142,0.979251366752179,0.966460552024944,0.967589646680592,0.967949874190766,0.972302852610587,0.964987838657611,0.966504995371763,0.972953929591101,0.976980247343484,0.97648841569546,0.966763948467982,0.987688885638944,0.999619264249836,1.01371409143066,1.04533179765486,1.07631882011373,1.11628907502245,1.16120281657383,0.976647076376707,0.963349230839911],[0.955554683068229,0.961683677443843,0.965436894615207,0.977328107865413,0.985395181313004,1.00028203858932,1.00601740582608,1.04209351064458,1.10039687185327,1.07954360129987,1.14835405216767,1.16932612069762,1.20262348810004,1.21758442646912,1.2221503316075,1.23895342295078,1.25004032000202,1.26071159576687,1.26966009699175,1.27283460603467,0.945649322845653,0.948867546808197,0.979782385619109,0.968244475461353,0.977470140524776,0.974211967432078,0.975875986422936,0.966788567968054,0.96435232660596,0.968007126180871,0.96932580370938,0.96456497961996,0.966917557214888,0.974279055727295,0.980754379743077,0.974969635729882,0.973286326546277,0.986201226639762,0.995403835921481,1.0145645089335,1.04774407945459,1.07984244575341,1.11532623946605,1.16062222169941,0.977462601012374,0.960769930321776],[0.957453750111418,0.962220263113138,0.966336623896457,0.97599605023963,0.987549083137746,1.00210164141987,1.00500697230222,1.03739113440651,1.10105949485482,1.07908685209346,1.14398491039652,1.16709713171427,1.20391262193563,1.22030062313102,1.22186527832267,1.23652931179103,1.24938830593474,1.26320813015917,1.26566682736239,1.27280314112092,0.947199256866514,0.950367731676189,0.978411740350072,0.971339247415783,0.974396792369491,0.975022079864084,0.977101737082248,0.966413270062735,0.968160233842073,0.967539874802047,0.970820425841388,0.965106803904609,0.968606188225724,0.972197676708455,0.977505791246533,0.975801021711233,0.971628316826718,0.985535626233706,0.999761458351113,1.01550532406704,1.04766169031395,1.08193989745884,1.11658348500886,1.16237956375146,0.977635774150215,0.96216683837082],[0.958343950175228,0.962395593450106,0.966459090996158,0.977020989606025,0.990273142951848,1.00178798489746,1.00656359614694,1.0397711542441,1.09995216596259,1.08077733498357,1.14818500986602,1.17031532810189,1.20346474439783,1.21862642307827,1.22002539731465,1.2388209757593,1.24847636046293,1.26578806483092,1.26787098737863,1.2735920562622,0.945363356208851,0.947645071353639,0.978532958548618,0.970736099522548,0.97249038081014,0.976061506309579,0.97875395986146,0.965582156773014,0.969330944971903,0.967438891827595,0.97288662940893,0.96444807330531,0.967960775236567,0.970983096448495,0.978030305498918,0.976594559926558,0.971496538719125,0.986168057002198,0.998620382416196,1.01581605756133,1.04827161277293,1.08343972568583,1.12031934147742,1.16253017731591,0.979350425271229,0.959331318611614],[0.957860934583951,0.957133604156662,0.962489455435927,0.978135541806278,0.989305728699466,1.00113844874461,1.00573440835581,1.04265830715709,1.1065204494068,1.0790859253734,1.15287191408603,1.17549030709333,1.20439377661268,1.22111195341056,1.22472253251814,1.24275573232485,1.24805285721535,1.26752922608265,1.26818266574666,1.27139272212465,0.944997634186978,0.948042266289678,0.975470122625575,0.970833621555764,0.974048560229869,0.976257107280748,0.979263774327616,0.965707945598327,0.967256571256852,0.967925717016719,0.973912591999333,0.967328158447533,0.970744575624523,0.973271074111743,0.97809838887827,0.974156899820149,0.972532570410751,0.987755972706904,0.999755579496139,1.01704921916165,1.04885058293276,1.08333568608456,1.12097833387223,1.16208563408818,0.976472832997935,0.959870654984031],[0.958102489874394,0.958063208351878,0.961548839564932,0.976437655964295,0.989449123229088,1.00275702313861,1.0066027051106,1.04542357381749,1.10762997629022,1.08192608383633,1.15449071727081,1.17208498095819,1.20610032548733,1.22069973752231,1.22812066106223,1.24421876654032,1.24809240314111,1.26268591760463,1.26780859535762,1.27406064686219,0.9463327103862,0.946822824585777,0.977760907736112,0.97389562014187,0.974951395766311,0.978525870953975,0.976275236751439,0.967641975705703,0.965764280355946,0.969852758830321,0.971022889319267,0.966229057563204,0.96981955735078,0.972525096630247,0.975597147217826,0.975182581023511,0.972060447211085,0.988947724187595,0.998702593688152,1.01407185162643,1.05087760079538,1.08165311684285,1.11972567352847,1.16237898172328,0.980190878272641,0.961544984294009],[0.961227434811064,0.961346434517548,0.965535752977435,0.972402675911847,0.989288909837919,1.00220151341508,1.00470564218282,1.04357435744268,1.10369823519693,1.08500813140749,1.1565971882783,1.17379840202811,1.2053937505225,1.22186236649996,1.22880873751865,1.24067842200978,1.24781327441591,1.26560349009938,1.26722833316284,1.27269864933151,0.946195530464545,0.946983851675761,0.978716393594991,0.974575705880745,0.977931136108803,0.975227510626446,0.978716495845062,0.969114002581858,0.966933940093295,0.969007898123013,0.969561773923853,0.967112156222419,0.969104156689544,0.970792852386636,0.980124190013853,0.978975004960339,0.969843876239183,0.989224539526484,1.00017918201061,1.01638281840113,1.05250676525965,1.0857632811456,1.12335445929765,1.1640589303722,0.978020164558527,0.961898111298747],[0.959192057469475,0.958994043210658,0.964652097937379,0.976388012078889,0.989201438438921,1.00343637392658,1.01016967831054,1.04588570334532,1.10494555614093,1.08738903376225,1.15776806305009,1.17557937100508,1.20801845301063,1.22367754280505,1.22974235248599,1.24162875925103,1.25137055779431,1.26509062721143,1.2639713511319,1.27202687109689,0.946734547780832,0.947617127653331,0.978916331605389,0.972809278231955,0.97671009673616,0.971850864336439,0.980430777353964,0.967998366969507,0.970237634934988,0.97083334719442,0.97229161425221,0.965409044311639,0.969316862011438,0.971299251067762,0.978781120484642,0.980082617320914,0.974486224572411,0.989214190464972,1.0041888768077,1.01936316524025,1.05547282184839,1.08604621026756,1.12629453759025,1.16888910515039,0.976950009518711,0.959001467474162],[0.956170421152609,0.962351837321553,0.96274038599049,0.976783904789487,0.993320519256115,1.00548979871912,1.00871329343275,1.04229298457036,1.11102641625716,1.08799409611775,1.16054204953544,1.17280765839588,1.20860382020174,1.22391011318526,1.22471625021273,1.24110705001528,1.24809128011203,1.26250179108237,1.2653759274215,1.27290489248766,0.945837704111051,0.9483951020061,0.980143048397821,0.971996466785642,0.974927774753486,0.974574250233567,0.981572776800223,0.968574167552024,0.970878904819908,0.971223749513965,0.973835401612473,0.965429740344932,0.968597170434218,0.974813155070979,0.979182793477825,0.977699924284981,0.975093277174339,0.988732266931023,1.00244190448386,1.02056038929999,1.05536423717348,1.08577041417403,1.12754674667048,1.16829887376639,0.97741346727043,0.961570895507915],[0.960428325531595,0.96194378649062,0.962359809273862,0.978391207420669,0.991452694428057,1.00425928090953,1.01009439566629,1.04774773588511,1.11171080489827,1.0868285746491,1.16011169369108,1.17339077451607,1.21030331281528,1.2237429941098,1.22619872151918,1.24038707350113,1.24845438422208,1.26246375978223,1.2670976904285,1.27315286217777,0.944075892370417,0.949092866937433,0.979173368038266,0.971066740922527,0.976353086483232,0.975849725224345,0.981584618324138,0.96975863492745,0.969686013489298,0.971909581788624,0.973385803369581,0.967892819864715,0.969266419664583,0.975340418309943,0.980785428490632,0.979410476791554,0.973277114700235,0.989101203371583,1.00406642320711,1.01920103980576,1.05631748296268,1.08908129449542,1.12661514980191,1.16836345533076,0.97977843070353,0.960701600699159],[0.960803681244629,0.959075295960884,0.963734151771122,0.980319637429086,0.990926972796334,1.00770082098648,1.01071961960223,1.0467189475711,1.10976923555198,1.08826356520112,1.1589211086899,1.17676530602262,1.20916001468626,1.22006886152613,1.22645071004067,1.2397726108882,1.24801966567524,1.26392978292878,1.26406311082716,1.27308270065792,0.947409001330436,0.949977445018002,0.980612332993924,0.971089216199206,0.976822676025337,0.975964376293928,0.980355709527556,0.970031507635493,0.970017380841036,0.970011852068908,0.972193336864352,0.96868671562361,0.970112875062532,0.974990812393271,0.979330612845266,0.97984235242128,0.975171593638195,0.990274432917886,1.00487566117146,1.02244507820645,1.05751149543759,1.09037003133463,1.12891410830523,1.16969225650746,0.979439553856232,0.961621072956295],[0.959886296613477,0.958466395038544,0.966249371775303,0.979138337263188,0.992050983517986,1.00660237693591,1.01212288611335,1.04640938953588,1.10919558128097,1.09125964992584,1.15962697953967,1.17698990674117,1.20872253397789,1.22314048551277,1.22849352495124,1.23937170844522,1.25089963414719,1.26808381209294,1.261723415079,1.27296070370781,0.947089719687068,0.950440184306765,0.981586775724502,0.970889156837088,0.97604747655541,0.976057448576231,0.979513435861908,0.969744701374587,0.969192430714659,0.96807647804254,0.971855894847635,0.967041451529506,0.969377631570162,0.97489015678786,0.97901947599063,0.979780449642572,0.977543336850688,0.990896517791607,1.00310805516286,1.02491447219989,1.05690947607597,1.08940895803822,1.1303748466733,1.17296598646359,0.980312761592214,0.964398968605267],[0.958778811309877,0.959373988143897,0.963822372312829,0.97646617077574,0.991211100778296,1.00795329775911,1.01463850321553,1.04626291494387,1.11346220970089,1.09442371992463,1.1591537472793,1.18219301347091,1.21039874824472,1.22716400324431,1.22967969840611,1.24270074760706,1.25080464840332,1.26857881836989,1.26476213889666,1.27282478615179,0.945025427379215,0.950879760385291,0.980514936085172,0.972187820572124,0.975346529804182,0.977092283522451,0.977067393879157,0.971001938766619,0.968328008337353,0.968555994531919,0.971167077031297,0.964901483636185,0.969799866456705,0.974866794979659,0.981404986319575,0.979815895354856,0.977427217955816,0.993522900353028,1.00531926785901,1.02384882094888,1.0578980214,1.09056369828759,1.13062172838414,1.17239543246222,0.979362932457673,0.964579589009642],[0.959216974692174,0.958530347148854,0.964641037427448,0.976301750319744,0.991251868852358,1.0085483389327,1.01531320196378,1.05102987001289,1.11377627083928,1.09443864475198,1.16179356835978,1.1829541280923,1.21069416639524,1.22478969607738,1.23052489525582,1.24401221657294,1.25371966892276,1.26418390532236,1.26706087398695,1.27373552818487,0.94417113252225,0.950279730026964,0.98034531470838,0.972031317127572,0.976216895546316,0.977182098674611,0.976600957609227,0.969260619613709,0.966932381319479,0.968665227275698,0.973985235154864,0.967664540106043,0.971770732530409,0.974032138418091,0.981992555626329,0.978983316392572,0.974558625138447,0.994446903166398,1.00964386913895,1.02489601226752,1.06247111991574,1.09465009523921,1.13350631117184,1.17147340312185,0.975328206750247,0.964669314551375],[0.959149147739456,0.961031134510453,0.959934163796974,0.978616365073578,0.993045857694337,1.01107293202687,1.01586844637313,1.05015731454079,1.11046047344239,1.09203172898508,1.16225762015819,1.18251270957224,1.21216408703481,1.22433694705306,1.23140767984192,1.24083904581204,1.24980840840579,1.26444562768232,1.26367160602225,1.27344188405466,0.946146575069641,0.950306598628391,0.979807725786047,0.971762595113689,0.975031911017952,0.97677864413626,0.97911409305695,0.967668096838921,0.967441660213861,0.968945908691594,0.974116270787688,0.969890892497457,0.97231304731223,0.974874506512775,0.98046249864098,0.980006323733984,0.975724803176357,0.99366847335679,1.00875298190794,1.02477871519857,1.06268395897961,1.0959129231332,1.13201625155276,1.17339734483466,0.977507584345656,0.961624531333844],[0.958836677271835,0.961496727944797,0.961522670455871,0.979494989034779,0.992993114475596,1.01027957929978,1.0168703306848,1.05320734657965,1.11566296225853,1.09236283451474,1.16203081443971,1.18335752589938,1.2141584740648,1.22613288505315,1.23057187113709,1.23985709190796,1.24901199571415,1.26599906823884,1.26464987683112,1.27243187997683,0.946823174319405,0.952359901323757,0.977870456920262,0.973255049243989,0.97424419529482,0.977371510332888,0.981128732409302,0.970260567715093,0.968025381131057,0.968684989531344,0.97168455597094,0.968810906342837,0.969305310764921,0.97372600686649,0.979694151857239,0.980314475329439,0.976522084692098,0.993804409301076,1.00850357491037,1.02397710162277,1.06281499621387,1.09584841719164,1.13079110300638,1.17513132166923,0.979569396265896,0.959063631460002],[0.959568041856431,0.959492042603339,0.9624543035993,0.97668806833542,0.991365149373463,1.00857282814795,1.01558643913923,1.05544643187231,1.11582161290936,1.09713035613053,1.16417206049507,1.18346852111531,1.21569630603746,1.22808532161508,1.2307994330548,1.24398899464728,1.24910232796754,1.26409846453679,1.26757129872186,1.2730447367881,0.946197834897261,0.952894587842255,0.978786926780251,0.971826611651281,0.975200529133439,0.975976018484952,0.980998724878906,0.970339750686253,0.970345869603639,0.968915808609074,0.971888879858951,0.969381447139454,0.969040112993284,0.972070701088346,0.982092028816091,0.980012699830864,0.976841063910992,0.994138258626106,1.01043454609774,1.0265912296897,1.06503187004532,1.09585009605807,1.13424441907801,1.17520786664455,0.979101224676211,0.960880808256647],[0.960607510864707,0.961785668052375,0.965137513061825,0.977699853266076,0.993255795407869,1.00814695269068,1.01770097497681,1.05612922020255,1.11545072334857,1.09834110980409,1.16430372354267,1.18270902537729,1.21700721570688,1.22867492543187,1.23208061266874,1.24371852525504,1.24937643963804,1.26401199993927,1.26606552712084,1.27348338260236,0.945683175886179,0.950360212757256,0.980628054977798,0.970060427126569,0.976102743141272,0.975223367459321,0.979973673357978,0.967759704952869,0.969589028445226,0.969965208574033,0.973203701379049,0.969832168892796,0.969838420132303,0.973629620043802,0.983622510973393,0.980460095717466,0.979623663477295,0.993574516163762,1.01108430172372,1.02872708253433,1.06542216840362,1.09675646142814,1.13761182079168,1.17556056829431,0.979081546665633,0.960847575131091],[0.962450525091701,0.961530880808922,0.966972989009312,0.976815524411142,0.993939502498939,1.00990244714005,1.01942417368807,1.05500634113004,1.12038446556828,1.09805486702445,1.16514202071874,1.18432306428307,1.21555753194369,1.22691650677356,1.23253545364424,1.24044211774974,1.2524558540321,1.26478662162566,1.26396732303373,1.27123817497748,0.944912644828404,0.949371589195864,0.980753099631376,0.972710255066943,0.978529393710539,0.976962563587658,0.981365094267001,0.967308382152926,0.966023226325291,0.970667673748237,0.973411968832858,0.968535009565918,0.966894929080074,0.974610990706584,0.983683649612308,0.981173530040129,0.978596176841499,0.994546825269144,1.01171673561418,1.02769001821567,1.06329014268061,1.09813058811437,1.13837710843318,1.17607083772334,0.978560974889971,0.960862024799166],[0.961650425829042,0.963645077288784,0.965494817953913,0.976323355792542,0.991845216869954,1.01110712608721,1.01983649774056,1.05617791167483,1.12387606229663,1.09952791108439,1.16728560625616,1.18561633952918,1.21570796154146,1.22463328448643,1.23105650832177,1.24243803396254,1.25196273664036,1.26407112576411,1.26599098982591,1.2712465735434,0.944978186958841,0.949126224693098,0.980084922996153,0.972975736106807,0.978807303393608,0.975407173952165,0.981264681051082,0.967529325037928,0.968972442434165,0.969061657294771,0.972726651260358,0.969280548001274,0.968189204382729,0.976729192776433,0.982501158423566,0.982302055673872,0.9763551174308,0.996115842713314,1.01053124774342,1.0293252529398,1.0643415076673,1.10095599571012,1.13742398993908,1.17697082563494,0.977389275432935,0.960382344082844],[0.959150083461761,0.962842293769002,0.963952963840267,0.9777464723623,0.991155352268095,1.01128262168686,1.01874891698867,1.0575391197028,1.12635323104891,1.10003823938629,1.17100368219857,1.18468690236032,1.21555560301744,1.22720587209853,1.23031610976546,1.24374483582796,1.25137962359223,1.26169091567521,1.26602874489895,1.27404375834297,0.945780100102758,0.948259470960856,0.978501547521066,0.968964288898209,0.976801190257331,0.974332366860552,0.981272879533989,0.968979955914199,0.969555813955837,0.969822507114307,0.972242821264522,0.968797412456061,0.972577599216678,0.976872961114721,0.980912044054505,0.982271812124831,0.977086429019341,0.99662263786828,1.01139763320942,1.03145483803387,1.06830861764096,1.10166614567318,1.14151405166634,1.1795165606283,0.97979996951371,0.962252724219015],[0.959956722902904,0.959833812272891,0.964119720336422,0.977818428881266,0.993027451660055,1.01162678665082,1.01888229552296,1.05682090643021,1.12640997689864,1.09987500757976,1.17201165547357,1.18741101055645,1.21402412643253,1.23015579557895,1.2337141987236,1.24402764548416,1.2529658445878,1.26182771736178,1.26519352525262,1.27443816678167,0.946474207034158,0.948663638406679,0.980113063365316,0.969429096484233,0.976282527098743,0.976011753753948,0.983095895278923,0.969436189045389,0.9674357977678,0.972866917828024,0.971679693090111,0.968088017868575,0.974249310371621,0.974994174374945,0.98379224019647,0.982221235910766,0.979255792225764,0.99805815856776,1.01298938943115,1.03117404538737,1.06883733309707,1.10058425183321,1.14421084256907,1.18069560992597,0.980224930382578,0.962355822548553],[0.962208384639493,0.959789998593918,0.96494945785656,0.977347482688109,0.994077463926518,1.01190651606182,1.0216054068374,1.05719441099789,1.1255077026115,1.1012578323646,1.17106713997891,1.19074298370704,1.21532123879561,1.23002571731256,1.23663596590615,1.24721908883224,1.25330032426497,1.26401981999848,1.2671547807993,1.27313359237548,0.946830512324144,0.948187850928527,0.982530103040853,0.972874787252143,0.975776433758641,0.977566471849287,0.982749287133542,0.968832863831665,0.968924418640212,0.971155739491397,0.96943973501083,0.970061268583188,0.971998084342906,0.976437478330395,0.983785665602214,0.981804386913213,0.981578374279979,0.999992875207338,1.01301992923584,1.03034427160039,1.07040318415536,1.10314011693661,1.14274228139771,1.1842712035262,0.978736244451541,0.964507784505573],[0.959214929750996,0.962963041968394,0.968957341823405,0.980047689144778,0.99500264714052,1.01329299134644,1.02179273819449,1.0608258057361,1.12749279301264,1.10406349375029,1.17464415935036,1.18941675773211,1.21586479269314,1.23033218684943,1.23671542330918,1.24733026294961,1.25129777224539,1.26357545615677,1.26575891970368,1.27161080871814,0.947683881882772,0.949406426876581,0.979150174731003,0.971497026756968,0.975478716916775,0.976856069822864,0.981426829782334,0.969786294402811,0.969505085810149,0.969857743433191,0.969268516403984,0.971190700298928,0.97113340769203,0.976913489144639,0.981408220281967,0.981355716730815,0.981236892125826,1.00060552398152,1.01639333452698,1.03248480625328,1.0717524146206,1.10631125040107,1.14239397259011,1.17992019297781,0.980087656711157,0.963209892272593],[0.959661631749559,0.962984573989494,0.970708010314049,0.980475584780085,0.996337188766352,1.01441800614001,1.02137606524054,1.06295262754836,1.12726074707404,1.10489859691387,1.17554914793544,1.18890661387172,1.2166139968714,1.22787174652863,1.23528451280989,1.24524317858264,1.25329929608964,1.26509173898195,1.26502676566196,1.27170427872677,0.947954418475676,0.953011640510803,0.977798621250732,0.9708218770255,0.977525188396075,0.974598758941265,0.978437625886441,0.971384773053542,0.968869359725242,0.970530680826243,0.97344509924476,0.970707071215349,0.972034547458476,0.975721410074085,0.984000126961157,0.981717481397268,0.979372834198112,0.995114664705776,1.01195371439664,1.03546672070605,1.07583015881659,1.10715163417707,1.14509796901922,1.18455625701902,0.978130916852255,0.96508884578193],[0.960166412301462,0.961615372817128,0.965403523248551,0.981691222990557,0.995182533621681,1.011108740904,1.02287890073928,1.05579821912396,1.12447849510736,1.10496909863732,1.17457965509162,1.19059573646601,1.21990314828363,1.22790858240338,1.23418505668972,1.24532998991835,1.2561725390983,1.26511893956427,1.26581690002718,1.27287780088573,0.947070750489062,0.952365810683904,0.983438001213302,0.972623487208871,0.978779668497739,0.976265544990429,0.979408069949974,0.973165986019966,0.969095983589229,0.971746619745367,0.974349943874135,0.971356885406814,0.971399963746258,0.977373317263928,0.983013562403821,0.982552507864123,0.979155776194968,0.995141247282822,1.01607488199622,1.03272599612126,1.07865150155051,1.10603853626512,1.14582602132012,1.19003231431789,0.978058691470519,0.962954111550277],[0.959748630394145,0.960366285961692,0.966889304717873,0.981824776050969,0.995797483730111,1.01128702040687,1.02157806921069,1.05867043967694,1.12673333615247,1.10673971382636,1.17628503101197,1.19173792101455,1.22066756245527,1.23085950834394,1.23644015392484,1.24448573729041,1.25308867430923,1.26226316026229,1.26566006144068,1.27207702873368,0.944877606502176,0.952346049047878,0.983849191469392,0.971338738195988,0.977226285342447,0.975981086287423,0.981397829145905,0.97120834583148,0.966451441262177,0.972798388356322,0.974993345071243,0.96921119381029,0.970260440448953,0.978010322461072,0.981751834860744,0.98365045468647,0.982930708758469,1.00074251918234,1.01552121331165,1.0367640106432,1.07257782300782,1.10604589286753,1.15036255423597,1.18632341867525,0.97819245071254,0.962786699367196],[0.958459443278534,0.963702477405844,0.968631708763058,0.977571903490787,0.994090714386609,1.0157415416113,1.0240281260617,1.06310687097969,1.13100267799791,1.10714322154267,1.17966176385602,1.19354791317955,1.22173970578091,1.2315370374266,1.2351858290275,1.24563990306407,1.25324810669209,1.26214943034486,1.26320421841438,1.27377220902335,0.94563434417809,0.952485321944757,0.982170433011539,0.973880583368885,0.977582918610348,0.976675153383246,0.981238614173672,0.969087566533582,0.965385428378656,0.971798992411931,0.974904292223522,0.969329680858286,0.971394281713277,0.976105733206205,0.984079152769017,0.983765733335788,0.985098725751294,0.999745685696913,1.01665524789617,1.03784729076052,1.07460679856937,1.10688931973384,1.15213693780646,1.18573735716148,0.979122818708475,0.961345246853781],[0.958743538178047,0.965451709780566,0.968349520513885,0.979840182924449,0.995418520703927,1.01483219748793,1.02737027079302,1.06588345167374,1.13247131509675,1.10966639082378,1.18130955567662,1.19516875551004,1.22380956901792,1.23229032394312,1.23808628894732,1.24507351855211,1.25489983667027,1.26387579695788,1.26310293188751,1.27424131276202,0.94688276834981,0.950213978332151,0.981888077268669,0.975772600254956,0.977461153625358,0.973652090326902,0.982144514652307,0.969774998728409,0.965409664466574,0.971457780441351,0.974991906193241,0.970975205634189,0.973390975159486,0.977291484568807,0.985370356963827,0.985166196484875,0.98129314508823,1.00241655391335,1.01674158952332,1.03722039783167,1.07796721320623,1.11199247807182,1.149312841525,1.1880382107283,0.979935108575197,0.9646701478295],[0.957520879440966,0.961615149243169,0.965815553704196,0.9790006799724,0.998812765176079,1.01878441836813,1.02737549710756,1.06366135310406,1.13248397609002,1.11234149721601,1.18050699658348,1.19431519217509,1.2182212862125,1.23021389220978,1.23619401509994,1.24420464513547,1.25560793897176,1.26481977317226,1.26504392241603,1.26904111423103,0.948612858568994,0.94914011711121,0.980308282750018,0.974174128090561,0.97865563377274,0.979336498889563,0.983595457130036,0.968892572466079,0.966089307039912,0.970145960649467,0.975836505797171,0.969357282555215,0.973121698335929,0.979131618113925,0.986372681817806,0.983546839629321,0.982644767591284,1.00276431190068,1.01471183291532,1.03968490376097,1.08106849751428,1.11144166605295,1.15031893508751,1.18885669737347,0.978743098731726,0.96385310137669],[0.9571770210481,0.961736233136963,0.966668714280209,0.977359239760483,0.998800077179138,1.0181346315919,1.02784511564537,1.06568296736673,1.13186761259737,1.11457812801158,1.18017793331946,1.19499753861806,1.21535993461472,1.22930451631396,1.23415315304198,1.24476213555131,1.25358886980477,1.26572940708711,1.26388956840672,1.26689525389226,0.945325963959699,0.951550217516341,0.979198809640802,0.973945458347012,0.979076229540972,0.974662467671907,0.982030899358863,0.969300415215697,0.972559006153296,0.966583141577226,0.973579345681092,0.970258940871861,0.971857908171654,0.978336086103496,0.98602559457458,0.98506729758759,0.981815121540245,0.999593989916753,1.02098375981887,1.04187355911861,1.08037338055953,1.11414331305645,1.15398972550327,1.19018128555225,0.977010202009344,0.963377345250203],[0.959397437755089,0.961709758340189,0.965269824737325,0.981281036332614,0.99593878620675,1.01720468373084,1.02865386006509,1.06847922933637,1.13497845889192,1.11144478955682,1.17897395694518,1.1959900838289,1.21941943075813,1.23136592303108,1.23639960194462,1.24718434013217,1.25403248388362,1.26478006122527,1.26612759152501,1.26978593832412,0.945292945682382,0.952542706459595,0.983307752572948,0.971237124528016,0.977768087723767,0.974537888244905,0.985332279104789,0.971486398859673,0.973942682346426,0.969141347281229,0.973655752179624,0.971788137372456,0.969574850255955,0.977430139358817,0.985736295732086,0.987911570285683,0.981879986487333,1.00094308628046,1.02122487489896,1.04211315964166,1.08029915526211,1.1100281214485,1.15638108964175,1.19169135767224,0.977855936093379,0.961105710634818],[0.959258556784103,0.961597792003969,0.965757480339435,0.98073681107607,0.996300771485745,1.01719440113733,1.03069162287084,1.07159418253629,1.13558669941463,1.11218127267732,1.18056570725841,1.19593987197957,1.2220088990059,1.23264986666137,1.23828632516852,1.24676788157594,1.25365980056074,1.26560834028025,1.26683169838196,1.26995524203813,0.947949980474627,0.95371905491868,0.984270563310133,0.972362733518953,0.979285269918023,0.979769355832281,0.985973354326125,0.969595488317155,0.969968896883986,0.973464467095353,0.974206732262051,0.970644405751471,0.970696602233353,0.976697568191685,0.984173965511314,0.984831255773367,0.984532875833541,1.00476828042485,1.02060592971334,1.04402491887087,1.08204716725297,1.11702408832058,1.15342224501065,1.19198026525961,0.977650650899158,0.965111068065525],[0.958397460057812,0.96145226966032,0.965755472025814,0.98236190076414,0.997332855013296,1.01989307794237,1.03138859756949,1.06572487073541,1.13684368390747,1.1133213400558,1.18314120024659,1.19608498151225,1.22165190451925,1.23232736068542,1.23763771042278,1.24384473147117,1.25190641099699,1.2649670616491,1.26756409936904,1.26974285144366,0.945641020707105,0.949407085072666,0.980163392869869,0.973751713084863,0.979277565481857,0.979312937223998,0.982498227779415,0.971520438793853,0.972077136340433,0.971573739429976,0.977430014583465,0.971257223073904,0.974562319481808,0.976736230220952,0.986864151837594,0.981503911748413,0.983821667014685,1.00467046953261,1.01938463549661,1.04483447664547,1.08053465518345,1.11762245908351,1.15506616767677,1.19186978260501,0.978420899978985,0.962858490934264],[0.957133543283881,0.960828350391569,0.963296012669785,0.98252650842726,0.996992774602293,1.01942700212397,1.03145711404845,1.06837711364645,1.13743019609747,1.11416036824566,1.18466627909712,1.19536418085317,1.21976182031683,1.23444145236617,1.23948112572386,1.24304615732281,1.25323259187976,1.26554265183058,1.26632918982089,1.26866991126777,0.947060909447148,0.950619670272882,0.976273911981787,0.974561544993323,0.978403575005544,0.978291793001959,0.985681604606766,0.971441654176002,0.96819885642755,0.972729799840924,0.975661300469026,0.969444280857639,0.970882704593387,0.980088871281867,0.989220181303285,0.984677648490883,0.985095380381622,1.00502214585333,1.02464521674151,1.04624234807882,1.08210967926596,1.11882918177703,1.15998046048285,1.19278670861721,0.979232420737857,0.963166616224715],[0.959620003260846,0.961873400020439,0.966097016480477,0.979219535229655,0.997324110050591,1.02050538258467,1.03254760326257,1.07117442266859,1.13960975885208,1.11658513979673,1.17980819465206,1.2000120186634,1.2205330764236,1.23150594418364,1.23814898225234,1.24627191905753,1.25250389918758,1.26364800331022,1.26235062037393,1.27235653957873,0.946378075156758,0.952972363990598,0.979269914574355,0.971566272801667,0.978586367569286,0.977732550141253,0.987173995938156,0.970457830514757,0.968577423165111,0.973640058977014,0.973292675711441,0.967586017261481,0.972237646980426,0.976897551177931,0.989564912347897,0.987101804504615,0.986173553292657,1.00700625372973,1.02599236113501,1.04521671722174,1.08659201023118,1.11930493245862,1.16013703648456,1.19600276268972,0.976534872606156,0.964001323797922],[0.95996977743471,0.963598906166234,0.965957307871788,0.980451360224864,0.996431252907733,1.02096314831286,1.03721865867489,1.06994368504959,1.1430098035748,1.11859082165459,1.18310475253229,1.20105535697879,1.22443241706056,1.23169553974897,1.24460751852662,1.24436138056696,1.2593154815111,1.26365765767937,1.26484290048317,1.27303038189238,0.946325202693345,0.954308172756712,0.978678297558582,0.973683393697772,0.979118596543217,0.97808699081192,0.983028202904681,0.968818650622636,0.968574113319293,0.97161191538344,0.976384075595562,0.971384277383383,0.972301813364642,0.977579494702885,0.988331217997648,0.984684525768733,0.984310518605291,1.00689566618279,1.02499469527687,1.05116477730021,1.08939934396239,1.12103569926284,1.16083592465936,1.19781757570179,0.97971474197382,0.962251153618861],[0.958453905993827,0.962037669153861,0.966706421975424,0.981653999692158,0.995835467385769,1.02164296729922,1.03598526315797,1.07052841396972,1.14083386864238,1.11746071778582,1.18275141662174,1.20220069171799,1.22660358205359,1.23350426943832,1.23623354948888,1.24690378579079,1.25626212147924,1.26432004448889,1.26409284375223,1.27405144032694,0.946768717852697,0.95244270514191,0.983523017109058,0.976059498048412,0.976723881998563,0.97798717105098,0.980771884345243,0.969731952404848,0.9691735393735,0.970006987338262,0.973062680152422,0.970847811835181,0.970275670757873,0.977384039116804,0.984856632816427,0.982980752248289,0.982176495119773,1.00625430608748,1.02350737606558,1.05015471039445,1.08940493109406,1.12171120509221,1.16159041259344,1.19729899876394,0.982846765817804,0.961656378970575],[0.957834654607427,0.964724597290947,0.965822140536986,0.983108175004523,0.998080492076393,1.02301798484554,1.03718814350552,1.06850666852064,1.14034797861944,1.12137820536506,1.18489187931245,1.19781823375827,1.22613694085283,1.23729955533449,1.23590932547109,1.24373840319435,1.25593481229315,1.26153359440526,1.26535854428979,1.26932902335502,0.950110144503008,0.951620407277639,0.984289664500514,0.975588845881919,0.978976508351238,0.979663953651515,0.985309171121281,0.971989272701756,0.969059180659366,0.972446407324215,0.973096800452787,0.971811921435707,0.973937813027901,0.974235959298449,0.987043871917658,0.985704977468421,0.984152405849905,1.00623772760655,1.02787636183087,1.0540784222996,1.08932985922393,1.12163722759633,1.16175113978752,1.19610478113995,0.979882600076393,0.96159489074652],[0.957090765746675,0.965395292372105,0.967208235934224,0.979673558356067,1.00039356685445,1.02148072595794,1.03862481277634,1.07381692174398,1.14440810719465,1.12271917517289,1.18535273810298,1.20079498637743,1.2265479547935,1.2295357292091,1.23978303964964,1.24349532489184,1.25488336197062,1.26623561599312,1.26335295898357,1.27288205078663,0.946340435248576,0.950649259785951,0.980041883605731,0.974449676321214,0.981284980486158,0.975657969310191,0.987995255947411,0.971029118021597,0.967455159347473,0.972625279595374,0.978224173508017,0.971881275703934,0.974287668121477,0.977005455010848,0.987920959976443,0.986802227102568,0.98748452521771,1.00542117467387,1.02755692987644,1.0525958225249,1.09168557339052,1.12292144597847,1.16227387256995,1.19882140370386,0.980717692277525,0.963398279368492],[0.958715848949777,0.96650467143328,0.96603568126272,0.980140707107487,0.999824475606271,1.02151198340019,1.03888853011054,1.07822567877758,1.14422635770703,1.12313971291678,1.18586434823592,1.20164324614526,1.22222173550242,1.22904197018977,1.23793759031682,1.24625068221003,1.25189795584237,1.26410903162974,1.26585932568842,1.27425011158828,0.945876457830651,0.952346331548656,0.977913637871114,0.972274041908241,0.980994323157907,0.975069338443356,0.987193040750023,0.972228476155223,0.97323978787079,0.971324546842938,0.973863350965559,0.969945425089256,0.972002115905048,0.978535042275661,0.988885134425076,0.987444237709378,0.9857705717504,1.0123603635871,1.02649085188819,1.05107773532347,1.09352982578632,1.12616335090707,1.16135177417008,1.20153735715843,0.979462884194981,0.964498290223091],[0.959134539849214,0.965545770463106,0.964339446878736,0.980086771188589,0.995915288131156,1.02679089953664,1.04099469949864,1.07810580020728,1.14250188660884,1.12523519589504,1.19284335414129,1.20341770888203,1.22408143049375,1.23010959871487,1.23876769425474,1.24783788340627,1.25478406286824,1.26437294910571,1.26329847019937,1.27450912459343,0.94732100051297,0.948349476611126,0.977919380633981,0.973862862646476,0.981067543315617,0.976471815104544,0.982504836944378,0.973833644051168,0.9697777534318,0.971345356734509,0.974560395458602,0.967689237890917,0.973196509642902,0.974893232019618,0.990073323480552,0.988451792716958,0.988608118893438,1.01257646439725,1.02903578736921,1.05349468828352,1.09510181105377,1.12391768599693,1.16076006179615,1.19899626242966,0.981398789547441,0.963868291803953],[0.959107965368804,0.965953383164701,0.964849542204772,0.980561049900225,0.995910373605606,1.02844056480914,1.04099354938215,1.08054524060316,1.14314406370272,1.12391434302308,1.19337217768667,1.20331225648394,1.22092639283417,1.23173065080574,1.24051621918161,1.24857287848034,1.25454695495343,1.2624970066832,1.26539244225564,1.27266121157806,0.94735409324637,0.949268804824956,0.981842365259255,0.971601438903278,0.979435598026389,0.978678321205421,0.984329032279681,0.972439241054959,0.969856606003847,0.973857749241394,0.971855863935353,0.972378030394284,0.974703912793808,0.980019239878136,0.989454114273892,0.991687371227952,0.985150293567288,1.01156222915847,1.03115500695631,1.05524617993218,1.09427362958005,1.13060658350211,1.16614625950861,1.20206181867509,0.980518901511203,0.960657873387185],[0.960073708075497,0.962395435700494,0.967956005466007,0.981484106601318,0.996199296436083,1.02484908919012,1.04214480269307,1.07912731506987,1.14971275991999,1.12535415656478,1.18916049153837,1.20605323071852,1.22694743397231,1.23484924264931,1.24239586183584,1.25085482735631,1.25800524973982,1.26131370382372,1.2657210839042,1.27180524625911,0.946611336322091,0.952034209852652,0.976033853510959,0.97496669443929,0.980852980187968,0.976187282990842,0.983008232873915,0.97199534924533,0.969800319091758,0.974843093185716,0.977128568247107,0.968492648010349,0.973436705749857,0.980736035683991,0.989956644411529,0.992176257901597,0.986752050925658,1.01131636236385,1.03399749954089,1.05611518552974,1.09397277084759,1.13245140794923,1.16742597397905,1.20023827406607,0.982349871852532,0.959831548512159],[0.959823128637366,0.962679197228335,0.967250584533617,0.984549346932096,0.999016746975878,1.027973456414,1.04337731961523,1.0785190465288,1.15046559686539,1.12889890584913,1.19194186524745,1.20498104620187,1.22723489772828,1.23407578979962,1.24366445992795,1.24805607470721,1.25484841865606,1.26013557602794,1.26837770046778,1.27230761564222,0.946172946130573,0.94805729445383,0.979557965758594,0.974459082402095,0.977289440507428,0.979521722286138,0.986856552184998,0.971483793910668,0.971288775791915,0.970671621458453,0.97438947337673,0.973554662376599,0.972948624123483,0.97824378381825,0.989177123772078,0.986743396652078,0.988485553736669,1.01260780451361,1.03532613983649,1.05588032846253,1.09693592935361,1.13213663074376,1.16975356280104,1.20109244747606,0.979531079075489,0.965540106459699],[0.960368646069904,0.961798881871883,0.970040941256233,0.979395603402306,0.998768064546051,1.02720348130915,1.04449943475495,1.08334606995522,1.15088941427968,1.12784599039822,1.18732956311419,1.20633054271275,1.22710646606034,1.23475232449832,1.23731976579707,1.24826311494586,1.25487582734632,1.26855301518024,1.26421475762907,1.27333399873504,0.949071161955835,0.954255047224183,0.982371117393327,0.975610502689463,0.980383725358527,0.977026854136271,0.982087941643468,0.970580416139083,0.971223562433645,0.972119081086014,0.975224759679723,0.973494888742362,0.976036781645755,0.9779688889436,0.987998096088044,0.98917734892807,0.989113297784329,1.01276088374461,1.03673506620424,1.05683374622965,1.09844782801375,1.13270353931705,1.16964885140935,1.20347740074033,0.981625001423317,0.963469779037903],[0.957892377352961,0.962311058473486,0.969183873170173,0.980202653346875,1.00081603668585,1.02832778958837,1.04597165155058,1.08412924510459,1.15132621807357,1.12952069902035,1.18773101645923,1.2080224956749,1.22863754124144,1.23439959802697,1.2394428492351,1.24812637759363,1.25449632691158,1.26369140854934,1.26308047139215,1.27264328531218,0.95000300133964,0.954051166436151,0.979145559348312,0.971619366387667,0.978891554108271,0.973360679621119,0.981881998813258,0.973436277447328,0.97391823147648,0.975172220028553,0.979143808054316,0.972415776456038,0.973430556685725,0.978290166868203,0.992072042159445,0.992005003664475,0.99068954948333,1.01325962026137,1.03893545726835,1.05871664695461,1.09513744454489,1.13441607889594,1.17253713233205,1.20607639473849,0.978643812459454,0.964565375031717],[0.963129598438807,0.964115904061586,0.967813624939752,0.984490185743504,1.00087653703457,1.02999229958748,1.04540821467971,1.0855205848573,1.15319152819468,1.13492404231473,1.19230095015556,1.20939569692333,1.22795564772154,1.23654593534371,1.24021799393652,1.24674376650017,1.25054864029329,1.26649442087689,1.26300241044333,1.27180219071847,0.94654463669561,0.955293246750757,0.983859858459875,0.975681932549982,0.97894872489955,0.979121194044769,0.981840412469125,0.970267879710328,0.97259991424436,0.973623645749277,0.979090265109953,0.971356377769591,0.973614344710834,0.978421941117739,0.990917372672606,0.992144401848865,0.989655970989574,1.01410221762046,1.03884657480745,1.06241850180967,1.10036246093258,1.13727375293831,1.17347706800334,1.20604039730974,0.980095892061827,0.966360826617201],[0.964771527293371,0.96551623191392,0.966600366111202,0.985176374112411,1.00031218256794,1.0328646751397,1.04545990246799,1.08934700555859,1.15264507665266,1.13329693162055,1.19487668608011,1.20889660372481,1.22886983514051,1.23642115336841,1.24027977437463,1.25326100028846,1.25295484778913,1.26470492959549,1.26374900158719,1.2712555361019,0.947729814213956,0.952453133616642,0.978838967758151,0.973388014866637,0.973897071035432,0.980453774277384,0.98307506652838,0.97222792028009,0.972274377157311,0.975438533388083,0.977074996342977,0.97721797729847,0.973525290974632,0.981433052494713,0.991119423302099,0.989230614138098,0.991635430016035,1.01563239339767,1.03709824123507,1.06452868704932,1.10174035813742,1.1369071764588,1.17436006690413,1.20591166697374,0.982625506179887,0.969613235724552],[0.960668212138155,0.962282052512909,0.968576661233567,0.980820735169837,1.0007361740275,1.03069369100186,1.04726391773229,1.08347598182549,1.15351575954591,1.13632453077006,1.19554895151823,1.21200431329245,1.22699459390663,1.23789390945201,1.24234847047945,1.24957147139522,1.25355006900981,1.26331129074512,1.26189485866118,1.27129733918888,0.948293785329739,0.954084391229452,0.983076203626151,0.975090514185917,0.981897065711993,0.976673860117359,0.983630173592429,0.973656699956643,0.968923813785085,0.978037240912173,0.978572854666254,0.973387343515525,0.974480824110305,0.981183534290055,0.991009657735219,0.990928140665173,0.99441483222167,1.01372823258676,1.0381826593378,1.06405737172468,1.10381406937383,1.13887543075848,1.17311064711959,1.20397584088035,0.981916706176634,0.969386913323847],[0.962753366373676,0.965383148659807,0.969516390481873,0.985266953799726,1.00213887120806,1.0316675813917,1.04868084686676,1.08602364249815,1.15417010831106,1.13798698476065,1.19589791068686,1.21260557022434,1.23199620021504,1.23808504920908,1.24275213722586,1.25446579153947,1.25101295946977,1.26172059940799,1.26361227943161,1.2690684123774,0.947218243407349,0.953663495603619,0.978367090919958,0.973805130933788,0.983822729819769,0.98186573051067,0.98652496848414,0.971785886590389,0.974406328760123,0.974725183203281,0.978614092544067,0.972177683307416,0.9763923845363,0.978353696160048,0.990650047527912,0.99156397429489,0.99296096405287,1.01374745841172,1.04188637482115,1.06477028763745,1.106555021208,1.13834983927975,1.17580467119536,1.20637158328321,0.981600826791973,0.965030383207128],[0.959595548027824,0.963501320114252,0.968413531585336,0.981641112447946,1.00185340479035,1.03173950781758,1.05361211787992,1.08616093829787,1.15706709826416,1.13372052485603,1.19711181099777,1.210215819428,1.22743902797576,1.23386519087585,1.2453728167221,1.24636002401765,1.25551038685706,1.26137910291047,1.26395497327561,1.27320699934059,0.951238175561448,0.95152200204657,0.981338205011573,0.973824532239792,0.979489229582142,0.979734381756172,0.985091259110131,0.973339916547593,0.973264910699645,0.97462579489904,0.975810321615345,0.973604221087013,0.973565123163101,0.981265700563506,0.991876253921276,0.991250941104383,0.993914551988147,1.0185637492846,1.04138266432003,1.06447359581984,1.11043584348166,1.13781399240776,1.17537196399913,1.20436443050401,0.981675745667407,0.965162610483289],[0.959463985342438,0.964545608470562,0.968102553821947,0.97858313961168,1.00152486314928,1.03228048116523,1.0524142405328,1.08619481076889,1.15829829881962,1.13823511671846,1.19828145811692,1.2099950097009,1.23160242901083,1.23516747240827,1.24722776869924,1.24661705531189,1.25315802473432,1.26197032673937,1.26122954438795,1.27059141129756,0.947345490180861,0.951341767275614,0.978636734402843,0.971824004092945,0.980514140638076,0.980215946049399,0.988859907547232,0.970574361354917,0.968865621562017,0.976449703205209,0.976635157769329,0.974392545107833,0.975894393988827,0.98102622689801,0.99171128157578,0.995356728779865,0.99214424534139,1.02113267568122,1.04148348803044,1.0683503870476,1.10560181694163,1.1449136544809,1.1776737688786,1.209100604675,0.984232774609568,0.96413312505507],[0.959044716662417,0.963359985901829,0.970221039710065,0.985038716201777,1.00144476984734,1.03481770397927,1.05303328444023,1.09032349391343,1.15929978217389,1.13787986976352,1.20016309673831,1.20858624262558,1.22505034430668,1.23537674383763,1.24350607536672,1.25135124412707,1.25259736050975,1.26269924855079,1.26393279368444,1.27204363420642,0.947665001829424,0.951659458998461,0.982503632976467,0.976762952673641,0.977594658968728,0.982196249090284,0.987112041578229,0.9743
[truncated: 24,345,022 more chars]
