# Supplementary material for: In‐depth interrogation of protein thermal unfolding data with MoltenProt
Source: Protein Sci. 2020 Nov 21;30(1):201–17. doi: 10.1002/pro.3986 (PMC7737771; doi:10.1002/pro.3986)
Supplement: Supplementary file 2 — Supplementary code. [file PRO-30-201-s002.zip › MANIFEST.in]

include moltenprot/resources/*
include moltenprot/ui/resources.py
include moltenprot/ui/icons/app_icon.ico
include moltenprot/doc/index.html
include moltenprot/doc/index.pdf
include moltenprot/doc/*.png
include moltenprot/doc/*.gif
include moltenprot/VERSION
